# Supplementary material for: Epigenetic reader complexes of the human malaria parasite, Plasmodium falciparum
Source: Nucleic Acids Res. 2019 Nov 15;47(22):11574–88. doi: 10.1093/nar/gkz1044 (PMC7145593; doi:10.1093/nar/gkz1044)
Supplement: gkz1044_Supplemental_Files [file gkz1044_supplemental_files.zip › Supplementary_Table_S1.xlsx]

## Sheet: Sheet1
Supplementary_Table S1: putative reader proteins encoded in the P. falciparum genome
(proteins in bold has been detected in our histone peptide pull downs)
	ID	Name	Other domains (SMART)	Essential? (P. falciparum; Zhang et al., Science, 2018)	Essential? (P. berghei; Buschell et al., Cell, 2017)	Essential? (other)
Bromo-domain:	PF3D7_0629700	PfSET1	PhD-finger, SET, postSET	dispensable	essential	essential (P. falciparum; Jiang et al., Nature, 2013)
(acetyl modifications)	PF3D7_0823300	PfGCN5	HAT	growth defect	essential
	PF3D7_1033700	PfBDP1	ANK repeats	essential	essential
	PF3D7_1212900	PfBDP2	-	essential	growth defect
	PF3D7_0110500	PfBDP3	-	dispensable	ND
	PF3D7_1475600	PfBDP4	-	growth defect	ND
	PF3D7_ 1234100	PfBDP5/TAF1	-	growth defect	ND	growth defect/essential (P. falciparum; this study, Figure 5)
	PF3D7_ 0724700	PfBDP6	d1daba	essential	ND
YEATS-domain	PF3D7_0807000	YEATS domain-containing protein, putative		essential	essential
(acetyl, crotonyl mark)
PhD-finger/ZF-CW	PF3D7_0629700	PfSET1	SET, postSET, bromo	dispensable	essential	essential (P. falciparum; Jiang et al., Nature, 2013)
(mainly methyl marks)	PF3D7_1322100	PfSET2	SET	dispensable	no orthologue	dispensible (P. falciparum; Jiang et al., Nature, 2013)
(sometimes acetyl marks)	PF3D7_1221000	PfSET10	SET, Parallel beta-helix repeats	dispensable	dispensable	essential (P.falciparum;Volz et al., Cell Host & Microbe, 2012)
	PF3D7_1360700	SUMO ligase	SUMO ligase, SAP, d1daba, zf-MIZ	essential	essential
	PF3D7_1211600	PfLSD1	NAD-binding, Amido-oxidase	dispensable	dispensable
	PF3D7_0310200	PhD finger containing protein	zf-HC5HC2H, d1igra3	dispensable	growth defect
	PF3D7_1008100	PHD1	AT-hook	growth defect	ND	We failed to tag this protein with a large tag suggesting important function at blood stages
	PF3D7_1141800	EELM2 domain containing	EELM2	dispensable	ND
	PF3D7_1433400	PHD2	transmembrane, d1dbga	essential	essential
	PF3D7_0420000	zinc finger protein	d1daba	dispensable	ND
Chromo-domain (like)	PF3D7_1220900	PfHP1	chromo-shadow	essential	growth defect	essential (P. falciparum; Brancucci et al., Cell Host & Microbe, 2014)
(methyl marks)	PF3D7_1118600	PfMYST	HAT, ZnF_C2H2	essential	essential
	PF3D7_1140700	chromo-domain protein	d1eq1a	dispensable	ND
	PF3D7_1023900	PfCHD1	DEXDc, HELICc	dispensable	essential
Tudor	PF3D7_1136300	PfTSN	SNc, SNase	dispensable	dispensable
(methyl marks)	PF3D7_0323500			essential	ND
14-3-3	PF3D7_0818200	14-3-3I		growth defect	essential
(phosphorylation)	PF3D7_1362100	14-3-3II		growth defect	dispensable
	PF3D7_1422900			growth defect	ND
