# Supplementary material for: Epigenetic reader complexes of the human malaria parasite, Plasmodium falciparum
Source: Nucleic Acids Res. 2019 Nov 15;47(22):11574–88. doi: 10.1093/nar/gkz1044 (PMC7145593; doi:10.1093/nar/gkz1044)
Supplement: gkz1044_Supplemental_Files [file gkz1044_supplemental_files.zip › Supplementary_Table_S2.xlsx]

## Sheet: Explanatory notes
Supplementary_Table S2: Mass-spectrometry data for all Histone Peptide Pulldown experiments
For each sheet the following information is included in the rows:
type of data
details on exact peptides used and deviating experimental conditions (if any)
experiment name
The following information is provided in the columns:
gene-ID
description of the protein product
normalized log2 ratio’s per experiment
two-sided significance B-values
scoring (+) if a protein is significantly enriched (FDR<5%) per experiment
the number of times a protein was found significantly enriched (FDR<5%) for all experiments of a particular PTM
scoring of proteins significantly enriched in >20% of reactions per PTM with minimal 2 reactions
scoring of proteins significantly enriched in >20% in any of the following reactions, H2A.Z_4ac, H2A.Z_7ac, H2B.Z_2ac, H2B.Z_3ac, H2B.Z_5ac, H3K4me3, H3K9acK14ac, H3K9me3, H4_3ac and/or H4K20me3 pulldowns (Figure 1C)
scoring of proteins significantly enriched in >20% of reactions for H3K4me1, H3K4me2 and/or H3K4me3 pulldowns (Figure S3B)
MaxQuant score for protein identification
the total number of peptides identified in the dataset
the total number of unique peptides identified in the dataset
Table S2A: Quantitative histone peptide pulldown results of H2A.Z_4ac, H2A.Z_7ac, H2B.Z_2ac, H2B.Z_3ac, H2B.Z_5ac, H3K4me3, H3K9acK14ac, H3K9me3, H4_3ac and H4K20me3 pulldowns (Figure 1C). Proteins significantly enriched with FDR<5% in over 20% of experiments for any of the baits with a minimum of 2 experiments are included in the list. Histones and ribosomal proteins were considered false-positi…
Table S2B: Quantitative histone peptide pulldown results of H3K4me1, H3K4me2 and H3K4me3 pulldowns (Figure S3B). Proteins significantly enriched with FDR<5% in over 20% of experiments for any of the baits with a minimum of 2 experiments are included in the list. Histones and ribosomal proteins were considered false-positives and removed from the list.
Table S2C: Quantitative MS/MS results of all proteins identified in the histone peptide pulldown dataset by at least 2 peptides in the entire dataset.
Table S2D: Quantitative MS/MS results of all proteins identified in the histone peptide pulldown dataset. For completeness, also proteins identified by a single peptide are included in the list, but these were not considered significant hits in this study

## Sheet: Table_S2A_Figure1C
	Majority protein IDs	protein product	log2-Ratio normalized	log2-Ratio normalized	log2-Ratio normalized	log2-Ratio normalized	log2-Ratio normalized	log2-Ratio normalized	log2-Ratio normalized	log2-Ratio normalized	log2-Ratio normalized	log2-Ratio normalized	log2-Ratio normalized	log2-Ratio normalized	log2-Ratio normalized	log2-Ratio normalized	log2-Ratio normalized	log2-Ratio normalized	log2-Ratio normalized	log2-Ratio normalized	log2-Ratio normalized	log2-Ratio normalized	log2-Ratio normalized	log2-Ratio normalized	log2-Ratio normalized	log2-Ratio normalized	log2-Ratio normalized	log2-Ratio normalized	log2-Ratio normalized	log2-Ratio normalized	log2-Ratio normalized	log2-Ratio normalized	log2-Ratio normalized	log2-Ratio normalized	log2-Ratio normalized	log2-Ratio normalized	log2-Ratio normalized	log2-Ratio normalized	log2-Ratio normalized	log2-Ratio normalized	log2-Ratio normalized	log2-Ratio normalized	log2-Ratio normalized	log2-Ratio normalized	log2-Ratio normalized	log2-Ratio normalized	log2-Ratio normalized	log2-Ratio normalized	log2-Ratio normalized
Peptides & conditions			H2AzK25acK28acK30acK35ac_over_H2Az	H2AzK25acK28acK30acK35ac_over_H2Az	H2AzK25acK28acK30acK35ac_over_H2Az	H2AzK25acK28acK30acK35ac_over_H2Az	H2AzK25acK28acK30acK35ac_over_H2Az	H2AzK25acK28acK30acK35ac_over_H2Az	H2AzK11acK15acK19acK25acK28acK30acK35ac_over_H2Az	H2AzK11acK15acK19acK25acK28acK30acK35ac_over_H2Az	H2AzK11acK15acK19acK25acK28acK30acK35ac_over_H2Az	H2AzK11acK15acK19acK25acK28acK30acK35ac_over_H2Az	H2AzK11acK15acK19acK25acK28acK30acK35ac_over_H2Az	H2AzK11acK15acK19acK25acK28acK30acK35ac_over_H2Az	H2AzK11acK15acK19acK25acK28acK30acK35ac+bromosporine_over_H2Az	H2AzK11acK15acK19acK25acK28acK30acK35ac+bromosporine_over_H2Az	H2AzK11acK15acK19acK25acK28acK30acK35ac_over_H2Az	H2AzK11acK15acK19acK25acK28acK30acK35ac_over_H2Az	H2AzK11acK15acK19acK25acK28acK30acK35ac_over_H2AzK25acK28acK30acK35ac	H2AzK11acK15acK19acK25acK28acK30acK35ac_over_H2AzK25acK28acK30acK35ac	H2AzK11acK15acK19acK25acK28acK30acK35ac_over_H2AzK25acK28acK30acK35ac	H2AzK11acK15acK19acK25acK28acK30acK35ac_over_H2AzK25acK28acK30acK35ac	H2AzK11acK15acK19acK25acK28acK30acK35ac_over_H2AzK25acK28acK30acK35ac	H2AzK11acK15acK19acK25acK28acK30acK35ac_over_H2AzK25acK28acK30acK35ac	H2AzK11acK15acK19acK25acK28acK30acK35ac_over_H2AzK11acK15acK19acK25acK28acK30acK35ac+bromosporine	H2AzK11acK15acK19acK25acK28acK30acK35ac_over_H2AzK11acK15acK19acK25acK28acK30acK35ac+bromosporine	H2BzK3acK8ac_over_H2Bz	H2BzK3acK8ac_over_H2Bz	H2BzK3acK8ac_over_H2Bz	H2BzK3acK8ac_over_H2Bz	H2BzK13acK14acK18ac_over_H2Bz	H2BzK13acK14acK18ac_over_H2Bz	H2BzK13acK14acK18ac_over_H2Bz	H2BzK13acK14acK18ac_over_H2Bz	H2BzK3acK8acK13acK14acK18ac_over_H2Bz	H2BzK3acK8acK13acK14acK18ac_over_H2Bz	H2BzK3acK8acK13acK14acK18ac_over_H2Bz	H2BzK3acK8acK13acK14acK18ac_over_H2Bz	H2BzK3acK8acK13acK14acK18ac_over_H2Bz	H2BzK3acK8acK13acK14acK18ac_over_H2Bz	H2BzK3acK8acK13acK14acK18ac+bromosporine_over_H2Bz	H2BzK3acK8acK13acK14acK18ac+bromosporine_over_H2Bz	H2BzK3acK8acK13acK14acK18ac_over_H2Bz	H2BzK3acK8acK13acK14acK18ac_over_H2Bz	H2BzK3acK8acK13acK14acK18ac+bromosporine_over_H2Bz	H2BzK3acK8acK13acK14acK18ac+bromosporine_over_H2Bz	H2BzK3acK8acK13acK14acK18ac_over_H2Bz	H2BzK3acK8acK13acK14acK18ac_over_H2Bz	H2BzK3acK8acK13acK14acK18ac_over_H2Bz
Experiment name			H2A.Z_4ac1	H2A.Z_4ac2	H2A.Z_4ac3	H2A.Z_4ac4	H2A.Z_4ac5	H2A.Z_4ac6	H2A.Z_7ac1	H2A.Z_7ac2	H2A.Z_7ac3	H2A.Z_7ac4	H2A.Z_7ac5	H2A.Z_7ac6	H2A.Z_7ac7	H2A.Z_7ac8	H2A.Z_7ac9	H2A.Z_7ac10	H2A.Z_7ac_OVER_4ac1	H2A.Z_7ac_OVER_4ac2	H2A.Z_7ac_OVER_4ac3	H2A.Z_7ac_OVER_4ac4	H2A.Z_7ac_OVER_4ac5	H2A.Z_7ac_OVER_4ac6	-	-	H2B.Z_2ac1	H2B.Z_2ac2	H2B.Z_2ac3	H2B.Z_2ac4	H2B.Z_3ac1	H2B.Z_3ac2	H2B.Z_3ac3	H2B.Z_3ac4	H2B.Z_5ac1	H2B.Z_5ac2	H2B.Z_5ac3	H2B.Z_5ac4	H2B.Z_5ac5	H2B.Z_5ac6	H2B.Z_5ac7	H2B.Z_5ac8	H2B.Z_5ac9	H2B.Z_5ac10	H2B.Z_5ac11	H2B.Z_5ac12	H2B.Z_5ac13	H2B.Z_5ac14	H2B.Z_5ac15
	PF3D7_0109950	conserved Plasmodium protein, unknown function	NaN	NaN	NaN	NaN	NaN	NaN	NaN	NaN	NaN	NaN	NaN	NaN	NaN	NaN	NaN	NaN	NaN	-1.34406	NaN	NaN	NaN	NaN	NaN	NaN	NaN	2.2809	0.150949	-0.0980152	NaN	NaN	NaN	1.67374	NaN	NaN	NaN	0.618229	NaN	1.54856	-0.160089	2.19166	-1.30226	1.57016	0.370276	1.51153	0.492315	0.766161	0.0799754
	PF3D7_0110500	bromodomain protein, putative	NaN	NaN	NaN	NaN	NaN	NaN	NaN	NaN	NaN	NaN	NaN	NaN	NaN	NaN	NaN	NaN	NaN	NaN	NaN	NaN	NaN	NaN	NaN	NaN	NaN	NaN	NaN	NaN	NaN	NaN	NaN	NaN	NaN	NaN	NaN	NaN	NaN	NaN	NaN	NaN	NaN	NaN	2.16627	1.29067	2.26954	1.39669	NaN
	PF3D7_0113000	glutamic acid-rich protein	-0.650046	-0.931532	-1.01438	-0.794852	-1.64801	-1.00985	1.07163	0.998097	1.15769	1.33417	1.01235	1.17482	0.824075	0.984873	0.964288	0.651813	1.86271	1.94122	2.56345	2.12039	2.8658	2.45773	0.00776951	-0.297218	-1.1207	-0.562181	-0.957832	-0.0701145	-0.668295	-0.216982	-0.518019	-1.68527	-1.1176	-1.0072	-1.95137	-1.88315	-1.15383	-0.59846	-0.354944	NaN	0.00158601	NaN	-1.09216	-0.328147	-0.59131	-0.461424	-0.730775
	PF3D7_0212100	conserved Plasmodium protein, unknown function	NaN	NaN	NaN	NaN	NaN	NaN	NaN	NaN	NaN	NaN	NaN	NaN	NaN	NaN	NaN	NaN	NaN	NaN	NaN	NaN	NaN	NaN	NaN	NaN	NaN	NaN	0.0692898	0.812993	NaN	NaN	NaN	NaN	NaN	NaN	NaN	NaN	NaN	NaN	-0.255271	0.326064	-0.593964	0.370844	-0.110199	0.804778	-0.257304	0.409815	0.177981
	PF3D7_0306100	conserved Plasmodium protein, unknown function	NaN	-0.513996	0.873183	NaN	NaN	-0.146134	NaN	0.327421	2.15419	NaN	NaN	0.793557	NaN	NaN	NaN	NaN	NaN	0.808673	1.31898	NaN	NaN	0.937118	NaN	NaN	NaN	0.232142	-0.0228447	-0.827006	0.338681	0.0912178	1.21543	-0.220701	2.36852	1.92396	2.85044	0.929006	NaN	1.59741	1.29778	1.0999	1.4797	1.35398	1.65865	1.40324	1.6053	1.2286	1.89956
	PF3D7_0320700	signal peptidase complex subunit SPC2, putative	0.081067	-0.146525	-0.486327	NaN	-1.17782	NaN	0.547154	0.0953579	-0.991743	NaN	-1.27589	NaN	-1.15245	NaN	-2.64097	NaN	-0.278881	0.186627	-0.269443	NaN	-0.0416844	NaN	-1.55292	NaN	NaN	1.46881	NaN	0.303205	-0.258529	1.39912	-0.582102	-0.509544	0.0097772	0.563753	-0.0814764	-0.453649	NaN	0.00650674	-0.238034	-0.543298	-0.0475471	0.464246	2.23976	-0.152248	2.54646	0.374225	NaN
	PF3D7_0403900	SET domain protein, putative	NaN	NaN	-0.227236	0.165887	NaN	0.461899	NaN	NaN	-0.554591	-0.158079	NaN	0.0803167	-0.0100327	0.464405	0.00230651	0.269721	NaN	NaN	-0.124597	-0.297839	NaN	-0.342744	-0.0442259	-0.314589	NaN	NaN	-0.0350469	0.169647	NaN	NaN	NaN	NaN	NaN	NaN	NaN	NaN	NaN	NaN	NaN	NaN	NaN	NaN	NaN	0.180528	NaN	0.126077	-0.0797525
	PF3D7_0405600	conserved Plasmodium membrane protein, unknown function	-0.4165	NaN	NaN	NaN	NaN	NaN	-2.6777	NaN	NaN	NaN	NaN	NaN	-0.177017	-0.20989	-0.322722	0.116551	-2.0818	NaN	NaN	NaN	NaN	NaN	-0.0741828	0.0103502	0.807355	-0.682933	-0.432163	2.99942	0.722204	-0.504061	-1.04216	-2.47977	-0.326842	-0.311271	1.51344	0.552791	0.360308	-1.96344	-0.137806	0.0735754	-0.131045	-0.304978	NaN	NaN	NaN	NaN	-0.339436
	PF3D7_0409400	chaperone protein DnaJ	-0.0533739	-0.102725	-0.230364	-0.480472	0.528971	NaN	2.14512	1.26015	1.69015	1.59715	2.77915	NaN	0.742179	0.683437	0.809332	0.803695	2.25695	1.67365	2.00601	2.01871	2.38959	NaN	-0.156515	0.190931	0.230572	NaN	0.137766	-0.366476	0.178492	0.0608035	0.00518438	0.211181	-0.233787	-0.30147	0.234133	-0.459117	0.263756	NaN	0.287472	0.328018	-0.0680447	0.515027	0.364012	0.297786	0.166844	0.218514	-0.13976
	PF3D7_0409500	conserved Plasmodium protein, unknown function	NaN	NaN	NaN	NaN	NaN	NaN	NaN	NaN	NaN	NaN	NaN	NaN	NaN	NaN	NaN	NaN	NaN	NaN	NaN	NaN	NaN	NaN	NaN	NaN	-0.212751	0.0344558	2.2679	NaN	-0.248742	0.331028	NaN	NaN	-1.43288	0.10743	NaN	NaN	-0.992517	-0.208767	-0.122837	-0.660381	0.266517	-0.341872	0.700706	0.405394	0.347552	0.185852	1.65833
	PF3D7_0420000	zinc finger protein, putative	NaN	NaN	NaN	NaN	NaN	NaN	NaN	NaN	NaN	NaN	NaN	NaN	NaN	NaN	NaN	NaN	NaN	NaN	NaN	NaN	NaN	NaN	NaN	NaN	NaN	NaN	NaN	NaN	NaN	NaN	NaN	NaN	NaN	NaN	NaN	NaN	NaN	NaN	NaN	NaN	NaN	NaN	NaN	NaN	NaN	NaN	NaN
	PF3D7_0500800	mature parasite-infected erythrocyte surface antigen	1.57401	-0.788853	0.632827	-0.745022	0.889318	-0.610417	0.155749	0.362343	0.990011	-0.165944	1.77248	0.78986	NaN	-0.0255958	NaN	0.272228	-1.32218	0.754545	0.380175	0.582171	0.90589	1.23671	NaN	0.524866	-0.483561	0.283018	NaN	-0.128953	0.251325	0.0300446	-0.0521618	-0.999206	0.576861	-0.0604624	-0.500157	-0.657457	-0.795484	-0.0396999	0.363451	0.0344263	0.122076	1.20819	-0.882864	1.20866	-0.900072	0.459298	NaN
	PF3D7_0505200	actin-like protein, putative	NaN	NaN	NaN	-0.742265	NaN	NaN	NaN	NaN	NaN	0.562495	NaN	NaN	NaN	NaN	NaN	NaN	NaN	NaN	NaN	1.26963	NaN	NaN	NaN	NaN	NaN	NaN	NaN	NaN	0.460166	0.394183	NaN	-1.29419	1.71953	1.6462	NaN	1.09114	NaN	NaN	NaN	NaN	NaN	NaN	NaN	NaN	NaN	NaN	NaN
	PF3D7_0505800	small ubiquitin-related modifier	NaN	NaN	NaN	NaN	NaN	NaN	NaN	NaN	NaN	NaN	NaN	NaN	NaN	NaN	NaN	NaN	NaN	NaN	NaN	NaN	NaN	NaN	NaN	NaN	NaN	NaN	-0.0311351	-0.77947	NaN	-1.35129	NaN	NaN	NaN	0.391115	NaN	NaN	NaN	NaN	NaN	NaN	NaN	NaN	NaN	0.991341	NaN	1.27132	1.36849
	PF3D7_0519800	EELM2 domain-containing protein, putative	NaN	NaN	NaN	NaN	NaN	NaN	NaN	NaN	NaN	NaN	NaN	NaN	NaN	NaN	NaN	NaN	NaN	NaN	NaN	NaN	NaN	NaN	NaN	NaN	0.284988	0.466098	-0.308841	-0.465713	2.30606	1.76449	0.922502	1.96781	1.74507	0.614536	0.213876	1.47481	0.218843	0.324437	0.376401	NaN	0.486869	NaN	NaN	NaN	NaN	NaN	-0.162945
	PF3D7_0522200	transcription initiation factor TFIID subunit 10, putative	NaN	NaN	NaN	NaN	NaN	NaN	NaN	NaN	NaN	NaN	NaN	NaN	NaN	NaN	NaN	NaN	NaN	NaN	NaN	NaN	NaN	NaN	NaN	NaN	NaN	NaN	1.45439	NaN	NaN	NaN	NaN	NaN	NaN	NaN	NaN	NaN	NaN	NaN	NaN	NaN	NaN	NaN	NaN	0.989277	NaN	1.75779	2.68361
	PF3D7_0611400	SWIB/MDM2 domain-containing protein	NaN	0.448666	NaN	NaN	NaN	0.335535	NaN	0.57809	NaN	NaN	NaN	1.27963	1.50345	0.750737	0.786429	0.900934	NaN	0.983532	NaN	NaN	NaN	1.55626	-0.510026	0.090447	-0.441262	NaN	0.0271541	0.0922786	NaN	NaN	-0.07514	1.01838	NaN	NaN	1.2275	2.61608	0.597603	NaN	0.91533	1.414	0.588133	1.32677	1.58448	0.840448	1.48032	1.35542	1.944
	PF3D7_0707200	conserved Plasmodium protein, unknown function	NaN	NaN	NaN	NaN	NaN	NaN	NaN	NaN	NaN	NaN	NaN	NaN	NaN	NaN	NaN	NaN	NaN	NaN	NaN	NaN	NaN	NaN	NaN	NaN	NaN	NaN	NaN	NaN	NaN	NaN	NaN	NaN	NaN	NaN	NaN	NaN	NaN	NaN	NaN	NaN	NaN	NaN	NaN	NaN	NaN	NaN	NaN
	PF3D7_0730900	EMP1-trafficking protein	NaN	-0.0163537	-0.105954	0.0815527	-0.402226	-0.0238941	NaN	1.63549	1.50396	1.79066	1.85128	1.74478	1.52185	0.853606	1.17076	0.834236	NaN	1.5538	1.6256	1.56677	2.29369	1.79152	0.0229004	0.0126402	NaN	1.6472	-0.0917558	-0.58477	-0.321351	0.553087	NaN	0.085711	-0.542879	-0.876566	NaN	0.0283958	NaN	1.24646	0.807272	-0.0861043	1.38012	0.777294	-0.678372	NaN	-0.917325	NaN	-0.0530596
	PF3D7_0807000	YEATS domain-containing protein, putative	0.324926	-0.0404014	0.49252	-0.346985	NaN	NaN	1.584	1.29428	1.38173	1.12592	NaN	NaN	NaN	NaN	NaN	NaN	1.45691	1.08624	0.952184	1.25671	NaN	NaN	NaN	NaN	-0.235705	0.0752919	0.102725	0.147202	-0.105504	-0.265437	NaN	-1.46931	-0.0446872	0.673463	NaN	0.334898	-0.256201	0.865674	1.79323	0.953802	1.51299	1.69525	0.869082	0.840448	0.56988	0.745212	0.483158
	PF3D7_0823300	histone acetyltransferase GCN5	0.508023	0.0728924	0.293606	0.0917251	0.326767	0.181526	0.488104	0.179629	0.239398	0.124126	0.597793	0.535415	-0.0389843	0.0110354	0.289834	0.193057	0.146916	0.0608775	0.0496307	-0.107586	0.106884	0.139469	0.156138	0.0661237	0.201383	0.326335	0.0430645	0.158719	0.14965	0.155582	0.162984	0.0963139	0.100305	0.238119	0.205017	0.219791	0.309526	0.213454	0.0246034	-0.0588013	-0.0234458	0.0707544	0.0385766	0.01749	0.0788831	0.073955	-0.0297501
	PF3D7_0904400	signal peptidase complex subunit 3, putative	NaN	NaN	NaN	NaN	NaN	NaN	NaN	NaN	NaN	NaN	NaN	NaN	NaN	NaN	NaN	NaN	NaN	NaN	NaN	NaN	NaN	NaN	NaN	NaN	-0.675097	0.279581	-3.62353	-1.70505	0.187388	0.99028	-0.424146	-0.41684	-2.70529	1.35336	-1.81914	-0.25411	-1.07154	0.0357418	NaN	0.00627491	NaN	1.58221	NaN	NaN	NaN	NaN	-4.16869
	PF3D7_0922100	ubiquitin-like protein, putative	NaN	NaN	NaN	NaN	NaN	NaN	NaN	NaN	NaN	NaN	NaN	NaN	NaN	NaN	NaN	NaN	NaN	NaN	NaN	NaN	NaN	NaN	NaN	NaN	NaN	NaN	NaN	NaN	2.76077	NaN	NaN	NaN	2.03686	NaN	NaN	NaN	NaN	NaN	0.835277	NaN	1.03259	NaN	NaN	2.94464	NaN	1.36963	NaN
	PF3D7_1007700	AP2 domain transcription factor, putative	1.16562	NaN	NaN	0.708892	NaN	-0.470719	2.22743	NaN	NaN	1.00984	NaN	0.773615	NaN	0.506496	NaN	0.554295	1.26795	NaN	NaN	0.292546	NaN	1.4037	NaN	0.0905825	1.56321	NaN	NaN	-0.631617	-0.0226541	0.243916	0.166972	-0.18053	1.85786	1.75804	0.970707	1.15621	2.99583	NaN	1.30626	1.27488	0.788686	1.57824	1.25459	0.209011	1.20927	0.323227	NaN
	PF3D7_1008100	zinc finger protein, putative	0.147567	0.24631	-0.0289697	-0.0786098	-0.0128974	-0.0978804	0.0209111	0.00807279	-0.0364519	-0.119423	0.0352017	0.0214529	-0.0451486	-0.00992034	0.049352	-0.0281448	-0.22852	-0.0529847	-0.0125045	-0.0850988	0.0980152	0.194087	0.00949053	0.0173518	-0.0324477	0.177751	0.00345838	0.0509507	-0.0431553	0.0669713	0.0673633	0.08804	0.0123541	0.0887303	0.0531114	0.0208965	0.0982848	0.0569714	-0.025133	-0.171847	-0.110558	-0.0618453	0.0713507	-0.0588013	0.0657101	-0.0490731	-0.103488
	PF3D7_1013300	conserved Plasmodium protein, unknown function	NaN	NaN	-0.763269	NaN	NaN	NaN	NaN	NaN	-0.90809	NaN	NaN	NaN	NaN	NaN	NaN	NaN	NaN	NaN	-0.100732	NaN	NaN	NaN	NaN	NaN	NaN	NaN	NaN	0.0660648	0.964953	2.02011	NaN	1.13736	1.04236	0.330429	NaN	1.60191	NaN	NaN	NaN	-0.182057	NaN	0.98756	NaN	NaN	NaN	NaN	NaN
	PF3D7_1014600	transcriptional coactivator ADA2	0.211386	0.124267	0.0335111	-0.0635029	-0.0890218	-0.0546401	0.0123541	0.0434228	-0.0728469	-0.090718	0.0666747	0.160943	0.0568609	-0.152118	0.243669	-0.144308	-0.0933249	-0.106156	-0.115332	-0.110682	0.195852	0.184471	0.106884	0.0388575	-0.0151118	0.0721187	-0.0158409	0.0322707	-0.10324	-0.252658	0.0579701	0.0971161	0.0384361	0.0799049	0.0588013	0.0495017	0.0339339	0.136331	0.0460021	-0.115166	0.00216244	0.0213358	0.0738203	-0.133564	0.142609	0.0223903	-0.0936789
	PF3D7_1014700	prohibitin, putative	0.198368	0.212434	0.103397	0.31088	-0.0413577	0.251127	0.143916	0.198692	0.0472592	0.269251	0.380175	0.355516	0.125783	0.0424122	0.109962	0.123795	0.135929	-0.0178698	0.0893625	0.146395	0.446786	0.333767	-0.0206038	0.134615	0.184217	0.0756721	0.0926134	0.218028	-0.0539429	0.209245	0.334568	0.0847468	-0.188693	0.0594198	0.123799	0.0272486	-0.0296322	0.0955583	0.0060466	0.0121117	-0.0635599	0.0355792	0.0124972	-0.0193461	-0.0156513	-0.00590291	-0.261518
	PF3D7_1023900	chromodomain-helicase-DNA-binding protein 1 homolog, putative	-0.0914022	0.0575719	0.072586	0.188825	-0.104977	-0.133695	-0.0520422	0.0511301	0.25084	0.390756	0.330444	0.267705	0.111833	0.0472788	0.10916	0.0925555	0.132906	0.0468402	0.172872	0.120219	0.546462	0.43957	-0.0182642	0.015212	0.0786098	-0.0204844	-0.036082	0.0607734	-0.0864002	0.0450592	0.0486547	-0.040121	0.0897694	0.272071	0.249506	0.221808	0.183582	0.191739	0.28404	0.260273	0.226755	0.175631	0.305445	0.178453	0.31313	0.299365	0.245009
	PF3D7_1032700	conserved Plasmodium protein, unknown function	NaN	NaN	NaN	NaN	NaN	NaN	NaN	NaN	NaN	NaN	NaN	NaN	NaN	NaN	NaN	NaN	NaN	NaN	NaN	NaN	NaN	NaN	NaN	NaN	NaN	0.269773	NaN	NaN	NaN	-4.32142	NaN	NaN	NaN	0.85964	NaN	NaN	NaN	1.71378	NaN	NaN	NaN	NaN	3.52657	NaN	3.55753	NaN	NaN
	PF3D7_1033700	bromodomain protein 1	1.60421	1.00497	1.93304	0.271235	2.40365	0.100763	4.47177	3.5408	5.82367	3.41544	7.05918	3.44643	3.9159	4.06772	3.61859	4.28955	2.72537	2.50615	3.63204	4.13365	4.10383	5.02268	-0.0107156	0.233643	0.183201	-0.220949	-0.360657	0.115863	0.306379	-0.148739	-0.363345	-0.46801	9.58556	5.11859	9.17533	4.49766	9.68185	4.19824	13.0327	3.11866	12.8117	4.55107	5.06828	4.98892	4.83799	4.92336	7.17073
	PF3D7_1103600	actin-like protein, putative	NaN	NaN	NaN	NaN	NaN	NaN	NaN	NaN	NaN	NaN	NaN	NaN	NaN	NaN	NaN	NaN	NaN	NaN	NaN	NaN	NaN	NaN	NaN	NaN	NaN	NaN	NaN	0.494455	NaN	NaN	NaN	NaN	NaN	NaN	NaN	NaN	NaN	NaN	1.55582	0.533764	0.825379	1.57876	0.961846	1.13939	0.435522	0.574584	NaN
	PF3D7_1116100	serine esterase, putative	NaN	NaN	NaN	NaN	NaN	NaN	NaN	NaN	NaN	NaN	NaN	NaN	NaN	NaN	NaN	NaN	NaN	NaN	NaN	NaN	NaN	NaN	NaN	NaN	NaN	NaN	NaN	NaN	NaN	NaN	NaN	NaN	NaN	NaN	NaN	NaN	NaN	NaN	6.64818	NaN	6.44274	NaN	4.72378	NaN	4.62679	NaN	NaN
	PF3D7_1118500	nucleolar protein 56, putative	NaN	NaN	NaN	NaN	NaN	NaN	NaN	NaN	NaN	NaN	NaN	NaN	-0.235246	0.0700424	-0.00776818	-0.235972	NaN	NaN	NaN	NaN	NaN	NaN	0.0628125	-0.176707	NaN	-0.825216	-0.0580073	0.27645	NaN	NaN	NaN	-1.93678	NaN	NaN	NaN	-1.20389	NaN	-0.487692	-0.0636202	0.107912	0.0992279	0.261587	-0.5713	0.0424122	-0.256356	-0.278698	-0.325738
	PF3D7_1119500	AP-4 complex subunit mu, putative	NaN	NaN	NaN	NaN	NaN	NaN	NaN	NaN	NaN	NaN	NaN	NaN	NaN	NaN	NaN	NaN	NaN	NaN	NaN	NaN	NaN	NaN	NaN	NaN	NaN	NaN	NaN	NaN	NaN	NaN	NaN	-0.27011	NaN	NaN	NaN	0.142624	NaN	NaN	NaN	NaN	NaN	NaN	NaN	NaN	NaN	NaN	NaN
	PF3D7_1124300	conserved Plasmodium protein, unknown function	0.454702	0.994097	1.77332	2.0145	1.77741	0.946805	1.96982	4.61621	4.34922	5.64841	6.21449	5.55266	1.952	3.4657	1.64256	3.79877	1.62485	3.22754	2.58263	3.6688	2.85058	4.58027	-0.353229	0.210389	0.557091	-0.426318	0.794354	-0.547351	0.333538	-0.0451634	0.216858	0.218917	9.02417	6.05218	8.12469	5.11449	4.69299	4.93355	7.48744	5.06217	6.75248	5.19131	6.7226	6.01001	5.95028	6.57004	5.08623
	PF3D7_1128000	conserved Plasmodium protein, unknown function	NaN	NaN	NaN	NaN	NaN	NaN	NaN	NaN	NaN	NaN	NaN	NaN	2.71165	NaN	2.83354	NaN	NaN	NaN	NaN	NaN	NaN	NaN	0.173895	NaN	0.891886	0.30171	0.200002	-0.251568	0.810155	0.180414	0.262072	-0.542902	2.70523	1.91577	1.46765	1.13793	1.82257	1.42121	1.47301	1.05457	1.31823	1.13765	1.71616	1.68785	2.19827	1.98885	2.01439
	PF3D7_1133200	conserved Plasmodium protein, unknown function	NaN	NaN	NaN	NaN	NaN	NaN	NaN	NaN	NaN	NaN	NaN	NaN	NaN	NaN	NaN	NaN	NaN	NaN	NaN	NaN	NaN	NaN	NaN	NaN	NaN	NaN	NaN	NaN	NaN	NaN	NaN	NaN	NaN	NaN	NaN	NaN	NaN	NaN	NaN	NaN	NaN	NaN	NaN	NaN	NaN	NaN	NaN
	PF3D7_1138800	WD repeat-containing protein, putative	NaN	NaN	NaN	NaN	NaN	NaN	NaN	NaN	NaN	NaN	NaN	NaN	NaN	NaN	NaN	NaN	NaN	NaN	NaN	NaN	NaN	NaN	NaN	NaN	NaN	NaN	0.108357	-0.142087	NaN	NaN	NaN	NaN	NaN	NaN	NaN	NaN	NaN	NaN	2.35256	NaN	2.21512	NaN	NaN	NaN	NaN	NaN	1.36199
	PF3D7_1140700	conserved Plasmodium protein, unknown function	NaN	NaN	NaN	NaN	NaN	NaN	NaN	NaN	NaN	NaN	NaN	NaN	NaN	NaN	NaN	NaN	NaN	NaN	NaN	NaN	NaN	NaN	NaN	NaN	NaN	NaN	NaN	NaN	NaN	NaN	NaN	NaN	NaN	NaN	NaN	NaN	NaN	NaN	NaN	NaN	NaN	NaN	NaN	NaN	NaN	NaN	NaN
	PF3D7_1205800	high mobility group protein B3, putative	NaN	NaN	NaN	NaN	NaN	NaN	NaN	NaN	NaN	NaN	NaN	NaN	NaN	NaN	NaN	NaN	NaN	NaN	NaN	NaN	NaN	NaN	NaN	NaN	-0.449848	-0.165815	-0.0119516	0.697195	1.66047	0.166568	-0.490274	NaN	2.98943	1.65676	0.397584	NaN	0.708496	0.997521	1.30999	0.988877	0.884637	1.14064	1.5478	2.45958	1.29319	1.83516	0.904735
	PF3D7_1211400	heat shock protein DNAJ homologue Pfj4	-0.0364815	-0.1995	0.157949	0.31955	0.0589399	0.0893901	1.76303	1.29382	1.32729	1.65877	1.42514	1.85611	0.998484	1.16952	0.981926	1.01847	2.21403	1.35428	1.38294	1.45006	1.41462	1.38791	-0.0861858	-0.203402	-0.120859	0.400435	-0.0387619	0.0600362	0.234624	0.0346332	-0.023475	0.111196	0.143394	0.0276161	-0.00837747	-0.182057	-0.156772	0.014689	-0.106638	-0.00446549	-0.157528	0.252192	0.0625362	0.111072	0.163112	0.145238	-0.0480393
	PF3D7_1212900	bromodomain protein 2, putative	1.47711	0.899722	0.474254	1.52708	2.2499	0.426024	4.33278	4.00576	4.16944	4.61773	5.19743	3.71242	3.64212	2.26562	4.55219	2.52027	3.50004	2.80465	3.64143	3.22365	3.81024	4.11028	-0.138997	0.266637	5.86728	-0.798424	0.560911	-0.510456	0.323543	0.327276	0.134484	-1.01685	9.63755	5.76047	7.85966	3.72715	9.02663	5.3765	11.1957	5.53089	11.1009	4.81844	8.8577	5.10959	8.74265	4.95496	6.23001
	PF3D7_1218500	conserved Plasmodium protein, unknown function	NaN	1.80148	NaN	3.18495	NaN	NaN	NaN	-2.95222	NaN	-0.23352	NaN	NaN	NaN	NaN	NaN	NaN	NaN	-4.58174	NaN	-3.42552	NaN	NaN	NaN	NaN	NaN	NaN	NaN	NaN	NaN	NaN	NaN	NaN	NaN	NaN	NaN	NaN	NaN	NaN	NaN	NaN	NaN	NaN	NaN	NaN	NaN	NaN	NaN
	PF3D7_1220900	heterochromatin protein 1	NaN	NaN	-0.653854	NaN	NaN	NaN	NaN	NaN	-0.742482	NaN	NaN	NaN	NaN	NaN	NaN	NaN	NaN	NaN	0.729444	NaN	NaN	NaN	NaN	NaN	NaN	NaN	NaN	NaN	-0.767929	NaN	-1.35141	NaN	-0.429498	NaN	-0.609508	NaN	NaN	NaN	NaN	1.47851	NaN	1.63223	0.554736	0.729196	0.215368	0.593659	NaN
	PF3D7_1225200	conserved Plasmodium protein, unknown function	NaN	NaN	NaN	NaN	NaN	NaN	NaN	NaN	NaN	NaN	NaN	NaN	-0.0905725	NaN	0.358396	NaN	NaN	NaN	NaN	NaN	NaN	NaN	0.0356239	NaN	0.218719	-0.778209	0.0603242	-0.095722	-0.300822	0.0598107	2.36841	-0.154972	2.01653	1.72252	3.34355	1.21585	1.13291	1.25016	1.42056	1.65676	1.44615	1.83233	1.77598	1.33116	1.80649	1.68186	1.93979
	PF3D7_1225900	conserved Plasmodium protein, unknown function	NaN	NaN	NaN	NaN	NaN	NaN	NaN	NaN	NaN	NaN	NaN	NaN	NaN	NaN	NaN	NaN	NaN	NaN	NaN	NaN	NaN	NaN	NaN	NaN	NaN	NaN	NaN	NaN	NaN	NaN	NaN	NaN	NaN	NaN	NaN	NaN	NaN	NaN	NaN	NaN	NaN	NaN	NaN	NaN	NaN	NaN	NaN
	PF3D7_1230400	ATP-dependent protease subunit ClpQ	NaN	NaN	NaN	NaN	NaN	NaN	NaN	NaN	NaN	NaN	NaN	NaN	NaN	NaN	NaN	NaN	NaN	NaN	NaN	NaN	NaN	NaN	NaN	NaN	NaN	NaN	NaN	NaN	NaN	NaN	NaN	NaN	NaN	NaN	NaN	NaN	NaN	NaN	NaN	NaN	NaN	NaN	NaN	NaN	NaN	NaN	NaN
	PF3D7_1234100	bromodomain protein, putative	NaN	NaN	1.63654	0.301177	NaN	NaN	NaN	NaN	3.90275	3.59876	NaN	NaN	NaN	NaN	NaN	NaN	NaN	NaN	2.25075	3.28348	NaN	NaN	NaN	NaN	NaN	NaN	NaN	NaN	NaN	NaN	NaN	NaN	NaN	NaN	NaN	NaN	NaN	NaN	NaN	NaN	NaN	NaN	3.8921	1.52151	3.74287	1.74662	NaN
	PF3D7_1234800	splicing factor 3B subunit 3, putative	NaN	NaN	NaN	NaN	NaN	NaN	NaN	NaN	NaN	NaN	NaN	NaN	NaN	NaN	NaN	NaN	NaN	NaN	NaN	NaN	NaN	NaN	NaN	NaN	0.251083	-0.210015	-0.029323	NaN	1.50294	NaN	-0.387581	1.7219	2.80674	NaN	0.811389	0.861448	2.18361	1.31725	1.43323	1.45447	1.20989	1.86702	NaN	1.03277	NaN	0.284159	2.11313
	PF3D7_1241800	ATP-dependent RNA helicase DBP9, putative	NaN	NaN	NaN	NaN	NaN	NaN	NaN	NaN	NaN	NaN	NaN	NaN	NaN	NaN	NaN	NaN	NaN	NaN	NaN	NaN	NaN	NaN	NaN	NaN	-0.0947415	-0.0392789	0.652785	NaN	NaN	NaN	0.0227584	NaN	NaN	NaN	0.474462	NaN	-0.0727407	1.40625	NaN	NaN	NaN	NaN	NaN	1.61639	NaN	1.93434	1.95654
	PF3D7_1252400	reticulocyte binding protein homologue 3, pseudogene	-0.178714	-0.0489337	NaN	0.0551266	-0.616282	1.86334	0.574828	0.314194	NaN	-0.126973	-1.23827	0.630617	0.00619029	-0.330099	-0.0833552	-0.345851	0.798341	0.858379	NaN	-0.110137	-0.668776	-1.32279	-0.0215407	0.0154976	NaN	NaN	0.0169242	NaN	-1.2466	1.92134	-1.16563	NaN	-2.20297	1.10799	-1.96623	NaN	NaN	NaN	NaN	1.24575	NaN	0.343055	-0.191524	NaN	-0.256683	NaN	1.97321
	PF3D7_1316900	conserved Plasmodium protein, unknown function	NaN	NaN	NaN	NaN	NaN	NaN	NaN	NaN	NaN	NaN	NaN	NaN	NaN	NaN	NaN	NaN	NaN	NaN	NaN	NaN	NaN	NaN	NaN	NaN	NaN	NaN	1.07963	NaN	NaN	NaN	NaN	NaN	NaN	NaN	NaN	NaN	NaN	NaN	NaN	NaN	NaN	NaN	3.24285	3.79704	1.96702	3.92489	3.58027
	PF3D7_1329600	conserved Plasmodium protein, unknown function	NaN	NaN	NaN	NaN	NaN	NaN	NaN	NaN	NaN	NaN	NaN	NaN	NaN	NaN	NaN	NaN	NaN	NaN	NaN	NaN	NaN	NaN	NaN	NaN	NaN	NaN	0.2444	-0.501108	NaN	NaN	0.182438	NaN	NaN	NaN	1.91445	NaN	NaN	NaN	1.84627	1.91577	2.43403	2.25065	1.77838	1.68177	2.2664	1.19611	2.66562
	PF3D7_1332600	apurinic/apyrimidinic endonuclease Apn1, putative	NaN	NaN	NaN	NaN	NaN	NaN	NaN	NaN	NaN	NaN	NaN	NaN	NaN	NaN	NaN	NaN	NaN	NaN	NaN	NaN	NaN	NaN	NaN	NaN	NaN	NaN	NaN	NaN	NaN	NaN	NaN	NaN	NaN	NaN	NaN	NaN	NaN	NaN	NaN	NaN	NaN	NaN	NaN	NaN	NaN	NaN	NaN
	PF3D7_1340700	ras-related protein Rab-11B	NaN	NaN	NaN	NaN	NaN	NaN	NaN	NaN	NaN	NaN	NaN	NaN	0.617298	0.78503	0.864335	0.810586	NaN	NaN	NaN	NaN	NaN	NaN	0.203264	0.122341	0.0321009	NaN	-0.168998	0.38257	-0.0154763	0.53076	-0.177539	NaN	0.986375	0.172636	-1.13308	NaN	-1.0223	NaN	0.469469	-0.00561564	0.560226	0.40421	0.0271541	-0.315334	0.569783	-0.227002	-0.475034
	PF3D7_1341500	inner membrane complex suture component, putative	NaN	NaN	NaN	NaN	NaN	NaN	NaN	NaN	NaN	NaN	NaN	NaN	NaN	NaN	NaN	NaN	NaN	NaN	NaN	NaN	NaN	NaN	NaN	NaN	NaN	0.337157	-0.354796	-0.106214	NaN	NaN	-2.99885	NaN	NaN	NaN	-3.61331	NaN	NaN	0.741131	-0.194625	-0.4654	0.149129	0.0527603	0.701948	-0.482435	0.864652	-0.131985	-0.674913
	PF3D7_1343900	U4/U6 small nuclear ribonucleoprotein PRP4, putative	-0.228875	-1.01949	NaN	NaN	NaN	NaN	-0.799722	-0.132116	NaN	NaN	NaN	NaN	NaN	NaN	NaN	NaN	-0.388072	1.13757	NaN	NaN	NaN	NaN	NaN	NaN	0.0697022	0.379095	-0.307501	0.726401	0.83657	1.13727	-0.251401	-1.46048	0.899253	0.171238	-0.862208	0.0651287	-0.486509	-0.538339	0.588133	NaN	0.523863	NaN	-0.51513	1.4667	-0.507255	0.563561	-0.362065
	PF3D7_1355800	splicing factor 3B subunit 5, putative	NaN	NaN	NaN	NaN	NaN	NaN	NaN	NaN	NaN	NaN	NaN	NaN	NaN	NaN	NaN	NaN	NaN	NaN	NaN	NaN	NaN	NaN	NaN	NaN	NaN	NaN	0.081067	-0.52647	NaN	NaN	NaN	NaN	NaN	NaN	NaN	NaN	NaN	NaN	1.56584	1.97647	1.22076	2.11967	1.18345	1.02588	1.15335	1.05337	1.43248
	PF3D7_1356800	serine/threonine protein kinase, putative	NaN	NaN	NaN	NaN	NaN	NaN	NaN	NaN	NaN	NaN	NaN	NaN	NaN	NaN	NaN	NaN	NaN	NaN	NaN	NaN	NaN	NaN	NaN	NaN	NaN	NaN	NaN	NaN	NaN	NaN	NaN	NaN	NaN	NaN	NaN	NaN	NaN	NaN	0.0450235	-0.145351	0.0384361	0.370862	NaN	NaN	NaN	NaN	NaN
	PF3D7_1402800	conserved Plasmodium protein, unknown function	NaN	-0.00288247	NaN	-0.379954	-0.659221	-0.0617071	NaN	0.0869823	NaN	0.0362152	-0.437897	-0.0319598	NaN	NaN	NaN	NaN	NaN	0.139862	NaN	0.721154	0.606442	0.116365	NaN	NaN	-0.11962	-1.24208	NaN	NaN	0.330673	0.195963	NaN	0.536189	0.371949	0.258874	NaN	0.0606531	0.156785	0.308984	-0.0913101	0.297148	-0.0571065	0.0991853	NaN	NaN	NaN	NaN	NaN
	PF3D7_1408700	conserved Plasmodium protein, unknown function	NaN	NaN	NaN	NaN	NaN	NaN	NaN	NaN	NaN	NaN	NaN	NaN	NaN	NaN	NaN	NaN	NaN	NaN	NaN	NaN	NaN	NaN	NaN	NaN	NaN	NaN	NaN	NaN	NaN	NaN	NaN	NaN	NaN	NaN	NaN	NaN	NaN	NaN	NaN	NaN	NaN	NaN	NaN	NaN	NaN	NaN	NaN
	PF3D7_1409900	cytidine diphosphate-diacylglycerol synthase	NaN	NaN	NaN	NaN	NaN	NaN	NaN	NaN	NaN	NaN	NaN	NaN	NaN	NaN	NaN	NaN	NaN	NaN	NaN	NaN	NaN	NaN	NaN	NaN	NaN	-0.147697	NaN	NaN	-0.451761	-0.301237	0.198494	NaN	-0.0837068	-0.0629506	1.40974	NaN	NaN	-0.0392789	NaN	NaN	NaN	NaN	NaN	NaN	NaN	NaN	NaN
	PF3D7_1412500	actin II	-0.0296617	0.136585	NaN	NaN	NaN	NaN	1.15413	0.611513	NaN	NaN	NaN	NaN	NaN	0.32925	NaN	0.375721	1.26814	0.574053	NaN	NaN	NaN	NaN	NaN	0.0129261	0.17031	0.326118	-0.0486509	-0.0103502	0.652693	-0.768502	0.352307	0.383755	2.32121	0.910312	0.762391	0.722991	0.682034	0.724993	0.120883	0.146068	0.254594	0.370583	0.658189	0.555715	0.566084	0.635652	0.646992
	PF3D7_1413900	DnaJ protein, putative	NaN	1.40763	NaN	NaN	NaN	-1.40103	NaN	0.279669	NaN	NaN	NaN	0.133733	NaN	NaN	NaN	NaN	NaN	-0.092817	NaN	NaN	NaN	1.8476	NaN	NaN	-0.0946183	-0.259664	-0.120984	0.0255294	-0.565503	0.162912	NaN	1.68404	-1.33239	0.207461	NaN	0.425811	0.191057	-0.0758749	0.193961	0.0719367	0.0304067	-0.0289935	0.159629	0.0510852	-0.00353892	0.085956	-0.598763
	PF3D7_1429600	conserved Plasmodium protein, unknown function	NaN	NaN	NaN	NaN	NaN	NaN	NaN	NaN	NaN	NaN	NaN	NaN	NaN	NaN	NaN	NaN	NaN	NaN	NaN	NaN	NaN	NaN	NaN	NaN	0.155749	0.297591	0.0455827	NaN	0.372841	-0.314058	0.622743	0.00394396	-0.365481	0.28016	0.0180643	1.13005	0.159112	1.09573	-0.120059	-0.214622	0.0419438	-0.0742315	-0.0843338	0.142401	0.0583859	0.115926	-1.59479
	PF3D7_1432100	voltage-dependent anion-selective channel protein, putative	NaN	NaN	NaN	NaN	NaN	NaN	NaN	NaN	NaN	NaN	NaN	NaN	NaN	NaN	NaN	NaN	NaN	NaN	NaN	NaN	NaN	NaN	NaN	NaN	-1.41519	0.557603	-0.798818	0.227844	-0.630372	-0.363676	-2.26659	-1.02205	-0.61416	-0.687777	-1.57949	-1.30141	-0.754845	0.221943	0.997473	1.93231	1.51	3.33628	NaN	NaN	NaN	NaN	-0.744536
	PF3D7_1435700	ataxin-2 like protein, putative	NaN	NaN	NaN	NaN	NaN	NaN	NaN	NaN	NaN	NaN	NaN	NaN	NaN	NaN	NaN	NaN	NaN	NaN	NaN	NaN	NaN	NaN	NaN	NaN	NaN	NaN	NaN	NaN	NaN	NaN	0.147958	NaN	NaN	NaN	0.0593554	NaN	NaN	NaN	NaN	NaN	NaN	NaN	NaN	NaN	NaN	NaN	NaN
	PF3D7_1437900	HSP40, subfamily A	0.206143	0.339564	-0.122272	-0.171335	0.0243196	0.00830491	2.87894	2.48342	1.016	1.39502	1.36804	1.23616	0.367818	0.42942	0.310805	0.664951	2.78938	2.35338	1.34415	1.32614	1.46905	1.34716	-0.0717244	-0.0158555	-0.316546	0.17718	-0.0846703	-0.117828	0.170438	-0.0710762	-0.525663	0.0340717	0.15017	-0.0736831	-0.470349	-0.293841	0.0329472	-0.0843364	0.183455	-0.0993626	0.11836	0.435085	-0.154137	-0.0923428	-0.0364223	-0.139993	0.0852886
	PF3D7_1444300	1-acyl-sn-glycerol-3-phosphate acyltransferase, putative	-0.246105	NaN	-0.00579687	0.309717	0.560324	NaN	0.524164	NaN	-0.13814	0.185704	0.902035	NaN	-0.139887	0.12915	-0.000678201	0.217407	0.910963	NaN	0.168899	-0.164917	0.792106	NaN	0.000432815	0.0831111	0.329066	-0.133564	-0.0201649	-0.156397	-0.291733	-0.329755	-0.0559662	0.515563	0.188528	-0.438293	-0.219337	0.0180597	0.10017	0.532491	0.0869197	-0.109427	0.172231	0.399369	-0.160331	-0.0149266	-0.0777108	-0.0487942	-0.0486062
	PF3D7_1445400	protein serine/threonine kinase-1	NaN	NaN	NaN	NaN	NaN	NaN	NaN	NaN	NaN	NaN	NaN	NaN	NaN	NaN	NaN	NaN	NaN	NaN	NaN	NaN	NaN	NaN	NaN	NaN	NaN	NaN	NaN	NaN	NaN	NaN	NaN	NaN	NaN	NaN	NaN	NaN	NaN	NaN	NaN	NaN	NaN	NaN	NaN	NaN	NaN	NaN	NaN
	PF3D7_1451200	conserved Plasmodium protein, unknown function	NaN	NaN	0.0792927	NaN	NaN	NaN	NaN	NaN	2.041	NaN	NaN	NaN	NaN	NaN	NaN	NaN	NaN	NaN	2.35704	NaN	NaN	NaN	NaN	NaN	NaN	NaN	0.434028	-0.422233	0.965175	0.204566	NaN	0.770461	3.9501	2.38481	NaN	3.2691	NaN	NaN	2.86703	1.41654	2.40779	1.95926	2.0994	1.9179	1.86493	2.30636	4.08313
	PF3D7_1475600	bromodomain protein, putative	NaN	NaN	NaN	NaN	NaN	NaN	NaN	NaN	NaN	NaN	NaN	NaN	0.442758	-0.112767	0.740971	-0.129349	NaN	NaN	NaN	NaN	NaN	NaN	0.238787	-0.0196676	0.499374	-0.823505	0.27739	-0.209391	NaN	NaN	NaN	NaN	NaN	NaN	NaN	NaN	2.10749	0.810106	1.18123	-0.0858326	1.37762	1.14331	1.10709	0.896254	1.44069	0.978805	2.06447
[truncated: 378 more columns]

## Sheet: Table_S2B_Figure_S3B
	Majority protein IDs	protein product	log2-Ratio normalized	log2-Ratio normalized	log2-Ratio normalized	log2-Ratio normalized	log2-Ratio normalized	log2-Ratio normalized	log2-Ratio normalized	log2-Ratio normalized	log2-Ratio normalized	log2-Ratio normalized	log2-Ratio normalized	log2-Ratio normalized	log2-Ratio normalized	log2-Ratio normalized	log2-Ratio normalized	log2-Ratio normalized	log2-Ratio normalized	log2-Ratio normalized	log2-Ratio normalized	log2-Ratio normalized	log2-Ratio normalized	log2-Ratio normalized	log2-Ratio normalized	log2-Ratio normalized	log2-Ratio normalized	log2-Ratio normalized	log2-Ratio normalized	log2-Ratio normalized	log2-Ratio normalized	log2-Ratio normalized	log2-Ratio normalized	log2-Ratio normalized	log2-Ratio normalized	log2-Ratio normalized	log2-Ratio normalized	log2-Ratio normalized	log2-Ratio normalized	log2-Ratio normalized	log2-Ratio normalized	log2-Ratio normalized	log2-Ratio normalized	log2-Ratio normalized	log2-Ratio normalized	log2-Ratio normalized	log2-Ratio normalized	log2-Ratio normalized	log2-Ratio normalized
Peptides & conditions			H2AzK25acK28acK30acK35ac_over_H2Az	H2AzK25acK28acK30acK35ac_over_H2Az	H2AzK25acK28acK30acK35ac_over_H2Az	H2AzK25acK28acK30acK35ac_over_H2Az	H2AzK25acK28acK30acK35ac_over_H2Az	H2AzK25acK28acK30acK35ac_over_H2Az	H2AzK11acK15acK19acK25acK28acK30acK35ac_over_H2Az	H2AzK11acK15acK19acK25acK28acK30acK35ac_over_H2Az	H2AzK11acK15acK19acK25acK28acK30acK35ac_over_H2Az	H2AzK11acK15acK19acK25acK28acK30acK35ac_over_H2Az	H2AzK11acK15acK19acK25acK28acK30acK35ac_over_H2Az	H2AzK11acK15acK19acK25acK28acK30acK35ac_over_H2Az	H2AzK11acK15acK19acK25acK28acK30acK35ac+bromosporine_over_H2Az	H2AzK11acK15acK19acK25acK28acK30acK35ac+bromosporine_over_H2Az	H2AzK11acK15acK19acK25acK28acK30acK35ac_over_H2Az	H2AzK11acK15acK19acK25acK28acK30acK35ac_over_H2Az	H2AzK11acK15acK19acK25acK28acK30acK35ac_over_H2AzK25acK28acK30acK35ac	H2AzK11acK15acK19acK25acK28acK30acK35ac_over_H2AzK25acK28acK30acK35ac	H2AzK11acK15acK19acK25acK28acK30acK35ac_over_H2AzK25acK28acK30acK35ac	H2AzK11acK15acK19acK25acK28acK30acK35ac_over_H2AzK25acK28acK30acK35ac	H2AzK11acK15acK19acK25acK28acK30acK35ac_over_H2AzK25acK28acK30acK35ac	H2AzK11acK15acK19acK25acK28acK30acK35ac_over_H2AzK25acK28acK30acK35ac	H2AzK11acK15acK19acK25acK28acK30acK35ac_over_H2AzK11acK15acK19acK25acK28acK30acK35ac+bromosporine	H2AzK11acK15acK19acK25acK28acK30acK35ac_over_H2AzK11acK15acK19acK25acK28acK30acK35ac+bromosporine	H2BzK3acK8ac_over_H2Bz	H2BzK3acK8ac_over_H2Bz	H2BzK3acK8ac_over_H2Bz	H2BzK3acK8ac_over_H2Bz	H2BzK13acK14acK18ac_over_H2Bz	H2BzK13acK14acK18ac_over_H2Bz	H2BzK13acK14acK18ac_over_H2Bz	H2BzK13acK14acK18ac_over_H2Bz	H2BzK3acK8acK13acK14acK18ac_over_H2Bz	H2BzK3acK8acK13acK14acK18ac_over_H2Bz	H2BzK3acK8acK13acK14acK18ac_over_H2Bz	H2BzK3acK8acK13acK14acK18ac_over_H2Bz	H2BzK3acK8acK13acK14acK18ac_over_H2Bz	H2BzK3acK8acK13acK14acK18ac_over_H2Bz	H2BzK3acK8acK13acK14acK18ac+bromosporine_over_H2Bz	H2BzK3acK8acK13acK14acK18ac+bromosporine_over_H2Bz	H2BzK3acK8acK13acK14acK18ac_over_H2Bz	H2BzK3acK8acK13acK14acK18ac_over_H2Bz	H2BzK3acK8acK13acK14acK18ac+bromosporine_over_H2Bz	H2BzK3acK8acK13acK14acK18ac+bromosporine_over_H2Bz	H2BzK3acK8acK13acK14acK18ac_over_H2Bz	H2BzK3acK8acK13acK14acK18ac_over_H2Bz	H2BzK3acK8acK13acK14acK18ac_over_H2Bz
Experiment name			H2A.Z_4ac1	H2A.Z_4ac2	H2A.Z_4ac3	H2A.Z_4ac4	H2A.Z_4ac5	H2A.Z_4ac6	H2A.Z_7ac1	H2A.Z_7ac2	H2A.Z_7ac3	H2A.Z_7ac4	H2A.Z_7ac5	H2A.Z_7ac6	H2A.Z_7ac7	H2A.Z_7ac8	H2A.Z_7ac9	H2A.Z_7ac10	H2A.Z_7ac_OVER_4ac1	H2A.Z_7ac_OVER_4ac2	H2A.Z_7ac_OVER_4ac3	H2A.Z_7ac_OVER_4ac4	H2A.Z_7ac_OVER_4ac5	H2A.Z_7ac_OVER_4ac6	-	-	H2B.Z_2ac1	H2B.Z_2ac2	H2B.Z_2ac3	H2B.Z_2ac4	H2B.Z_3ac1	H2B.Z_3ac2	H2B.Z_3ac3	H2B.Z_3ac4	H2B.Z_5ac1	H2B.Z_5ac2	H2B.Z_5ac3	H2B.Z_5ac4	H2B.Z_5ac5	H2B.Z_5ac6	H2B.Z_5ac7	H2B.Z_5ac8	H2B.Z_5ac9	H2B.Z_5ac10	H2B.Z_5ac11	H2B.Z_5ac12	H2B.Z_5ac13	H2B.Z_5ac14	H2B.Z_5ac15
	PF3D7_0109950	conserved Plasmodium protein, unknown function	NaN	NaN	NaN	NaN	NaN	NaN	NaN	NaN	NaN	NaN	NaN	NaN	NaN	NaN	NaN	NaN	NaN	-1.34406	NaN	NaN	NaN	NaN	NaN	NaN	NaN	2.2809	0.150949	-0.0980152	NaN	NaN	NaN	1.67374	NaN	NaN	NaN	0.618229	NaN	1.54856	-0.160089	2.19166	-1.30226	1.57016	0.370276	1.51153	0.492315	0.766161	0.0799754
	PF3D7_0217100	ATP synthase F1, alpha subunit	NaN	NaN	NaN	NaN	NaN	NaN	NaN	-0.144177	NaN	NaN	NaN	NaN	0.331017	NaN	0.406645	NaN	NaN	0.405339	NaN	NaN	NaN	NaN	0.105946	NaN	0.280244	-0.024036	0.680864	-0.122076	NaN	NaN	-0.0763412	NaN	NaN	NaN	-0.32191	NaN	0.199123	0.596427	NaN	-0.153157	NaN	0.559579	NaN	NaN	NaN	NaN	-0.320973
	PF3D7_0403900	SET domain protein, putative	NaN	NaN	-0.227236	0.165887	NaN	0.461899	NaN	NaN	-0.554591	-0.158079	NaN	0.0803167	-0.0100327	0.464405	0.00230651	0.269721	NaN	NaN	-0.124597	-0.297839	NaN	-0.342744	-0.0442259	-0.314589	NaN	NaN	-0.0350469	0.169647	NaN	NaN	NaN	NaN	NaN	NaN	NaN	NaN	NaN	NaN	NaN	NaN	NaN	NaN	NaN	0.180528	NaN	0.126077	-0.0797525
	PF3D7_0420000	zinc finger protein, putative	NaN	NaN	NaN	NaN	NaN	NaN	NaN	NaN	NaN	NaN	NaN	NaN	NaN	NaN	NaN	NaN	NaN	NaN	NaN	NaN	NaN	NaN	NaN	NaN	NaN	NaN	NaN	NaN	NaN	NaN	NaN	NaN	NaN	NaN	NaN	NaN	NaN	NaN	NaN	NaN	NaN	NaN	NaN	NaN	NaN	NaN	NaN
	PF3D7_0423600	conserved Plasmodium protein, unknown function	NaN	NaN	NaN	NaN	NaN	NaN	NaN	NaN	NaN	NaN	NaN	NaN	NaN	NaN	NaN	NaN	NaN	NaN	NaN	NaN	NaN	NaN	NaN	NaN	NaN	NaN	NaN	NaN	NaN	NaN	NaN	NaN	NaN	NaN	NaN	NaN	NaN	NaN	NaN	NaN	NaN	NaN	NaN	NaN	NaN	NaN	NaN
	PF3D7_0508800	single-stranded DNA-binding protein	NaN	NaN	NaN	NaN	NaN	NaN	NaN	NaN	NaN	NaN	NaN	NaN	NaN	NaN	NaN	NaN	NaN	NaN	NaN	NaN	NaN	NaN	NaN	NaN	NaN	NaN	NaN	NaN	NaN	NaN	NaN	NaN	NaN	NaN	NaN	NaN	NaN	NaN	NaN	NaN	NaN	NaN	NaN	NaN	NaN	NaN	NaN
	PF3D7_0528700	peptidyl-prolyl cis-trans isomerase	NaN	NaN	NaN	NaN	NaN	NaN	NaN	NaN	NaN	NaN	NaN	NaN	NaN	NaN	NaN	NaN	NaN	NaN	NaN	NaN	NaN	NaN	NaN	NaN	NaN	NaN	NaN	NaN	NaN	NaN	NaN	NaN	NaN	NaN	NaN	NaN	NaN	NaN	NaN	NaN	NaN	NaN	NaN	NaN	NaN	NaN	NaN
	PF3D7_0629200	DnaJ protein, putative	0.372061	0.00482667	-0.0877027	0.00965501	0.0985544	-0.101247	0.125254	-0.100843	0.0795658	0.169453	0.293488	0.414211	-0.0685136	0.118946	-0.108876	-0.130404	-0.128614	0.100843	0.109427	0.0308304	0.222186	0.574828	-0.0942179	-0.307484	-0.0413429	0.197997	0.0918014	-0.057277	0.477159	-0.00432164	-0.143038	0.137553	0.335369	0.0270133	-0.122554	-0.0803848	-0.0725435	-0.0521377	0.508124	-0.0156403	0.380397	0.750785	-0.0438541	-0.175684	-0.0784875	-0.0771063	0.18954
	PF3D7_0817900	high mobility group protein B2	0.978708	NaN	NaN	NaN	NaN	NaN	0.0464211	NaN	NaN	NaN	NaN	NaN	NaN	NaN	NaN	NaN	-0.770437	NaN	NaN	NaN	NaN	NaN	NaN	NaN	-0.798441	0.436901	NaN	0.252363	-0.552262	-0.759156	-2.11054	NaN	-0.294845	-0.472176	-1.40411	NaN	0.0164963	-0.251204	NaN	1.28546	NaN	2.64548	-2.74468	NaN	-3.04311	NaN	NaN
	PF3D7_0823300	histone acetyltransferase GCN5	0.508023	0.0728924	0.293606	0.0917251	0.326767	0.181526	0.488104	0.179629	0.239398	0.124126	0.597793	0.535415	-0.0389843	0.0110354	0.289834	0.193057	0.146916	0.0608775	0.0496307	-0.107586	0.106884	0.139469	0.156138	0.0661237	0.201383	0.326335	0.0430645	0.158719	0.14965	0.155582	0.162984	0.0963139	0.100305	0.238119	0.205017	0.219791	0.309526	0.213454	0.0246034	-0.0588013	-0.0234458	0.0707544	0.0385766	0.01749	0.0788831	0.073955	-0.0297501
	PF3D7_0825500	protein KRI1, putative	NaN	NaN	NaN	NaN	NaN	NaN	NaN	NaN	NaN	NaN	NaN	NaN	NaN	NaN	NaN	NaN	NaN	NaN	NaN	NaN	NaN	NaN	NaN	NaN	NaN	NaN	NaN	NaN	NaN	NaN	NaN	NaN	NaN	NaN	NaN	NaN	NaN	NaN	NaN	NaN	NaN	NaN	NaN	NaN	NaN	NaN	NaN
	PF3D7_0904400	signal peptidase complex subunit 3, putative	NaN	NaN	NaN	NaN	NaN	NaN	NaN	NaN	NaN	NaN	NaN	NaN	NaN	NaN	NaN	NaN	NaN	NaN	NaN	NaN	NaN	NaN	NaN	NaN	-0.675097	0.279581	-3.62353	-1.70505	0.187388	0.99028	-0.424146	-0.41684	-2.70529	1.35336	-1.81914	-0.25411	-1.07154	0.0357418	NaN	0.00627491	NaN	1.58221	NaN	NaN	NaN	NaN	-4.16869
	PF3D7_0905800	conserved Plasmodium protein, unknown function	NaN	-0.82603	NaN	NaN	-0.291168	NaN	NaN	-0.128425	NaN	NaN	-0.292882	NaN	NaN	NaN	NaN	NaN	-0.479613	-0.0046964	NaN	NaN	-0.141255	NaN	NaN	NaN	0.244887	-0.114234	0.0768327	-0.0492126	-0.193239	0.115707	0.0852886	-0.0905825	-0.0126354	0.0537183	-0.0491285	-0.090718	0.136323	0.028852	0.0206267	0.389035	-0.126281	0.460747	0.464773	-0.0708015	0.826762	-0.0183493	-0.0585481
	PF3D7_0908000	P1 nuclease, putative	NaN	NaN	NaN	NaN	NaN	NaN	NaN	NaN	NaN	NaN	NaN	NaN	NaN	NaN	NaN	NaN	NaN	NaN	NaN	NaN	NaN	NaN	NaN	NaN	NaN	NaN	NaN	NaN	NaN	NaN	NaN	NaN	NaN	NaN	NaN	NaN	NaN	NaN	NaN	NaN	NaN	NaN	NaN	NaN	NaN	NaN	NaN
	PF3D7_0910400	selenide water dikinase, putative	NaN	NaN	NaN	NaN	NaN	NaN	NaN	NaN	NaN	NaN	NaN	NaN	NaN	NaN	NaN	NaN	NaN	NaN	NaN	NaN	NaN	NaN	NaN	NaN	NaN	NaN	NaN	NaN	NaN	NaN	NaN	NaN	NaN	NaN	NaN	NaN	NaN	NaN	NaN	NaN	NaN	NaN	NaN	NaN	NaN	NaN	NaN
	PF3D7_0927100	conserved Plasmodium protein, unknown function	NaN	NaN	NaN	NaN	NaN	NaN	NaN	NaN	NaN	NaN	NaN	NaN	NaN	NaN	NaN	NaN	NaN	NaN	NaN	NaN	NaN	NaN	NaN	NaN	NaN	NaN	NaN	NaN	NaN	NaN	NaN	NaN	NaN	NaN	NaN	NaN	NaN	NaN	NaN	NaN	NaN	NaN	NaN	NaN	NaN	NaN	NaN
	PF3D7_1007700	AP2 domain transcription factor, putative	1.16562	NaN	NaN	0.708892	NaN	-0.470719	2.22743	NaN	NaN	1.00984	NaN	0.773615	NaN	0.506496	NaN	0.554295	1.26795	NaN	NaN	0.292546	NaN	1.4037	NaN	0.0905825	1.56321	NaN	NaN	-0.631617	-0.0226541	0.243916	0.166972	-0.18053	1.85786	1.75804	0.970707	1.15621	2.99583	NaN	1.30626	1.27488	0.788686	1.57824	1.25459	0.209011	1.20927	0.323227	NaN
	PF3D7_1008100	zinc finger protein, putative	0.147567	0.24631	-0.0289697	-0.0786098	-0.0128974	-0.0978804	0.0209111	0.00807279	-0.0364519	-0.119423	0.0352017	0.0214529	-0.0451486	-0.00992034	0.049352	-0.0281448	-0.22852	-0.0529847	-0.0125045	-0.0850988	0.0980152	0.194087	0.00949053	0.0173518	-0.0324477	0.177751	0.00345838	0.0509507	-0.0431553	0.0669713	0.0673633	0.08804	0.0123541	0.0887303	0.0531114	0.0208965	0.0982848	0.0569714	-0.025133	-0.171847	-0.110558	-0.0618453	0.0713507	-0.0588013	0.0657101	-0.0490731	-0.103488
	PF3D7_1010700	dolichyl-phosphate-mannose protein mannosyltransferase, putative	-0.00044731	NaN	-0.452708	NaN	0.470094	NaN	-0.281895	NaN	-0.409144	NaN	0.385044	NaN	0.109294	0.185638	0.0082	-0.279055	-0.27033	NaN	-0.0757024	NaN	-0.0118207	NaN	-0.161411	-0.54187	-0.383699	0.400968	-0.223576	-0.206893	0.915941	0.355996	-0.121659	0.208895	0.514501	0.234143	-0.526037	-0.15082	-0.288664	-0.0618453	0.192699	0.286445	-0.0587885	1.0308	-0.0216579	-0.158854	-0.0908029	-0.0592169	0.361432
	PF3D7_1014600	transcriptional coactivator ADA2	0.211386	0.124267	0.0335111	-0.0635029	-0.0890218	-0.0546401	0.0123541	0.0434228	-0.0728469	-0.090718	0.0666747	0.160943	0.0568609	-0.152118	0.243669	-0.144308	-0.0933249	-0.106156	-0.115332	-0.110682	0.195852	0.184471	0.106884	0.0388575	-0.0151118	0.0721187	-0.0158409	0.0322707	-0.10324	-0.252658	0.0579701	0.0971161	0.0384361	0.0799049	0.0588013	0.0495017	0.0339339	0.136331	0.0460021	-0.115166	0.00216244	0.0213358	0.0738203	-0.133564	0.142609	0.0223903	-0.0936789
	PF3D7_1014700	prohibitin, putative	0.198368	0.212434	0.103397	0.31088	-0.0413577	0.251127	0.143916	0.198692	0.0472592	0.269251	0.380175	0.355516	0.125783	0.0424122	0.109962	0.123795	0.135929	-0.0178698	0.0893625	0.146395	0.446786	0.333767	-0.0206038	0.134615	0.184217	0.0756721	0.0926134	0.218028	-0.0539429	0.209245	0.334568	0.0847468	-0.188693	0.0594198	0.123799	0.0272486	-0.0296322	0.0955583	0.0060466	0.0121117	-0.0635599	0.0355792	0.0124972	-0.0193461	-0.0156513	-0.00590291	-0.261518
	PF3D7_1107700	pescadillo homolog	NaN	NaN	NaN	NaN	NaN	NaN	NaN	NaN	NaN	NaN	NaN	NaN	NaN	NaN	NaN	NaN	NaN	NaN	NaN	NaN	NaN	NaN	NaN	NaN	NaN	NaN	NaN	NaN	NaN	NaN	NaN	NaN	NaN	NaN	NaN	NaN	NaN	NaN	NaN	NaN	NaN	NaN	NaN	NaN	NaN	NaN	NaN
	PF3D7_1119500	AP-4 complex subunit mu, putative	NaN	NaN	NaN	NaN	NaN	NaN	NaN	NaN	NaN	NaN	NaN	NaN	NaN	NaN	NaN	NaN	NaN	NaN	NaN	NaN	NaN	NaN	NaN	NaN	NaN	NaN	NaN	NaN	NaN	NaN	NaN	-0.27011	NaN	NaN	NaN	0.142624	NaN	NaN	NaN	NaN	NaN	NaN	NaN	NaN	NaN	NaN	NaN
	PF3D7_1123900	splicing factor, putative	-1.98176	NaN	NaN	NaN	NaN	NaN	-1.21143	NaN	NaN	NaN	NaN	NaN	NaN	NaN	NaN	NaN	0.715366	NaN	NaN	NaN	NaN	NaN	NaN	NaN	-1.11873	-0.10044	-0.177327	0.547594	-0.963476	0.111524	NaN	-0.36087	-1.32999	-0.50853	NaN	-1.39884	-1.92945	-0.586981	NaN	NaN	NaN	NaN	NaN	NaN	NaN	NaN	-0.941088
	PF3D7_1202900	high mobility group protein B1	-0.817181	-0.286763	-0.136601	-1.45691	NaN	-0.565695	-0.238953	-0.0593554	1.20883	-0.709026	NaN	0.449474	NaN	NaN	NaN	NaN	0.668482	0.173511	1.28036	0.557288	NaN	1.38101	NaN	NaN	-0.823243	-0.0524158	NaN	NaN	-0.624443	-0.310689	-2.11754	NaN	-0.544519	-0.287354	-1.79211	NaN	-0.203469	-0.266637	NaN	1.45202	NaN	3.28195	-1.19423	NaN	-1.07875	NaN	NaN
	PF3D7_1230400	ATP-dependent protease subunit ClpQ	NaN	NaN	NaN	NaN	NaN	NaN	NaN	NaN	NaN	NaN	NaN	NaN	NaN	NaN	NaN	NaN	NaN	NaN	NaN	NaN	NaN	NaN	NaN	NaN	NaN	NaN	NaN	NaN	NaN	NaN	NaN	NaN	NaN	NaN	NaN	NaN	NaN	NaN	NaN	NaN	NaN	NaN	NaN	NaN	NaN	NaN	NaN
	PF3D7_1232100	60 kDa chaperonin	-0.77727	-0.453228	-0.100824	0.263525	-0.435261	-0.196859	-0.523981	-0.0607391	-0.753653	-0.208018	0.290071	0.228165	-0.181624	-0.115433	-0.294473	0.0316512	0.545079	0.429321	-0.113021	-0.0782895	0.655077	0.457647	-0.0227421	-0.0757632	-0.311166	0.158011	0.0443242	-0.386921	-0.118069	0.0967612	-0.832128	-1.08202	-0.17106	-0.0254541	-0.637513	-1.66862	-0.258546	-0.155361	0.156655	-0.0603242	0.536849	0.926427	-0.118649	-0.0398403	-0.136569	0.190882	0.102457
	PF3D7_1252400	reticulocyte binding protein homologue 3, pseudogene	-0.178714	-0.0489337	NaN	0.0551266	-0.616282	1.86334	0.574828	0.314194	NaN	-0.126973	-1.23827	0.630617	0.00619029	-0.330099	-0.0833552	-0.345851	0.798341	0.858379	NaN	-0.110137	-0.668776	-1.32279	-0.0215407	0.0154976	NaN	NaN	0.0169242	NaN	-1.2466	1.92134	-1.16563	NaN	-2.20297	1.10799	-1.96623	NaN	NaN	NaN	NaN	1.24575	NaN	0.343055	-0.191524	NaN	-0.256683	NaN	1.97321
	PF3D7_1336400	RanBPM and CLTH-like protein, putative	NaN	NaN	NaN	NaN	NaN	NaN	NaN	NaN	NaN	NaN	NaN	NaN	NaN	NaN	NaN	NaN	NaN	NaN	NaN	NaN	NaN	NaN	NaN	NaN	NaN	NaN	NaN	NaN	NaN	NaN	NaN	NaN	NaN	NaN	NaN	NaN	NaN	NaN	NaN	NaN	NaN	NaN	NaN	NaN	NaN	NaN	NaN
	PF3D7_1356800	serine/threonine protein kinase, putative	NaN	NaN	NaN	NaN	NaN	NaN	NaN	NaN	NaN	NaN	NaN	NaN	NaN	NaN	NaN	NaN	NaN	NaN	NaN	NaN	NaN	NaN	NaN	NaN	NaN	NaN	NaN	NaN	NaN	NaN	NaN	NaN	NaN	NaN	NaN	NaN	NaN	NaN	0.0450235	-0.145351	0.0384361	0.370862	NaN	NaN	NaN	NaN	NaN
	PF3D7_1358700	YOP1-like protein, putative	NaN	NaN	NaN	NaN	NaN	NaN	NaN	NaN	NaN	NaN	NaN	NaN	NaN	NaN	NaN	NaN	NaN	NaN	NaN	NaN	NaN	NaN	NaN	NaN	NaN	NaN	NaN	NaN	NaN	NaN	-1.18364	NaN	NaN	NaN	-1.78071	NaN	NaN	NaN	NaN	NaN	NaN	NaN	0.278461	-0.323082	0.373398	-0.154583	NaN
	PF3D7_1365900;PF3D7_1211800	ubiquitin-60S ribosomal protein L40 ; polyubiquitin	NaN	NaN	NaN	NaN	NaN	NaN	NaN	NaN	NaN	NaN	NaN	NaN	NaN	0.0458931	NaN	0.121345	NaN	NaN	NaN	NaN	NaN	NaN	NaN	0.10608	NaN	NaN	0.347212	1.06724	NaN	NaN	NaN	NaN	NaN	NaN	NaN	NaN	NaN	NaN	0.303225	-0.453333	0.470407	-0.299479	0.18612	0.235195	0.156785	0.550317	-0.970526
	PF3D7_1402800	conserved Plasmodium protein, unknown function	NaN	-0.00288247	NaN	-0.379954	-0.659221	-0.0617071	NaN	0.0869823	NaN	0.0362152	-0.437897	-0.0319598	NaN	NaN	NaN	NaN	NaN	0.139862	NaN	0.721154	0.606442	0.116365	NaN	NaN	-0.11962	-1.24208	NaN	NaN	0.330673	0.195963	NaN	0.536189	0.371949	0.258874	NaN	0.0606531	0.156785	0.308984	-0.0913101	0.297148	-0.0571065	0.0991853	NaN	NaN	NaN	NaN	NaN
	PF3D7_1413900	DnaJ protein, putative	NaN	1.40763	NaN	NaN	NaN	-1.40103	NaN	0.279669	NaN	NaN	NaN	0.133733	NaN	NaN	NaN	NaN	NaN	-0.092817	NaN	NaN	NaN	1.8476	NaN	NaN	-0.0946183	-0.259664	-0.120984	0.0255294	-0.565503	0.162912	NaN	1.68404	-1.33239	0.207461	NaN	0.425811	0.191057	-0.0758749	0.193961	0.0719367	0.0304067	-0.0289935	0.159629	0.0510852	-0.00353892	0.085956	-0.598763
	PF3D7_1434800	mitochondrial acidic protein MAM33, putative	NaN	NaN	NaN	NaN	NaN	NaN	NaN	NaN	NaN	NaN	NaN	NaN	NaN	NaN	NaN	NaN	NaN	NaN	NaN	NaN	NaN	NaN	NaN	NaN	NaN	NaN	NaN	-0.28558	NaN	NaN	NaN	NaN	NaN	NaN	NaN	NaN	NaN	NaN	-1.32637	0.258304	NaN	1.829	NaN	NaN	NaN	NaN	NaN
	PF3D7_1435700	ataxin-2 like protein, putative	NaN	NaN	NaN	NaN	NaN	NaN	NaN	NaN	NaN	NaN	NaN	NaN	NaN	NaN	NaN	NaN	NaN	NaN	NaN	NaN	NaN	NaN	NaN	NaN	NaN	NaN	NaN	NaN	NaN	NaN	0.147958	NaN	NaN	NaN	0.0593554	NaN	NaN	NaN	NaN	NaN	NaN	NaN	NaN	NaN	NaN	NaN	NaN
	PF3D7_1441400	FACT complex subunit SSRP1, putative	NaN	NaN	NaN	NaN	NaN	NaN	NaN	NaN	NaN	NaN	NaN	NaN	NaN	NaN	NaN	NaN	NaN	NaN	NaN	NaN	NaN	NaN	NaN	NaN	NaN	NaN	NaN	NaN	NaN	NaN	-2.79186	NaN	NaN	NaN	-1.39445	NaN	NaN	NaN	-2.32214	NaN	-0.212517	NaN	NaN	NaN	NaN	NaN	NaN
	PF3D7_1445400	protein serine/threonine kinase-1	NaN	NaN	NaN	NaN	NaN	NaN	NaN	NaN	NaN	NaN	NaN	NaN	NaN	NaN	NaN	NaN	NaN	NaN	NaN	NaN	NaN	NaN	NaN	NaN	NaN	NaN	NaN	NaN	NaN	NaN	NaN	NaN	NaN	NaN	NaN	NaN	NaN	NaN	NaN	NaN	NaN	NaN	NaN	NaN	NaN	NaN	NaN
[truncated: 378 more columns]

## Sheet: Table_S2C_>1peptide
	Majority protein IDs	protein product	log2-Ratio normalized	log2-Ratio normalized	log2-Ratio normalized	log2-Ratio normalized	log2-Ratio normalized	log2-Ratio normalized	log2-Ratio normalized	log2-Ratio normalized	log2-Ratio normalized	log2-Ratio normalized	log2-Ratio normalized	log2-Ratio normalized	log2-Ratio normalized	log2-Ratio normalized	log2-Ratio normalized	log2-Ratio normalized	log2-Ratio normalized	log2-Ratio normalized	log2-Ratio normalized	log2-Ratio normalized	log2-Ratio normalized	log2-Ratio normalized	log2-Ratio normalized	log2-Ratio normalized	log2-Ratio normalized	log2-Ratio normalized	log2-Ratio normalized	log2-Ratio normalized	log2-Ratio normalized	log2-Ratio normalized	log2-Ratio normalized	log2-Ratio normalized	log2-Ratio normalized	log2-Ratio normalized	log2-Ratio normalized	log2-Ratio normalized	log2-Ratio normalized	log2-Ratio normalized	log2-Ratio normalized	log2-Ratio normalized	log2-Ratio normalized	log2-Ratio normalized	log2-Ratio normalized	log2-Ratio normalized	log2-Ratio normalized	log2-Ratio normalized	log2-Ratio normalized
Peptides & conditions			H2AzK25acK28acK30acK35ac_over_H2Az	H2AzK25acK28acK30acK35ac_over_H2Az	H2AzK25acK28acK30acK35ac_over_H2Az	H2AzK25acK28acK30acK35ac_over_H2Az	H2AzK25acK28acK30acK35ac_over_H2Az	H2AzK25acK28acK30acK35ac_over_H2Az	H2AzK11acK15acK19acK25acK28acK30acK35ac_over_H2Az	H2AzK11acK15acK19acK25acK28acK30acK35ac_over_H2Az	H2AzK11acK15acK19acK25acK28acK30acK35ac_over_H2Az	H2AzK11acK15acK19acK25acK28acK30acK35ac_over_H2Az	H2AzK11acK15acK19acK25acK28acK30acK35ac_over_H2Az	H2AzK11acK15acK19acK25acK28acK30acK35ac_over_H2Az	H2AzK11acK15acK19acK25acK28acK30acK35ac+bromosporine_over_H2Az	H2AzK11acK15acK19acK25acK28acK30acK35ac+bromosporine_over_H2Az	H2AzK11acK15acK19acK25acK28acK30acK35ac_over_H2Az	H2AzK11acK15acK19acK25acK28acK30acK35ac_over_H2Az	H2AzK11acK15acK19acK25acK28acK30acK35ac_over_H2AzK25acK28acK30acK35ac	H2AzK11acK15acK19acK25acK28acK30acK35ac_over_H2AzK25acK28acK30acK35ac	H2AzK11acK15acK19acK25acK28acK30acK35ac_over_H2AzK25acK28acK30acK35ac	H2AzK11acK15acK19acK25acK28acK30acK35ac_over_H2AzK25acK28acK30acK35ac	H2AzK11acK15acK19acK25acK28acK30acK35ac_over_H2AzK25acK28acK30acK35ac	H2AzK11acK15acK19acK25acK28acK30acK35ac_over_H2AzK25acK28acK30acK35ac	H2AzK11acK15acK19acK25acK28acK30acK35ac_over_H2AzK11acK15acK19acK25acK28acK30acK35ac+bromosporine	H2AzK11acK15acK19acK25acK28acK30acK35ac_over_H2AzK11acK15acK19acK25acK28acK30acK35ac+bromosporine	H2BzK3acK8ac_over_H2Bz	H2BzK3acK8ac_over_H2Bz	H2BzK3acK8ac_over_H2Bz	H2BzK3acK8ac_over_H2Bz	H2BzK13acK14acK18ac_over_H2Bz	H2BzK13acK14acK18ac_over_H2Bz	H2BzK13acK14acK18ac_over_H2Bz	H2BzK13acK14acK18ac_over_H2Bz	H2BzK3acK8acK13acK14acK18ac_over_H2Bz	H2BzK3acK8acK13acK14acK18ac_over_H2Bz	H2BzK3acK8acK13acK14acK18ac_over_H2Bz	H2BzK3acK8acK13acK14acK18ac_over_H2Bz	H2BzK3acK8acK13acK14acK18ac_over_H2Bz	H2BzK3acK8acK13acK14acK18ac_over_H2Bz	H2BzK3acK8acK13acK14acK18ac+bromosporine_over_H2Bz	H2BzK3acK8acK13acK14acK18ac+bromosporine_over_H2Bz	H2BzK3acK8acK13acK14acK18ac_over_H2Bz	H2BzK3acK8acK13acK14acK18ac_over_H2Bz	H2BzK3acK8acK13acK14acK18ac+bromosporine_over_H2Bz	H2BzK3acK8acK13acK14acK18ac+bromosporine_over_H2Bz	H2BzK3acK8acK13acK14acK18ac_over_H2Bz	H2BzK3acK8acK13acK14acK18ac_over_H2Bz	H2BzK3acK8acK13acK14acK18ac_over_H2Bz
Experiment name			H2A.Z_4ac1	H2A.Z_4ac2	H2A.Z_4ac3	H2A.Z_4ac4	H2A.Z_4ac5	H2A.Z_4ac6	H2A.Z_7ac1	H2A.Z_7ac2	H2A.Z_7ac3	H2A.Z_7ac4	H2A.Z_7ac5	H2A.Z_7ac6	H2A.Z_7ac7	H2A.Z_7ac8	H2A.Z_7ac9	H2A.Z_7ac10	H2A.Z_7ac_OVER_4ac1	H2A.Z_7ac_OVER_4ac2	H2A.Z_7ac_OVER_4ac3	H2A.Z_7ac_OVER_4ac4	H2A.Z_7ac_OVER_4ac5	H2A.Z_7ac_OVER_4ac6	-	-	H2B.Z_2ac1	H2B.Z_2ac2	H2B.Z_2ac3	H2B.Z_2ac4	H2B.Z_3ac1	H2B.Z_3ac2	H2B.Z_3ac3	H2B.Z_3ac4	H2B.Z_5ac1	H2B.Z_5ac2	H2B.Z_5ac3	H2B.Z_5ac4	H2B.Z_5ac5	H2B.Z_5ac6	H2B.Z_5ac7	H2B.Z_5ac8	H2B.Z_5ac9	H2B.Z_5ac10	H2B.Z_5ac11	H2B.Z_5ac12	H2B.Z_5ac13	H2B.Z_5ac14	H2B.Z_5ac15
	PF3D7_1008100	zinc finger protein, putative	0.147567	0.24631	-0.0289697	-0.0786098	-0.0128974	-0.0978804	0.0209111	0.00807279	-0.0364519	-0.119423	0.0352017	0.0214529	-0.0451486	-0.00992034	0.049352	-0.0281448	-0.22852	-0.0529847	-0.0125045	-0.0850988	0.0980152	0.194087	0.00949053	0.0173518	-0.0324477	0.177751	0.00345838	0.0509507	-0.0431553	0.0669713	0.0673633	0.08804	0.0123541	0.0887303	0.0531114	0.0208965	0.0982848	0.0569714	-0.025133	-0.171847	-0.110558	-0.0618453	0.0713507	-0.0588013	0.0657101	-0.0490731	-0.103488
	PF3D7_1021900	PHAX domain-containing protein, putative	0.0154976	-0.0433446	-0.195699	0.268504	0.136191	0.147362	-0.248074	-0.311503	-0.000461761	0.103302	0.0263043	-0.123401	-0.0456995	-0.218719	0.0690147	-0.174406	0.00848693	-0.108612	0.0922074	-0.137759	0.103531	-0.0468018	0.0551957	0.0927488	-0.0027148	-0.0433446	-0.0527902	0.190256	-0.0272632	0.0323739	0.0335111	0.106622	-0.0840738	0.0661555	0.182692	-0.0190613	0.16877	-0.0305479	-0.0716941	0.0500244	-0.162929	-0.00446549	0.0662615	-0.0522768	0.0592169	-0.10742	-0.2478
	PF3D7_1023900	chromodomain-helicase-DNA-binding protein 1 homolog, putative	-0.0914022	0.0575719	0.072586	0.188825	-0.104977	-0.133695	-0.0520422	0.0511301	0.25084	0.390756	0.330444	0.267705	0.111833	0.0472788	0.10916	0.0925555	0.132906	0.0468402	0.172872	0.120219	0.546462	0.43957	-0.0182642	0.015212	0.0786098	-0.0204844	-0.036082	0.0607734	-0.0864002	0.0450592	0.0486547	-0.040121	0.0897694	0.272071	0.249506	0.221808	0.183582	0.191739	0.28404	0.260273	0.226755	0.175631	0.305445	0.178453	0.31313	0.299365	0.245009
	PF3D7_0604500	conserved Plasmodium protein, unknown function	0.199374	0.158639	-0.0583828	0.0604124	-0.32413	-0.00762616	-0.470789	0.244258	0.275484	-0.110229	-0.19962	-0.122341	-0.042546	-0.154583	-0.0082179	0.136997	-0.600577	-0.0410015	0.211386	-0.121455	0.365245	0.0714881	-0.102589	0.111165	0.143916	-0.00360232	0.0695647	0.176577	-0.0286754	0.00646329	0.0353423	0.103627	-0.00691261	-0.0454429	0.0333701	0.00484117	0.0787465	0.17028	0.00201835	0.0648118	0.0182068	0.143341	0.0229004	0.0538082	-0.0334071	0.0647364	-0.248811
	PF3D7_1239200	AP2 domain transcription factor, putative	0.0931545	0.0226835	-0.147218	0.0590139	-0.081049	-0.158337	0.0206267	-0.201508	0.0150693	0.0335105	-0.235535	-0.129877	-0.00336541	0.0807286	0.0881415	0.11879	-0.0767215	-0.125872	0.0154976	0.0899048	-0.0893901	-0.0886995	0.0193461	-0.0418774	-0.00984383	-0.0439044	0.0270125	-0.0413831	-0.0616765	0.149841	-0.0435419	0.033289	-0.0594649	-0.0343565	0.00791302	0.0298384	0.19711	0.0352391	-0.0827745	-0.0330882	-0.131108	0.0913101	0.0126402	0.0724372	0.109829	0.0157679	-0.0144996
	PF3D7_1104200	chromatin remodeling protein	-0.0858642	-0.0568609	-0.145158	-0.153286	-0.142943	-0.00733906	0.0357646	0.0101053	0.0210533	-0.0194884	0.0875986	-0.0103502	-0.114691	-0.0413831	-0.132799	-0.0163537	0.0182068	0.157691	0.0581087	0.0361869	0.0597706	0.212134	-0.00789873	0.0257376	-0.00489907	0.0711332	0.016639	0.0562362	-0.123575	-0.0476779	0.0850168	-0.0132121	-0.0141499	0.00501486	0.102053	-0.0578315	0.0193461	-0.0724488	0.0267293	-0.0706641	-0.0919096	-0.00848693	-0.0146453	0.00484117	-0.0229033	-0.0231843	-0.188052
	PF3D7_0511500	RNA pseudouridylate synthase, putative	NaN	NaN	NaN	NaN	NaN	NaN	NaN	NaN	NaN	NaN	NaN	NaN	NaN	NaN	NaN	NaN	NaN	NaN	NaN	NaN	NaN	NaN	NaN	NaN	NaN	NaN	NaN	NaN	NaN	NaN	NaN	NaN	NaN	NaN	NaN	NaN	NaN	NaN	NaN	NaN	NaN	NaN	NaN	NaN	NaN	NaN	NaN
	PF3D7_1107300	polyadenylate-binding protein-interacting protein 1, putative	0.198117	0.00804374	-0.156161	0.18372	0.265557	-0.153286	-0.129229	0.0641028	-0.0428283	0.299489	-0.180937	-0.304511	0.0164963	-0.012068	-0.0162931	-0.0265876	-0.20558	0.0129261	0.0497701	0.0508847	-0.444949	-0.143596	-0.0540178	-0.0157096	0.0392789	0.0445979	-0.00708655	0.0896972	-0.026352	-0.0246034	0.0150693	0.0139459	-0.0137566	-0.0197731	-0.0107302	-0.0233263	-0.0352391	0.0583678	0.0535284	-0.182565	0.0048968	0.0675608	-0.029485	0.0571815	-0.0307224	-0.0889556	-0.321838
	PF3D7_0624600	SNF2 helicase, putative	0.0992279	0.13144	0.0792927	-0.317188	0.0625362	0.0170666	-0.0605929	-0.264116	0.225275	0.0437352	0.461948	0.11749	-0.0352687	-0.151469	-0.00228126	-0.178874	0.0183493	0.00532815	-0.0331118	0.299479	0.518233	0.174534	0.0629506	0.088413	-0.194608	0.0320493	-0.0792037	-0.0308304	-0.0943565	0.0373843	-0.479754	-0.139208	-0.0725131	-0.0370308	-0.300448	-0.270947	-0.0736513	-0.0117819	0.0122111	0.087764	-0.200565	0.593398	0.0780633	0.0753072	0.194844	0.0881627	0.0305479
	PF3D7_1149000	antigen 332, DBL-like protein	NaN	NaN	NaN	NaN	NaN	NaN	NaN	NaN	NaN	NaN	NaN	NaN	NaN	NaN	NaN	NaN	NaN	NaN	NaN	NaN	NaN	NaN	NaN	NaN	NaN	NaN	NaN	NaN	NaN	NaN	NaN	NaN	NaN	NaN	NaN	NaN	NaN	NaN	NaN	NaN	NaN	NaN	NaN	NaN	NaN	NaN	NaN
	PF3D7_1468100	conserved Plasmodium protein, unknown function	-0.272681	-0.0230425	-0.150097	-0.237564	-0.345125	-0.151599	-0.387129	-0.375067	0.220825	-0.143524	-0.298016	-0.204767	-0.188726	-0.0048968	-0.302208	0.0186441	0.0363276	-0.200332	0.374177	0.0223323	0.125651	0.0405417	-0.0186588	-0.0125627	0.00288247	0.139633	-0.153382	-0.0316775	-0.0253092	-0.0159258	0.0363276	-0.0519985	-0.173742	-0.100978	-0.0751552	-0.117429	-0.0106866	0.0471446	-0.00721704	-0.0285691	-0.13095	-0.124328	-0.103302	-0.0554733	-0.123638	-0.171591	-0.21875
	PF3D7_1308200	carbamoyl phosphate synthetase	NaN	NaN	NaN	NaN	NaN	NaN	NaN	NaN	NaN	NaN	NaN	NaN	NaN	NaN	NaN	NaN	NaN	NaN	NaN	NaN	NaN	NaN	NaN	NaN	NaN	NaN	NaN	NaN	-0.62431	0.0917712	-1.8991	-1.12684	-0.81084	-0.959177	-1.88082	-0.194717	NaN	NaN	NaN	NaN	NaN	NaN	NaN	NaN	NaN	NaN	NaN
	PF3D7_0613800	AP2 domain transcription factor, putative	NaN	NaN	NaN	NaN	NaN	NaN	NaN	NaN	NaN	NaN	NaN	NaN	NaN	NaN	NaN	NaN	NaN	NaN	NaN	NaN	NaN	NaN	NaN	NaN	NaN	NaN	NaN	NaN	NaN	NaN	NaN	NaN	NaN	NaN	NaN	NaN	NaN	NaN	NaN	NaN	NaN	NaN	NaN	NaN	NaN	NaN	NaN
	PF3D7_1011800	PRE-binding protein	NaN	NaN	-0.568687	0.0232405	-1.12696	NaN	NaN	NaN	-0.328888	0.514697	-0.847752	NaN	NaN	NaN	NaN	NaN	NaN	NaN	0.275365	0.494364	0.290307	NaN	NaN	NaN	-0.707949	0.170832	-0.221926	NaN	-0.528511	-0.156914	-1.51907	-1.60431	-0.433273	-0.549127	-1.81492	-1.32757	-0.523629	-0.229834	0.0497701	0.135269	1.09099	2.03795	-2.29811	0.0914022	-1.47377	0.880073	-0.447741
	PF3D7_1212700	eukaryotic translation initiation factor 3 subunit A, putative	NaN	NaN	NaN	NaN	NaN	NaN	NaN	NaN	NaN	NaN	NaN	NaN	NaN	NaN	NaN	NaN	NaN	NaN	NaN	NaN	NaN	NaN	NaN	NaN	-0.647716	0.119777	0.216858	0.174019	-0.316492	-0.277747	-0.477603	-0.10675	-0.149905	-0.224781	-0.865832	-0.596172	-0.897436	-0.535655	-0.413019	-1.02276	-0.286639	0.269234	-0.367899	-0.110363	-0.407498	-0.118227	-0.083768
	PF3D7_1036900	conserved Plasmodium protein, unknown function	-0.0161764	-0.0274371	-0.112256	0.16571	-0.264495	-0.215989	0.489235	0.242908	0.371057	0.296438	0.265077	-0.0662615	0.00934718	0.00958238	0.016639	-0.192825	0.644871	0.314406	0.470407	0.105946	0.371391	0.221692	0.00848693	-0.145286	-0.109546	0.207228	-0.0744715	0.184752	-0.158913	0.231346	-0.200996	0.0649175	-0.310343	0.0760066	-0.201112	0.0367775	-0.217256	0.189039	0.131985	0.0357862	-0.151314	0.43735	0.0633648	0.21791	-0.131029	0.205181	-0.231938
	PF3D7_0706500	conserved Plasmodium protein, unknown function	0.067914	-0.595599	0.348459	-0.207393	NaN	-0.29725	1.11995	-0.158596	0.948003	0.612505	NaN	0.61668	-0.180921	0.235569	-0.121455	0.0649477	1.06267	0.786764	0.827575	0.812129	NaN	0.945458	-0.0211162	-0.182279	0.033793	-0.201383	-0.0605026	0.733124	-0.00280156	0.104465	0.244644	-0.441059	0.0067647	0.050114	0.0684644	-0.273576	0.0760118	-0.024036	0.198871	-0.104203	-0.26642	0.300235	0.0851526	0.226392	-0.314876	-0.0213375	-0.295907
	PF3D7_1110200	pre-mRNA-processing factor 6, putative	-0.075368	0.0885001	0.105544	-0.0112093	0.170438	0.112771	0.0969364	-0.0353423	-0.0801489	-0.156397	0.311038	-0.130931	0.0479571	-0.0581087	-0.115254	-0.209641	0.295488	-0.0710878	-0.0893287	-0.118054	0.560519	0.0360461	-0.0303245	-0.0396366	0.151859	-0.100574	-0.0553814	0.0204868	-0.232108	0.0179574	0.146916	0.178763	-0.00106798	-0.0513026	0.115965	0.00691261	0.0618453	-0.0809305	-0.157914	0.0715728	-0.188118	-0.0193461	-0.0530147	0.0195798	-0.104697	-0.0890913	-0.0872582
	PF3D7_0703500	erythrocyte membrane-associated antigen	0.441165	-0.245496	-0.0143538	0.0673341	-0.85875	-0.525067	0.521252	-0.283922	0.597889	0.013975	-0.940396	-0.233397	0.259664	NaN	0.361881	NaN	0.315798	-0.220043	0.769602	0.0227584	-0.168561	0.0813396	0.0930192	NaN	0.418244	-0.0464211	0.0368901	-0.181293	0.0368901	-0.0147838	-0.643653	-0.269751	-0.0325363	-0.206768	-0.332771	0.0552315	0.194339	0.156884	0.217975	-0.175684	0.122076	0.306663	0.0780633	0.217155	0.438399	-0.0395595	-0.0326543
	PF3D7_1019000	eukaryotic translation initiation factor subunit eIF2A, putative	0.0344974	0.0901424	-0.198742	0.0646911	-0.124739	0.103782	0.0880058	0.00756511	0.0139266	-0.0342158	0.0832474	0.108519	-0.0509956	0.19024	0.00460933	0.0641933	-0.0340864	-0.159718	-0.0112826	-0.0434972	0.106482	0.139076	0.0751904	-0.0207941	-0.039177	0.195632	0.10916	0.154747	-0.0373992	0.00283043	0.0122111	0.0870129	0.124063	0.0487852	0.269153	-0.017922	0.0184917	0.0814153	-0.0322559	0.186607	-0.0530745	0.0992781	0.0257376	0.108721	0.101784	-0.0578315	-0.100144
	PF3D7_0517400	FACT complex subunit SPT16, putative	-3.50457	NaN	0.00848693	NaN	NaN	NaN	-3.40867	NaN	-0.0593145	NaN	NaN	NaN	NaN	NaN	NaN	NaN	0.201132	NaN	-0.253859	NaN	NaN	NaN	NaN	NaN	-1.85371	NaN	0.0233263	-0.0261627	-2.29548	-1.09024	-2.15438	NaN	NaN	-1.48702	NaN	NaN	NaN	NaN	NaN	-2.30004	NaN	-0.244887	NaN	NaN	NaN	NaN	-0.0717699
	PF3D7_1472200	histone deacetylase, putative	NaN	NaN	NaN	NaN	NaN	NaN	NaN	NaN	NaN	NaN	NaN	NaN	-0.735187	-0.419647	-0.684411	-0.376513	NaN	NaN	NaN	NaN	NaN	NaN	-0.00371246	0.0825663	-0.55546	NaN	NaN	0.237252	-0.475896	-0.439144	NaN	0.387393	-0.296864	-0.462262	NaN	0.00462402	-0.511958	NaN	0.379399	0.254943	-0.121832	0.69584	-0.691989	0.200531	-1.06356	0.244104	NaN
	PF3D7_1224300	polyadenylate-binding protein, putative	-1.40993	-0.981707	-0.478004	-0.269751	-0.621888	-0.430071	-1.33254	-1.3616	-0.43733	-0.259423	-0.204715	-0.254231	-0.744511	-0.58938	-0.790434	-0.640528	0.198494	0.0223323	0.00446549	0.0312541	0.268434	0.257493	-0.162493	-0.0131304	-0.330066	-0.0773797	-0.126029	-0.0504668	-0.348188	0.130492	-0.439539	-0.207893	-0.442536	-0.165815	-0.565866	-0.258941	-0.248913	-0.198368	0.0708015	-0.326652	-0.0265283	0.235348	-0.129892	-0.188781	-0.0569714	-0.192068	-0.188102
	PF3D7_0517700	eukaryotic translation initiation factor 3 subunit B, putative	NaN	NaN	NaN	NaN	NaN	NaN	NaN	NaN	NaN	NaN	NaN	NaN	0.383607	NaN	-0.118257	NaN	NaN	NaN	NaN	NaN	NaN	NaN	-0.451859	NaN	NaN	NaN	-0.322559	0.147138	0.392427	-0.269273	-1.15059	-0.367595	-0.23382	-0.623118	-1.56648	-0.851199	NaN	NaN	NaN	0.595249	NaN	0.505451	-0.280965	-0.160404	-0.00542031	-0.542109	0.289953
	PF3D7_1406200	conserved Plasmodium protein, unknown function	NaN	NaN	NaN	NaN	NaN	NaN	NaN	NaN	NaN	NaN	NaN	NaN	NaN	NaN	NaN	NaN	NaN	NaN	NaN	NaN	NaN	NaN	NaN	NaN	NaN	NaN	NaN	NaN	NaN	NaN	NaN	NaN	NaN	NaN	NaN	NaN	NaN	NaN	NaN	NaN	NaN	NaN	NaN	NaN	NaN	NaN	NaN
	PF3D7_1212900	bromodomain protein 2, putative	1.47711	0.899722	0.474254	1.52708	2.2499	0.426024	4.33278	4.00576	4.16944	4.61773	5.19743	3.71242	3.64212	2.26562	4.55219	2.52027	3.50004	2.80465	3.64143	3.22365	3.81024	4.11028	-0.138997	0.266637	5.86728	-0.798424	0.560911	-0.510456	0.323543	0.327276	0.134484	-1.01685	9.63755	5.76047	7.85966	3.72715	9.02663	5.3765	11.1957	5.53089	11.1009	4.81844	8.8577	5.10959	8.74265	4.95496	6.23001
	PF3D7_1248700	conserved Plasmodium protein, unknown function	-0.0384804	-0.0167816	-0.0919711	0.0561162	-0.140412	-0.0342158	-0.0425905	-0.0942361	-0.101815	-0.138945	0.0905825	0.0507116	-0.0852365	-0.013641	-0.0376213	0.0236511	0.116498	-0.029323	-0.0225076	-0.153078	0.267476	0.122871	-0.029912	-0.0426499	0.0330882	0.0658232	-0.00859519	0.00447927	-0.0538082	0.0450592	0.049352	-0.0281448	0.095587	0.0274103	0.192194	-0.0263043	0.133037	-0.0216219	-0.0131741	-0.0454429	-0.0904496	0.0858028	-0.0515038	-0.0180643	0.00129788	-0.00532815	-0.144026
	PF3D7_1252100	rhoptry neck protein 3	NaN	NaN	0.271904	NaN	NaN	0.10479	NaN	NaN	0.437334	NaN	NaN	0.46929	NaN	NaN	NaN	NaN	NaN	NaN	0.185105	NaN	NaN	0.300534	NaN	NaN	-0.85397	NaN	NaN	NaN	NaN	-0.337768	-0.136617	-0.739502	NaN	0.0605778	-0.929666	-0.360196	-0.233244	NaN	NaN	NaN	NaN	NaN	NaN	NaN	NaN	NaN	NaN
	PF3D7_0108300	conserved Plasmodium protein, unknown function	0.302407	0.0476813	-0.155421	-0.219834	-0.807477	-0.168128	0.0330882	-0.016211	-0.15266	0.00914677	-0.729411	-0.0896338	-0.059495	-0.262313	0.225892	0.429906	-0.0508311	-0.0610744	0.184852	-0.03143	0.0508847	0.224781	0.368824	0.600746	0.0842003	0.0787007	-0.0834164	-0.0473989	-0.0338796	0.125982	-0.0757024	-0.0486547	-0.207878	0.0831412	-0.182524	-0.081476	0.157173	-0.0277203	-0.120216	-0.138159	-0.05291	0.249342	0.0479571	-0.0557509	-0.00180454	-0.11929	-0.227152
	PF3D7_1014600	transcriptional coactivator ADA2	0.211386	0.124267	0.0335111	-0.0635029	-0.0890218	-0.0546401	0.0123541	0.0434228	-0.0728469	-0.090718	0.0666747	0.160943	0.0568609	-0.152118	0.243669	-0.144308	-0.0933249	-0.106156	-0.115332	-0.110682	0.195852	0.184471	0.106884	0.0388575	-0.0151118	0.0721187	-0.0158409	0.0322707	-0.10324	-0.252658	0.0579701	0.0971161	0.0384361	0.0799049	0.0588013	0.0495017	0.0339339	0.136331	0.0460021	-0.115166	0.00216244	0.0213358	0.0738203	-0.133564	0.142609	0.0223903	-0.0936789
	PF3D7_1423700	conserved Plasmodium protein, unknown function	-0.54515	-0.0219061	NaN	NaN	NaN	NaN	-0.2043	0.132009	NaN	NaN	NaN	NaN	NaN	0.0651891	NaN	-0.245496	0.401303	0.550704	NaN	NaN	NaN	NaN	NaN	0.0756011	-0.246806	-0.825053	0.197614	0.321189	-0.4617	-0.152638	-0.214207	0.0550366	-0.160621	-0.501821	-0.115363	-0.69439	-0.130239	-0.438719	0.141171	-0.71519	0.531069	0.774059	-0.116317	0.287378	-0.113239	-0.0394191	0.171207
	PF3D7_0823300	histone acetyltransferase GCN5	0.508023	0.0728924	0.293606	0.0917251	0.326767	0.181526	0.488104	0.179629	0.239398	0.124126	0.597793	0.535415	-0.0389843	0.0110354	0.289834	0.193057	0.146916	0.0608775	0.0496307	-0.107586	0.106884	0.139469	0.156138	0.0661237	0.201383	0.326335	0.0430645	0.158719	0.14965	0.155582	0.162984	0.0963139	0.100305	0.238119	0.205017	0.219791	0.309526	0.213454	0.0246034	-0.0588013	-0.0234458	0.0707544	0.0385766	0.01749	0.0788831	0.073955	-0.0297501
	PF3D7_0500800	mature parasite-infected erythrocyte surface antigen	1.57401	-0.788853	0.632827	-0.745022	0.889318	-0.610417	0.155749	0.362343	0.990011	-0.165944	1.77248	0.78986	NaN	-0.0255958	NaN	0.272228	-1.32218	0.754545	0.380175	0.582171	0.90589	1.23671	NaN	0.524866	-0.483561	0.283018	NaN	-0.128953	0.251325	0.0300446	-0.0521618	-0.999206	0.576861	-0.0604624	-0.500157	-0.657457	-0.795484	-0.0396999	0.363451	0.0344263	0.122076	1.20819	-0.882864	1.20866	-0.900072	0.459298	NaN
	PF3D7_0917900	heat shock protein 70	-0.972733	-0.555423	-0.226864	-0.0951818	-0.197881	-0.0309717	-0.798441	-0.942909	-0.230211	-0.299127	0.473319	0.347729	-0.357234	-0.358621	-0.354427	-0.430285	0.163241	-0.341629	-0.0714667	-0.13454	0.679063	0.449958	-0.0310319	-0.113458	-0.126533	-0.0557509	-0.10386	-0.134615	-0.17119	-0.10742	-0.755064	-0.225152	0.115166	-0.334911	-0.505288	-0.344488	-0.0822704	-0.175557	0.188021	-0.281194	0.107152	0.94789	-0.124535	-0.0899048	-0.241134	-0.142217	0.00590291
	PF3D7_1405900	RNA-binding protein, putative	NaN	NaN	NaN	NaN	NaN	NaN	NaN	NaN	NaN	NaN	NaN	NaN	NaN	NaN	NaN	NaN	NaN	NaN	NaN	NaN	NaN	NaN	NaN	NaN	NaN	NaN	NaN	NaN	NaN	NaN	NaN	NaN	NaN	NaN	NaN	NaN	NaN	NaN	NaN	NaN	NaN	NaN	NaN	NaN	NaN	NaN	NaN
	PF3D7_0405400	pre-mRNA-processing-splicing factor 8, putative	-0.168869	-0.27965	NaN	NaN	NaN	NaN	-0.344135	-0.420294	NaN	NaN	NaN	NaN	0.0959919	-0.299245	-0.201394	0.349989	-0.0944488	-0.0849304	NaN	NaN	NaN	NaN	-0.294632	0.480472	-0.00633287	0.444302	0.0418037	-0.324119	-0.232074	0.128424	-1.29149	2.59553	-0.381931	-0.19131	-0.698693	0.831717	-0.356402	0.232176	-0.305574	-0.18053	-0.0940793	0.0420111	-0.0585781	0.00478328	-0.0838291	-0.0186342	0.397365
	PF3D7_1007900	eukaryotic translation initiation factor 3 subunit D, putative	NaN	NaN	NaN	NaN	NaN	NaN	NaN	NaN	NaN	NaN	NaN	NaN	NaN	NaN	NaN	NaN	NaN	NaN	NaN	NaN	NaN	NaN	NaN	NaN	-0.97889	-0.22367	-0.139411	-0.0465609	-0.0799049	0.0769498	-1.00436	0.295093	-0.173775	0.0128392	-1.38877	0.025133	-0.27701	-0.383718	-0.707218	-0.271306	-0.52367	0.925138	-0.157126	-0.0127832	-0.303668	-0.038998	-0.0315479
	PF3D7_1033700	bromodomain protein 1	1.60421	1.00497	1.93304	0.271235	2.40365	0.100763	4.47177	3.5408	5.82367	3.41544	7.05918	3.44643	3.9159	4.06772	3.61859	4.28955	2.72537	2.50615	3.63204	4.13365	4.10383	5.02268	-0.0107156	0.233643	0.183201	-0.220949	-0.360657	0.115863	0.306379	-0.148739	-0.363345	-0.46801	9.58556	5.11859	9.17533	4.49766	9.68185	4.19824	13.0327	3.11866	12.8117	4.55107	5.06828	4.98892	4.83799	4.92336	7.17073
	PF3D7_1232100	60 kDa chaperonin	-0.77727	-0.453228	-0.100824	0.263525	-0.435261	-0.196859	-0.523981	-0.0607391	-0.753653	-0.208018	0.290071	0.228165	-0.181624	-0.115433	-0.294473	0.0316512	0.545079	0.429321	-0.113021	-0.0782895	0.655077	0.457647	-0.0227421	-0.0757632	-0.311166	0.158011	0.0443242	-0.386921	-0.118069	0.0967612	-0.832128	-1.08202	-0.17106	-0.0254541	-0.637513	-1.66862	-0.258546	-0.155361	0.156655	-0.0603242	0.536849	0.926427	-0.118649	-0.0398403	-0.136569	0.190882	0.102457
	PF3D7_0818900	heat shock protein 70	-0.0499796	-0.201634	0.163628	0.0892827	0.0486547	-0.0346383	0.299127	0.0195213	0.489748	0.459318	0.779218	0.595402	0.0628125	0.198941	0.107018	0.133717	0.304745	0.108625	0.421048	0.36793	0.938323	0.762391	0.018919	-0.0598107	-0.0732111	-0.0581087	0.0367495	0.0975791	-0.135808	-0.0775164	-0.295942	-0.0754641	0.125387	0.277044	0.0881415	0.295925	0.509949	0.327855	0.473112	0.272158	0.282618	0.721111	0.282499	0.286762	0.226385	0.283053	0.261952
	PF3D7_0507100	60S ribosomal protein L4	-2.03961	-1.89848	-0.74865	-0.175812	NaN	NaN	-1.7349	-1.21325	-0.205314	0.332825	NaN	NaN	-0.241782	NaN	-0.445775	NaN	0.498353	0.706906	0.627513	0.275603	NaN	NaN	-0.64679	NaN	-0.727308	NaN	-0.382495	0.340075	-0.791483	-0.723864	-0.717335	-1.37323	-0.962435	-0.675364	-0.948447	-1.41338	-1.02897	NaN	-0.362714	-0.2949	0.398898	1.84778	-0.540526	-0.301705	-0.369613	0.10262	0.353097
	PF3D7_0628200	eukaryotic translation initiation factor 2-alpha kinase	-0.42647	-0.0357646	NaN	0.436041	0.0507454	NaN	-0.0504128	0.214575	NaN	0.278584	0.0625362	NaN	0.164915	NaN	-0.0748817	NaN	0.0289935	0.0557509	NaN	0.00216244	0.0827026	NaN	-0.372599	NaN	0.0676387	0.309556	-0.599965	-0.198997	-0.167426	0.165645	0.836732	0.104821	-0.165677	-0.0550568	0.139993	-0.10165	-0.148001	0.370061	-0.103891	-0.0771063	0.0268709	0.127605	0.0287106	-0.0102069	0.257614	0.01265	-1.38086
	PF3D7_1206200	eukaryotic translation initiation factor 3 subunit C, putative	NaN	-0.636543	NaN	NaN	NaN	NaN	NaN	-0.315334	NaN	NaN	NaN	NaN	-0.234431	NaN	-0.872631	NaN	NaN	0.604641	NaN	NaN	NaN	NaN	-0.445991	NaN	-0.395226	-0.285816	-0.189499	-0.0244615	-0.00375591	-0.330788	-0.616216	-0.310224	-0.142162	-0.38416	-0.675166	-0.604166	-0.390831	-0.612588	0.254715	-0.31742	-0.0243552	0.162396	-0.687312	0.485479	-0.557624	-0.381837	-0.262088
	PF3D7_1451200	conserved Plasmodium protein, unknown function	NaN	NaN	0.0792927	NaN	NaN	NaN	NaN	NaN	2.041	NaN	NaN	NaN	NaN	NaN	NaN	NaN	NaN	NaN	2.35704	NaN	NaN	NaN	NaN	NaN	NaN	NaN	0.434028	-0.422233	0.965175	0.204566	NaN	0.770461	3.9501	2.38481	NaN	3.2691	NaN	NaN	2.86703	1.41654	2.40779	1.95926	2.0994	1.9179	1.86493	2.30636	4.08313
	PF3D7_0929400	high molecular weight rhoptry protein 2	0.0497701	0.354612	NaN	NaN	NaN	NaN	0.24062	-0.0408223	NaN	NaN	NaN	NaN	-0.259306	0.107259	-0.249771	-0.032524	0.440421	-0.30463	NaN	NaN	NaN	NaN	-0.0974247	-0.0614808	-0.382175	0.0180889	0.445727	-0.0851526	-0.343787	-0.95836	-1.04635	-0.477988	0.000721115	-0.409907	-0.694018	-0.60046	-0.227658	-0.188021	0.208892	0.40528	0.207018	1.43343	0.125122	0.590245	0.0364681	-0.344147	-0.16728
	PF3D7_0322900	40S ribosomal protein S3A, putative	-0.277149	-0.081067	0.00158601	-0.0709388	0.299831	-0.343351	0.29337	0.148033	0.318577	0.489949	1.09511	0.629523	-0.204582	0.252759	-0.141398	0.172571	0.703632	0.424062	0.355016	0.425567	0.483261	0.661202	0.00719549	-0.0339092	-0.552749	0.113504	0.0999011	0.158365	-0.673624	-0.19333	-0.764984	-0.34551	-0.793857	-0.640991	-0.422269	-0.450591	-0.43491	-0.0977456	0.0822938	0.14272	0.000432815	0.593202	-0.4948	0.100469	-0.49289	-0.00877379	0.0943712
	PF3D7_1124300	conserved Plasmodium protein, unknown function	0.454702	0.994097	1.77332	2.0145	1.77741	0.946805	1.96982	4.61621	4.34922	5.64841	6.21449	5.55266	1.952	3.4657	1.64256	3.79877	1.62485	3.22754	2.58263	3.6688	2.85058	4.58027	-0.353229	0.210389	0.557091	-0.426318	0.794354	-0.547351	0.333538	-0.0451634	0.216858	0.218917	9.02417	6.05218	8.12469	5.11449	4.69299	4.93355	7.48744	5.06217	6.75248	5.19131	6.7226	6.01001	5.95028	6.57004	5.08623
	PF3D7_1366300	conserved Plasmodium protein, unknown function	-1.47473	-1.32262	-0.582534	NaN	NaN	0.414999	-1.25484	-1.63143	-0.211882	NaN	NaN	0.614845	-0.240043	NaN	0.0197731	NaN	0.325732	0.171335	0.502229	NaN	NaN	0.324234	-0.0766302	NaN	0.0332292	0.31883	-0.00241132	0.0154471	-0.303401	-0.320427	-0.0464442	-0.124063	-0.126675	-0.722641	0.202888	-0.185613	0.324926	-0.39846	-0.362177	-0.0275787	-0.11796	0.198295	-0.0769801	-0.207518	-0.367695	-0.0458623	-0.0356235
	PF3D7_0726500	ubiquitin carboxyl-terminal hydrolase, putative	NaN	NaN	NaN	NaN	NaN	NaN	NaN	NaN	NaN	NaN	NaN	NaN	NaN	NaN	NaN	NaN	NaN	NaN	NaN	NaN	NaN	NaN	NaN	NaN	NaN	NaN	NaN	NaN	NaN	NaN	NaN	NaN	NaN	NaN	NaN	NaN	NaN	NaN	NaN	NaN	NaN	NaN	NaN	NaN	NaN	NaN	NaN
	PF3D7_1452000	rhoptry neck protein 2	NaN	NaN	NaN	NaN	NaN	NaN	NaN	NaN	NaN	NaN	NaN	NaN	NaN	NaN	NaN	NaN	NaN	NaN	NaN	NaN	NaN	NaN	NaN	NaN	NaN	NaN	NaN	NaN	NaN	NaN	NaN	NaN	NaN	NaN	NaN	NaN	NaN	NaN	0.557386	NaN	1.58323	NaN	NaN	NaN	NaN	NaN	NaN
	PF3D7_1004400	RNA-binding protein, putative	-1.82772	-1.5372	-1.98479	-0.331361	-0.173205	-0.855033	-0.240197	-1.08311	-0.25214	-0.145612	0.311387	-0.0258793	-0.782075	NaN	-0.822376	NaN	1.55144	1.28007	1.60862	0.170694	0.984043	1.06412	-0.0906493	NaN	-1.51317	-1.03977	0.123004	-1.28256	-1.02697	-0.801738	-1.62682	-1.53172	-1.7412	-1.94804	-2.41127	-2.90298	-2.42299	-2.89206	0.0993626	-0.387804	0.213378	0.480679	-0.543089	0.143102	-0.813449	-0.219834	-0.456306
	PF3D7_1027800	60S ribosomal protein L3	-1.92319	-1.67043	NaN	NaN	NaN	NaN	-1.96697	-1.87271	NaN	NaN	NaN	NaN	-1.16602	-1.32089	-1.00633	-0.554933	0.430178	0.41045	NaN	NaN	NaN	NaN	-0.0774216	0.830174	-1.0336	-0.584385	-0.0932325	-0.300768	-0.792732	-0.958731	-1.92533	-1.30059	-0.844846	-0.843019	-1.36576	-1.40229	-1.01847	-0.684101	-0.034116	-0.016211	0.216362	1.90401	-0.337521	-0.240009	-0.313567	-0.148479	-0.0260141
	PF3D7_1416100	protein SEY1, putative	0.237074	0.0489494	0.167358	0.0971623	-0.202738	-0.0588013	0.0871912	-0.018919	-0.0676666	0.201891	0.171719	0.37902	0.0133551	0.159444	0.0784732	0.0696033	0.0781998	0.0220482	-0.09866	0.067501	0.524264	0.313942	0.0892269	0.0142124	0.0951818	0.2189	-0.158413	0.224334	-0.122476	0.0355644	0.171719	-0.000144286	-0.140444	-0.0551957	0.157561	-0.0192037	-0.0191265	0.217608	0.102457	0.0900196	0.0116388	0.137695	-0.0202381	-0.179766	0.0177795	-0.177981	-0.275507
	PF3D7_0510100	conserved Plasmodium protein, unknown function	NaN	NaN	NaN	NaN	NaN	NaN	NaN	NaN	NaN	NaN	NaN	NaN	NaN	NaN	NaN	NaN	NaN	NaN	NaN	NaN	NaN	NaN	NaN	NaN	-1.61644	NaN	NaN	NaN	NaN	NaN	NaN	NaN	NaN	NaN	NaN	NaN	NaN	NaN	NaN	NaN	NaN	NaN	NaN	NaN	NaN	NaN	NaN
	PF3D7_1003800	U5 small nuclear ribonuclear protein, putative	NaN	0.132657	-1.00489	NaN	-0.750882	-0.647176	NaN	-1.34965	-0.733291	NaN	0.129085	-0.0048968	NaN	NaN	NaN	NaN	NaN	-1.2513	0.2806	NaN	0.643302	0.185232	NaN	NaN	NaN	0.363828	-0.0831259	-0.117828	NaN	0.907766	-1.05272	-0.379066	NaN	-0.159887	-0.888114	2.24879	NaN	-0.153805	0.379066	NaN	0.201634	NaN	-0.146691	-0.127105	-0.379639	-0.429857	-0.279564
	PF3D7_1342000	40S ribosomal protein S6	-2.35152	-2.08236	-0.360731	-0.277628	-1.1654	-1.30434	0.351628	-0.943809	0.857742	0.560068	0.923339	-0.211884	-0.323209	-0.0571383	0.0097772	-0.114234	1.25254	2.0616	1.21375	0.797345	1.94681	1.38001	0.337197	-0.0420111	-0.880631	-0.490365	0.275842	0.217977	-0.740456	-0.593784	-1.44784	-1.46383	-0.757038	-0.905043	-0.862391	-1.19043	-0.541219	-1.046	0.44742	-0.169668	0.542407	1.86939	-0.306609	-0.040682	-0.507357	0.00974219	-0.67992
	PF3D7_1417200	NOT family protein, putative	NaN	NaN	NaN	NaN	NaN	NaN	NaN	NaN	NaN	NaN	NaN	NaN	NaN	NaN	NaN	NaN	NaN	NaN	NaN	NaN	NaN	NaN	NaN	NaN	NaN	NaN	NaN	NaN	NaN	NaN	NaN	NaN	NaN	NaN	NaN	NaN	NaN	NaN	NaN	NaN	NaN	NaN	NaN	NaN	NaN	NaN	NaN
	PF3D7_0730900	EMP1-trafficking protein	NaN	-0.0163537	-0.105954	0.0815527	-0.402226	-0.0238941	NaN	1.63549	1.50396	1.79066	1.85128	1.74478	1.52185	0.853606	1.17076	0.834236	NaN	1.5538	1.6256	1.56677	2.29369	1.79152	0.0229004	0.0126402	NaN	1.6472	-0.0917558	-0.58477	-0.321351	0.553087	NaN	0.085711	-0.542879	-0.876566	NaN	0.0283958	NaN	1.24646	0.807272	-0.0861043	1.38012	0.777294	-0.678372	NaN	-0.917325	NaN	-0.0530596
	PF3D7_0817700	rhoptry neck protein 5	NaN	NaN	NaN	NaN	NaN	NaN	NaN	NaN	NaN	NaN	NaN	NaN	NaN	NaN	NaN	NaN	NaN	NaN	NaN	NaN	NaN	NaN	NaN	NaN	NaN	NaN	-0.0669864	-0.281906	NaN	NaN	NaN	NaN	NaN	NaN	NaN	NaN	NaN	NaN	NaN	NaN	NaN	NaN	NaN	NaN	NaN	NaN	0.0697022
	PF3D7_1008800	nucleolar protein 5, putative	NaN	-2.59734	-1.73001	NaN	-2.54819	-1.78304	NaN	0.134382	-1.43511	NaN	-3.2037	0.944749	0.0425042	-0.160017	0.128161	-0.0829751	NaN	1.24787	0.24987	NaN	-0.661524	3.03215	-0.0481139	0.0326651	0.719227	-4.02352	-0.0215993	0.109623	-0.0315774	-0.866947	-0.458683	0.0367922	0.144438	-0.482642	-0.657855	-0.181421	0.641731	0.766406	-0.0886535	-0.0285691	-0.0858642	-0.162339	-0.264097	0.170199	-0.240674	-0.117695	-0.102403
	PF3D7_1110400	RNA-binding protein, putative	-2.63173	NaN	NaN	NaN	NaN	NaN	-1.32999	NaN	NaN	NaN	NaN	NaN	NaN	NaN	NaN	NaN	1.5033	NaN	NaN	NaN	NaN	NaN	NaN	NaN	-1.12048	-1.07793	NaN	NaN	-1.38296	-1.1553	-1.60665	-0.373175	-2.33541	-1.68307	-1.83717	-2.09909	-1.56056	-1.32757	0.0965318	NaN	-0.908767	0.684805	NaN	NaN	NaN	NaN	NaN
	PF3D7_0707400	AAA family ATPase, putative	NaN	NaN	-0.152147	NaN	NaN	0.0621284	NaN	NaN	-0.609046	NaN	NaN	0.609751	NaN	NaN	NaN	NaN	NaN	NaN	-0.155936	NaN	NaN	0.88276	NaN	NaN	0.520045	0.00779714	NaN	0.640007	-0.229095	0.312527	-0.404802	-0.297485	-0.504469	-0.067088	-0.446541	-0.253384	-0.270138	0.0740158	0.0824301	NaN	0.988703	NaN	NaN	0.270312	NaN	0.247046	NaN
	PF3D7_1330800	RNA-binding protein, putative	NaN	-3.01076	NaN	NaN	NaN	NaN	NaN	-2.2809	NaN	NaN	NaN	NaN	NaN	NaN	NaN	NaN	NaN	1.15685	NaN	NaN	NaN	NaN	NaN	NaN	-2.10024	NaN	NaN	-0.00949053	NaN	-1.01942	-1.24951	-1.27977	NaN	-1.06385	-2.57209	-1.59005	-1.6852	NaN	NaN	NaN	NaN	NaN	NaN	NaN	NaN	NaN	NaN
	PF3D7_1467600	conserved Plasmodium protein, unknown function	NaN	NaN	NaN	NaN	NaN	NaN	NaN	NaN	NaN	NaN	NaN	NaN	NaN	NaN	NaN	NaN	NaN	NaN	NaN	NaN	NaN	NaN	NaN	NaN	NaN	NaN	NaN	NaN	NaN	NaN	NaN	NaN	NaN	NaN	NaN	NaN	NaN	NaN	NaN	NaN	NaN	NaN	NaN	NaN	NaN	NaN	NaN
	PF3D7_0612900	nucleolar GTP-binding protein 1, putative	-0.371777	NaN	NaN	NaN	NaN	NaN	0.714663	NaN	NaN	NaN	NaN	NaN	-0.181673	NaN	-0.0104104	NaN	1.18345	NaN	NaN	NaN	NaN	NaN	0.238665	NaN	NaN	NaN	-0.656513	0.0722098	0.300417	-0.263996	NaN	-0.555325	-0.0178406	-0.187261	NaN	0.861343	NaN	NaN	-0.683599	0.325576	-0.632674	0.0580073	-0.168333	-0.237564	-0.0218923	0.0360229	-1.15701
	PF3D7_0827000	ATP-dependent RNA helicase DBP10, putative	NaN	NaN	NaN	NaN	NaN	NaN	NaN	NaN	NaN	NaN	NaN	NaN	NaN	NaN	NaN	NaN	NaN	NaN	NaN	NaN	NaN	NaN	NaN	NaN	NaN	NaN	NaN	NaN	NaN	NaN	NaN	NaN	NaN	NaN	NaN	NaN	NaN	NaN	NaN	NaN	NaN	NaN	NaN	NaN	NaN	NaN	NaN
	PF3D7_1005500	regulator of nonsense transcripts 1, putative	NaN	NaN	NaN	NaN	NaN	NaN	NaN	NaN	NaN	NaN	NaN	NaN	NaN	NaN	NaN	NaN	NaN	NaN	NaN	NaN	NaN	NaN	NaN	NaN	NaN	NaN	NaN	NaN	NaN	NaN	NaN	NaN	NaN	NaN	NaN	NaN	NaN	NaN	NaN	NaN	NaN	NaN	-0.193668	-0.132248	-0.166729	0.00528998	NaN
	PF3D7_0517300	serine/arginine-rich splicing factor 1	-3.4761	-3.31166	-0.768199	-0.78442	-0.700497	-0.788936	-1.96714	-2.47566	-0.400454	-0.648373	0.277747	-0.459956	-0.6254	-1.00115	-0.338141	-0.844305	1.68782	1.05325	0.429643	0.182057	1.12796	0.379621	0.0272955	0.153027	-1.55805	-1.40784	-0.135301	-0.361432	-1.84265	-2.12201	-2.18056	-1.86643	-1.95579	-2.52807	-2.87007	-3.03541	-2.56781	-2.97917	0.0315363	0.0448955	-0.147745	0.347234	-0.189137	-0.333538	0.00374607	-0.131458	0.145612
	PF3D7_0727800	cation transporting ATPase, putative	-0.614956	NaN	NaN	NaN	NaN	NaN	NaN	NaN	NaN	NaN	NaN	NaN	NaN	NaN	NaN	NaN	-0.803771	NaN	NaN	NaN	NaN	NaN	NaN	NaN	0.256407	-0.22885	-1.0567	2.11816	0.403922	NaN	-0.464007	NaN	-0.25627	NaN	-0.379751	NaN	0.123931	-0.18409	-0.390907	0.596972	-0.128976	0.788888	NaN	0.258943	NaN	0.386261	-0.82987
	PF3D7_0827800	SET domain protein, putative (SET3)	NaN	NaN	NaN	NaN	NaN	NaN	NaN	NaN	NaN	NaN	NaN	NaN	NaN	NaN	NaN	NaN	NaN	NaN	NaN	NaN	NaN	NaN	NaN	NaN	NaN	NaN	NaN	NaN	NaN	NaN	NaN	NaN	NaN	NaN	NaN	NaN	NaN	NaN	NaN	NaN	NaN	NaN	NaN	NaN	NaN	NaN	NaN
	PF3D7_1015900	enolase	0.174279	-0.344601	-0.164383	-0.130931	0.317999	-0.040682	0.310107	-0.557484	-0.00251244	-0.342668	0.277033	-0.164143	0.066537	-0.0480967	-0.0527303	-0.00891703	0.410775	0.0340749	0.121281	-0.287888	-0.0997108	0.09815	-0.168998	0.00719549	-0.0495465	0.141064	-0.0451784	-0.140386	0.212258	0.00500037	-0.0551116	0.438659	0.0851526	0.0767367	-0.186311	-0.00259443	0.0690147	0.00800024	0.095587	0.0678632	0.075738	0.413192	0.0298416	0.0948494	-0.0873501	-0.199374	0.234624
	PF3D7_0910200	conserved Plasmodium protein, unknown function	NaN	NaN	NaN	NaN	NaN	NaN	NaN	NaN	NaN	NaN	NaN	NaN	NaN	NaN	NaN	NaN	NaN	NaN	NaN	NaN	NaN	NaN	NaN	NaN	NaN	NaN	NaN	NaN	NaN	NaN	NaN	NaN	NaN	NaN	NaN	NaN	NaN	NaN	NaN	NaN	NaN	NaN	NaN	NaN	NaN	NaN	NaN
	PF3D7_1027300	peroxiredoxin	-1.26833	-0.568324	-0.889503	-0.879627	-1.31502	-0.792189	0.410015	0.821304	1.25278	0.934152	0.971663	0.708585	0.688583	0.505595	0.448161	0.422965	2.1463	1.69764	2.32639	1.64464	2.12274	1.60455	-0.238051	-0.0928478	-0.947389	-0.269033	-0.842335	-0.865919	-0.945749	-0.892741	-0.937851	-0.667483	-1.59101	-1.70872	-1.19274	-1.57763	-1.57652	-1.4007	-1.06468	-0.33308	-1.0375	1.14478	-1.42686	-0.471552	-1.53797	-0.906198	-0.828204
	PF3D7_1345800	conserved Plasmodium protein, unknown function	NaN	NaN	NaN	NaN	NaN	NaN	NaN	NaN	NaN	NaN	NaN	NaN	NaN	NaN	NaN	NaN	NaN	NaN	NaN	NaN	NaN	NaN	NaN	NaN	NaN	NaN	NaN	NaN	NaN	NaN	NaN	NaN	NaN	NaN	NaN	NaN	NaN	NaN	NaN	NaN	NaN	NaN	NaN	NaN	NaN	NaN	NaN
	PF3D7_1354300	large subunit rRNA methyltransferase, putative	NaN	NaN	NaN	NaN	NaN	NaN	NaN	NaN	NaN	NaN	NaN	NaN	NaN	NaN	NaN	NaN	NaN	NaN	NaN	NaN	NaN	NaN	NaN	NaN	NaN	NaN	NaN	NaN	NaN	NaN	NaN	NaN	NaN	NaN	NaN	NaN	NaN	NaN	NaN	NaN	NaN	NaN	NaN	NaN	NaN	NaN	NaN
	PF3D7_1424100	60S ribosomal protein L5, putative	-3.52077	-2.60848	0.0626743	-0.882134	-0.867568	-1.22083	-5.96047	-0.950692	-1.79776	-0.546265	0.756682	0.329812	NaN	NaN	NaN	NaN	-2.31638	1.37434	-1.80743	0.468844	1.88393	1.58837	NaN	NaN	-1.28139	-0.476952	-0.149169	-0.236095	-0.740191	-0.47228	-1.67379	-0.84318	-0.884834	-0.701061	-1.67093	-1.38973	-1.21786	0.102729	0.558366	0.126281	0.744592	2.01946	-0.839209	-0.0806577	-1.21786	-0.1038	-0.25808
	PF3D7_1118500	nucleolar protein 56, putative	NaN	NaN	NaN	NaN	NaN	NaN	NaN	NaN	NaN	NaN	NaN	NaN	-0.235246	0.0700424	-0.00776818	-0.235972	NaN	NaN	NaN	NaN	NaN	NaN	0.0628125	-0.176707	NaN	-0.825216	-0.0580073	0.27645	NaN	NaN	NaN	-1.93678	NaN	NaN	NaN	-1.20389	NaN	-0.487692	-0.0636202	0.107912	0.0992279	0.261587	-0.5713	0.0424122	-0.256356	-0.278698	-0.325738
	PF3D7_1424400	60S ribosomal protein L7-3, putative	-0.601628	NaN	NaN	NaN	NaN	NaN	-2.01497	NaN	NaN	NaN	NaN	NaN	-0.968322	NaN	-0.459358	NaN	-1.29931	NaN	NaN	NaN	NaN	NaN	0.454176	NaN	-1.02339	-0.419323	-0.195467	-0.329411	-0.750567	-0.863146	-1.6167	-1.42481	-0.656172	-0.881116	-1.78921	-0.459012	-0.723039	-0.455755	-0.0738487	0.293766	0.141694	2.32909	-0.60154	-0.395831	-0.294049	-0.421695	0.633757
	PF3D7_1357100;PF3D7_1357000	elongation factor 1-alpha ; elongation factor 1-alpha	0.283211	0.472469	-0.0425905	0.190141	0.263996	0.0664123	-0.079478	-0.0840642	0.106214	0.161766	1.10648	0.686476	-0.230601	0.114426	-0.12213	0.233837	-0.106156	-0.169517	0.163628	0.0825663	0.954866	0.502229	-0.0730139	0.0817487	-0.232345	0.0705574	0.0439044	-0.0690147	-0.167329	-0.215616	-1.45328	-0.137897	-0.206612	-0.135535	-1.36933	-0.414785	-0.335262	0.0292199	0.304861	0.000158663	0.282499	2.21437	-0.11182	0.188661	-0.241236	0.00942268	0.223299
	PF3D7_1107800	AP2 domain transcription factor, putative	NaN	NaN	NaN	NaN	NaN	NaN	NaN	NaN	NaN	NaN	NaN	NaN	NaN	NaN	NaN	NaN	NaN	NaN	NaN	NaN	NaN	NaN	NaN	NaN	0.0945064	-0.205017	-0.0341455	NaN	0.132379	0.656513	-0.372954	NaN	-0.359009	0.29791	-0.268035	NaN	-0.0252505	0.0643893	NaN	NaN	NaN	NaN	0.06226	0.285741	-0.249359	0.0536884	-0.134509
	PF3D7_1447000	40S ribosomal protein S5	-0.181117	0.0553215	-0.231718	0.0552165	-0.0801947	0.219589	-0.0230352	-0.215368	-0.0772541	0.271357	0.155361	-0.0258793	-0.0930017	-0.00374607	-0.190553	0.0414171	0.157949	-0.137806	0.134089	0.236952	-0.00138564	-0.130555	0.132774	0.0352017	-0.15242	0.158091	-0.0249421	-0.147828	-0.391418	-0.0479571	-0.198957	0.0641028	-0.194675	-0.0806577	-0.178535	-0.126709	-0.180937	0.0360672	0.0844725	0.0244285	-0.00298949	0.15785	-0.200448	0.0351505	-0.300306	-0.0164963	0.0384361
	PF3D7_0420300	AP2 domain transcription factor, putative	0.00619029	NaN	NaN	-0.403268	-0.582598	NaN	0.584289	NaN	NaN	-0.174151	-0.107632	NaN	0.0651587	-0.202261	-0.246721	-0.0990932	0.61438	NaN	NaN	0.108223	0.469886	NaN	-0.297183	0.0687396	0.220082	NaN	0.125254	0.303686	0.0500489	-0.132774	-0.00910324	-0.0600474	0.262072	-0.182692	0.124857	0.0901424	-0.0202381	NaN	-0.188381	-0.487795	0.175173	-0.127897	-0.106964	0.523152	-0.0361708	-0.00230651	0.123799
	PF3D7_0609000	conserved Plasmodium protein, unknown function	0.0114957	NaN	0.280956	-0.22231	-0.17705	NaN	0.677531	NaN	0.977317	0.669327	0.0440444	NaN	NaN	NaN	NaN	NaN	0.534759	NaN	0.837136	0.394624	0.642563	NaN	NaN	NaN	0.013641	0.26701	-0.0851293	-0.0197731	-0.0303098	0.243523	-0.252295	0.383134	-0.138092	0.253704	0.0984196	-0.102457	-0.120012	-0.0663992	-0.291362	-0.242938	-0.145908	0.0889144	-0.0474129	0.157802	0.147958	0.0203843	0.462576
	PF3D7_0723400	conserved Plasmodium protein, unknown function	0.161823	-0.063641	-0.105861	0.0783047	-0.587901	-0.624054	0.0710762	0.201908	-0.000533933	0.228081	-0.828332	-0.212009	0.00834347	0.331736	-0.027925	0.121722	-0.0233577	-0.0984437	0.168514	-0.0765693	-0.042858	0.712816	-0.059495	-0.0303835	-0.144377	-0.0529723	-0.0167747	0.401806	-0.248759	-0.0724488	-0.063364	0.136632	-0.249788	-0.16221	-0.118805	0.0568963	-0.0956971	0.0345149	-0.213103	-0.00633395	-0.346133	0.142099	-0.178094	0.0380508	0.0499095	-0.105946	-0.124063
	PF3D7_0815600	eukaryotic translation initiation factor 3 subunit G, putative	NaN	-0.856388	NaN	NaN	NaN	-0.638027	NaN	-0.143785	NaN	NaN	NaN	-0.258097	-0.486044	NaN	0.00992034	NaN	NaN	0.858538	NaN	NaN	NaN	0.16337	0.476848	NaN	-0.407861	0.0161472	-0.524687	0.327475	-0.0294113	0.106964	-0.977952	-0.194213	0.183963	-0.332507	-1.5404	-0.666757	-0.348666	-0.242328	0.466027	0.00628942	0.068602	0.960076	0.0888201	-0.249627	0.0504668	0.285706	-0.653832
	PF3D7_1022400	serine/arginine-rich splicing factor 4	-2.85548	-3.98039	-0.756648	-0.997328	-0.994557	-1.26825	-2.67881	-2.64526	-0.0222585	-0.584674	-2.88934e-05	-0.993711	-0.487925	-0.572405	-0.658606	-0.491186	0.0746424	1.46545	0.448901	0.507313	0.996533	0.373621	-0.266542	-0.0287636	-1.84498	-1.54335	-0.195831	-0.857663	-1.94397	-2.06229	-2.42067	-2.32409	-2.75838	-2.96582	-3.4323	-3.96116	-3.19747	-3.39876	-0.58396	0.0349435	-0.801104	0.448056	-0.778209	-0.119024	-0.852824	-0.242084	-0.166308
	PF3D7_1130200	60S ribosomal protein P0	NaN	0.322469	NaN	NaN	-0.153013	-0.313246	NaN	-0.216113	NaN	NaN	0.615134	-0.0842003	-0.370974	-0.037593	-0.257235	-0.044464	NaN	-0.295996	NaN	NaN	0.942833	0.485221	-0.105116	0.091666	-0.418292	0.437037	-0.114629	0.341683	-0.403179	-0.304161	-1.17098	-0.471968	-0.501545	-0.359859	-1.34659	-1.03745	-0.464524	-0.309176	-0.0263226	-0.0900404	0.0820213	1.70181	-0.334625	-0.22132	-0.436705	-0.429428	-0.10524
	PF3D7_1457700	large ribosomal subunit nuclear export factor, putative	NaN	NaN	NaN	NaN	NaN	NaN	NaN	NaN	NaN	NaN	NaN	NaN	NaN	NaN	NaN	NaN	NaN	NaN	NaN	NaN	NaN	NaN	NaN	NaN	NaN	NaN	NaN	NaN	NaN	NaN	NaN	NaN	NaN	NaN	NaN	NaN	NaN	NaN	NaN	NaN	NaN	NaN	NaN	NaN	NaN	NaN	NaN
	PF3D7_1473200	DnaJ protein, putative	NaN	NaN	NaN	NaN	NaN	NaN	NaN	NaN	NaN	NaN	NaN	NaN	NaN	NaN	NaN	NaN	NaN	NaN	NaN	NaN	NaN	NaN	NaN	NaN	NaN	NaN	NaN	NaN	NaN	NaN	NaN	NaN	NaN	NaN	NaN	NaN	NaN	NaN	NaN	NaN	NaN	NaN	NaN	NaN	NaN	NaN	NaN
	PF3D7_1441200	60S ribosomal protein L1, putative	-2.89582	-0.648005	NaN	NaN	NaN	NaN	-2.38142	-1.00151	NaN	NaN	NaN	NaN	0.0352017	NaN	-0.721539	NaN	0.616922	0.564817	NaN	NaN	NaN	NaN	-0.809398	NaN	-0.980739	-0.387252	0.256769	1.06199	-0.457871	-0.320196	-1.45186	-0.676448	-0.658174	-0.396817	-1.50406	-0.995304	-0.667378	-0.520045	0.347666	-0.154842	-0.0371475	1.93165	-0.35862	-0.34005	-0.777467	-0.0250288	0.345737
	PF3D7_0307200	60S ribosomal protein L7, putative	NaN	-1.05054	NaN	NaN	NaN	NaN	NaN	-0.778377	NaN	NaN	NaN	NaN	NaN	NaN	NaN	NaN	NaN	0.485118	NaN	NaN	NaN	NaN	NaN	NaN	-1.00219	-0.340164	NaN	-0.188401	-0.276433	-0.97284	-2.1435	-1.02389	-0.680775	-0.71264	-2.27181	-1.8835	-1.76116	-1.64344	NaN	-0.214622	NaN	1.63366	-0.770609	NaN	-0.257132	NaN	NaN
	PF3D7_0617200	conserved Plasmodium protein, unknown function	-0.209111	NaN	NaN	-0.342668	NaN	-0.214995	-0.696728	NaN	NaN	0.395284	NaN	0.736605	NaN	-0.168385	NaN	0.629769	-0.176283	NaN	NaN	0.398132	NaN	1.48682	NaN	-0.0651741	-0.718426	-0.0315363	0.105678	-0.156526	0.132116	0.104899	-2.09869	-0.686254	0.460061	0.106498	-1.43565	-0.709996	-1.55924	0.632226	0.730662	-0.852958	0.355129	2.20363	-0.174768	0.3166	-0.113879	0.455574	0.291721
	PF3D7_0814200	DNA/RNA-binding protein Alba 1	-2.29591	-2.36888	-0.708538	-0.391548	-0.267219	-0.671022	-1.73928	-2.05866	-0.197071	-0.498455	0.312549	-0.643025	-0.617631	-0.383497	-0.680474	-0.411643	0.440102	0.425781	0.285816	-0.109608	0.69813	0.0640551	-0.104387	0.00848693	-0.48653	-0.263756	-0.0480094	-0.157303	-0.387431	-0.380175	-0.295553	-0.674732	-0.0657628	-0.354678	-0.655558	-0.772139	-0.672451	-0.623961	0.26135	0.259236	0.215989	0.787966	-0.170215	0.00929198	0.00877379	0.054677	0.10044
	PF3D7_1006800	single-strand telomeric DNA-binding protein GBP2, putative	-3.09431	-2.82837	-0.769772	-0.665302	-0.985673	-1.20408	-2.71643	-2.86954	-0.416943	-0.937721	-0.124299	-0.887759	-1.00514	-1.11656	-1.05799	-1.04649	0.408712	0.0745054	0.289126	-0.0646308	0.851679	0.333424	-0.258287	0.133432	-1.12384	-0.392537	0.204391	-0.221939	-0.702022	-0.779386	-1.50545	-0.69323	-0.678049	-0.668755	-1.21096	-1.70748	-0.577573	-0.996678	0.075738	0.0707847	0.187894	1.30764	-0.160056	0.0225808	-0.108581	0.0558462	0.380619
	PF3D7_1239700	ATP-dependent zinc metalloprotease FTSH 1	-2.21538	-2.9891	NaN	NaN	NaN	NaN	-1.68112	-2.45022	NaN	NaN	NaN	NaN	NaN	NaN	NaN	NaN	0.541713	0.773996	NaN	NaN	NaN	NaN	NaN	NaN	-0.909228	-0.566864	NaN	NaN	-0.969367	-0.591201	-1.70873	-1.80892	-0.540275	-1.15653	-1.83372	-1.85706	-2.11954	-1.37162	NaN	NaN	NaN	NaN	NaN	NaN	NaN	NaN	NaN
	PF3D7_1441400	FACT complex subunit SSRP1, putative	NaN	NaN	NaN	NaN	NaN	NaN	NaN	NaN	NaN	NaN	NaN	NaN	NaN	NaN	NaN	NaN	NaN	NaN	NaN	NaN	NaN	NaN	NaN	NaN	NaN	NaN	NaN	NaN	NaN	NaN	-2.79186	NaN	NaN	NaN	-1.39445	NaN	NaN	NaN	-2.32214	NaN	-0.212517	NaN	NaN	NaN	NaN	NaN	NaN
	PF3D7_0318200	DNA-directed RNA polymerase II subunit RPB1	NaN	NaN	NaN	NaN	NaN	NaN	NaN	NaN	NaN	NaN	NaN	NaN	NaN	NaN	NaN	NaN	NaN	NaN	NaN	NaN	NaN	NaN	NaN	NaN	NaN	NaN	NaN	NaN	NaN	NaN	NaN	NaN	NaN	NaN	NaN	NaN	NaN	NaN	NaN	NaN	NaN	NaN	NaN	NaN	NaN	NaN	NaN
	PF3D7_0323800	conserved Plasmodium protein, unknown function	-0.101227	-0.403377	-0.0488897	-0.126444	-0.555503	0.191887	-0.502056	-0.225398	-0.186935	0.106902	-0.246224	0.0893747	0.0378742	0.232261	-0.0402447	0.277079	-0.255236	0.127105	0.0201999	0.0287106	0.0695647	0.0803848	-0.126675	-0.111835	0.116498	0.0781981	-0.0755656	0.123025	0.11836	0.128519	0.182438	0.144425	0.145612	-0.0531114	0.332164	0.127368	0.0367495	0.164335	-0.0170666	-0.190299	-0.0696335	0.137441	0.0143553	-0.0243196	0.0862402	-0.0779266	-0.123937
	PF3D7_0510500	topoisomerase I	NaN	NaN	NaN	NaN	NaN	NaN	NaN	NaN	NaN	NaN	NaN	NaN	NaN	NaN	NaN	NaN	NaN	NaN	NaN	NaN	NaN	NaN	NaN	NaN	-1.59811	-1.56096	NaN	NaN	-0.106374	-1.78408	-1.80123	1.01403	-0.376077	-1.35721	-1.61613	-0.356031	-2.0041	-1.01657	NaN	NaN	NaN	NaN	NaN	NaN	NaN	NaN	NaN
	PF3D7_0823800	DnaJ protein, putative	-0.107461	0.241885	-0.401254	0.12562	-0.156836	-0.247198	0.0432046	0.257683	0.0695647	0.258097	0.868529	0.462774	NaN	NaN	NaN	NaN	0.211511	0.268195	0.311271	0.128953	1.34455	0.491084	NaN	NaN	-0.271339	0.0232697	0.118759	-0.14991	-0.366206	-0.0391384	-0.77764	-0.257131	-0.292139	-0.236462	-0.714018	-0.444667	-0.565994	-0.0719	0.0471196	-0.285935	0.15043	0.67761	-0.61072	-0.285935	-0.333371	0.127573	-0.100237
	PF3D7_1450100	signal recognition particle subunit SRP54	NaN	NaN	NaN	NaN	NaN	NaN	NaN	NaN	NaN	NaN	NaN	NaN	NaN	NaN	NaN	NaN	NaN	NaN	NaN	NaN	NaN	NaN	NaN	NaN	NaN	NaN	NaN	NaN	NaN	NaN	NaN	NaN	NaN	NaN	NaN	NaN	NaN	NaN	NaN	NaN	NaN	NaN	NaN	NaN	NaN	NaN	NaN
	PF3D7_0317600	40S ribosomal protein S11, putative	-0.442007	0.453439	-0.124582	0.0227713	-0.421225	0.184802	-0.559579	-0.42825	0.176323	0.769059	-0.220328	0.00879832	0.16877	0.0509657	0.257252	0.176006	0.739934	0.0969364	0.43808	0.579759	0.156655	-0.0279544	0.146525	0.10044	-0.137283	-0.711583	-0.0929248	0.0723614	-0.559175	0.245266	0.0263043	-0.443395	-0.176756	-0.00388999	-0.0436608	-0.244034	-0.0171104	-0.151599	0.0812032	-0.0117819	0.0657101	-0.0441843	0.129349	0.0595701	0.137897	0.170378	-0.153447
	PF3D7_0615400	ribonuclease, putative	NaN	NaN	NaN	NaN	NaN	NaN	NaN	NaN	NaN	NaN	NaN	NaN	NaN	NaN	NaN	NaN	NaN	NaN	NaN	NaN	NaN	NaN	NaN	NaN	NaN	NaN	NaN	NaN	NaN	NaN	NaN	NaN	NaN	NaN	NaN	NaN	NaN	NaN	NaN	NaN	NaN	NaN	NaN	NaN	NaN	NaN	NaN
	PF3D7_0629200	DnaJ protein, putative	0.372061	0.00482667	-0.0877027	0.00965501	0.0985544	-0.101247	0.125254	-0.100843	0.0795658	0.169453	0.293488	0.414211	-0.0685136	0.118946	-0.108876	-0.130404	-0.128614	0.100843	0.109427	0.0308304	0.222186	0.574828	-0.0942179	-0.307484	-0.0413429	0.197997	0.0918014	-0.057277	0.477159	-0.00432164	-0.143038	0.137553	0.335369	0.0270133	-0.122554	-0.0803848	-0.0725435	-0.0521377	0.508124	-0.0156403	0.380397	0.750785	-0.0438541	-0.175684	-0.0784875	-0.0771063	0.18954
	PF3D7_0716800	eukaryotic translation initiation factor 3 subunit I, putative	-0.79016	-0.539829	-0.136854	0.148673	-0.129955	-1.19535	0.226139	-0.313014	0.36087	0.148929	0.161823	0.209261	-0.363086	-0.651867	-0.438014	-0.308594	0.92486	0.351628	0.311271	-0.148193	0.274411	1.32372	-0.208411	0.211261	-0.539436	-0.0831111	0.0394191	-0.419215	0.00633395	-0.217355	-1.00636	-0.16723	-0.284968	-0.31034	-1.08406	-0.549127	-0.282755	-0.371503	0.0927488	0.0337467	-0.195467	0.879595	-0.227743	0.101412	-0.173694	-0.0589399	-0.246259
	PF3D7_0818200	14-3-3 protein	-0.509882	-0.215368	0.28155	-0.0816123	-0.0456846	-0.115832	-0.0407344	0.0793103	0.310573	0.475174	0.32008	0.430509	0.0434844	0.1148	-0.0548268	-0.148088	0.55159	0.0366088	-0.180054	0.635429	0.437015	0.670115	-0.0899888	-0.2411	-0.314445	-0.0760118	0.191563	-0.216362	0.0803848	-0.291604	-0.367415	-0.114767	0.271187	-0.00633395	-0.151554	-0.210638	-0.0309288	-0.112633	0.279768	0.190026	0.147307	0.627181	-0.0624598	0.121989	-0.0491434	-0.122209	0.449429
	PF3D7_0825500	protein KRI1, putative	NaN	NaN	NaN	NaN	NaN	NaN	NaN	NaN	NaN	NaN	NaN	NaN	NaN	NaN	NaN	NaN	NaN	NaN	NaN	NaN	NaN	NaN	NaN	NaN	NaN	NaN	NaN	NaN	NaN	NaN	NaN	NaN	NaN	NaN	NaN	NaN	NaN	NaN	NaN	NaN	NaN	NaN	NaN	NaN	NaN	NaN	NaN
	PF3D7_0905400	high molecular weight rhoptry protein 3	NaN	NaN	2.06184	NaN	NaN	NaN	NaN	NaN	-0.8497	NaN	NaN	NaN	-0.105039	NaN	-0.275769	NaN	NaN	NaN	-2.55512	NaN	NaN	NaN	-0.314912	NaN	-0.749475	0.637872	NaN	NaN	0.885028	-0.610133	-1.43206	-0.873577	-0.846636	-0.380508	-1.49476	-0.47228	-0.773072	-0.105544	0.332049	0.107772	0.255561	2.17723	0.0754641	0.0506966	0.0787465	0.199471	NaN
	PF3D7_1004000	60S ribosomal protein L13, putative	-3.04621	NaN	NaN	NaN	NaN	NaN	-2.39608	NaN	NaN	NaN	NaN	NaN	NaN	-0.860923	NaN	-0.740194	0.811142	NaN	NaN	NaN	NaN	NaN	NaN	-0.0622489	NaN	NaN	NaN	-0.502432	-0.00892897	NaN	-1.87509	NaN	-0.802713	NaN	-2.37139	NaN	NaN	NaN	NaN	-0.0915306	NaN	2.18948	-0.598064	NaN	-0.762926	NaN	NaN
	PF3D7_1415400	conserved Plasmodium protein, unknown function	NaN	NaN	NaN	NaN	NaN	NaN	NaN	NaN	NaN	NaN	NaN	NaN	NaN	NaN	NaN	NaN	NaN	NaN	NaN	NaN	NaN	NaN	NaN	NaN	NaN	NaN	NaN	NaN	NaN	NaN	NaN	NaN	NaN	NaN	NaN	NaN	NaN	NaN	NaN	NaN	NaN	NaN	NaN	NaN	NaN	NaN	NaN
	PF3D7_1433400	conserved Plasmodium membrane protein, unknown function	NaN	0.84218	NaN	NaN	NaN	NaN	NaN	0.0876414	NaN	NaN	NaN	NaN	NaN	NaN	NaN	NaN	NaN	-0.43452	NaN	NaN	NaN	NaN	NaN	NaN	-0.168431	NaN	NaN	-0.0734089	0.423094	0.0478155	-0.0876721	0.284634	0.267955	0.11713	0.453649	0.0712848	0.910272	NaN	NaN	NaN	NaN	NaN	-0.376508	-0.0364681	-0.0388509	0.0805455	NaN
	PF3D7_1437900	HSP40, subfamily A	0.206143	0.339564	-0.122272	-0.171335	0.0243196	0.00830491	2.87894	2.48342	1.016	1.39502	1.36804	1.23616	0.367818	0.42942	0.310805	0.664951	2.78938	2.35338	1.34415	1.32614	1.46905	1.34716	-0.0717244	-0.0158555	-0.316546	0.17718	-0.0846703	-0.117828	0.170438	-0.0710762	-0.525663	0.0340717	0.15017	-0.0736831	-0.470349	-0.293841	0.0329472	-0.0843364	0.183455	-0.0993626	0.11836	0.435085	-0.154137	-0.0923428	-0.0364223	-0.139993	0.0852886
	PF3D7_1466400	AP2 domain transcription factor AP2-SP	-0.0936943	0.0635297	-0.0683018	-0.00805652	0.0183493	0.0272191	0.0890913	0.036585	-0.0740309	-0.0746424	0.282855	0.177963	0.0350608	-0.0329472	0.0945064	-0.0214797	0.271904	0.227002	0.0295589	-0.10785	0.328951	0.190931	0.0230425	0.0306892	0.0447438	0.139903	0.00748262	-0.0270125	-0.0364519	-0.0374524	0.0650208	0.125856	-0.0572115	0.00475429	0.0809305	0.0720732	0.10608	-0.0238941	0.018919	-0.0197731	-0.129481	0.115504	0.00230651	-0.0487942	0.0769695	0.0287489	0.00791302
	PF3D7_1103800	CCR4-NOT transcription complex subunit 1, putative	NaN	NaN	NaN	NaN	NaN	NaN	NaN	NaN	NaN	NaN	NaN	NaN	NaN	NaN	NaN	NaN	NaN	NaN	NaN	NaN	NaN	NaN	NaN	NaN	NaN	NaN	NaN	NaN	NaN	NaN	NaN	NaN	NaN	NaN	NaN	NaN	NaN	NaN	NaN	0.149681	NaN	-0.328492	NaN	NaN	NaN	NaN	NaN
	PF3D7_0310300	phosphoglycerate mutase, putative	NaN	NaN	NaN	NaN	NaN	NaN	NaN	NaN	NaN	NaN	NaN	NaN	NaN	NaN	NaN	NaN	NaN	NaN	NaN	NaN	NaN	NaN	NaN	NaN	NaN	NaN	NaN	NaN	NaN	NaN	NaN	NaN	NaN	NaN	NaN	NaN	NaN	NaN	NaN	NaN	NaN	NaN	NaN	NaN	NaN	NaN	NaN
	PF3D7_0903500	conserved Plasmodium protein, unknown function	NaN	0.742313	NaN	NaN	NaN	NaN	NaN	0.725208	-0.0486211	NaN	NaN	NaN	0.0927488	-0.0938305	0.0852886	-0.0318186	NaN	-0.483702	0.275842	NaN	NaN	NaN	-0.144138	0.103934	-0.0109046	0.326914	-0.0726344	0.114785	0.289244	0.247919	-0.00443588	0.40421	0.178364	-0.376179	0.242694	0.38449	-0.161008	0.470809	-0.108627	0.118884	0.067914	0.0162785	-0.140857	0.380953	-0.0742891	0.143245	-0.0774672
	PF3D7_1116800	heat shock protein 101	NaN	NaN	NaN	NaN	-0.0554863	NaN	NaN	NaN	NaN	NaN	0.519542	NaN	NaN	NaN	NaN	NaN	NaN	NaN	NaN	NaN	0.621055	NaN	NaN	NaN	0.123931	-0.00590291	-0.125872	-0.304277	0.203264	0.0824536	-0.290745	0.0885001	0.410667	0.0841502	-0.487177	0.0826064	0.206518	0.246276	-0.19408	0.0266459	-0.304042	0.454111	0.238298	0.171011	0.159242	-0.19131	-0.00319192
	PF3D7_1241800	ATP-dependent RNA helicase DBP9, putative	NaN	NaN	NaN	NaN	NaN	NaN	NaN	NaN	NaN	NaN	NaN	NaN	NaN	NaN	NaN	NaN	NaN	NaN	NaN	NaN	NaN	NaN	NaN	NaN	-0.0947415	-0.0392789	0.652785	NaN	NaN	NaN	0.0227584	NaN	NaN	NaN	0.474462	NaN	-0.0727407	1.40625	NaN	NaN	NaN	NaN	NaN	1.61639	NaN	1.93434	1.95654
	PF3D7_1341200	60S ribosomal protein L18, putative	NaN	NaN	NaN	NaN	NaN	NaN	NaN	NaN	NaN	NaN	NaN	NaN	NaN	NaN	NaN	NaN	NaN	NaN	NaN	NaN	NaN	NaN	NaN	NaN	-1.37098	-0.177344	0.185486	NaN	-0.820642	-0.790188	-1.8677	-1.0597	-0.747221	-1.02255	-1.56086	-1.58789	-1.06046	-0.92372	-0.10583	-0.0750534	0.179129	1.96145	-0.370919	-0.101919	-0.363067	-0.259544	-0.198725
	PF3D7_0810600	ATP-dependent RNA helicase DBP1, putative	NaN	0.0684682	-0.223323	NaN	NaN	-0.214747	NaN	-0.292899	-0.594726	NaN	NaN	-0.0862402	NaN	0.206146	NaN	0.235076	NaN	-0.00176114	-0.223963	NaN	NaN	0.115433	NaN	-0.0578121	0.202386	-0.416299	-0.0123153	-0.108759	-0.113879	-0.182311	-0.795684	-0.213254	0.0427844	-0.310224	-0.16558	-0.399116	1.00324	-0.317304	0.0193461	0.167232	0.307312	0.686429	0.0356239	-0.205518	-0.026543	-0.235972	-0.172636
	PF3D7_0106700	small ribosomal subunit assembling AARP2 protein	NaN	NaN	NaN	NaN	NaN	NaN	NaN	NaN	NaN	NaN	NaN	NaN	NaN	NaN	NaN	NaN	NaN	NaN	NaN	NaN	NaN	NaN	NaN	NaN	NaN	NaN	NaN	NaN	NaN	NaN	NaN	NaN	NaN	NaN	NaN	NaN	NaN	NaN	NaN	NaN	NaN	NaN	NaN	NaN	NaN	NaN	NaN
	PF3D7_0409400	chaperone protein DnaJ	-0.0533739	-0.102725	-0.230364	-0.480472	0.528971	NaN	2.14512	1.26015	1.69015	1.59715	2.77915	NaN	0.742179	0.683437	0.809332	0.803695	2.25695	1.67365	2.00601	2.01871	2.38959	NaN	-0.156515	0.190931	0.230572	NaN	0.137766	-0.366476	0.178492	0.0608035	0.00518438	0.211181	-0.233787	-0.30147	0.234133	-0.459117	0.263756	NaN	0.287472	0.328018	-0.0680447	0.515027	0.364012	0.297786	0.166844	0.218514	-0.13976
	PF3D7_0523000	multidrug resistance protein 1	NaN	NaN	NaN	-0.361768	0.0532504	NaN	NaN	NaN	NaN	0.739709	0.836005	NaN	NaN	NaN	NaN	NaN	NaN	NaN	NaN	1.1877	1.50863	NaN	NaN	NaN	-0.514202	-0.22132	-0.147362	-0.230449	-0.541849	-0.495593	-2.09943	-1.5742	-0.162121	-0.888695	-1.04201	-1.47633	-0.682696	-0.596458	-0.152404	-0.342555	0.159112	1.87753	-0.408627	0.188184	-0.212183	0.206895	-0.00424777
	PF3D7_1027100	U3 small nucleolar ribonucleoprotein protein MPP10, putative	NaN	NaN	NaN	NaN	NaN	NaN	NaN	NaN	NaN	NaN	NaN	NaN	NaN	NaN	NaN	NaN	NaN	NaN	NaN	NaN	NaN	NaN	NaN	NaN	NaN	NaN	NaN	NaN	NaN	NaN	NaN	NaN	NaN	NaN	NaN	NaN	NaN	NaN	NaN	NaN	NaN	NaN	NaN	NaN	NaN	NaN	NaN
	PF3D7_1359600	conserved Plasmodium protein, unknown function	NaN	NaN	NaN	NaN	NaN	NaN	NaN	NaN	NaN	NaN	NaN	NaN	NaN	NaN	NaN	NaN	NaN	NaN	NaN	NaN	NaN	NaN	NaN	NaN	NaN	NaN	NaN	NaN	NaN	NaN	NaN	NaN	NaN	NaN	NaN	NaN	NaN	NaN	-0.143644	-0.00115371	-0.182	-0.230818	NaN	NaN	NaN	NaN	NaN
	PF3D7_1405800	ribosome biogenesis protein BOP1, putative	NaN	NaN	NaN	NaN	NaN	NaN	NaN	NaN	NaN	NaN	NaN	NaN	NaN	NaN	NaN	NaN	NaN	NaN	NaN	NaN	NaN	NaN	NaN	NaN	NaN	NaN	NaN	NaN	NaN	NaN	NaN	NaN	NaN	NaN	NaN	NaN	NaN	NaN	NaN	NaN	NaN	NaN	NaN	NaN	NaN	NaN	NaN
	PF3D7_0415900	60S ribosomal protein L15, putative	-3.12105	-2.25529	-1.11901	-0.726308	-1.07622	-1.2027	-2.02556	-1.81762	-0.274983	-0.00561564	1.13323	-0.0511633	-1.07297	-0.688225	-1.10858	-0.232661	1.09221	0.317072	0.584385	0.46999	2.20157	0.973501	-0.195021	0.205643	-1.42043	NaN	-0.134936	-0.325502	-1.03044	-0.597984	-2.44568	-1.24434	-1.13245	-0.80925	-1.96561	-1.71931	-1.15656	NaN	NaN	0.648824	NaN	2.06522	-0.480196	NaN	-0.420801	NaN	-0.304683
	PF3D7_0814000	60S ribosomal protein L13-2, putative	-2.57089	NaN	-0.943222	NaN	-0.920462	NaN	-1.59885	NaN	-0.000519481	NaN	1.01021	NaN	-1.31168	-0.366476	-1.18459	-0.677982	1.09173	NaN	1.16729	NaN	1.77825	NaN	0.405992	-0.246738	-1.55843	-0.367595	-0.238272	-0.00115371	-0.910773	-0.764176	-2.09783	-1.73526	-0.106716	-0.856707	-1.20214	-1.38515	0.257131	-0.748204	NaN	-0.0772429	NaN	1.7641	-0.745672	0.358935	-0.624977	0.0872275	-0.447544
	PF3D7_1008000	histone deacetylase 2	NaN	NaN	NaN	NaN	NaN	NaN	NaN	NaN	NaN	NaN	NaN	NaN	NaN	NaN	NaN	NaN	NaN	NaN	NaN	NaN	NaN	NaN	NaN	NaN	NaN	NaN	NaN	NaN	NaN	NaN	NaN	NaN	NaN	NaN	NaN	NaN	NaN	NaN	NaN	NaN	NaN	NaN	NaN	NaN	NaN	NaN	NaN
	PF3D7_1134600	zinc finger protein, putative	NaN	NaN	NaN	NaN	NaN	NaN	NaN	NaN	NaN	NaN	NaN	NaN	NaN	NaN	NaN	NaN	NaN	NaN	NaN	NaN	NaN	NaN	NaN	NaN	NaN	NaN	NaN	NaN	NaN	NaN	NaN	NaN	NaN	NaN	NaN	NaN	NaN	NaN	NaN	NaN	NaN	NaN	NaN	NaN	NaN	NaN	NaN
	PF3D7_1224000	GTP cyclohydrolase I	NaN	NaN	0.0947765	-0.321813	0.563158	0.164884	NaN	NaN	-0.123434	-0.382501	0.397255	-0.114367	NaN	NaN	NaN	NaN	NaN	NaN	-0.107601	-0.0383323	-0.0859254	-0.147474	NaN	NaN	NaN	-0.138028	NaN	NaN	-0.755356	NaN	NaN	NaN	-0.701764	NaN	NaN	NaN	NaN	0.118398	NaN	NaN	NaN	NaN	NaN	NaN	NaN	NaN	NaN
	PF3D7_1347500	DNA/RNA-binding protein Alba 4	-1.74676	-3.2241	-0.805207	NaN	-0.452175	-0.734916	-1.29811	-2.54218	0.422879	NaN	0.653977	-1.02659	-0.542816	NaN	-0.622732	NaN	1.10366	0.74528	1.19843	NaN	1.2506	-0.142274	-0.329377	NaN	-1.11173	-0.0618453	0.00561564	-0.352646	-0.749572	-0.464355	-1.75594	-0.852318	-0.477542	-0.688941	-1.79001	-1.60687	-1.19899	-1.4013	0.426211	0.0663519	0.0855606	1.8366	-0.467952	-0.359409	-0.383379	-0.000576887	0.334454
	PF3D7_1351400	60S ribosomal protein L17, putative	-2.41635	NaN	NaN	NaN	NaN	NaN	-4.10584	NaN	NaN	NaN	NaN	NaN	NaN	NaN	NaN	NaN	-1.70731	NaN	NaN	NaN	NaN	NaN	NaN	NaN	-1.41596	-0.748719	0.0247452	-0.416948	-0.734515	-0.565305	-2.43925	-1.60017	-0.0166579	-0.664483	-1.61834	-2.0135	-0.962042	-0.800745	0.203013	-0.130667	0.195977	1.8348	-0.370079	NaN	-0.603797	NaN	0.373398
	PF3D7_1362200	RuvB-like helicase 3	-0.18894	-0.0427844	0.543694	0.926591	0.209641	0.0412538	1.32786	1.17749	0.598842	1.99223	1.41419	1.20174	0.520648	0.416077	0.539928	0.0771171	1.46341	1.23836	0.777535	0.940731	1.26598	1.26424	0.024887	-0.0929094	0.0511633	-0.182692	-0.0432594	-0.269392	0.514097	0.0465634	-0.46345	0.0175485	0.459537	-0.032524	0.0985544	0.318776	0.373732	0.19851	0.797096	-0.0589399	0.554834	1.0468	0.319387	-0.0277203	0.230326	0.00897258	0.54666
	PF3D7_1445200	ATP-dependent RNA helicase MAK5, putative	NaN	NaN	NaN	NaN	NaN	NaN	NaN	NaN	NaN	NaN	NaN	NaN	NaN	NaN	NaN	NaN	NaN	NaN	NaN	NaN	NaN	NaN	NaN	NaN	NaN	NaN	NaN	NaN	NaN	NaN	NaN	NaN	NaN	NaN	NaN	NaN	NaN	NaN	NaN	NaN	NaN	NaN	NaN	NaN	NaN	NaN	NaN
	PF3D7_0831700	heat shock protein 70	NaN	NaN	0.268075	0.192678	NaN	NaN	NaN	NaN	-0.240588	-0.0703893	NaN	NaN	NaN	NaN	NaN	NaN	NaN	NaN	-0.367862	-0.257839	NaN	NaN	NaN	NaN	1.10037	NaN	-0.908876	NaN	NaN	0.263127	0.0833836	NaN	NaN	0.071209	-0.353524	NaN	-0.0414617	NaN	NaN	NaN	NaN	NaN	NaN	-0.35727	NaN	-0.132511	-1.67236
	PF3D7_1414300	60S ribosomal protein L10, putative	0.03492	-0.0618453	-0.462336	0.0441219	-0.562794	-0.601411	0.144568	-0.223052	0.375957	0.739324	0.580435	0.53366	-0.0550516	0.0922325	-0.0321969	0.0307666	0.23008	-0.0168622	0.799668	0.377734	1.02935	1.06219	-0.0989536	0.0608775	-0.415172	0.0365407	0.0226164	-0.334568	-0.829357	-0.501516	-0.854049	NaN	-1.1165	-1.09079	-0.753847	NaN	-0.303597	-0.312433	0.466549	0.00479769	0.295605	0.797238	-0.215379	0.0492778	-0.246858	0.0632735	0.158337
	PF3D7_0527900	ATP-dependent RNA helicase DDX41, putative	NaN	NaN	NaN	NaN	NaN	NaN	NaN	NaN	NaN	NaN	NaN	NaN	NaN	NaN	NaN	NaN	NaN	NaN	NaN	NaN	NaN	NaN	NaN	NaN	NaN	NaN	NaN	NaN	NaN	NaN	NaN	NaN	NaN	NaN	NaN	NaN	NaN	NaN	NaN	NaN	NaN	NaN	NaN	NaN	NaN	NaN	NaN
	PF3D7_0111800	eukaryotic translation initiation factor 4E, putative	NaN	NaN	NaN	NaN	NaN	NaN	NaN	NaN	NaN	NaN	NaN	NaN	NaN	NaN	NaN	NaN	NaN	NaN	NaN	NaN	NaN	NaN	NaN	NaN	NaN	NaN	-0.495817	0.848791	NaN	NaN	NaN	NaN	NaN	NaN	NaN	NaN	NaN	NaN	NaN	NaN	NaN	NaN	NaN	NaN	NaN	NaN	-1.63102
	PF3D7_0906600	zinc finger protein, putative	NaN	NaN	NaN	NaN	NaN	0.134192	NaN	NaN	NaN	NaN	NaN	-0.457016	0.639047	0.300502	0.156397	0.0209405	NaN	NaN	NaN	NaN	NaN	-0.290533	-0.540946	-0.241202	0.0680517	-1.16331	0.00949053	-0.343692	-0.709363	-0.37529	-0.316834	0.181428	0.947255	-0.0169242	0.223423	-0.283685	0.226755	0.03143	NaN	-0.0533895	NaN	-0.551688	0.0180643	0.0799354	0.367595	-0.0688771	0.305679
	PF3D7_0935800	cytoadherence linked asexual protein 9	-0.214257	-0.0306892	NaN	-0.200504	NaN	NaN	0.284159	-0.201634	NaN	-0.255561	NaN	NaN	NaN	-0.254231	NaN	-0.889396	0.248535	0.126048	NaN	-0.132372	NaN	NaN	NaN	-0.557879	-0.400396	0.249308	-0.172636	1.84876	-0.0492628	-0.14965	-0.539205	-0.29725	-0.0101344	-0.12618	-0.304861	-0.252779	-0.372449	-0.0437644	-0.187987	0.00115464	-0.270591	0.813804	0.103665	-0.146916	0.195474	0.142672	-0.17441
	PF3D7_1014700	prohibitin, putative	0.198368	0.212434	0.103397	0.31088	-0.0413577	0.251127	0.143916	0.198692	0.0472592	0.269251	0.380175	0.355516	0.125783	0.0424122	0.109962	0.123795	0.135929	-0.0178698	0.0893625	0.146395	0.446786	0.333767	-0.0206038	0.134615	0.184217	0.0756721	0.0926134	0.218028	-0.0539429	0.209245	0.334568	0.0847468	-0.188693	0.0594198	0.123799	0.0272486	-0.0296322	0.0955583	0.0060466	0.0121117	-0.0635599	0.0355792	0.0124972	-0.0193461	-0.0156513	-0.00590291	-0.261518
	PF3D7_1119600	ATP-dependent zinc metalloprotease FTSH, putative	NaN	NaN	NaN	NaN	NaN	NaN	NaN	NaN	NaN	NaN	NaN	NaN	NaN	NaN	NaN	NaN	NaN	NaN	NaN	NaN	NaN	NaN	NaN	NaN	NaN	NaN	NaN	NaN	-0.0693913	0.365871	-0.941365	NaN	-0.474593	-0.0489337	-1.62442	NaN	NaN	NaN	NaN	NaN	NaN	NaN	NaN	NaN	NaN	NaN	NaN
	PF3D7_1220900	heterochromatin protein 1	NaN	NaN	-0.653854	NaN	NaN	NaN	NaN	NaN	-0.742482	NaN	NaN	NaN	NaN	NaN	NaN	NaN	NaN	NaN	0.729444	NaN	NaN	NaN	NaN	NaN	NaN	NaN	NaN	NaN	-0.767929	NaN	-1.35141	NaN	-0.429498	NaN	-0.609508	NaN	NaN	NaN	NaN	1.47851	NaN	1.63223	0.554736	0.729196	0.215368	0.593659	NaN
	PF3D7_1223400	phospholipid-transporting ATPase, putative	NaN	NaN	NaN	NaN	NaN	NaN	NaN	NaN	NaN	NaN	NaN	NaN	NaN	NaN	NaN	NaN	NaN	NaN	NaN	NaN	NaN	NaN	NaN	NaN	NaN	NaN	NaN	NaN	NaN	NaN	NaN	NaN	NaN	NaN	NaN	NaN	NaN	NaN	NaN	NaN	NaN	NaN	NaN	NaN	NaN	NaN	NaN
	PF3D7_1230800	pre-mRNA-splicing regulator, putative	-0.720921	-1.72085	-0.192035	NaN	-0.494292	NaN	0.813196	-0.0447438	0.70673	NaN	0.623399	NaN	0.221939	-0.126841	0.470094	0.249325	1.37011	1.55011	0.918844	NaN	1.21319	NaN	0.23008	0.412077	-0.240708	-0.487898	-0.13106	0.0446277	-0.458446	-0.652601	-0.343531	-0.407407	-0.613851	-1.00562	-0.610698	-0.704429	-0.421013	-0.605968	-0.0702393	-0.0773797	-0.144106	0.322253	-0.119056	0.0944643	-0.129813	-0.208018	-0.092494
	PF3D7_1237600	periodic tryptophan protein 1, putative	NaN	NaN	NaN	NaN	NaN	NaN	NaN	NaN	NaN	NaN	NaN	NaN	NaN	NaN	NaN	NaN	NaN	NaN	NaN	NaN	NaN	NaN	NaN	NaN	NaN	NaN	NaN	NaN	NaN	NaN	NaN	NaN	NaN	NaN	NaN	NaN	NaN	NaN	NaN	NaN	NaN	NaN	NaN	NaN	NaN	NaN	NaN
	PF3D7_1321700	splicing factor 1	-2.51161	-1.94628	NaN	0.135982	NaN	NaN	-1.14076	-0.791856	NaN	0.152564	NaN	NaN	-0.432903	NaN	-0.504469	NaN	1.78312	0.86576	NaN	-0.0238124	NaN	NaN	-0.13204	NaN	-1.61555	-0.768417	1.13973	NaN	-0.867094	-0.819505	-1.24554	-0.821547	-1.33818	-1.08236	-1.93049	-0.841007	-3.23923	-1.98422	NaN	-0.247927	NaN	-0.429643	NaN	-0.438506	NaN	-1.21965	0.352758
	PF3D7_1410400	rhoptry-associated protein 1	NaN	NaN	0.0574155	0.869148	NaN	NaN	NaN	NaN	0.226385	1.28335	NaN	NaN	NaN	NaN	NaN	NaN	NaN	NaN	1.2731	1.42943	NaN	NaN	NaN	NaN	-0.666622	0.518494	-0.356291	-0.00446549	0.86259	-0.708938	-1.52135	-1.51324	0.459851	1.00784	-0.58929	-1.64386	-0.705994	-0.33308	NaN	1.3013	NaN	2.61017	NaN	0.1271	NaN	0.625934	-0.0487405
	PF3D7_1417500	H/ACA ribonucleoprotein complex subunit 4, putative	NaN	NaN	NaN	NaN	NaN	NaN	NaN	NaN	NaN	NaN	NaN	NaN	NaN	NaN	NaN	NaN	NaN	NaN	NaN	NaN	NaN	NaN	NaN	NaN	NaN	NaN	NaN	NaN	-0.537696	-0.0703893	-1.32384	NaN	0.422233	-0.800082	-2.17847	NaN	NaN	NaN	NaN	NaN	NaN	NaN	NaN	NaN	NaN	NaN	NaN
	PF3D7_1426000	60S ribosomal protein L21	-1.49655	-2.0446	0.587173	NaN	-1.02386	-1.04286	-1.65413	-1.44106	0.0511633	NaN	0.986156	0.141494	-0.501872	NaN	-1.71482	NaN	-0.151827	0.414027	0.676719	NaN	2.04911	0.710702	-1.09446	NaN	-0.710048	NaN	NaN	NaN	-0.67565	-0.466549	-1.8483	-2.32054	-0.807149	-0.662752	-1.76391	-2.12005	-0.830101	NaN	0.332164	-0.532167	-0.00421879	1.47867	-0.21088	0.597212	-1.3767	1.07765	NaN
	PF3D7_1451100	elongation factor 2	NaN	NaN	NaN	NaN	NaN	NaN	NaN	NaN	NaN	NaN	NaN	NaN	NaN	NaN	NaN	NaN	NaN	NaN	NaN	NaN	NaN	NaN	NaN	NaN	NaN	0.327439	NaN	0.129339	2.13225	-0.0618453	-2.21036	-0.275842	2.2529	-0.0433446	-2.7338	-1.16298	NaN	0.0765998	0.242206	0.849752	0.683382	2.2037	NaN	0.116504	NaN	-0.00762616	NaN
	PF3D7_1465900	40S ribosomal protein S3	0.167358	0.0262051	-0.0718609	0.0210723	0.128425	0.235756	0.168257	0.137521	-0.0476813	0.300786	0.654344	0.30952	0.024036	0.0484719	-0.0200479	0.180185	0.153157	0.239398	0.013641	0.14965	0.502432	0.245252	-0.0674852	0.0969364	0.143263	-0.118759	-0.0572416	-0.0788831	-0.0294261	0.214575	0.271067	0.0421448	0.0453032	0.127069	0.0503276	-0.0546401	-0.40767	-0.12618	0.157432	0.00614451	0.032524	0.0962675	-0.00372694	0.0475919	-0.0191119	0.0196529	-0.188069
	PF3D7_0210900	conserved Plasmodium protein, unknown function	NaN	NaN	NaN	NaN	NaN	NaN	NaN	NaN	NaN	NaN	NaN	NaN	NaN	NaN	NaN	NaN	NaN	NaN	NaN	NaN	NaN	NaN	NaN	NaN	NaN	NaN	NaN	NaN	-0.762045	-0.1153	-1.21227	NaN	0.131853	-0.460481	-0.768371	NaN	NaN	NaN	NaN	NaN	NaN	NaN	NaN	NaN	NaN	NaN	NaN
	PF3D7_0513600	deoxyribodipyrimidine photo-lyase, putative	NaN	NaN	NaN	NaN	NaN	NaN	NaN	NaN	NaN	NaN	NaN	NaN	NaN	NaN	NaN	NaN	NaN	NaN	NaN	NaN	NaN	NaN	NaN	NaN	NaN	NaN	NaN	NaN	NaN	NaN	NaN	NaN	NaN	NaN	NaN	NaN	NaN	NaN	NaN	NaN	NaN	NaN	NaN	NaN	NaN	NaN	NaN
	PF3D7_0528800	nucleolar preribosomal GTPase, putative	NaN	NaN	NaN	NaN	NaN	NaN	NaN	NaN	NaN	NaN	NaN	NaN	NaN	NaN	NaN	NaN	NaN	NaN	NaN	NaN	NaN	NaN	NaN	NaN	NaN	NaN	NaN	NaN	NaN	NaN	NaN	NaN	NaN	NaN	NaN	NaN	NaN	NaN	NaN	NaN	NaN	NaN	NaN	NaN	NaN	NaN	NaN
	PF3D7_0703900	conserved Plasmodium membrane protein, unknown function	NaN	NaN	NaN	NaN	NaN	NaN	NaN	NaN	NaN	NaN	NaN	NaN	NaN	NaN	NaN	NaN	NaN	NaN	NaN	NaN	NaN	NaN	NaN	NaN	NaN	NaN	NaN	NaN	NaN	NaN	NaN	NaN	NaN	NaN	NaN	NaN	NaN	NaN	NaN	NaN	NaN	NaN	NaN	NaN	NaN	NaN	NaN
	PF3D7_0826100	E3 ubiquitin-protein ligase, putative	NaN	NaN	NaN	NaN	NaN	NaN	NaN	NaN	NaN	NaN	NaN	NaN	NaN	NaN	NaN	NaN	NaN	NaN	NaN	NaN	NaN	NaN	NaN	NaN	NaN	NaN	NaN	NaN	NaN	NaN	NaN	NaN	NaN	NaN	NaN	NaN	NaN	NaN	NaN	NaN	NaN	NaN	NaN	NaN	NaN	NaN	NaN
	PF3D7_0922100	ubiquitin-like protein, putative	NaN	NaN	NaN	NaN	NaN	NaN	NaN	NaN	NaN	NaN	NaN	NaN	NaN	NaN	NaN	NaN	NaN	NaN	NaN	NaN	NaN	NaN	NaN	NaN	NaN	NaN	NaN	NaN	2.76077	NaN	NaN	NaN	2.03686	NaN	NaN	NaN	NaN	NaN	0.835277	NaN	1.03259	NaN	NaN	2.94464	NaN	1.36963	NaN
	PF3D7_1020000	RNA-binding protein 34, putative	NaN	NaN	NaN	NaN	NaN	NaN	NaN	NaN	NaN	NaN	NaN	NaN	NaN	NaN	NaN	NaN	NaN	NaN	NaN	NaN	NaN	NaN	NaN	NaN	NaN	NaN	NaN	NaN	NaN	NaN	NaN	NaN	NaN	NaN	NaN	NaN	NaN	NaN	NaN	NaN	NaN	NaN	NaN	NaN	NaN	NaN	NaN
	PF3D7_1020700	histone acetyltransferase, putative	-1.29099	0.0476665	NaN	NaN	NaN	NaN	1.01835	0.997175	NaN	NaN	NaN	NaN	NaN	NaN	NaN	NaN	1.91162	1.70806	NaN	NaN	NaN	NaN	NaN	NaN	-0.836166	0.369278	NaN	NaN	-0.872737	NaN	-0.613873	NaN	-1.99103	NaN	-1.07531	NaN	-2.36238	-0.401303	NaN	NaN	NaN	NaN	NaN	NaN	NaN	NaN	NaN
	PF3D7_1133200	conserved Plasmodium protein, unknown function	NaN	NaN	NaN	NaN	NaN	NaN	NaN	NaN	NaN	NaN	NaN	NaN	NaN	NaN	NaN	NaN	NaN	NaN	NaN	NaN	NaN	NaN	NaN	NaN	NaN	NaN	NaN	NaN	NaN	NaN	NaN	NaN	NaN	NaN	NaN	NaN	NaN	NaN	NaN	NaN	NaN	NaN	NaN	NaN	NaN	NaN	NaN
	PF3D7_1142600	60S ribosomal protein L35ae, putative	-3.0807	NaN	NaN	-0.277271	NaN	NaN	-2.00601	NaN	NaN	0.199239	NaN	NaN	NaN	NaN	NaN	NaN	1.06019	NaN	NaN	0.680504	NaN	NaN	NaN	NaN	-1.04026	-0.89569	-0.251367	0.515852	-0.805383	-0.337654	-2.29754	-1.37429	-0.859247	-0.849118	-1.99533	-1.55944	-1.19624	-1.06654	NaN	NaN	NaN	NaN	-0.58342	0.022156	-0.0433486	-0.100305	-0.0428431
	PF3D7_1341300	60S ribosomal protein L18-2, putative	NaN	NaN	NaN	NaN	NaN	NaN	NaN	NaN	NaN	NaN	NaN	NaN	NaN	NaN	NaN	NaN	NaN	NaN	NaN	NaN	NaN	NaN	NaN	NaN	NaN	NaN	-0.191953	NaN	-1.02242	NaN	-1.65209	NaN	-0.59094	NaN	-0.00521757	NaN	NaN	NaN	0.29231	NaN	0.445303	NaN	-0.569051	NaN	-0.2881	NaN	0.236585
	PF3D7_1409800	CUGBP Elav-like family member 2, putative	-0.909661	-0.340505	-0.343183	-0.483055	0.330788	-0.434988	-0.422288	-0.253142	0.199751	0.00966955	1.10017	0.590137	NaN	0.200863	NaN	-0.315566	0.435629	-0.0561912	0.456806	0.227371	1.34335	0.715981	NaN	-0.304006	-0.393236	0.811802	-0.097363	0.258425	-0.012912	-0.298072	NaN	-0.488721	-0.173547	-0.42191	NaN	-0.699907	-0.711653	-0.0251707	0.366812	-0.377957	0.47892	1.0255	-0.111524	-0.140124	0.0825663	0.0438838	-0.258442
	PF3D7_1419400	conserved Plasmodium membrane protein, unknown function	NaN	NaN	NaN	NaN	NaN	NaN	NaN	NaN	NaN	NaN	NaN	NaN	NaN	NaN	NaN	NaN	NaN	NaN	NaN	NaN	NaN	NaN	NaN	NaN	0.227988	-0.601031	NaN	NaN	1.33319	-0.685357	-0.126029	-0.876566	-0.205464	-0.213627	-0.281895	-0.11929	0.334454	-0.576474	0.55562	0.30171	0.529471	-0.354114	-0.216971	-0.31904	-0.301621	0.0442854	NaN
	PF3D7_1433500	DNA topoisomerase 2	NaN	NaN	NaN	NaN	NaN	NaN	NaN	NaN	NaN	NaN	NaN	NaN	NaN	NaN	NaN	NaN	NaN	NaN	NaN	NaN	NaN	NaN	NaN	NaN	-0.888114	NaN	NaN	-1.56081	NaN	NaN	-1.60577	-1.53082	NaN	NaN	-1.54633	-0.875387	-1.46997	NaN	0.157691	0.409508	0.0567222	1.12262	-0.346775	-0.246469	-0.0804387	-0.0147838	NaN
	PF3D7_1460700	60S ribosomal protein L27	NaN	NaN	NaN	NaN	NaN	NaN	NaN	NaN	NaN	NaN	NaN	NaN	NaN	NaN	NaN	NaN	NaN	NaN	NaN	NaN	NaN	NaN	NaN	NaN	-0.322217	NaN	NaN	NaN	-0.675789	0.193173	1.02304	NaN	-0.949672	-0.303576	NaN	NaN	-0.193783	NaN	0.179129	-0.966135	0.345737	1.71194	-0.808614	-0.18409	-0.410639	-0.0082	NaN
	PF3D7_1461600	splicing factor 3B subunit 2, putative	0.0945064	-0.366252	-0.238562	0.5477	-0.213705	0.274721	0.143785	-0.0347792	-0.0569263	-0.119954	0.126048	-0.0164963	-0.0286165	0.138092	0.249263	0.0886229	0.370388	0.438186	0.233765	-0.439402	0.35242	-0.00109689	0.128029	-0.121424	0.240253	0.492058	-0.271862	-0.0596321	0.311154	0.479553	-0.261085	0.00639082	-0.116223	0.13833	-0.143771	0.091141	0.0989585	-0.0333701	-0.0856957	-0.149259	-0.250148	-0.0132121	-0.0870129	-0.129217	0.14991	0.0221413	-0.158156
	PF3D7_0517000	60S ribosomal protein L12, putative	-2.28419	-1.59201	NaN	NaN	NaN	NaN	-1.07333	-1.66366	NaN	NaN	NaN	NaN	NaN	NaN	NaN	NaN	0.476226	-0.324835	NaN	NaN	NaN	NaN	NaN	NaN	-1.11301	-0.32262	0.109294	NaN	-0.443183	-0.481712	-1.78448	-1.00784	-0.8435	-0.52647	-1.62527	-1.57095	-0.831461	0.54038	0.241474	0.451485	0.208767	2.0159	-0.540107	-0.250234	-0.478447	-0.201132	0.146134
	PF3D7_0219600	replication factor C subunit 1, putative	0.0142124	0.43776	-0.00550715	-0.0801119	-0.218682	-0.185232	-0.13976	0.15242	0.0583859	0.08982	0.203139	-0.209266	-0.178437	NaN	0.107956	NaN	0.0234682	-0.254186	0.111565	-0.0744258	0.42417	0.342555	-0.178355	NaN	-0.043988	-0.257856	0.117695	-0.280719	-0.389319	-0.233152	-0.159799	-0.210015	-0.192266	-0.177471	0.24123	-0.0918014	-0.0947415	-0.121811	-0.00122684	-0.0409626	-0.0486658	0.0913715	0.0270125	0.0807438	0.0990932	0.133717	-0.00213675
	PF3D7_0422500	pre-mRNA-splicing helicase BRR2, putative	NaN	NaN	NaN	NaN	NaN	NaN	NaN	NaN	NaN	NaN	NaN	NaN	NaN	NaN	NaN	NaN	NaN	NaN	NaN	NaN	NaN	NaN	NaN	NaN	NaN	NaN	NaN	NaN	NaN	-0.0528332	NaN	NaN	NaN	-0.360083	NaN	NaN	NaN	NaN	NaN	NaN	NaN	NaN	NaN	NaN	NaN	NaN	NaN
	PF3D7_0716300	conserved Plasmodium protein, unknown function	NaN	NaN	NaN	NaN	NaN	NaN	NaN	NaN	NaN	NaN	NaN	NaN	NaN	NaN	NaN	NaN	NaN	NaN	NaN	NaN	NaN	NaN	NaN	NaN	NaN	0.614448	-0.123245	-0.262794	0.333424	0.353561	-0.292069	-0.433066	0.42664	-0.268075	0.337654	-0.506399	NaN	0.425772	0.329066	0.191656	0.0167816	1.12435	-0.0557263	0.0990154	0.161823	0.0948186	0.229957
	PF3D7_0930300	merozoite surface protein 1	NaN	NaN	NaN	NaN	NaN	NaN	NaN	NaN	NaN	NaN	NaN	NaN	NaN	NaN	NaN	NaN	NaN	NaN	NaN	NaN	NaN	NaN	NaN	NaN	NaN	NaN	NaN	NaN	NaN	NaN	-2.80854	NaN	NaN	NaN	-1.00833	NaN	NaN	NaN	NaN	NaN	NaN	NaN	NaN	NaN	NaN	NaN	NaN
	PF3D7_1316900	conserved Plasmodium protein, unknown function	NaN	NaN	NaN	NaN	NaN	NaN	NaN	NaN	NaN	NaN	NaN	NaN	NaN	NaN	NaN	NaN	NaN	NaN	NaN	NaN	NaN	NaN	NaN	NaN	NaN	NaN	1.07963	NaN	NaN	NaN	NaN	NaN	NaN	NaN	NaN	NaN	NaN	NaN	NaN	NaN	NaN	NaN	3.24285	3.79704	1.96702	3.92489	3.58027
	PF3D7_1357700	U3 small nucleolar RNA-associated protein 21, putative	NaN	NaN	NaN	NaN	NaN	NaN	NaN	NaN	NaN	NaN	NaN	NaN	NaN	NaN	NaN	NaN	NaN	NaN	NaN	NaN	NaN	NaN	NaN	NaN	NaN	NaN	NaN	NaN	NaN	NaN	NaN	NaN	NaN	NaN	NaN	NaN	NaN	NaN	NaN	NaN	NaN	NaN	NaN	NaN	NaN	NaN	NaN
	PF3D7_1402800	conserved Plasmodium protein, unknown function	NaN	-0.00288247	NaN	-0.379954	-0.659221	-0.0617071	NaN	0.0869823	NaN	0.0362152	-0.437897	-0.0319598	NaN	NaN	NaN	NaN	NaN	0.139862	NaN	0.721154	0.606442	0.116365	NaN	NaN	-0.11962	-1.24208	NaN	NaN	0.330673	0.195963	NaN	0.536189	0.371949	0.258874	NaN	0.0606531	0.156785	0.308984	-0.0913101	0.297148	-0.0571065	0.0991853	NaN	NaN	NaN	NaN	NaN
	PF3D7_1447800	calponin homology domain-containing protein, putative	NaN	NaN	NaN	NaN	NaN	NaN	NaN	NaN	NaN	NaN	NaN	NaN	NaN	NaN	NaN	NaN	NaN	NaN	NaN	NaN	NaN	NaN	NaN	NaN	NaN	NaN	NaN	NaN	NaN	NaN	NaN	NaN	NaN	NaN	NaN	NaN	NaN	NaN	NaN	NaN	NaN	NaN	NaN	NaN	NaN	NaN	NaN
	PF3D7_1464500	conserved Plasmodium membrane protein, unknown function	NaN	NaN	NaN	NaN	NaN	NaN	NaN	NaN	NaN	NaN	NaN	NaN	NaN	NaN	NaN	NaN	NaN	NaN	NaN	NaN	NaN	NaN	NaN	NaN	NaN	NaN	NaN	NaN	NaN	NaN	NaN	NaN	NaN	NaN	NaN	NaN	NaN	NaN	NaN	NaN	NaN	NaN	NaN	NaN	NaN	NaN	NaN
	PF3D7_1470800	conserved Plasmodium protein, unknown function	NaN	NaN	NaN	NaN	NaN	NaN	NaN	NaN	NaN	NaN	NaN	NaN	NaN	NaN	NaN	NaN	NaN	NaN	NaN	NaN	NaN	NaN	NaN	NaN	NaN	NaN	NaN	NaN	NaN	NaN	NaN	NaN	NaN	NaN	NaN	NaN	NaN	NaN	NaN	NaN	NaN	NaN	NaN	NaN	NaN	NaN	NaN
	PF3D7_0212100	conserved Plasmodium protein, unknown function	NaN	NaN	NaN	NaN	NaN	NaN	NaN	NaN	NaN	NaN	NaN	NaN	NaN	NaN	NaN	NaN	NaN	NaN	NaN	NaN	NaN	NaN	NaN	NaN	NaN	NaN	0.0692898	0.812993	NaN	NaN	NaN	NaN	NaN	NaN	NaN	NaN	NaN	NaN	-0.255271	0.326064	-0.593964	0.370844	-0.110199	0.804778	-0.257304	0.409815	0.177981
	PF3D7_0306100	conserved Plasmodium protein, unknown function	NaN	-0.513996	0.873183	NaN	NaN	-0.146134	NaN	0.327421	2.15419	NaN	NaN	0.793557	NaN	NaN	NaN	NaN	NaN	0.808673	1.31898	NaN	NaN	0.937118	NaN	NaN	NaN	0.232142	-0.0228447	-0.827006	0.338681	0.0912178	1.21543	-0.220701	2.36852	1.92396	2.85044	0.929006	NaN	1.59741	1.29778	1.0999	1.4797	1.35398	1.65865	1.40324	1.6053	1.2286	1.89956
	PF3D7_0307100	40S ribosomal protein S12, putative	-2.22115	-3.29067	NaN	NaN	NaN	NaN	-2.71549	-3.12763	NaN	NaN	NaN	NaN	-1.82398	NaN	-1.83733	NaN	-0.5704	0.349139	NaN	NaN	NaN	NaN	-0.0309729	NaN	-1.77305	-1.04145	-0.369464	-0.450697	-1.06085	-1.25792	-2.37295	-1.51788	-1.31011	-1.40996	-1.89754	-1.95196	-1.55123	-1.49718	0.287591	-0.170182	0.795019	3.01555	-0.275856	-0.187007	-0.550676	-0.300651	-0.398817
	PF3D7_0422400	40S ribosomal protein S19	NaN	NaN	0.779049	NaN	NaN	NaN	NaN	NaN	-0.116629	NaN	NaN	NaN	NaN	NaN	NaN	NaN	NaN	NaN	-0.503855	NaN	NaN	NaN	NaN	NaN	NaN	NaN	0.258217	-0.297015	-0.374524	-0.535356	-1.93733	NaN	-0.269912	-0.448373	-1.29623	NaN	NaN	NaN	0.126709	-0.000432815	0.277271	2.42453	-0.275105	0.132056	-0.193717	0.359527	0.295605
	PF3D7_0812500	RNA-binding protein, putative	NaN	NaN	NaN	NaN	NaN	NaN	NaN	NaN	NaN	NaN	NaN	NaN	NaN	NaN	NaN	NaN	NaN	NaN	NaN	NaN	NaN	NaN	NaN	NaN	-1.47077	-1.91709	-0.350081	NaN	-1.27886	-0.662844	-1.59986	-1.38123	-2.04656	-1.55415	-2.4959	-2.66853	-2.71104	-2.43106	NaN	NaN	NaN	NaN	-0.345583	0.38225	-0.500932	0.0867678	-0.651994
	PF3D7_1033600	myb2 transcription factor, putative	NaN	NaN	NaN	NaN	NaN	NaN	NaN	NaN	NaN	NaN	NaN	NaN	NaN	NaN	NaN	NaN	NaN	NaN	NaN	NaN	NaN	NaN	NaN	NaN	NaN	NaN	NaN	0.0670922	NaN	NaN	NaN	NaN	NaN	NaN	NaN	NaN	NaN	NaN	NaN	NaN	NaN	NaN	NaN	NaN	NaN	NaN	NaN
	PF3D7_1126500	conserved Plasmodium protein, unknown function	NaN	NaN	NaN	NaN	NaN	NaN	NaN	NaN	NaN	NaN	NaN	NaN	NaN	NaN	NaN	NaN	NaN	NaN	NaN	NaN	NaN	NaN	NaN	NaN	NaN	NaN	NaN	NaN	NaN	NaN	NaN	NaN	NaN	NaN	NaN	NaN	NaN	NaN	NaN	NaN	NaN	NaN	NaN	NaN	NaN	NaN	NaN
	PF3D7_1128000	conserved Plasmodium protein, unknown function	NaN	NaN	NaN	NaN	NaN	NaN	NaN	NaN	NaN	NaN	NaN	NaN	2.71165	NaN	2.83354	NaN	NaN	NaN	NaN	NaN	NaN	NaN	0.173895	NaN	0.891886	0.30171	0.200002	-0.251568	0.810155	0.180414	0.262072	-0.542902	2.70523	1.91577	1.46765	1.13793	1.82257	1.42121	1.47301	1.05457	1.31823	1.13765	1.71616	1.68785	2.19827	1.98885	2.01439
	PF3D7_1210600	conserved Plasmodium protein, unknown function	NaN	NaN	NaN	NaN	NaN	NaN	NaN	NaN	NaN	NaN	NaN	NaN	NaN	NaN	NaN	NaN	NaN	NaN	NaN	NaN	NaN	NaN	NaN	NaN	0.209765	NaN	NaN	NaN	NaN	NaN	NaN	0.415865	NaN	NaN	NaN	0.129024	-0.0954658	NaN	NaN	NaN	NaN	NaN	NaN	NaN	NaN	NaN	NaN
	PF3D7_1247400	peptidyl-prolyl cis-trans isomerase FKBP35	NaN	NaN	NaN	NaN	NaN	NaN	NaN	NaN	NaN	NaN	NaN	NaN	NaN	NaN	NaN	NaN	NaN	NaN	NaN	NaN	NaN	NaN	NaN	NaN	NaN	NaN	NaN	NaN	NaN	NaN	NaN	NaN	NaN	NaN	NaN	NaN	NaN	NaN	NaN	NaN	NaN	NaN	NaN	NaN	NaN	NaN	NaN
	PF3D7_1312900	eukaryotic translation initation factor 4 gamma	NaN	NaN	NaN	NaN	-0.376264	NaN	NaN	NaN	NaN	NaN	0.295723	NaN	NaN	NaN	NaN	NaN	NaN	NaN	NaN	NaN	0.844787	NaN	NaN	NaN	NaN	NaN	NaN	NaN	NaN	NaN	NaN	NaN	NaN	NaN	NaN	NaN	NaN	NaN	0.131063	NaN	0.119423	NaN	0.274649	NaN	-1.27306	NaN	NaN
	PF3D7_1325100	phosphoribosylpyrophosphate synthetase	NaN	0.0716941	-0.504489	0.278671	-0.318848	0.933325	NaN	0.178175	-0.580267	0.298903	0.348232	0.86095	-0.430839	0.340002	-0.212033	-0.252052	NaN	-0.2411	0.116498	0.313362	1.29319	-0.156482	-0.0770715	-0.478246	0.136716	0.170264	0.0199154	-0.00762616	-0.121126	0.0263079	-1.50939	-0.398788	-0.0100037	-0.0170666	-1.02222	-0.501006	0.650673	-0.0709388	0.404576	0.159573	0.557876	1.47069	0.0833836	-0.200128	0.1956	-0.213503	-0.0603371
	PF3D7_1338200	60S ribosomal protein L6-2, putative	NaN	NaN	NaN	NaN	NaN	NaN	NaN	NaN	NaN	NaN	NaN	NaN	NaN	NaN	NaN	NaN	NaN	NaN	NaN	NaN	NaN	NaN	NaN	NaN	-1.62865	-1.02006	-0.300164	0.964404	-0.77088	-0.669843	-1.86234	NaN	-0.922784	-0.692606	-1.2577	NaN	-1.3619	-0.780226	0.191689	-0.123799	0.340277	2.36922	-0.403847	NaN	1.46911	NaN	-0.321676
	PF3D7_1352700	P-loop containing nucleoside triphosphate hydrolase, putative	NaN	NaN	NaN	NaN	NaN	NaN	NaN	NaN	NaN	NaN	NaN	NaN	NaN	NaN	NaN	NaN	NaN	NaN	NaN	NaN	NaN	NaN	NaN	NaN	NaN	NaN	NaN	NaN	NaN	NaN	NaN	NaN	NaN	NaN	NaN	NaN	NaN	NaN	NaN	NaN	NaN	NaN	NaN	NaN	NaN	NaN	NaN
	PF3D7_1358800	40S ribosomal protein S15	NaN	NaN	NaN	NaN	NaN	NaN	NaN	NaN	NaN	NaN	NaN	NaN	NaN	NaN	NaN	NaN	NaN	NaN	NaN	NaN	NaN	NaN	NaN	NaN	-1.02679	0.712362	0.147437	-0.0367495	-0.951094	-0.538637	-1.35004	-0.953973	-0.620224	-0.726483	-0.82654	-1.7376	-0.613741	-0.808097	0.42707	0.487743	0.535953	1.28588	-0.241543	0.388186	-0.434266	0.284845	0.0837921
	PF3D7_1366900	conserved Plasmodium protein, unknown function	NaN	NaN	NaN	NaN	NaN	NaN	NaN	NaN	NaN	NaN	NaN	NaN	NaN	NaN	NaN	NaN	NaN	NaN	NaN	NaN	NaN	NaN	NaN	NaN	-0.226054	1.41955	NaN	-0.427177	-0.325684	NaN	-1.28483	0.42744	0.0783365	NaN	-0.592441	-0.601792	NaN	-0.398569	NaN	NaN	NaN	NaN	NaN	NaN	NaN	NaN	NaN
	PF3D7_0618300	60S ribosomal protein L27a, putative	NaN	NaN	NaN	-2.24187	NaN	NaN	NaN	NaN	NaN	0.792207	NaN	NaN	-0.734635	NaN	-1.12193	NaN	NaN	NaN	NaN	2.97774	NaN	NaN	-0.670566	NaN	-1.12309	-0.306496	-0.221287	-0.160404	-0.269547	-0.679964	-1.68395	-1.13034	-0.458822	-0.953824	-1.19416	-1.51702	-0.409604	-0.448055	0.242694	-0.0182068	0.61306	1.42911	-0.468551	-0.1141	-0.588248	0.112101	-0.0150097
	PF3D7_0315100	eukaryotic translation initiation factor 4E	NaN	NaN	NaN	NaN	NaN	NaN	NaN	NaN	NaN	NaN	NaN	NaN	0.0207689	-0.41997	-0.0291611	-0.701416	NaN	NaN	NaN	NaN	NaN	NaN	-0.0960054	-0.286463	NaN	NaN	0.205267	0.0572265	NaN	0.860557	-0.133844	NaN	NaN	0.0351948	-1.12479	NaN	NaN	NaN	0.494057	-0.306379	0.200253	0.529781	-0.124865	0.0571364	-0.184507	-0.605305	-0.191804
	PF3D7_0813900	40S ribosomal protein S16, putative	NaN	NaN	NaN	NaN	NaN	NaN	NaN	NaN	NaN	NaN	NaN	NaN	NaN	NaN	NaN	NaN	NaN	NaN	NaN	NaN	NaN	NaN	NaN	NaN	-0.407344	-0.32458	0.307778	0.197848	-0.413326	-1.32521	-1.43409	-0.727615	-0.369203	-0.933346	-1.10917	-2.31996	-0.451879	-0.559639	0.669662	0.160169	0.784755	1.39115	-0.349934	0.0163077	-0.328417	-0.0268709	-0.232294
	PF3D7_0820000	Snf2-related CBP activator, putative	NaN	NaN	NaN	NaN	NaN	NaN	NaN	NaN	NaN	NaN	NaN	NaN	NaN	NaN	NaN	NaN	NaN	NaN	NaN	NaN	NaN	NaN	NaN	NaN	NaN	NaN	0.199751	-0.429643	NaN	0.135808	NaN	-0.916094	NaN	0.334444	NaN	-0.0241777	NaN	NaN	0.105544	0.133796	0.489543	0.0996027	0.246712	NaN	-0.37977	NaN	0.455018
	PF3D7_1002400	RNA-binding protein, putative	-2.60814	-2.97264	0.452912	-1.14939	0.0729976	0.19413	-2.14248	-2.12978	-0.704535	-1.04614	-0.527367	3.38955	-1.02912	-1.30071	-2.04264	-1.51713	0.982875	0.794769	-1.15463	0.357045	-0.484853	3.20405	-1.0754	-0.250955	-1.77818	-1.78048	-0.225633	-0.92524	-1.64183	-1.94875	-1.56098	-1.39901	-1.74918	-1.9824	-2.29569	-2.36841	-2.30173	-2.71545	0.154583	-0.267596	-0.0173148	0.58528	-0.0463846	-0.145351	-0.0934788	-0.21661	-0.814337
	PF3D7_1145400	dynamin-like protein	NaN	NaN	NaN	NaN	NaN	NaN	NaN	NaN	NaN	NaN	NaN	NaN	NaN	NaN	NaN	NaN	NaN	NaN	NaN	NaN	NaN	NaN	NaN	NaN	NaN	NaN	NaN	NaN	NaN	NaN	-1.71279	NaN	NaN	NaN	-0.99028	NaN	NaN	NaN	NaN	NaN	NaN	NaN	NaN	NaN	NaN	NaN	NaN
	PF3D7_1347900	conserved Plasmodium protein, unknown function	NaN	NaN	NaN	NaN	NaN	NaN	NaN	NaN	NaN	NaN	NaN	NaN	NaN	NaN	NaN	NaN	NaN	NaN	NaN	NaN	NaN	NaN	NaN	NaN	NaN	NaN	NaN	NaN	NaN	NaN	NaN	NaN	NaN	NaN	NaN	NaN	NaN	NaN	NaN	NaN	NaN	NaN	NaN	NaN	NaN	NaN	NaN
	PF3D7_1359000	conserved Plasmodium protein, unknown function	NaN	NaN	NaN	NaN	NaN	NaN	NaN	NaN	NaN	NaN	NaN	NaN	NaN	NaN	NaN	NaN	NaN	NaN	NaN	NaN	NaN	NaN	NaN	NaN	NaN	NaN	NaN	NaN	NaN	NaN	NaN	NaN	NaN	NaN	NaN	NaN	NaN	NaN	NaN	NaN	NaN	NaN	NaN	NaN	NaN	NaN	NaN
	PF3D7_1436300	translocon component PTEX150	NaN	NaN	NaN	NaN	NaN	NaN	NaN	NaN	NaN	NaN	NaN	NaN	NaN	NaN	NaN	NaN	NaN	NaN	NaN	NaN	NaN	NaN	NaN	NaN	NaN	NaN	NaN	NaN	-0.343311	0.299898	NaN	NaN	-0.323859	0.10611	NaN	NaN	NaN	NaN	NaN	NaN	NaN	NaN	NaN	NaN	NaN	NaN	NaN
	PF3D7_0516900	60S ribosomal protein L2	NaN	-1.40882	NaN	NaN	NaN	NaN	NaN	-1.02191	NaN	NaN	NaN	NaN	-0.579081	-0.627607	-0.615906	-0.491699	NaN	0.449535	NaN	NaN	NaN	NaN	-0.0714363	0.247077	-0.728503	-0.345851	-0.0456548	0.290004	-1.07798	-0.731704	-1.91566	-1.02027	-1.06933	-1.53336	-1.2191	-1.76145	-0.296633	-0.31603	0.108491	-0.102457	0.532766	1.26482	-0.354243	0.0980114	-0.22673	0.167653	-0.27624
	PF3D7_1108400	casein kinase 2, alpha subunit	NaN	-1.51445	-0.907793	NaN	NaN	NaN	NaN	-2.22243	-0.142162	NaN	NaN	NaN	0.093425	NaN	-0.131313	NaN	NaN	-0.459576	0.581399	NaN	NaN	NaN	-0.173612	NaN	-0.654876	-0.515813	-0.0243258	-0.00446549	-0.520107	-0.339251	-1.07036	-0.932817	-0.738457	0.195616	-1.19113	-1.07581	-0.370583	-0.723602	-0.0966686	0.0296322	0.0938305	0.867147	-0.0500393	0.278531	0.124725	0.0454016	0.170822
	PF3D7_1227100	DNA helicase 60	NaN	NaN	NaN	NaN	NaN	NaN	NaN	NaN	NaN	NaN	NaN	NaN	NaN	NaN	NaN	NaN	NaN	NaN	NaN	NaN	NaN	NaN	NaN	NaN	NaN	NaN	NaN	NaN	NaN	NaN	NaN	NaN	NaN	NaN	NaN	NaN	NaN	NaN	NaN	NaN	NaN	NaN	NaN	NaN	NaN	NaN	NaN
	PF3D7_0215700	DNA-directed RNA polymerase II subunit RPB2, putative	NaN	NaN	NaN	NaN	NaN	NaN	NaN	NaN	NaN	NaN	NaN	NaN	NaN	NaN	NaN	NaN	NaN	NaN	NaN	NaN	NaN	NaN	NaN	NaN	NaN	NaN	NaN	NaN	0.340505	NaN	NaN	NaN	0.577151	NaN	NaN	NaN	NaN	NaN	NaN	NaN	NaN	NaN	NaN	NaN	NaN	NaN	NaN
	PF3D7_0218700	pre-mRNA-processing protein 45, putative	NaN	NaN	NaN	NaN	NaN	NaN	NaN	NaN	NaN	NaN	NaN	NaN	NaN	NaN	NaN	NaN	NaN	NaN	NaN	NaN	NaN	NaN	NaN	NaN	NaN	NaN	NaN	NaN	NaN	NaN	NaN	NaN	NaN	NaN	NaN	NaN	NaN	NaN	NaN	NaN	NaN	NaN	NaN	NaN	NaN	NaN	NaN
	PF3D7_0308600	pre-mRNA-processing factor 19, putative	NaN	NaN	NaN	NaN	NaN	NaN	NaN	NaN	NaN	NaN	NaN	NaN	NaN	NaN	NaN	NaN	NaN	NaN	NaN	NaN	NaN	NaN	NaN	NaN	NaN	NaN	NaN	NaN	-0.586016	NaN	-0.591049	NaN	-0.61191	NaN	-1.16877	NaN	NaN	NaN	NaN	NaN	NaN	NaN	NaN	NaN	NaN	NaN	NaN
	PF3D7_0406500	NYN domain-containing protein, putative	NaN	NaN	NaN	NaN	NaN	NaN	NaN	NaN	NaN	NaN	NaN	NaN	NaN	NaN	NaN	NaN	NaN	NaN	NaN	NaN	NaN	NaN	NaN	NaN	NaN	NaN	NaN	NaN	NaN	NaN	NaN	NaN	NaN	NaN	NaN	NaN	NaN	NaN	NaN	NaN	NaN	NaN	NaN	NaN	NaN	NaN	NaN
	PF3D7_0414000	structural maintenance of chromosomes protein 3, putative	NaN	NaN	1.05991	0.532261	NaN	-0.140779	NaN	NaN	0.319155	-0.0824301	NaN	-0.344715	NaN	NaN	NaN	NaN	NaN	NaN	-0.810991	-0.884887	NaN	-0.0544971	NaN	NaN	0.308943	-0.064469	NaN	NaN	NaN	0.0423974	-0.289545	-0.356031	NaN	-0.00619029	-0.0632434	-0.198494	0.184344	-0.0924781	NaN	-0.0254541	NaN	0.127132	-0.0582626	0.684016	-0.378813	-0.210763	NaN
	PF3D7_0417300	LETM1-like protein, putative	NaN	NaN	NaN	NaN	NaN	NaN	NaN	NaN	NaN	NaN	NaN	NaN	NaN	NaN	NaN	NaN	NaN	NaN	NaN	NaN	NaN	NaN	NaN	NaN	NaN	NaN	-0.474512	-0.293135	NaN	NaN	NaN	NaN	NaN	NaN	NaN	NaN	NaN	NaN	NaN	NaN	NaN	NaN	NaN	NaN	NaN	NaN	-0.359897
	PF3D7_0418200	eukaryotic translation initiation factor 3 subunit M, putative	NaN	-0.508632	NaN	NaN	NaN	NaN	NaN	0.405547	NaN	NaN	NaN	NaN	NaN	NaN	NaN	NaN	NaN	0.498455	NaN	NaN	NaN	NaN	NaN	NaN	NaN	NaN	0.678432	-0.301237	NaN	NaN	-0.274809	-0.515914	NaN	NaN	-0.853944	-0.261471	NaN	NaN	-0.0979342	-0.19774	-0.0332151	-0.0206267	0.602172	-0.0877344	-0.222077	-0.0650208	0.611645
	PF3D7_0501100	heat shock protein 40, type II	1.18352	0.053913	0.0261627	-0.143132	0.105678	-0.30871	2.62382	0.872499	1.0371	0.848219	1.48057	1.43175	0.513693	0.221371	0.371057	0.297484	1.66944	1.03245	1.49011	1.1107	1.04935	1.86017	-0.0623543	-0.122695	-0.0624447	0.31883	-0.0626406	-0.255924	0.52697	0.181689	NaN	0.0568663	0.606537	0.085512	NaN	-0.0710762	-0.136997	-0.0370308	0.0617071	0.139315	0.193204	0.237609	-0.0282928	-0.182311	-0.0117479	-0.255199	0.172487
	PF3D7_0520000	40S ribosomal protein S9, putative	0.371503	0.344575	-0.10583	0.157447	-0.0127664	-0.326077	0.354791	0.0185272	0.147176	0.446698	0.121281	0.214224	-0.272733	-0.0499095	-0.207928	0.140937	0.518434	-0.249788	0.369829	0.196229	0.628354	0.656268	0.0350608	0.0858326	-0.139824	0.173157	-0.005652	0.106716	-0.42649	-0.0492126	-0.173954	-0.0619835	-0.374505	-0.123401	-0.0465038	-0.17031	-0.258995	0.0658534	0.164915	0.0379026	0.178109	0.463669	-0.182311	0.083768	-0.076037	-0.010923	-0.141828
	PF3D7_0629700	SET domain protein, putative (SET1)	NaN	NaN	NaN	NaN	NaN	NaN	NaN	NaN	NaN	NaN	NaN	NaN	NaN	NaN	NaN	NaN	NaN	NaN	NaN	NaN	NaN	NaN	NaN	NaN	NaN	NaN	NaN	NaN	NaN	NaN	NaN	NaN	NaN	NaN	NaN	NaN	NaN	NaN	NaN	NaN	NaN	NaN	NaN	NaN	NaN	NaN	NaN
	PF3D7_0711000	AAA family ATPase, CDC48 subfamily	NaN	NaN	NaN	NaN	NaN	NaN	NaN	NaN	NaN	NaN	NaN	NaN	NaN	0.132246	NaN	0.609861	NaN	NaN	NaN	NaN	NaN	NaN	NaN	0.273218	-0.0612099	NaN	-0.102434	0.0911717	-0.166535	0.540086	NaN	0.109048	0.90889	-0.257131	NaN	0.0525358	-0.265986	NaN	-0.330647	0.0354757	-0.0801794	0.631466	-0.239975	-0.831472	-0.2227	-0.177471	0.165172
	PF3D7_0823200	RNA-binding protein, putative	-0.191014	-0.0536674	-0.889984	0.322794	0.349139	-0.800165	0.739762	1.00144	-0.695606	0.868174	0.993348	0.844588	-0.0924324	-0.397146	-0.106529	-0.0176369	0.714575	1.10494	0.482538	0.631151	0.798507	1.73196	-0.114879	0.348912	0.0306892	0.185146	0.0394191	-0.29901	0.193204	-0.382833	-0.339108	-0.299245	-0.113707	-0.429857	-0.0237243	-0.143524	0.395721	-0.0632269	0.0129261	0.2257	0.118626	1.41958	0.0790197	-0.207643	0.451857	-0.454913	0.293724
	PF3D7_0826700	receptor for activated c kinase	NaN	NaN	NaN	NaN	NaN	NaN	NaN	NaN	NaN	NaN	NaN	NaN	NaN	NaN	NaN	NaN	NaN	NaN	NaN	NaN	NaN	NaN	NaN	NaN	NaN	NaN	0.332737	NaN	-0.170767	NaN	-2.19001	NaN	-0.145063	NaN	-1.11901	NaN	NaN	NaN	-0.127888	0.105023	-0.00618795	1.76302	0.0526941	0.1148	-0.275978	-0.113967	3.44268
	PF3D7_0829200	prohibitin, putative	0.198494	-0.458277	-0.107461	0.0371475	-0.0249568	-0.23131	0.864414	0.166276	0.227864	0.396973	0.648833	0.401025	0.581689	0.197798	0.207643	0.08916	0.648558	0.254352	0.455755	0.15562	0.652601	0.532467	-0.412212	0.038998	0.100843	-0.524666	0.211511	-0.0490731	-0.0630323	-0.254352	0.262794	-0.0786098	0.0496307	-0.308128	-0.13005	-0.339023	0.412294	0.00904517	0.0326651	0.0729835	0.0451634	0.251075	0.024036	0.0141207	-0.025133	0.0801489	0.264597
	PF3D7_1006200	DNA/RNA-binding protein Alba 3	-1.98268	-2.59137	-0.771742	-0.916706	-0.890653	-0.465609	-2.35218	-2.5854	-0.494312	-1.02595	-0.0902039	-0.390558	-1.09249	NaN	-0.624577	NaN	-0.083019	0.158983	0.387473	0.16954	0.872001	0.267596	0.542109	NaN	-0.849596	-0.248049	-0.171352	-0.57056	-0.296651	-0.419107	-1.07251	-0.659011	-0.43014	-0.431463	-0.857861	-0.791189	-0.383492	-0.889707	0.0621218	0.55824	-0.0355052	0.655353	-0.266056	-0.00949053	-0.34617	-0.367483	-0.144026
	PF3D7_1037300	ADP/ATP transporter on adenylate translocase	0.0816123	0.221775	0.0521377	0.401368	-0.121863	0.0036691	0.0460021	0.342396	0.275126	0.332135	1.06053	0.698131	-0.182262	-0.124063	0.104203	0.0308109	0.231555	0.0305479	0.0335111	0.00230651	0.940731	0.647269	0.0861043	0.151339	0.206143	-0.0350608	0.117562	0.110511	-0.215245	0.106048	0.601411	-0.00302647	-0.155486	0.00368358	0.283092	0.0765389	0.335026	0.069467	0.148609	0.0155638	0.0312541	-0.189287	0.221073	0.103875	-0.0494719	0.189269	-0.138648
	PF3D7_1105400	40S ribosomal protein S4, putative	-0.337229	0.318164	NaN	0.322451	NaN	NaN	0.190552	-0.0060466	NaN	0.631042	NaN	NaN	-1.02128	-0.218099	-0.864754	-0.0119249	0.520347	-0.431345	NaN	0.245739	NaN	NaN	0.16633	0.300065	0.167486	0.827052	0.0271541	0.327638	-0.725041	-0.349592	-1.05355	-0.792772	-0.633211	-0.681584	-0.63386	-1.00195	1.848	-0.910119	0.650305	0.322199	1.06178	0.875725	-0.946472	0.00549265	-0.523857	-0.426426	-0.340824
	PF3D7_1106000	RuvB-like helicase 2	NaN	NaN	NaN	-0.306029	1.30229	NaN	NaN	NaN	NaN	1.06525	-0.0143101	NaN	0.487898	0.631466	0.414785	0.514656	NaN	NaN	NaN	1.3949	-1.29188	NaN	-0.147122	-0.243489	0.16633	-0.0641931	0.2529	NaN	1.03998	0.0241351	-0.0417587	0.308787	0.688494	0.410064	-0.437799	0.481062	0.144046	0.297059	1.36793	-0.173	0.950394	0.879224	0.336512	-0.0299829	0.134221	0.0211894	0.550999
	PF3D7_1218500	conserved Plasmodium protein, unknown function	NaN	1.80148	NaN	3.18495	NaN	NaN	NaN	-2.95222	NaN	-0.23352	NaN	NaN	NaN	NaN	NaN	NaN	NaN	-4.58174	NaN	-3.42552	NaN	NaN	NaN	NaN	NaN	NaN	NaN	NaN	NaN	NaN	NaN	NaN	NaN	NaN	NaN	NaN	NaN	NaN	NaN	NaN	NaN	NaN	NaN	NaN	NaN	NaN	NaN
	PF3D7_1235300	CCR4-NOT transcription complex subunit 4, putative	NaN	NaN	NaN	NaN	NaN	NaN	NaN	NaN	NaN	NaN	NaN	NaN	NaN	NaN	NaN	NaN	NaN	NaN	NaN	NaN	NaN	NaN	NaN	NaN	NaN	NaN	NaN	NaN	NaN	NaN	NaN	NaN	NaN	NaN	NaN	NaN	NaN	NaN	NaN	NaN	NaN	NaN	NaN	NaN	NaN	NaN	NaN
	PF3D7_1251500	ATP-dependent RNA helicase DRS1, putative	NaN	NaN	NaN	NaN	NaN	NaN	NaN	NaN	NaN	NaN	NaN	NaN	NaN	NaN	NaN	NaN	NaN	NaN	NaN	NaN	NaN	NaN	NaN	NaN	NaN	NaN	NaN	NaN	NaN	NaN	NaN	NaN	NaN	NaN	NaN	NaN	NaN	NaN	NaN	NaN	NaN	NaN	NaN	NaN	NaN	NaN	NaN
	PF3D7_1309100	60S ribosomal protein L24, putative	-0.584458	-0.601792	-0.178453	0.180348	-0.11724	-0.137635	1.38504	0.720897	0.868529	1.05904	1.30941	0.872446	0.375735	0.514017	0.2949	0.585085	1.22392	1.23026	1.01628	0.855113	0.890641	0.808756	-0.0370883	0.0497701	-0.176544	-0.0278618	0.259423	0.162024	-0.450873	-0.486354	-0.653196	-1.06743	-0.0516832	-0.309293	-0.529073	-0.65104	-0.175208	0.0731048	0.708055	-0.156914	0.170566	-0.129217	-0.193503	0.132483	-0.1005	0.334607	0.172743
	PF3D7_1340300	nucleolar complex protein 2, putative	-0.597147	-1.29537	-0.224368	-1.36267	-2.3499	NaN	1.3313	1.12133	1.93727	0.80493	0.140517	NaN	NaN	NaN	NaN	NaN	2.18872	2.36084	2.15824	2.52456	2.52847	NaN	NaN	NaN	-0.692945	-0.457647	-0.826438	NaN	-0.249411	-0.0159258	-0.220026	-0.354226	-0.574498	-0.723864	-0.700169	-1.27935	-0.55669	-0.622649	-0.256597	NaN	-0.414114	NaN	-0.527117	-1.09505	-0.727188	-0.274053	-1.15425
	PF3D7_1360900	polyadenylate-binding protein, putative	-0.528095	NaN	NaN	-0.307079	NaN	NaN	-1.48649	NaN	NaN	0.907603	NaN	NaN	NaN	NaN	NaN	NaN	-0.438288	NaN	NaN	1.2372	NaN	NaN	NaN	NaN	-0.0253826	-0.131589	-0.271113	-0.24245	0.12618	-0.225028	-0.512884	-0.728138	-0.0741828	-0.238053	-0.54454	-0.344488	0.0402613	0.0190972	0.657914	-0.228234	0.492827	0.981651	0.0938305	NaN	-0.0372807	NaN	0.040121
	PF3D7_1407100	rRNA 2'-O-methyltransferase fibrillarin, putative	NaN	NaN	NaN	NaN	-0.157464	-1.55827	NaN	NaN	NaN	NaN	0.307895	-0.298306	-0.112194	0.00497146	-0.129024	0.0705877	NaN	NaN	NaN	NaN	0.759071	1.53923	-0.112662	0.145873	-0.627761	0.306466	0.0172092	0.435241	-0.543804	-0.254231	-0.737543	-0.400319	-0.632607	-0.876802	-0.465022	-0.559345	-0.594596	-0.449112	0.208892	-0.016211	0.606916	0.54534	-0.0698303	-0.212134	-0.11505	-0.0747794	-0.164561
	PF3D7_1434500	dynein-related AAA-type ATPase, putative	NaN	NaN	NaN	NaN	NaN	NaN	NaN	NaN	NaN	NaN	NaN	NaN	NaN	NaN	NaN	NaN	NaN	NaN	NaN	NaN	NaN	NaN	NaN	NaN	NaN	NaN	NaN	NaN	NaN	NaN	NaN	NaN	NaN	NaN	NaN	NaN	NaN	NaN	NaN	NaN	NaN	NaN	NaN	NaN	NaN	NaN	NaN
	PF3D7_1445900	ATP-dependent RNA helicase DDX5, putative	NaN	NaN	NaN	0.213922	NaN	NaN	NaN	NaN	NaN	0.75938	NaN	NaN	NaN	NaN	NaN	NaN	NaN	NaN	NaN	0.950767	NaN	NaN	NaN	NaN	0.439889	0.0604575	0.228603	0.457851	NaN	NaN	-1.23926	NaN	NaN	NaN	-1.52645	NaN	-0.00874027	-0.0504668	NaN	NaN	NaN	NaN	0.0608775	0.166632	-0.0805913	0.289193	0.335483
	PF3D7_0614500	60S ribosomal protein L19	NaN	NaN	NaN	NaN	NaN	NaN	NaN	NaN	NaN	NaN	NaN	NaN	NaN	NaN	NaN	NaN	NaN	NaN	NaN	NaN	NaN	NaN	NaN	NaN	-1.15239	-1.74067	NaN	-0.194844	-0.716979	-0.738119	-1.81218	-0.315102	-0.853032	-0.7554	-1.1421	-0.776946	-0.611822	-0.354226	0.235604	0.47293	0.377957	2.3761	NaN	-0.0780633	NaN	0.120702	NaN
	PF3D7_1126200	40S ribosomal protein S18, putative	-0.487945	-0.841732	-0.141605	0.0452081	0.0315363	-0.0284276	-0.196525	-0.901803	0.03492	0.00135681	0.320889	-0.0102069	-0.416423	-0.808097	-0.405108	0.1202	0.415218	-1.48718	0.351855	-0.0442557	0.386701	0.192194	-0.169339	0.672652	-0.0242965	-0.0382958	-0.0878253	-0.145873	-0.0983665	-0.698752	-0.693761	-0.490981	0.0731348	-0.340961	-0.282228	-0.609566	0.180148	0.0931248	0.181166	0.279336	0.458802	0.816113	0.67717	-0.304861	0.381726	0.0278073	0.185613
	PF3D7_0110500	bromodomain protein, putative	NaN	NaN	NaN	NaN	NaN	NaN	NaN	NaN	NaN	NaN	NaN	NaN	NaN	NaN	NaN	NaN	NaN	NaN	NaN	NaN	NaN	NaN	NaN	NaN	NaN	NaN	NaN	NaN	NaN	NaN	NaN	NaN	NaN	NaN	NaN	NaN	NaN	NaN	NaN	NaN	NaN	NaN	2.16627	1.29067	2.26954	1.39669	NaN
	PF3D7_0208200	KRR1 small subunit processome component, putative	NaN	NaN	NaN	NaN	NaN	NaN	NaN	NaN	NaN	NaN	NaN	NaN	NaN	NaN	NaN	NaN	NaN	NaN	NaN	NaN	NaN	NaN	NaN	NaN	NaN	NaN	NaN	NaN	NaN	NaN	NaN	NaN	NaN	NaN	NaN	NaN	NaN	NaN	NaN	NaN	NaN	NaN	NaN	NaN	NaN	NaN	NaN
	PF3D7_0218200	conserved Plasmodium protein, unknown function	NaN	NaN	NaN	-0.66102	NaN	NaN	NaN	NaN	NaN	-0.123534	NaN	NaN	NaN	NaN	NaN	NaN	NaN	NaN	NaN	0.634314	NaN	NaN	NaN	NaN	-0.372841	0.451366	NaN	NaN	-0.0931864	0.659563	NaN	NaN	-0.512081	0.443732	NaN	NaN	-0.096468	-0.169155	-0.155518	-0.1137	-0.0451932	-0.337768	NaN	NaN	NaN	NaN	NaN
	PF3D7_0605100	RNA-binding protein, putative	NaN	NaN	NaN	NaN	NaN	NaN	NaN	NaN	NaN	NaN	NaN	NaN	NaN	NaN	NaN	NaN	NaN	NaN	NaN	NaN	NaN	NaN	NaN	NaN	NaN	-0.443925	NaN	NaN	-0.41448	-0.598842	-1.87092	NaN	-0.749499	-1.14555	-0.925303	NaN	NaN	-1.28647	-1.29446	0.830947	-1.91213	1.3569	NaN	NaN	NaN	NaN	NaN
	PF3D7_0606700	coatomer alpha subunit, putative	NaN	NaN	0.347892	NaN	NaN	NaN	NaN	NaN	0.316377	NaN	NaN	NaN	NaN	NaN	NaN	NaN	NaN	NaN	0.166844	NaN	NaN	NaN	NaN	NaN	0.151989	0.173808	0.104471	-0.127369	-0.226307	-0.0932897	-0.213504	-0.360645	0.501516	-0.416407	-0.159573	-0.439038	-0.156402	0.276485	-0.085512	0.0963601	-0.0668504	-0.32987	NaN	0.0495913	NaN	0.277569	-0.452748
	PF3D7_0719600	60S ribosomal protein L11a, putative	-1.13144	NaN	NaN	NaN	NaN	-0.55768	-2.82011	NaN	NaN	NaN	NaN	0.421168	NaN	NaN	NaN	NaN	-1.53868	NaN	NaN	NaN	NaN	1.14516	NaN	NaN	NaN	NaN	NaN	NaN	-0.161766	0.354096	-1.48851	0.379695	-0.123073	0.329087	-1.69264	0.258408	NaN	NaN	NaN	0.0377545	NaN	2.2091	-0.440303	0.00466741	-0.19192	-0.110229	NaN
	PF3D7_0727900	conserved Plasmodium protein, unknown function	NaN	NaN	NaN	NaN	NaN	NaN	NaN	NaN	NaN	NaN	NaN	NaN	NaN	NaN	NaN	NaN	NaN	NaN	NaN	NaN	NaN	NaN	NaN	NaN	NaN	NaN	NaN	NaN	NaN	NaN	NaN	NaN	NaN	NaN	NaN	NaN	NaN	NaN	NaN	NaN	NaN	NaN	NaN	NaN	NaN	NaN	NaN
	PF3D7_0811300	CCR4-associated factor 1	NaN	NaN	NaN	NaN	NaN	NaN	NaN	NaN	NaN	NaN	NaN	NaN	NaN	NaN	NaN	NaN	NaN	NaN	NaN	NaN	NaN	NaN	NaN	NaN	NaN	NaN	NaN	NaN	NaN	NaN	NaN	NaN	NaN	NaN	NaN	NaN	NaN	NaN	NaN	NaN	NaN	NaN	NaN	NaN	NaN	NaN	NaN
	PF3D7_0813300	conserved Plasmodium protein, unknown function	-1.27164	NaN	NaN	0.363494	NaN	NaN	-2.35542	NaN	NaN	0.381536	NaN	NaN	NaN	NaN	NaN	NaN	-0.937215	NaN	NaN	-0.0209405	NaN	NaN	NaN	NaN	NaN	0.926207	NaN	0.491957	0.211884	0.436842	-2.76641	NaN	-0.662095	0.312384	-2.305	NaN	NaN	0.555566	-1.44595	1.72599	-1.63379	3.00277	NaN	-0.178619	NaN	0.361287	NaN
	PF3D7_1116000	rhoptry neck protein 4	NaN	NaN	NaN	NaN	NaN	NaN	NaN	NaN	NaN	NaN	NaN	NaN	NaN	NaN	NaN	NaN	NaN	NaN	NaN	NaN	NaN	NaN	NaN	NaN	NaN	NaN	NaN	NaN	NaN	NaN	NaN	NaN	NaN	NaN	NaN	NaN	NaN	NaN	NaN	NaN	NaN	NaN	NaN	NaN	NaN	NaN	NaN
	PF3D7_1124900	60S ribosomal protein L35, putative	NaN	NaN	NaN	NaN	NaN	NaN	NaN	NaN	NaN	NaN	NaN	NaN	NaN	NaN	NaN	NaN	NaN	NaN	NaN	NaN	NaN	NaN	NaN	NaN	NaN	NaN	NaN	NaN	NaN	NaN	NaN	NaN	NaN	NaN	NaN	NaN	NaN	NaN	-0.816469	9.97619	-0.173466	2.70557	NaN	-1.06798	NaN	0.211932	NaN
	PF3D7_1129400	rRNA (cytosine-C(5))-methyltransferase, putative	NaN	NaN	NaN	NaN	NaN	NaN	NaN	NaN	NaN	NaN	NaN	NaN	NaN	NaN	NaN	NaN	NaN	NaN	NaN	NaN	NaN	NaN	NaN	NaN	NaN	NaN	NaN	NaN	NaN	NaN	NaN	NaN	NaN	NaN	NaN	NaN	NaN	NaN	NaN	NaN	NaN	NaN	NaN	NaN	NaN	NaN	NaN
	PF3D7_1136600	conserved Plasmodium protein, unknown function	NaN	NaN	NaN	NaN	NaN	NaN	NaN	NaN	NaN	NaN	NaN	NaN	NaN	NaN	NaN	NaN	NaN	NaN	NaN	NaN	NaN	NaN	NaN	NaN	NaN	NaN	NaN	NaN	NaN	NaN	NaN	NaN	NaN	NaN	NaN	NaN	NaN	NaN	NaN	NaN	NaN	NaN	NaN	NaN	NaN	NaN	NaN
	PF3D7_1205800	high mobility group protein B3, putative	NaN	NaN	NaN	NaN	NaN	NaN	NaN	NaN	NaN	NaN	NaN	NaN	NaN	NaN	NaN	NaN	NaN	NaN	NaN	NaN	NaN	NaN	NaN	NaN	-0.449848	-0.165815	-0.0119516	0.697195	1.66047	0.166568	-0.490274	NaN	2.98943	1.65676	0.397584	NaN	0.708496	0.997521	1.30999	0.988877	0.884637	1.14064	1.5478	2.45958	1.29319	1.83516	0.904735
	PF3D7_1231800	asparagine-rich protein, putative	NaN	NaN	NaN	NaN	NaN	NaN	NaN	NaN	NaN	NaN	NaN	NaN	NaN	NaN	NaN	NaN	NaN	NaN	NaN	NaN	NaN	NaN	NaN	NaN	NaN	-0.548239	-0.0176945	-1.56233	-0.140587	0.596929	0.209765	NaN	-0.322054	-0.206768	0.154454	NaN	NaN	-0.00475299	NaN	NaN	NaN	NaN	NaN	-0.0170666	NaN	0.200531	0.131458
	PF3D7_1306900	U1 small nuclear ribonucleoprotein A, putative	NaN	-0.658097	NaN	NaN	NaN	NaN	NaN	-0.704252	NaN	NaN	NaN	NaN	-0.044836	-0.130799	0.738725	-0.920446	NaN	0.19774	NaN	NaN	NaN	NaN	1.12849	0.131985	-0.457138	-1.02084	0.280838	0.295553	0.328032	0.282825	-0.857783	0.270661	-0.0928324	-1.14483	-0.309699	-1.09072	-1.04656	-1.31678	0.344147	0.102419	0.28629	-0.555914	-0.167005	0.0160159	0.0050406	-0.070252	-0.12614
	PF3D7_1323100	60S ribosomal protein L6, putative	NaN	NaN	NaN	NaN	NaN	NaN	NaN	NaN	NaN	NaN	NaN	NaN	NaN	NaN	NaN	NaN	NaN	NaN	NaN	NaN	NaN	NaN	NaN	NaN	-1.30739	-0.349705	-0.291292	-0.254231	-0.729172	-0.113567	-1.00306	NaN	-0.192744	-0.768078	-1.42384	NaN	-0.458327	-0.731878	0.100843	-0.1995	0.361432	1.34696	-0.430839	NaN	-0.466616	NaN	-0.154602
	PF3D7_1333600	U3 small nucleolar RNA-associated protein 4, putative	NaN	NaN	NaN	NaN	NaN	NaN	NaN	NaN	NaN	NaN	NaN	NaN	NaN	NaN	NaN	NaN	NaN	NaN	NaN	NaN	NaN	NaN	NaN	NaN	NaN	NaN	NaN	NaN	NaN	NaN	NaN	NaN	NaN	NaN	NaN	NaN	NaN	NaN	NaN	NaN	NaN	NaN	NaN	NaN	NaN	NaN	NaN
	PF3D7_1360700	E3 SUMO-protein ligase PIAS, putative	NaN	NaN	NaN	NaN	NaN	NaN	NaN	NaN	NaN	NaN	NaN	NaN	NaN	NaN	NaN	NaN	NaN	NaN	NaN	NaN	NaN	NaN	NaN	NaN	0.123136	-0.179766	2.61056	0.0815527	0.367706	0.253653	NaN	NaN	-0.448784	0.0840585	NaN	NaN	0.170566	-0.318693	0.172743	-0.0220482	0.491699	-0.311503	NaN	NaN	NaN	NaN	-0.333443
	PF3D7_1419700	conserved Plasmodium protein, unknown function	-0.715912	-0.44297	-0.475435	-0.306496	NaN	-0.312665	-0.15327	-0.138683	-0.7792	0.0469061	NaN	0.122915	NaN	NaN	NaN	NaN	0.542308	0.278698	0.596649	0.156655	NaN	0.630778	NaN	NaN	-0.191969	-0.277628	-0.0699666	-0.148218	-0.278461	0.00332205	-0.57583	NaN	-0.235314	-0.42975	-0.560579	NaN	-0.145254	-0.473112	-0.00723156	0.0608035	0.0350608	0.723158	-0.185573	-0.178619	-0.0693156	-0.195852	-0.30308
	PF3D7_1431700	60S ribosomal protein L14, putative	NaN	NaN	NaN	NaN	NaN	NaN	NaN	NaN	NaN	NaN	NaN	NaN	-1.07732	-0.0912598	-1.57613	-0.518837	NaN	NaN	NaN	NaN	NaN	NaN	-0.493073	-0.289633	NaN	NaN	0.383939	-0.0589399	-0.602087	-1.0197	NaN	NaN	-0.501729	-1.58126	NaN	NaN	NaN	NaN	NaN	NaN	NaN	NaN	-0.847258	0.0421299	-0.48346	-0.111298	0.656451
	PF3D7_1460500	conserved Plasmodium protein, unknown function	NaN	NaN	NaN	NaN	NaN	NaN	NaN	NaN	NaN	NaN	NaN	NaN	NaN	NaN	NaN	NaN	NaN	NaN	NaN	NaN	NaN	NaN	NaN	NaN	NaN	NaN	NaN	NaN	NaN	NaN	NaN	NaN	NaN	NaN	NaN	NaN	NaN	NaN	NaN	NaN	NaN	NaN	NaN	NaN	NaN	NaN	NaN
	PF3D7_1105000	histone H4	NaN	NaN	2.26691	NaN	NaN	NaN	NaN	NaN	0.704341	NaN	NaN	NaN	NaN	NaN	NaN	NaN	NaN	NaN	-1.5673	NaN	NaN	NaN	NaN	NaN	NaN	NaN	-0.220917	0.729722	NaN	-0.03492	NaN	NaN	NaN	0.160234	NaN	NaN	NaN	NaN	0.287354	0.307269	0.789521	0.961845	0.0593554	2.39547	-0.516863	-0.146525	0.393856
	PF3D7_0714000	histone H2B variant	NaN	NaN	1.26496	NaN	-0.331844	0.149025	NaN	NaN	0.594644	NaN	1.07073	0.853788	NaN	NaN	NaN	NaN	NaN	NaN	-0.513069	NaN	1.40027	0.912956	NaN	NaN	1.40479	NaN	0.0943712	-0.376513	NaN	NaN	-0.849206	NaN	NaN	NaN	-0.437018	NaN	-2.71843	NaN	NaN	-0.82725	NaN	1.32771	-0.035594	0.973951	-0.105302	0.508116	0.399882
	PF3D7_1105100	histone H2B	-1.66905	-1.59908	1.73635	-0.861797	-0.800551	-0.532467	-1.0104	-1.26514	1.43387	-0.674461	0.598079	0.814463	NaN	-0.991318	NaN	-0.505586	0.581399	0.774755	-1.16702	0.00245056	1.68311	1.3921	NaN	0.452068	-1.91877	NaN	-0.049442	-0.139469	-0.711771	-0.266877	-1.46057	-1.02899	-0.69612	-0.629846	-1.50001	-1.34489	-0.747439	NaN	0.00446549	0.115316	-0.134746	1.43882	-0.774059	1.55521	-0.91232	0.454743	0.0842003
	PF3D7_1408600	40S ribosomal protein S8e, putative	NaN	NaN	-0.173254	-0.165172	NaN	-0.872395	NaN	NaN	0.221073	0.325286	NaN	0.562815	-0.36099	-0.552771	-0.428663	-0.591009	NaN	NaN	0.282618	0.250355	NaN	1.63352	0.015783	0.140386	-0.842827	-0.120086	-0.0317544	0.172067	-0.813728	-0.453439	-1.13062	NaN	-0.737302	-0.919988	-1.31301	NaN	-0.444498	-1.13527	0.431248	-0.125387	0.650581	1.51536	-0.564372	-0.144177	-0.372879	-0.469886	-0.0579623
	PF3D7_0203700	protein MAK16, putative	NaN	NaN	NaN	NaN	NaN	NaN	NaN	NaN	NaN	NaN	NaN	NaN	NaN	NaN	NaN	NaN	NaN	NaN	NaN	NaN	NaN	NaN	NaN	NaN	NaN	NaN	NaN	NaN	NaN	NaN	NaN	NaN	NaN	NaN	NaN	NaN	NaN	NaN	NaN	NaN	NaN	NaN	NaN	NaN	NaN	NaN	NaN
	PF3D7_0401800	Plasmodium exported protein (PHISTb), unknown function	NaN	NaN	NaN	NaN	NaN	NaN	NaN	NaN	NaN	NaN	NaN	NaN	NaN	NaN	NaN	NaN	NaN	NaN	NaN	NaN	NaN	NaN	NaN	NaN	-1.85982	-1.62063	NaN	NaN	-1.83028	-1.84655	NaN	NaN	-1.35912	-2.05454	NaN	NaN	-0.585821	-2.61687	NaN	NaN	NaN	NaN	NaN	NaN	NaN	NaN	NaN
	PF3D7_0503300	serine/arginine-rich splicing factor 12	NaN	-2.81106	NaN	NaN	NaN	NaN	NaN	-2.51627	NaN	NaN	NaN	NaN	-0.671945	-0.870818	-0.453676	-0.757023	NaN	0.292782	NaN	NaN	NaN	NaN	0.183455	0.19131	-1.70012	-2.51952	-0.258874	-0.0543624	-1.89464	-2.33128	-2.26569	-3.39698	-2.40867	-2.4507	-3.27649	-3.31099	-3.04561	-2.14075	-0.174638	-0.0201999	0.206768	0.268591	-0.298034	-0.195221	-0.154281	-0.135798	-0.0803319
	PF3D7_0505400	conserved Plasmodium protein, unknown function	NaN	NaN	NaN	NaN	NaN	NaN	NaN	NaN	NaN	NaN	NaN	NaN	NaN	NaN	NaN	NaN	NaN	NaN	NaN	NaN	NaN	NaN	NaN	NaN	NaN	NaN	NaN	NaN	NaN	NaN	NaN	NaN	NaN	NaN	NaN	NaN	NaN	NaN	NaN	NaN	NaN	NaN	NaN	NaN	NaN	NaN	NaN
	PF3D7_0528200	eukaryotic translation initiation factor 3 subunit E, putative	NaN	NaN	NaN	NaN	NaN	NaN	NaN	NaN	NaN	NaN	NaN	NaN	NaN	NaN	NaN	NaN	NaN	NaN	NaN	NaN	NaN	NaN	NaN	NaN	-0.207128	NaN	0.538538	NaN	-0.0973784	0.372561	-0.982135	NaN	NaN	-0.1149	-1.24328	NaN	NaN	NaN	0.539432	NaN	-0.649548	NaN	NaN	NaN	NaN	NaN	-1.29967
	PF3D7_0606600	conserved Plasmodium protein, unknown function	NaN	NaN	NaN	NaN	NaN	NaN	NaN	NaN	NaN	NaN	NaN	NaN	NaN	NaN	NaN	NaN	NaN	NaN	NaN	NaN	NaN	NaN	NaN	NaN	NaN	NaN	NaN	NaN	NaN	NaN	NaN	NaN	NaN	NaN	NaN	NaN	NaN	NaN	NaN	NaN	NaN	NaN	NaN	NaN	NaN	NaN	NaN
	PF3D7_0611400	SWIB/MDM2 domain-containing protein	NaN	0.448666	NaN	NaN	NaN	0.335535	NaN	0.57809	NaN	NaN	NaN	1.27963	1.50345	0.750737	0.786429	0.900934	NaN	0.983532	NaN	NaN	NaN	1.55626	-0.510026	0.090447	-0.441262	NaN	0.0271541	0.0922786	NaN	NaN	-0.07514	1.01838	NaN	NaN	1.2275	2.61608	0.597603	NaN	0.91533	1.414	0.588133	1.32677	1.58448	0.840448	1.48032	1.35542	1.944
	PF3D7_0614400	pre-mRNA-splicing factor CWF7, putative	NaN	NaN	NaN	NaN	NaN	NaN	NaN	NaN	NaN	NaN	NaN	NaN	NaN	NaN	NaN	NaN	NaN	NaN	NaN	NaN	NaN	NaN	NaN	NaN	NaN	NaN	-0.948558	NaN	NaN	NaN	-0.412366	NaN	NaN	NaN	0.334454	NaN	NaN	NaN	NaN	NaN	NaN	NaN	NaN	NaN	NaN	NaN	-0.0146599
	PF3D7_0623100	nuclear polyadenylated RNA-binding protein NAB2, putative	NaN	NaN	NaN	NaN	NaN	NaN	NaN	NaN	NaN	NaN	NaN	NaN	NaN	NaN	NaN	NaN	NaN	NaN	NaN	NaN	NaN	NaN	NaN	NaN	NaN	NaN	-0.0848386	-0.27608	NaN	NaN	NaN	NaN	NaN	NaN	NaN	NaN	NaN	NaN	0.248292	0.253395	-0.256115	0.637289	-0.21332	0.301479	-0.182671	0.15518	0.0839282
	PF3D7_0704600	E3 ubiquitin-protein ligase	NaN	NaN	NaN	NaN	NaN	NaN	NaN	NaN	NaN	NaN	NaN	NaN	NaN	NaN	NaN	NaN	NaN	NaN	NaN	NaN	NaN	NaN	NaN	NaN	NaN	NaN	NaN	NaN	NaN	NaN	NaN	NaN	NaN	NaN	NaN	NaN	NaN	NaN	NaN	NaN	NaN	NaN	NaN	NaN	NaN	NaN	NaN
	PF3D7_0707800	RAP protein, putative	NaN	NaN	NaN	NaN	NaN	NaN	NaN	NaN	NaN	NaN	NaN	NaN	NaN	NaN	NaN	NaN	NaN	NaN	NaN	NaN	NaN	NaN	NaN	NaN	NaN	NaN	NaN	NaN	NaN	NaN	NaN	NaN	NaN	NaN	NaN	NaN	NaN	NaN	NaN	NaN	NaN	NaN	NaN	NaN	NaN	NaN	NaN
	PF3D7_0716000	RNA-binding protein, putative	NaN	NaN	NaN	NaN	NaN	NaN	NaN	NaN	NaN	NaN	NaN	NaN	NaN	NaN	NaN	NaN	NaN	NaN	NaN	NaN	NaN	NaN	NaN	NaN	NaN	NaN	NaN	NaN	NaN	NaN	NaN	NaN	NaN	NaN	NaN	NaN	NaN	NaN	NaN	NaN	NaN	NaN	NaN	NaN	NaN	NaN	NaN
	PF3D7_0903900	60S ribosomal protein L32	NaN	NaN	NaN	NaN	NaN	NaN	NaN	NaN	NaN	NaN	NaN	NaN	NaN	NaN	NaN	NaN	NaN	NaN	NaN	NaN	NaN	NaN	NaN	NaN	-0.74589	NaN	1.49799	-1.38687	0.72779	-0.583615	-2.16618	-1.08977	2.71988	-0.74485	-2.31919	-1.42336	-0.992403	NaN	-0.155213	-0.966135	0.202512	1.91975	-2.29293	-0.51924	-0.142417	-3.78775	1.7169
	PF3D7_0931100	nucleolar protein Nop52, putative	NaN	NaN	NaN	NaN	NaN	NaN	NaN	NaN	NaN	NaN	NaN	NaN	NaN	NaN	NaN	NaN	NaN	NaN	NaN	NaN	NaN	NaN	NaN	NaN	NaN	NaN	NaN	NaN	NaN	NaN	NaN	NaN	NaN	NaN	NaN	NaN	NaN	NaN	NaN	NaN	NaN	NaN	NaN	NaN	NaN	NaN	NaN
	PF3D7_1007700	AP2 domain transcription factor, putative	1.16562	NaN	NaN	0.708892	NaN	-0.470719	2.22743	NaN	NaN	1.00984	NaN	0.773615	NaN	0.506496	NaN	0.554295	1.26795	NaN	NaN	0.292546	NaN	1.4037	NaN	0.0905825	1.56321	NaN	NaN	-0.631617	-0.0226541	0.243916	0.166972	-0.18053	1.85786	1.75804	0.970707	1.15621	2.99583	NaN	1.30626	1.27488	0.788686	1.57824	1.25459	0.209011	1.20927	0.323227	NaN
	PF3D7_1012900	autophagy-related protein 18, putative	NaN	NaN	-2.4467	NaN	NaN	NaN	NaN	NaN	-4.0796	NaN	NaN	NaN	-0.0923709	-0.1153	0.0896338	0.0317396	NaN	NaN	-1.56252	NaN	NaN	NaN	-0.11391	0.31487	-0.411042	-0.0769695	0.0558898	-0.128821	-0.338141	-0.255319	-0.377707	0.714468	-0.139156	0.401825	-0.396327	-0.271426	-1.08155	-0.427499	0.126444	-0.0835197	-0.167977	0.412808	-0.242652	-0.873971	-0.335517	0.323985	-0.104884
	PF3D7_1022000	RNA-binding protein, putative	NaN	NaN	NaN	NaN	NaN	NaN	NaN	NaN	NaN	NaN	NaN	NaN	NaN	NaN	NaN	NaN	NaN	NaN	NaN	NaN	NaN	NaN	NaN	NaN	NaN	0.453636	NaN	NaN	NaN	-0.284277	0.0962619	NaN	NaN	0.0577671	0.342441	NaN	NaN	-0.482745	NaN	-0.317072	NaN	-0.1153	-1.15972	0.475254	-0.965982	0.00306179	NaN
	PF3D7_1028300	rRNA-processing protein EBP2, putative	NaN	NaN	NaN	NaN	NaN	NaN	NaN	NaN	NaN	NaN	NaN	NaN	NaN	NaN	NaN	NaN	NaN	NaN	NaN	NaN	NaN	NaN	NaN	NaN	NaN	NaN	NaN	NaN	NaN	NaN	NaN	NaN	NaN	NaN	NaN	NaN	NaN	NaN	NaN	NaN	NaN	NaN	NaN	NaN	NaN	-0.584963	NaN
	PF3D7_1028400	nucleolar preribosomal assembly protein, putative	NaN	NaN	NaN	NaN	NaN	NaN	NaN	NaN	NaN	NaN	NaN	NaN	NaN	NaN	NaN	NaN	NaN	NaN	NaN	NaN	NaN	NaN	NaN	NaN	NaN	NaN	NaN	NaN	NaN	NaN	NaN	NaN	NaN	NaN	NaN	NaN	NaN	NaN	NaN	NaN	NaN	NaN	NaN	NaN	NaN	NaN	NaN
	PF3D7_1103100	60S acidic ribosomal protein P1, putative	-1.12532	-0.603692	0.245861	-0.651867	-0.229129	-0.709202	-0.383322	-0.618239	0.860446	-0.303342	1.32516	-0.158079	-0.365314	NaN	-0.433896	NaN	0.817296	0.243425	0.660016	0.359296	0.203389	0.757706	-0.280562	NaN	-0.663168	0.290268	-0.154538	-0.656268	0.239154	-0.351402	-2.01252	0.158913	0.44668	-0.33411	-1.6325	-0.830255	-0.0253532	-0.17031	NaN	0.320072	NaN	2.14076	NaN	-0.25689	NaN	-0.0419438	0.403159
	PF3D7_1124800	ribosome biogenesis regulatory protein, putative	NaN	NaN	NaN	NaN	NaN	NaN	NaN	NaN	NaN	NaN	NaN	NaN	NaN	NaN	NaN	NaN	NaN	NaN	NaN	NaN	NaN	NaN	NaN	NaN	NaN	NaN	NaN	NaN	NaN	NaN	NaN	NaN	NaN	NaN	NaN	NaN	NaN	NaN	NaN	NaN	NaN	NaN	NaN	NaN	NaN	NaN	NaN
	PF3D7_1134700	DNA-directed RNA polymerase I subunit RPA2, putative	-0.0317396	-0.775851	NaN	NaN	NaN	NaN	-0.299809	-0.218967	NaN	NaN	NaN	NaN	NaN	NaN	NaN	NaN	-0.260895	0.505992	NaN	NaN	NaN	NaN	NaN	NaN	0.180657	NaN	NaN	NaN	0.119954	0.409163	NaN	0.0804692	-0.0296028	0.541492	NaN	0.530135	0.155749	NaN	NaN	NaN	NaN	NaN	NaN	NaN	NaN	NaN	NaN
	PF3D7_1136300	tudor staphylococcal nuclease	NaN	NaN	NaN	NaN	NaN	NaN	NaN	NaN	NaN	NaN	NaN	NaN	NaN	NaN	NaN	NaN	NaN	NaN	NaN	NaN	NaN	NaN	NaN	NaN	NaN	NaN	NaN	NaN	NaN	NaN	NaN	NaN	NaN	NaN	NaN	NaN	NaN	NaN	NaN	NaN	NaN	NaN	NaN	NaN	NaN	NaN	NaN
	PF3D7_1142100	conserved Plasmodium protein, unknown function	NaN	NaN	NaN	NaN	NaN	NaN	NaN	NaN	NaN	NaN	NaN	NaN	NaN	NaN	NaN	NaN	NaN	NaN	NaN	NaN	NaN	NaN	NaN	NaN	NaN	NaN	NaN	NaN	NaN	NaN	NaN	NaN	NaN	NaN	NaN	NaN	NaN	NaN	NaN	NaN	NaN	NaN	NaN	NaN	NaN	NaN	NaN
	PF3D7_1142500	60S ribosomal protein L28	NaN	NaN	-0.468172	-0.228603	0.391988	NaN	NaN	NaN	-0.0314004	0.18372	1.83564	NaN	NaN	NaN	NaN	NaN	NaN	NaN	0.327457	0.425781	1.8737	NaN	NaN	NaN	-1.10302	-0.214373	0.209141	-0.322274	-0.357788	-0.0280033	-1.53445	-0.794104	-0.49541	-0.449535	-1.4476	-1.2806	-0.56092	-0.515309	0.120352	0.634016	-0.029912	1.45763	-0.66896	0.175126	-0.826003	-0.000432815	0.539035
	PF3D7_1203700	nucleosome assembly protein	-2.49891	-2.98741	NaN	NaN	NaN	NaN	-1.89411	-2.13642	NaN	NaN	NaN	NaN	-0.0426797	NaN	0.166715	NaN	0.445515	0.821547	NaN	NaN	NaN	NaN	0.129085	NaN	-0.632897	-0.700262	0.135272	0.460727	-0.323877	-1.02489	-1.18485	-0.906814	0.151469	-0.608147	-1.27942	-1.15368	-1.15672	-1.22293	0.263395	1.28993	0.366812	1.27191	-0.097008	NaN	-0.327656	NaN	-0.24168
	PF3D7_1211400	heat shock protein DNAJ homologue Pfj4	-0.0364815	-0.1995	0.157949	0.31955	0.0589399	0.0893901	1.76303	1.29382	1.32729	1.65877	1.42514	1.85611	0.998484	1.16952	0.981926	1.01847	2.21403	1.35428	1.38294	1.45006	1.41462	1.38791	-0.0861858	-0.203402	-0.120859	0.400435	-0.0387619	0.0600362	0.234624	0.0346332	-0.023475	0.111196	0.143394	0.0276161	-0.00837747	-0.182057	-0.156772	0.014689	-0.106638	-0.00446549	-0.157528	0.252192	0.0625362	0.111072	0.163112	0.145238	-0.0480393
	PF3D7_1217200	multiple RNA-binding domain-containing protein 1, putative	NaN	NaN	NaN	NaN	NaN	NaN	NaN	NaN	NaN	NaN	NaN	NaN	NaN	NaN	NaN	NaN	NaN	NaN	NaN	NaN	NaN	NaN	NaN	NaN	NaN	NaN	NaN	NaN	NaN	NaN	NaN	NaN	NaN	NaN	NaN	NaN	NaN	NaN	NaN	NaN	NaN	NaN	NaN	NaN	NaN	NaN	NaN
	PF3D7_1323400	60S ribosomal protein L23	-0.988104	-0.354001	-0.64336	-0.324119	-1.16628	-1.15898	-0.752802	-0.531369	0.148999	0.707713	0.636636	0.181788	NaN	NaN	NaN	NaN	0.452385	0.142609	0.74373	0.92448	1.51455	1.53227	NaN	NaN	-0.936276	-0.257011	-0.236741	NaN	-1.0397	-0.615793	-1.09114	-0.257131	-0.996369	-0.52687	-0.676273	-0.806118	-0.467653	-0.407407	0.280244	-0.718263	0.325041	2.33243	-0.409202	-0.516015	-0.273709	0.0167601	-0.0408233
	PF3D7_1329500	conserved Plasmodium protein, unknown function	NaN	NaN	NaN	NaN	0.0654344	NaN	NaN	NaN	NaN	NaN	0.656725	NaN	NaN	NaN	NaN	NaN	NaN	NaN	NaN	NaN	0.773828	NaN	NaN	NaN	NaN	NaN	-0.0898968	0.00713011	NaN	NaN	NaN	NaN	NaN	NaN	NaN	NaN	NaN	NaN	NaN	0.166762	NaN	0.432416	0.165558	0.150817	-0.0767063	0.119119	-0.187756
	PF3D7_1358100	Sas10 domain-containing protein, putative	NaN	NaN	NaN	NaN	NaN	NaN	NaN	NaN	NaN	NaN	NaN	NaN	NaN	NaN	NaN	NaN	NaN	NaN	NaN	NaN	NaN	NaN	NaN	NaN	NaN	NaN	NaN	NaN	NaN	NaN	NaN	NaN	NaN	NaN	NaN	NaN	NaN	NaN	NaN	NaN	NaN	NaN	NaN	NaN	NaN	NaN	NaN
	PF3D7_1413400	30S ribosomal protein S9, putative	NaN	NaN	NaN	NaN	NaN	NaN	NaN	NaN	NaN	NaN	NaN	NaN	NaN	NaN	NaN	NaN	NaN	NaN	NaN	NaN	NaN	NaN	NaN	NaN	NaN	NaN	NaN	NaN	NaN	NaN	NaN	NaN	NaN	NaN	NaN	NaN	NaN	NaN	NaN	NaN	NaN	NaN	NaN	NaN	NaN	NaN	NaN
	PF3D7_1422400	conserved Plasmodium protein, unknown function	NaN	NaN	NaN	NaN	NaN	NaN	NaN	NaN	NaN	NaN	NaN	NaN	NaN	NaN	NaN	NaN	NaN	NaN	NaN	NaN	NaN	NaN	NaN	NaN	NaN	NaN	NaN	NaN	NaN	NaN	NaN	NaN	NaN	NaN	NaN	NaN	NaN	NaN	NaN	NaN	NaN	NaN	NaN	NaN	NaN	NaN	NaN
	PF3D7_1242700	40S ribosomal protein S17, putative	0.119555	0.114113	0.0593554	0.00744911	-0.0637408	-0.112767	-0.00740554	0.0709665	0.25544	0.314123	0.319502	0.176707	-0.0937558	0.194856	-0.090081	0.238681	0.0163537	0.064469	0.282736	0.190552	0.398679	0.302758	0.00460933	0.028852	-0.254238	0.244548	0.0632269	0.254117	-0.058518	-0.0230425	-0.0927094	-0.0924781	-0.28379	-0.0416635	-0.00975664	-0.103128	-0.075368	0.0463399	0.113434	-0.143263	0.0311129	0.203419	-0.0340422	0.0386286	0.00216244	0.0847468	0.18612
	PF3D7_0811900	RNA-binding protein, putative	NaN	NaN	NaN	NaN	NaN	NaN	NaN	NaN	NaN	NaN	NaN	NaN	NaN	NaN	NaN	NaN	NaN	NaN	NaN	NaN	NaN	NaN	NaN	NaN	NaN	NaN	NaN	NaN	NaN	NaN	NaN	NaN	NaN	NaN	NaN	NaN	NaN	NaN	NaN	NaN	NaN	NaN	NaN	NaN	NaN	NaN	NaN
	PF3D7_0812400	karyopherin alpha	NaN	NaN	NaN	NaN	NaN	NaN	NaN	NaN	NaN	NaN	NaN	NaN	-0.251453	-0.177599	-0.443497	-0.469469	NaN	NaN	NaN	NaN	NaN	NaN	-0.0527902	-0.237268	NaN	NaN	-0.443909	-0.209141	0.780562	-0.0626743	NaN	NaN	0.600079	-0.0639171	NaN	NaN	NaN	NaN	-0.12422	-0.38405	-0.306163	-0.183455	NaN	NaN	NaN	NaN	-0.603139
	PF3D7_1013100	U3 small nucleolar RNA-associated protein 13, putative	NaN	NaN	NaN	NaN	NaN	NaN	NaN	NaN	NaN	NaN	NaN	NaN	NaN	NaN	NaN	NaN	NaN	NaN	NaN	NaN	NaN	NaN	NaN	NaN	NaN	NaN	NaN	NaN	NaN	NaN	NaN	NaN	NaN	NaN	NaN	NaN	NaN	NaN	NaN	NaN	NaN	NaN	NaN	NaN	NaN	NaN	NaN
	PF3D7_1107700	pescadillo homolog	NaN	NaN	NaN	NaN	NaN	NaN	NaN	NaN	NaN	NaN	NaN	NaN	NaN	NaN	NaN	NaN	NaN	NaN	NaN	NaN	NaN	NaN	NaN	NaN	NaN	NaN	NaN	NaN	NaN	NaN	NaN	NaN	NaN	NaN	NaN	NaN	NaN	NaN	NaN	NaN	NaN	NaN	NaN	NaN	NaN	NaN	NaN
	PF3D7_1108600	endoplasmic reticulum-resident calcium binding protein	NaN	NaN	NaN	NaN	NaN	NaN	NaN	NaN	NaN	NaN	NaN	NaN	NaN	NaN	NaN	NaN	NaN	NaN	NaN	NaN	NaN	NaN	NaN	NaN	NaN	-0.322274	-0.0840279	-0.377068	NaN	NaN	NaN	0.441909	NaN	NaN	NaN	-0.57889	NaN	-0.533862	0.0097772	0.386657	-0.0586683	1.57902	0.0402613	-0.227864	0.00877379	-0.446997	-0.0433931
	PF3D7_1139100	RNA-binding protein, putative	NaN	NaN	NaN	NaN	NaN	NaN	NaN	NaN	NaN	NaN	NaN	NaN	NaN	NaN	NaN	NaN	NaN	NaN	NaN	NaN	NaN	NaN	NaN	NaN	NaN	NaN	NaN	NaN	NaN	NaN	NaN	NaN	NaN	NaN	NaN	NaN	NaN	NaN	NaN	NaN	NaN	NaN	NaN	NaN	NaN	NaN	NaN
	PF3D7_1346300	DNA/RNA-binding protein Alba 2	-0.464883	-2.57715	NaN	-1.00935	NaN	NaN	-1.91001	-2.24829	NaN	0.0765237	NaN	NaN	NaN	NaN	NaN	NaN	-1.34315	0.586212	NaN	0.824971	NaN	NaN	NaN	NaN	-1.75244	-1.42132	-0.196194	-0.541515	-0.638906	-1.05401	-2.23324	-1.30364	-0.275385	-0.683382	-1.83846	-2.07358	-1.41438	-1.66507	NaN	0.415846	NaN	2.3867	-0.334935	0.674314	-0.588118	-0.0243196	0.42707
	PF3D7_1352400	conserved Plasmodium protein, unknown function	NaN	NaN	NaN	NaN	NaN	NaN	NaN	NaN	NaN	NaN	NaN	NaN	NaN	NaN	NaN	NaN	NaN	NaN	NaN	NaN	NaN	NaN	NaN	NaN	1.6698	0.638277	0.354001	-0.0272955	0.0943712	NaN	0.432104	0.0968383	0.399663	NaN	1.02588	-0.308827	0.806035	0.0202381	-0.186722	0.0285576	-0.0405266	-0.321697	0.405884	NaN	0.725349	NaN	0.309758
	PF3D7_1369500	conserved Plasmodium protein, unknown function	NaN	NaN	NaN	NaN	NaN	NaN	NaN	NaN	NaN	NaN	NaN	NaN	NaN	NaN	NaN	NaN	NaN	NaN	NaN	NaN	NaN	NaN	NaN	NaN	NaN	NaN	NaN	NaN	NaN	NaN	NaN	NaN	NaN	NaN	NaN	NaN	NaN	NaN	NaN	NaN	NaN	NaN	NaN	NaN	NaN	NaN	NaN
	PF3D7_1415300	RNA-binding protein Nova-1, putative	NaN	NaN	NaN	NaN	NaN	NaN	NaN	NaN	NaN	NaN	NaN	NaN	NaN	NaN	NaN	NaN	NaN	NaN	NaN	NaN	NaN	NaN	NaN	NaN	NaN	NaN	NaN	-0.318924	NaN	NaN	NaN	NaN	NaN	NaN	NaN	NaN	NaN	NaN	0.288063	NaN	-0.825619	NaN	NaN	NaN	NaN	NaN	NaN
	PF3D7_1446500	conserved Plasmodium protein, unknown function	NaN	NaN	0.105946	-2.09068	NaN	NaN	NaN	NaN	-1.23929	-1.64095	NaN	NaN	NaN	NaN	NaN	NaN	NaN	NaN	-1.59144	0.448478	NaN	NaN	NaN	NaN	-0.150049	-0.108491	-0.260584	1.80239	NaN	NaN	0.211012	-0.187514	NaN	NaN	0.024036	0.0719064	0.391548	-0.0908535	1.12367	NaN	0.915789	NaN	0.0600474	1.23233	-0.47909	0.131835	0.0257376
	PF3D7_1464900	ATP-dependent zinc metalloprotease FTSH, putative	NaN	NaN	NaN	NaN	NaN	NaN	NaN	NaN	NaN	NaN	NaN	NaN	NaN	NaN	NaN	NaN	NaN	NaN	NaN	NaN	NaN	NaN	NaN	NaN	NaN	NaN	-0.42647	NaN	-0.027572	-0.272262	NaN	NaN	0.191436	-0.566766	NaN	NaN	NaN	NaN	NaN	NaN	NaN	NaN	NaN	NaN	NaN	NaN	-0.421438
	PF3D7_0721600	40S ribosomal protein S5, putative	0.170182	0.712079	-0.359453	NaN	0.129481	NaN	0.690194	0.607089	0.31603	NaN	1.59994	NaN	-0.138711	NaN	-0.226848	NaN	0.555129	0.0352017	0.676719	NaN	1.52627	NaN	-0.216619	NaN	NaN	-0.10541	0.104471	-0.134484	-0.155454	-0.226015	-0.751805	-0.425567	-0.220597	-0.282855	-0.88686	-0.933119	NaN	-0.0107799	0.126576	-0.103263	0.211386	1.20999	0.0265876	-0.016639	0.0396999	0.00238238	-0.0489494
	PF3D7_0302000	pre-mRNA-splicing factor PRP46, putative	NaN	NaN	NaN	NaN	NaN	NaN	NaN	NaN	NaN	NaN	NaN	NaN	NaN	NaN	NaN	NaN	NaN	NaN	NaN	NaN	NaN	NaN	NaN	NaN	0.443501	-0.651132	NaN	NaN	NaN	NaN	NaN	NaN	NaN	NaN	NaN	NaN	0.276675	0.420434	NaN	NaN	NaN	NaN	NaN	NaN	NaN	NaN	NaN
	PF3D7_0309600	60S acidic ribosomal protein P2	-0.757477	-1.02375	-0.560217	-0.0117819	-0.663945	-0.289598	-0.782075	-1.07594	-0.423178	-0.0216219	0.85989	0.205963	-0.374991	-0.162597	0.0462816	0.123073	0.188654	-0.118774	0.033793	0.162855	1.3041	0.710437	-0.0406898	0.118759	-0.477583	-0.246955	0.0878702	-0.0581087	-0.474853	-0.289244	-1.4549	-0.654344	-0.392024	-0.558268	-1.66882	-0.774671	-0.390623	-0.211386	0.327572	0.204865	-0.0602318	1.91485	0.0801119	0.0717548	-0.416327	0.240282	-0.0207502
	PF3D7_0310500	ATP-dependent RNA helicase DHX57, putative	NaN	NaN	NaN	NaN	NaN	NaN	NaN	NaN	NaN	NaN	NaN	NaN	NaN	NaN	NaN	NaN	NaN	NaN	NaN	NaN	NaN	NaN	NaN	NaN	NaN	NaN	NaN	NaN	-0.891161	NaN	NaN	NaN	-0.624132	NaN	NaN	NaN	NaN	NaN	NaN	NaN	NaN	NaN	NaN	NaN	NaN	NaN	NaN
	PF3D7_0316800	40S ribosomal protein S15A, putative	NaN	NaN	-0.517627	-0.640066	0.92524	-0.446468	NaN	NaN	0.265917	0.907116	2.75414	1.05239	-0.117271	NaN	-0.17643	NaN	NaN	NaN	0.858936	1.70885	1.82611	1.60279	-0.426703	NaN	-0.530197	0.321658	0.311387	-0.235727	0.504773	NaN	-0.801833	0.264149	0.328951	NaN	-1.22739	-0.769602	-0.186738	-0.316377	0.377179	0.14452	0.294782	1.20128	0.0284276	0.123906	-0.236214	-0.0236102	0.285343
	PF3D7_0321500	peptidase, putative	NaN	NaN	NaN	NaN	NaN	NaN	NaN	NaN	NaN	NaN	NaN	NaN	NaN	NaN	NaN	NaN	NaN	NaN	NaN	NaN	NaN	NaN	NaN	NaN	NaN	NaN	NaN	NaN	NaN	NaN	NaN	NaN	NaN	NaN	NaN	NaN	NaN	NaN	NaN	NaN	NaN	NaN	NaN	NaN	NaN	NaN	NaN
	PF3D7_0404300	conserved Plasmodium protein, unknown function	NaN	NaN	NaN	NaN	NaN	NaN	NaN	NaN	NaN	NaN	NaN	NaN	NaN	NaN	NaN	NaN	NaN	NaN	NaN	NaN	NaN	NaN	NaN	NaN	NaN	NaN	NaN	NaN	NaN	NaN	NaN	NaN	NaN	NaN	NaN	NaN	NaN	NaN	NaN	NaN	NaN	NaN	NaN	NaN	NaN	NaN	NaN
	PF3D7_0415500	nuclear cap-binding protein subunit 2, putative	NaN	NaN	NaN	NaN	NaN	NaN	NaN	NaN	NaN	NaN	NaN	NaN	NaN	NaN	NaN	NaN	NaN	NaN	NaN	NaN	NaN	NaN	NaN	NaN	NaN	NaN	NaN	-0.202261	NaN	NaN	NaN	NaN	NaN	NaN	NaN	NaN	NaN	NaN	-0.467474	NaN	-0.486812	NaN	NaN	NaN	NaN	NaN	NaN
	PF3D7_0519400	40S ribosomal protein S24	-0.133068	-0.814837	-0.0470999	0.0912332	0.814427	0.321063	-0.0957433	-1.01014	0.168	0.694695	1.94032	0.736148	-0.176691	0.108752	-0.174052	0.237047	0.231801	-0.0393845	0.336283	0.634036	1.1527	0.502025	-0.0856804	0.0611541	-0.563774	0.0990154	-0.0175047	-0.0827026	-0.492748	-0.787349	-0.742603	-0.194844	-0.43298	-1.1155	-0.351627	-0.621431	-0.39954	-0.187388	0.0866479	0.0646459	-0.0190681	0.61978	-0.412827	-0.0511633	-0.40442	-0.0367495	-0.0311646
	PF3D7_0524000	karyopherin beta	NaN	NaN	NaN	NaN	NaN	NaN	NaN	NaN	NaN	NaN	NaN	NaN	NaN	NaN	NaN	NaN	NaN	NaN	NaN	NaN	NaN	NaN	NaN	NaN	NaN	NaN	NaN	NaN	NaN	NaN	NaN	NaN	NaN	NaN	NaN	NaN	NaN	NaN	NaN	NaN	NaN	NaN	NaN	NaN	NaN	NaN	NaN
	PF3D7_0610900	transcription elongation factor SPT5, putative	NaN	NaN	NaN	NaN	NaN	NaN	NaN	NaN	NaN	NaN	NaN	NaN	NaN	NaN	NaN	NaN	NaN	NaN	NaN	NaN	NaN	NaN	NaN	NaN	NaN	NaN	NaN	NaN	-0.695349	-0.87633	NaN	NaN	-0.0676818	-1.56213	NaN	NaN	NaN	NaN	NaN	NaN	NaN	NaN	NaN	NaN	NaN	NaN	NaN
	PF3D7_0612100	eukaryotic translation initiation factor 3 subunit L, putative	NaN	NaN	NaN	NaN	NaN	NaN	NaN	NaN	NaN	NaN	NaN	NaN	NaN	-0.0758749	NaN	-0.173383	NaN	NaN	NaN	NaN	NaN	NaN	NaN	-0.210613	NaN	NaN	1.97243	0.580116	NaN	NaN	NaN	NaN	NaN	NaN	NaN	NaN	NaN	NaN	-0.553892	NaN	-0.457772	NaN	NaN	NaN	NaN	NaN	-0.606804
	PF3D7_0619400	cell division cycle protein 48 homologue, putative	NaN	NaN	NaN	NaN	NaN	NaN	NaN	NaN	NaN	NaN	NaN	NaN	NaN	NaN	NaN	NaN	NaN	NaN	NaN	NaN	NaN	NaN	NaN	NaN	NaN	NaN	NaN	NaN	NaN	NaN	NaN	NaN	NaN	NaN	NaN	NaN	NaN	NaN	NaN	NaN	NaN	NaN	NaN	NaN	NaN	NaN	NaN
	PF3D7_0715200	conserved Plasmodium protein, unknown function	NaN	NaN	NaN	NaN	NaN	NaN	NaN	NaN	NaN	NaN	NaN	NaN	NaN	NaN	NaN	NaN	NaN	NaN	NaN	NaN	NaN	NaN	NaN	NaN	NaN	NaN	NaN	NaN	NaN	NaN	NaN	NaN	NaN	NaN	NaN	NaN	NaN	NaN	NaN	NaN	NaN	NaN	NaN	NaN	NaN	NaN	NaN
	PF3D7_0719700	40S ribosomal protein S10, putative	NaN	NaN	NaN	NaN	NaN	NaN	NaN	NaN	NaN	NaN	NaN	NaN	NaN	NaN	NaN	NaN	NaN	NaN	NaN	NaN	NaN	NaN	NaN	NaN	NaN	NaN	-0.887687	NaN	-0.253877	-0.120617	-2.0357	NaN	-0.227793	-0.198494	NaN	NaN	NaN	NaN	NaN	0.568024	NaN	1.8658	NaN	NaN	NaN	NaN	-0.161879
	PF3D7_0919000	nucleosome assembly protein	NaN	NaN	NaN	NaN	NaN	NaN	NaN	NaN	NaN	NaN	NaN	NaN	0.0489337	-1.0624	0.0897694	-0.352533	NaN	NaN	NaN	NaN	NaN	NaN	-0.0318281	0.731878	NaN	NaN	1.31632	-0.158596	NaN	NaN	NaN	NaN	NaN	NaN	NaN	NaN	NaN	NaN	0.987248	0.453893	0.240986	0.79942	-0.32173	0.350504	0.520347	-0.219711	1.55454
	PF3D7_0923900	RNA-binding protein, putative	NaN	NaN	NaN	NaN	NaN	NaN	NaN	NaN	NaN	NaN	NaN	NaN	NaN	NaN	NaN	NaN	NaN	NaN	NaN	NaN	NaN	NaN	NaN	NaN	-0.970583	0.215446	-0.201278	0.284845	-0.494414	-0.431142	-1.56218	-0.640251	-0.11832	-0.181039	-0.699818	-0.929337	-0.40993	-0.599984	-0.0193459	-0.135141	-0.00476878	1.39707	0.157949	-0.655077	-0.449119	-0.141825	-0.0642235
	PF3D7_1010700	dolichyl-phosphate-mannose protein mannosyltransferase, putative	-0.00044731	NaN	-0.452708	NaN	0.470094	NaN	-0.281895	NaN	-0.409144	NaN	0.385044	NaN	0.109294	0.185638	0.0082	-0.279055	-0.27033	NaN	-0.0757024	NaN	-0.0118207	NaN	-0.161411	-0.54187	-0.383699	0.400968	-0.223576	-0.206893	0.915941	0.355996	-0.121659	0.208895	0.514501	0.234143	-0.526037	-0.15082	-0.288664	-0.0618453	0.192699	0.286445	-0.0587885	1.0308	-0.0216579	-0.158854	-0.0908029	-0.0592169	0.361432
	PF3D7_1025300	conserved Plasmodium protein, unknown function	NaN	NaN	NaN	NaN	NaN	NaN	NaN	NaN	NaN	NaN	NaN	NaN	NaN	NaN	NaN	NaN	NaN	NaN	NaN	NaN	NaN	NaN	NaN	NaN	NaN	NaN	NaN	NaN	NaN	NaN	NaN	NaN	NaN	NaN	NaN	NaN	NaN	NaN	NaN	NaN	NaN	NaN	NaN	NaN	NaN	NaN	NaN
	PF3D7_1104400	thioredoxin, putative	NaN	NaN	NaN	NaN	NaN	NaN	NaN	NaN	NaN	NaN	NaN	NaN	NaN	NaN	NaN	NaN	NaN	NaN	NaN	NaN	NaN	NaN	NaN	NaN	NaN	NaN	NaN	NaN	NaN	NaN	-3.27928	NaN	NaN	NaN	-2.72929	NaN	NaN	NaN	NaN	-0.280481	NaN	5.66186	NaN	-0.994797	NaN	-0.660837	NaN
	PF3D7_1130100	60S ribosomal protein L38	NaN	NaN	NaN	NaN	NaN	NaN	NaN	NaN	NaN	NaN	NaN	NaN	-0.470989	NaN	-0.451169	NaN	NaN	NaN	NaN	NaN	NaN	NaN	-0.0691794	NaN	NaN	NaN	0.279293	-0.324811	-0.758013	-0.304861	NaN	NaN	-0.721825	-0.581689	NaN	NaN	NaN	NaN	NaN	0.0699212	NaN	0.369259	-1.00726	0.281211	-0.787617	0.097857	-0.0417289
	PF3D7_1130700	structural maintenance of chromosomes protein 1, putative	NaN	NaN	NaN	NaN	NaN	NaN	NaN	NaN	NaN	NaN	NaN	NaN	NaN	NaN	NaN	NaN	NaN	NaN	NaN	NaN	NaN	NaN	NaN	NaN	0.1038	0.156129	-0.30107	NaN	NaN	NaN	NaN	NaN	NaN	NaN	NaN	NaN	0.687419	0.0800727	NaN	NaN	NaN	NaN	0.243547	1.03434	0.32458	-0.0399806	-1.30954
	PF3D7_1134200	conserved Plasmodium protein, unknown function	NaN	NaN	NaN	NaN	NaN	NaN	NaN	NaN	NaN	NaN	NaN	NaN	NaN	NaN	NaN	NaN	NaN	NaN	NaN	NaN	NaN	NaN	NaN	NaN	NaN	NaN	NaN	NaN	NaN	NaN	NaN	NaN	NaN	NaN	NaN	NaN	NaN	NaN	NaN	NaN	NaN	NaN	NaN	NaN	NaN	NaN	NaN
	PF3D7_1353300	conserved Plasmodium protein, unknown function	NaN	NaN	NaN	NaN	NaN	NaN	NaN	NaN	NaN	NaN	NaN	NaN	NaN	NaN	NaN	NaN	NaN	NaN	NaN	NaN	NaN	NaN	NaN	NaN	NaN	NaN	NaN	NaN	NaN	NaN	NaN	NaN	NaN	NaN	NaN	NaN	NaN	NaN	NaN	NaN	NaN	NaN	NaN	NaN	NaN	NaN	NaN
	PF3D7_1362700	conserved Plasmodium protein, unknown function	NaN	NaN	NaN	NaN	NaN	NaN	NaN	NaN	NaN	NaN	NaN	NaN	NaN	NaN	NaN	NaN	NaN	NaN	NaN	NaN	NaN	NaN	NaN	NaN	NaN	NaN	NaN	NaN	NaN	NaN	NaN	NaN	NaN	NaN	NaN	NaN	NaN	NaN	NaN	NaN	NaN	NaN	NaN	NaN	NaN	NaN	NaN
	PF3D7_1419200	thioredoxin-like protein, putative	NaN	NaN	NaN	NaN	NaN	NaN	NaN	NaN	NaN	NaN	NaN	NaN	NaN	NaN	NaN	NaN	NaN	NaN	NaN	NaN	NaN	NaN	NaN	NaN	NaN	-1.81196	NaN	NaN	NaN	NaN	-1.81614	NaN	NaN	NaN	-0.946221	NaN	NaN	-2.38198	0.1125	1.1126	-0.0135381	0.750373	NaN	NaN	NaN	NaN	NaN
	PF3D7_1434800	mitochondrial acidic protein MAM33, putative	NaN	NaN	NaN	NaN	NaN	NaN	NaN	NaN	NaN	NaN	NaN	NaN	NaN	NaN	NaN	NaN	NaN	NaN	NaN	NaN	NaN	NaN	NaN	NaN	NaN	NaN	NaN	-0.28558	NaN	NaN	NaN	NaN	NaN	NaN	NaN	NaN	NaN	NaN	-1.32637	0.258304	NaN	1.829	NaN	NaN	NaN	NaN	NaN
	PF3D7_1438900	thioredoxin peroxidase 1	NaN	NaN	NaN	-1.3739	NaN	NaN	NaN	NaN	NaN	-0.418352	NaN	NaN	0.154972	0.741807	-0.354612	0.43649	NaN	NaN	NaN	0.510861	NaN	NaN	-0.0472191	-0.259962	0.582363	-0.740539	0.136454	-0.560519	-0.650272	-0.500088	-2.46881	-0.637564	0.073546	0.0461612	-1.86539	-1.28883	-0.214776	-0.808097	0.129877	0.487925	-0.0192143	2.95076	0.297485	0.602329	0.260267	0.271113	1.30772
	PF3D7_1447900	multidrug resistance protein 2	-0.249531	NaN	NaN	NaN	NaN	-0.986083	-0.116958	NaN	NaN	NaN	NaN	-0.381726	NaN	NaN	NaN	NaN	0.465818	NaN	NaN	NaN	NaN	0.19497	NaN	NaN	-0.189713	-0.332622	0.141825	0.310128	NaN	-0.109695	0.28238	-0.0482362	NaN	-0.135666	1.11116	-0.0163537	0.0233263	0.12455	-0.0728773	0.074198	-0.320162	0.0613002	-0.146212	-0.18954	-0.0520122	-0.0284276	-0.260895
	PF3D7_1459600	conserved Plasmodium protein, unknown function	NaN	0.355073	-0.0103233	0.147362	NaN	0.0230792	NaN	0.524708	0.131194	0.150273	NaN	0.0358011	0.146916	-0.00848693	0.206393	-0.166715	NaN	-0.0436608	0.0848807	0.0097772	NaN	0.281906	-0.0300888	-0.0732567	0.179766	0.0587734	0.0896338	-0.323774	-0.263213	-0.272501	0.113567	0.0376509	-0.670176	-0.318346	-0.0714213	0.076828	0.13711	0.112522	0.176833	0.0378582	-0.0311498	-0.131194	0.23217	-0.134615	0.525868	0.0367775	-0.00853715
	PF3D7_1246200	actin I	-0.135459	0.256925	0.0186342	-0.106884	-0.109219	-0.153546	0.303225	0.202555	0.678252	0.418196	1.06791	0.827743	0.601411	0.456267	0.488001	0.531323	0.564232	0.168642	0.678793	0.514299	1.27852	1.00101	0.00115371	0.0508847	0.193204	0.394601	0.15004	-0.175045	NaN	0.390775	0.468948	-0.614945	NaN	0.22085	0.29443	0.183556	0.0734089	0.223896	0.158466	-0.0112093	0.479748	0.369203	0.294782	0.395018	-0.227456	0.511835	0.290307
	PF3D7_0208100	conserved Plasmodium protein, unknown function	NaN	NaN	NaN	NaN	NaN	NaN	NaN	NaN	NaN	NaN	NaN	NaN	NaN	NaN	NaN	NaN	NaN	NaN	NaN	NaN	NaN	NaN	NaN	NaN	NaN	NaN	NaN	NaN	NaN	NaN	NaN	NaN	NaN	NaN	NaN	NaN	NaN	NaN	NaN	NaN	NaN	NaN	NaN	NaN	NaN	NaN	NaN
	PF3D7_0306900	40S ribosomal protein S23, putative	NaN	-0.293488	NaN	0.23914	-0.345583	NaN	NaN	0.845754	NaN	0.74899	0.0586628	NaN	NaN	NaN	NaN	NaN	NaN	0.777451	NaN	0.359184	0.265917	NaN	NaN	NaN	-0.407383	-0.0432046	-0.137235	-0.275961	-0.974943	0.406254	-0.496733	0.286551	-0.948308	0.180643	-0.965362	-0.303927	-0.779621	-0.365133	0.0116388	-0.0203421	-0.091141	0.441027	-0.244189	0.0934326	-0.139411	0.192217	-0.264097
	PF3D7_0320800	ATP-dependent RNA helicase DDX6	NaN	NaN	NaN	NaN	NaN	NaN	NaN	NaN	NaN	NaN	NaN	NaN	NaN	NaN	NaN	NaN	NaN	NaN	NaN	NaN	NaN	NaN	NaN	NaN	NaN	NaN	NaN	NaN	NaN	NaN	NaN	NaN	NaN	NaN	NaN	NaN	NaN	NaN	NaN	NaN	NaN	NaN	NaN	NaN	NaN	NaN	NaN
	PF3D7_0519700	FoP domain-containing protein, putative	NaN	NaN	NaN	NaN	NaN	NaN	NaN	NaN	NaN	NaN	NaN	NaN	NaN	NaN	NaN	NaN	NaN	NaN	NaN	NaN	NaN	NaN	NaN	NaN	NaN	NaN	NaN	NaN	NaN	-0.493545	NaN	NaN	NaN	-0.613532	NaN	NaN	NaN	NaN	NaN	NaN	NaN	NaN	NaN	NaN	NaN	NaN	NaN
	PF3D7_0527500	Hsc70-interacting protein	NaN	NaN	NaN	NaN	NaN	NaN	NaN	NaN	NaN	NaN	NaN	NaN	NaN	NaN	NaN	NaN	NaN	NaN	NaN	NaN	NaN	NaN	NaN	NaN	-0.263958	-0.288063	NaN	NaN	-0.507419	-0.0563061	NaN	-0.153416	-0.128929	-0.067088	NaN	-0.410775	-0.301906	-0.514703	NaN	NaN	NaN	NaN	NaN	NaN	NaN	NaN	NaN
	PF3D7_0604100	AP2 domain transcription factor	-0.188299	NaN	NaN	NaN	NaN	NaN	0.548437	NaN	NaN	NaN	NaN	NaN	NaN	NaN	NaN	NaN	0.429428	NaN	NaN	NaN	NaN	NaN	NaN	NaN	0.18053	0.436998	-0.23077	NaN	-0.118743	0.339911	-0.0946183	NaN	-0.0209405	0.245301	-0.118915	NaN	-0.379939	0.39627	NaN	NaN	NaN	NaN	NaN	-0.254957	NaN	-0.0116388	0.0482362
	PF3D7_0721100	conserved Plasmodium protein, unknown function	NaN	NaN	NaN	NaN	NaN	NaN	NaN	NaN	NaN	NaN	NaN	NaN	NaN	NaN	NaN	NaN	NaN	NaN	NaN	NaN	NaN	NaN	NaN	NaN	-3.19522	NaN	NaN	NaN	NaN	NaN	-0.370695	-3.65958	NaN	NaN	1.27268	-0.972399	-3.38638	NaN	NaN	0.805913	NaN	2.08387	NaN	NaN	NaN	NaN	NaN
	PF3D7_0813400	conserved Plasmodium protein, unknown function	NaN	0.431812	NaN	-0.180912	-0.0242524	0.465042	NaN	0.158719	NaN	0.372972	0.086512	0.32283	-0.609376	NaN	-0.834673	NaN	NaN	0.478713	NaN	0.340961	0.228603	0.243425	-0.286005	NaN	NaN	0.45036	-0.891857	-0.0263043	0.0468402	-0.0861043	-0.996887	NaN	-0.356181	-0.495286	-1.21374	NaN	NaN	0.0600513	0.883464	-0.481505	0.531069	0.844536	0.468427	-0.12075	0.0628125	-0.151599	0.00963388
	PF3D7_0819100	BRIX domain, putative	0.565792	-0.156008	NaN	NaN	NaN	NaN	0.151859	0.346757	NaN	NaN	NaN	NaN	0.531968	NaN	0.148609	NaN	-0.514759	0.532367	NaN	NaN	NaN	NaN	-0.363178	NaN	0.473008	-0.00273846	NaN	NaN	NaN	0.0791884	0.41446	NaN	NaN	0.1031	0.280956	NaN	0.24306	0.486954	NaN	NaN	NaN	NaN	NaN	NaN	NaN	NaN	NaN
	PF3D7_0827900	protein disulfide isomerase	NaN	NaN	-0.223508	NaN	0.307895	NaN	NaN	NaN	-0.0597054	NaN	0.924556	NaN	NaN	NaN	NaN	NaN	NaN	NaN	0.367483	NaN	0.682034	NaN	NaN	NaN	-0.149361	NaN	NaN	NaN	1.039	NaN	-1.02046	NaN	0.496616	NaN	-1.00877	NaN	-0.180528	NaN	NaN	-3.56852	NaN	-2.48311	NaN	NaN	NaN	NaN	NaN
	PF3D7_0904600	ubiquitin specific protease, putative	NaN	NaN	NaN	NaN	NaN	NaN	NaN	NaN	NaN	NaN	NaN	NaN	NaN	NaN	NaN	NaN	NaN	NaN	NaN	NaN	NaN	NaN	NaN	NaN	NaN	NaN	NaN	NaN	NaN	NaN	NaN	NaN	NaN	NaN	NaN	NaN	NaN	NaN	NaN	NaN	NaN	NaN	NaN	NaN	NaN	NaN	NaN
	PF3D7_0905800	conserved Plasmodium protein, unknown function	NaN	-0.82603	NaN	NaN	-0.291168	NaN	NaN	-0.128425	NaN	NaN	-0.292882	NaN	NaN	NaN	NaN	NaN	-0.479613	-0.0046964	NaN	NaN	-0.141255	NaN	NaN	NaN	0.244887	-0.114234	0.0768327	-0.0492126	-0.193239	0.115707	0.0852886	-0.0905825	-0.0126354	0.0537183	-0.0491285	-0.090718	0.136323	0.028852	0.0206267	0.389035	-0.126281	0.460747	0.464773	-0.0708015	0.826762	-0.0183493	-0.0585481
	PF3D7_0910400	selenide water dikinase, putative	NaN	NaN	NaN	NaN	NaN	NaN	NaN	NaN	NaN	NaN	NaN	NaN	NaN	NaN	NaN	NaN	NaN	NaN	NaN	NaN	NaN	NaN	NaN	NaN	NaN	NaN	NaN	NaN	NaN	NaN	NaN	NaN	NaN	NaN	NaN	NaN	NaN	NaN	NaN	NaN	NaN	NaN	NaN	NaN	NaN	NaN	NaN
	PF3D7_0912000	conserved Plasmodium protein, unknown function	NaN	NaN	NaN	NaN	NaN	NaN	NaN	NaN	NaN	NaN	NaN	NaN	NaN	NaN	NaN	NaN	NaN	NaN	NaN	NaN	NaN	NaN	NaN	NaN	NaN	NaN	NaN	NaN	NaN	NaN	NaN	NaN	NaN	NaN	NaN	NaN	NaN	NaN	NaN	NaN	NaN	NaN	NaN	NaN	NaN	NaN	NaN
	PF3D7_0929200	RNA-binding protein, putative	0.169027	NaN	0.438719	0.352105	NaN	NaN	-0.354833	NaN	0.412077	0.395037	NaN	NaN	-0.736461	0.24366	-0.227168	0.365667	-0.36049	NaN	-0.259582	0.210763	NaN	NaN	0.46425	-0.10524	-0.383454	0.153768	-0.109141	0.0283958	0.326997	-0.166972	-0.834468	-0.396817	-0.242789	-0.00891703	-0.723372	-0.360308	0.0926134	-0.193204	0.111833	0.353082	0.117429	1.37823	-0.24284	-0.591488	-0.34918	0.0848386	0.334225
	PF3D7_1106200	conserved Plasmodium protein, unknown function	NaN	NaN	NaN	NaN	NaN	NaN	NaN	NaN	NaN	NaN	NaN	NaN	NaN	NaN	NaN	NaN	NaN	NaN	NaN	NaN	NaN	NaN	NaN	NaN	NaN	NaN	NaN	NaN	NaN	NaN	NaN	NaN	NaN	NaN	NaN	NaN	NaN	NaN	NaN	NaN	NaN	NaN	NaN	NaN	NaN	NaN	NaN
	PF3D7_1225200	conserved Plasmodium protein, unknown function	NaN	NaN	NaN	NaN	NaN	NaN	NaN	NaN	NaN	NaN	NaN	NaN	-0.0905725	NaN	0.358396	NaN	NaN	NaN	NaN	NaN	NaN	NaN	0.0356239	NaN	0.218719	-0.778209	0.0603242	-0.095722	-0.300822	0.0598107	2.36841	-0.154972	2.01653	1.72252	3.34355	1.21585	1.13291	1.25016	1.42056	1.65676	1.44615	1.83233	1.77598	1.33116	1.80649	1.68186	1.93979
	PF3D7_1234800	splicing factor 3B subunit 3, putative	NaN	NaN	NaN	NaN	NaN	NaN	NaN	NaN	NaN	NaN	NaN	NaN	NaN	NaN	NaN	NaN	NaN	NaN	NaN	NaN	NaN	NaN	NaN	NaN	0.251083	-0.210015	-0.029323	NaN	1.50294	NaN	-0.387581	1.7219	2.80674	NaN	0.811389	0.861448	2.18361	1.31725	1.43323	1.45447	1.20989	1.86702	NaN	1.03277	NaN	0.284159	2.11313
	PF3D7_1237200	conserved Plasmodium protein, unknown function	NaN	NaN	NaN	NaN	NaN	NaN	NaN	NaN	NaN	NaN	NaN	NaN	NaN	NaN	NaN	NaN	NaN	NaN	NaN	NaN	NaN	NaN	NaN	NaN	NaN	NaN	NaN	NaN	NaN	NaN	NaN	NaN	NaN	NaN	NaN	NaN	NaN	NaN	NaN	NaN	NaN	NaN	NaN	NaN	NaN	NaN	NaN
	PF3D7_1241200	conserved Plasmodium protein, unknown function	NaN	NaN	NaN	NaN	NaN	NaN	NaN	NaN	NaN	NaN	NaN	NaN	NaN	NaN	NaN	NaN	NaN	NaN	NaN	NaN	NaN	NaN	NaN	NaN	NaN	NaN	NaN	NaN	NaN	NaN	NaN	NaN	NaN	NaN	NaN	NaN	NaN	NaN	NaN	NaN	NaN	NaN	NaN	NaN	NaN	NaN	NaN
	PF3D7_1249300	protein phosphatase PPM4, putative	NaN	NaN	NaN	NaN	NaN	NaN	NaN	NaN	NaN	NaN	NaN	NaN	NaN	NaN	NaN	NaN	NaN	NaN	NaN	NaN	NaN	NaN	NaN	NaN	NaN	NaN	NaN	NaN	NaN	NaN	NaN	NaN	NaN	NaN	NaN	NaN	NaN	NaN	NaN	NaN	NaN	NaN	NaN	NaN	NaN	NaN	NaN
	PF3D7_1314000	conserved Plasmodium protein, unknown function	NaN	NaN	NaN	NaN	NaN	NaN	NaN	NaN	NaN	NaN	NaN	NaN	NaN	NaN	NaN	NaN	NaN	NaN	NaN	NaN	NaN	NaN	NaN	NaN	NaN	NaN	NaN	NaN	NaN	NaN	NaN	NaN	NaN	NaN	NaN	NaN	NaN	NaN	NaN	NaN	NaN	NaN	NaN	NaN	NaN	NaN	NaN
	PF3D7_1326300	RNA-binding protein, putative	NaN	-3.22199	NaN	NaN	NaN	NaN	NaN	-1.82134	NaN	NaN	NaN	NaN	NaN	NaN	NaN	NaN	NaN	1.36222	NaN	NaN	NaN	NaN	NaN	NaN	-1.34648	-1.23475	NaN	NaN	NaN	-1.70779	NaN	NaN	NaN	-2.36586	NaN	NaN	-2.4504	-3.48826	NaN	NaN	NaN	NaN	NaN	NaN	NaN	NaN	NaN
	PF3D7_1367600	ribosome biogenesis protein MRT4, putative	NaN	NaN	NaN	NaN	NaN	NaN	NaN	NaN	NaN	NaN	NaN	NaN	NaN	NaN	NaN	NaN	NaN	NaN	NaN	NaN	NaN	NaN	NaN	NaN	NaN	NaN	NaN	NaN	NaN	NaN	NaN	NaN	NaN	NaN	NaN	NaN	NaN	NaN	NaN	NaN	NaN	NaN	NaN	NaN	NaN	NaN	NaN
	PF3D7_1408500	conserved Plasmodium protein, unknown function	NaN	NaN	NaN	NaN	NaN	NaN	NaN	NaN	NaN	NaN	NaN	NaN	NaN	NaN	NaN	NaN	NaN	NaN	NaN	NaN	NaN	NaN	NaN	NaN	NaN	NaN	NaN	NaN	NaN	NaN	NaN	NaN	NaN	NaN	NaN	NaN	NaN	NaN	NaN	0.270521	NaN	-0.0156403	NaN	NaN	NaN	NaN	NaN
	PF3D7_1411500	conserved Plasmodium protein, unknown function	NaN	NaN	NaN	NaN	NaN	NaN	NaN	NaN	NaN	NaN	NaN	NaN	NaN	NaN	NaN	NaN	NaN	NaN	NaN	NaN	NaN	NaN	NaN	NaN	NaN	NaN	NaN	NaN	NaN	NaN	NaN	NaN	NaN	NaN	NaN	NaN	NaN	NaN	NaN	NaN	NaN	NaN	NaN	NaN	NaN	NaN	NaN
	PF3D7_1414800	small nuclear ribonucleoprotein-associated protein B, putative	NaN	NaN	NaN	NaN	NaN	NaN	NaN	NaN	NaN	NaN	NaN	NaN	NaN	-0.35558	NaN	-0.60046	NaN	NaN	NaN	NaN	NaN	NaN	NaN	-0.665867	-0.414403	0.223677	-0.190306	-0.352871	-0.436139	-0.343237	-0.503589	-0.410992	-0.841663	-0.550408	-0.700146	-0.453333	-0.34311	-0.425459	-0.311614	-0.413269	0.239398	0.651586	-0.121267	-0.194844	0.175429	-0.258097	0.0931545
	PF3D7_1419100	ATP-dependent rRNA helicase SPB4, putative	NaN	NaN	NaN	NaN	NaN	NaN	NaN	NaN	NaN	NaN	NaN	NaN	NaN	NaN	NaN	NaN	NaN	NaN	NaN	NaN	NaN	NaN	NaN	NaN	NaN	NaN	NaN	NaN	NaN	NaN	NaN	NaN	NaN	NaN	NaN	NaN	NaN	NaN	NaN	NaN	NaN	NaN	NaN	NaN	NaN	NaN	NaN
	PF3D7_1429100	apicoplast ribosomal protein L15 precursor, putative	NaN	NaN	NaN	NaN	NaN	NaN	NaN	NaN	NaN	NaN	NaN	NaN	NaN	NaN	NaN	NaN	NaN	NaN	NaN	NaN	NaN	NaN	NaN	NaN	NaN	NaN	NaN	NaN	NaN	NaN	NaN	NaN	NaN	NaN	NaN	NaN	NaN	NaN	NaN	NaN	NaN	NaN	NaN	NaN	NaN	NaN	NaN
	PF3D7_1462300	conserved Plasmodium protein, unknown function	NaN	NaN	NaN	-0.43957	NaN	NaN	NaN	NaN	NaN	0.0337467	NaN	NaN	NaN	-0.299362	NaN	-0.0257376	NaN	NaN	NaN	0.532267	NaN	NaN	NaN	0.2949	-0.0466677	-0.521051	0.16954	2.04002	-0.11904	0.553913	-0.181853	-0.574053	0.267596	0.128677	0.438399	-0.517024	0.54962	0.059916	NaN	NaN	NaN	NaN	0.304394	NaN	-0.126092	NaN	-0.321297
	PF3D7_1470600	RAP protein, putative	NaN	NaN	NaN	NaN	NaN	NaN	NaN	NaN	NaN	NaN	NaN	NaN	NaN	NaN	NaN	NaN	NaN	NaN	NaN	NaN	NaN	NaN	NaN	NaN	NaN	NaN	NaN	NaN	NaN	NaN	NaN	NaN	NaN	NaN	NaN	NaN	NaN	NaN	NaN	NaN	NaN	NaN	NaN	NaN	NaN	NaN	NaN
	PF3D7_0320900	histone H2A.Z	-0.120718	-0.210513	0.673466	0.665638	0.159758	1.13625	-5.4369	-5.85579	-3.67853	-5.15032	-5.34584	-2.16369	-3.50552	-0.349818	-5.28969	0.0647817	-5.11974	-5.79458	-4.77048	-6.01177	-5.41181	-2.87472	0.114367	0.398132	-0.627895	0.291486	-0.0912024	-0.186754	-0.542626	-0.0594937	-0.942834	-0.84141	-0.470629	0.0433634	-0.655103	-0.773237	-0.182148	-0.0129261	-0.0404375	0.380033	0.298658	1.40855	0.0717627	1.23861	-0.155518	0.307376	-0.179531
	PF3D7_1105800	conserved Apicomplexan protein, unknown function	NaN	NaN	NaN	NaN	NaN	NaN	NaN	NaN	NaN	NaN	NaN	NaN	NaN	NaN	NaN	NaN	NaN	NaN	NaN	NaN	NaN	NaN	NaN	NaN	NaN	NaN	NaN	NaN	NaN	NaN	NaN	NaN	NaN	NaN	NaN	NaN	NaN	NaN	-0.311757	0.519259	-0.136077	1.35027	NaN	NaN	NaN	NaN	NaN
	PF3D7_0105700	asparagine-rich antigen Pfa35-2	NaN	NaN	NaN	NaN	NaN	NaN	NaN	NaN	NaN	NaN	NaN	NaN	NaN	NaN	NaN	NaN	NaN	NaN	NaN	NaN	NaN	NaN	NaN	NaN	NaN	NaN	NaN	NaN	NaN	NaN	NaN	NaN	NaN	NaN	NaN	NaN	NaN	NaN	NaN	NaN	NaN	NaN	NaN	NaN	NaN	NaN	NaN
	PF3D7_0106300	calcium-transporting ATPase	NaN	NaN	NaN	0.0218923	NaN	NaN	NaN	NaN	NaN	0.882438	1.68894	NaN	NaN	NaN	NaN	NaN	NaN	NaN	NaN	0.371391	1.06468	NaN	NaN	NaN	NaN	NaN	NaN	NaN	NaN	NaN	NaN	NaN	NaN	NaN	NaN	NaN	NaN	NaN	NaN	NaN	NaN	NaN	NaN	NaN	NaN	NaN	NaN
	PF3D7_0113000	glutamic acid-rich protein	-0.650046	-0.931532	-1.01438	-0.794852	-1.64801	-1.00985	1.07163	0.998097	1.15769	1.33417	1.01235	1.17482	0.824075	0.984873	0.964288	0.651813	1.86271	1.94122	2.56345	2.12039	2.8658	2.45773	0.00776951	-0.297218	-1.1207	-0.562181	-0.957832	-0.0701145	-0.668295	-0.216982	-0.518019	-1.68527	-1.1176	-1.0072	-1.95137	-1.88315	-1.15383	-0.59846	-0.354944	NaN	0.00158601	NaN	-1.09216	-0.328147	-0.59131	-0.461424	-0.730775
	PF3D7_0212400	conserved Plasmodium membrane protein, unknown function	NaN	NaN	NaN	NaN	NaN	NaN	NaN	NaN	NaN	NaN	NaN	NaN	NaN	NaN	NaN	NaN	NaN	NaN	NaN	NaN	NaN	NaN	NaN	NaN	NaN	NaN	NaN	NaN	NaN	NaN	NaN	NaN	NaN	NaN	NaN	NaN	NaN	NaN	NaN	NaN	NaN	NaN	NaN	NaN	NaN	NaN	NaN
	PF3D7_0422700	eukaryotic initiation factor 4A-III, putative	NaN	NaN	NaN	NaN	NaN	NaN	NaN	NaN	NaN	NaN	NaN	NaN	-0.169615	NaN	-0.171125	NaN	NaN	NaN	NaN	NaN	NaN	NaN	-0.030413	NaN	-0.348703	0.186886	0.881743	0.0397255	-0.0184688	-0.0950467	-0.189894	0.0157679	-0.161105	-0.0589399	-0.406522	-0.474254	-0.504919	-0.390778	NaN	NaN	NaN	NaN	NaN	NaN	NaN	NaN	0.129349
	PF3D7_0513200	conserved Plasmodium protein, unknown function	NaN	NaN	NaN	NaN	NaN	NaN	NaN	NaN	NaN	NaN	NaN	NaN	NaN	NaN	NaN	NaN	NaN	NaN	NaN	NaN	NaN	NaN	NaN	NaN	NaN	NaN	NaN	NaN	NaN	NaN	NaN	NaN	NaN	NaN	NaN	NaN	NaN	NaN	NaN	NaN	NaN	NaN	NaN	NaN	NaN	NaN	NaN
	PF3D7_0515000	pre-mRNA-splicing factor CWC2, putative	NaN	NaN	NaN	NaN	NaN	NaN	NaN	NaN	NaN	NaN	NaN	NaN	NaN	NaN	NaN	NaN	NaN	NaN	NaN	NaN	NaN	NaN	NaN	NaN	NaN	0.594182	0.761541	NaN	NaN	NaN	NaN	NaN	NaN	NaN	NaN	NaN	NaN	-0.0515809	0.432746	NaN	0.918005	NaN	0.0328061	-0.091666	-0.0447467	-0.31742	0.91127
	PF3D7_0516200	40S ribosomal protein S11	0.202512	-0.374733	0.192699	-0.219215	-0.0112099	0.0113553	0.833821	0.173482	0.603692	0.366243	1.29343	0.903657	0.0775164	0.173254	0.0359054	0.292422	0.730314	0.777704	0.498557	0.65581	1.4714	0.91127	0.0284276	0.0159258	0.00690831	0.117881	0.0192037	-0.152508	-0.122538	0.0288814	-0.486812	-0.0968015	-0.0733174	-0.223175	-0.425463	-0.424707	-0.159202	-0.136716	0.228726	0.295907	0.049352	1.14197	-0.0238857	0.0912793	-0.164787	0.114894	0.204892
	PF3D7_0602600	conserved Plasmodium protein, unknown function	NaN	NaN	0.0419438	NaN	0.879314	NaN	NaN	NaN	0.653977	NaN	0.678523	NaN	-0.830075	NaN	-0.749621	NaN	NaN	NaN	0.137766	NaN	-0.28641	NaN	0.357158	NaN	NaN	NaN	NaN	NaN	NaN	NaN	NaN	NaN	NaN	NaN	NaN	NaN	NaN	NaN	NaN	0.708067	NaN	0.315199	-0.402512	0.327529	-0.51239	-0.27608	NaN
	PF3D7_0603400	trophozoite exported protein 1	NaN	NaN	NaN	NaN	NaN	NaN	NaN	NaN	NaN	NaN	NaN	NaN	NaN	NaN	NaN	NaN	NaN	NaN	NaN	NaN	NaN	NaN	NaN	NaN	NaN	NaN	NaN	NaN	-0.407191	NaN	NaN	NaN	-0.0745018	NaN	NaN	NaN	NaN	NaN	NaN	NaN	NaN	NaN	NaN	NaN	NaN	NaN	NaN
	PF3D7_0630500	ribosome biogenesis protein YTM1, putative	NaN	NaN	NaN	NaN	NaN	NaN	NaN	NaN	NaN	NaN	NaN	NaN	NaN	NaN	NaN	NaN	NaN	NaN	NaN	NaN	NaN	NaN	NaN	NaN	NaN	NaN	NaN	NaN	NaN	NaN	NaN	NaN	NaN	NaN	NaN	NaN	NaN	NaN	NaN	NaN	NaN	NaN	NaN	NaN	NaN	NaN	NaN
	PF3D7_0710200	conserved Plasmodium protein, unknown function	NaN	NaN	NaN	NaN	1.76056	NaN	NaN	NaN	NaN	NaN	2.93244	NaN	NaN	NaN	NaN	NaN	NaN	NaN	NaN	NaN	1.18675	NaN	NaN	NaN	NaN	NaN	NaN	NaN	NaN	NaN	NaN	NaN	NaN	NaN	NaN	NaN	NaN	NaN	NaN	NaN	NaN	NaN	NaN	NaN	NaN	NaN	NaN
	PF3D7_0720700	phosphoinositide-binding protein, putative	NaN	NaN	NaN	NaN	NaN	NaN	NaN	NaN	NaN	NaN	NaN	NaN	NaN	NaN	NaN	NaN	NaN	NaN	NaN	NaN	NaN	NaN	NaN	NaN	0.973648	NaN	NaN	NaN	NaN	NaN	NaN	NaN	NaN	NaN	NaN	NaN	-0.768936	NaN	NaN	NaN	NaN	NaN	NaN	NaN	NaN	NaN	NaN
	PF3D7_0802300	periodic tryptophan protein 2, putative	NaN	NaN	NaN	NaN	NaN	NaN	NaN	NaN	NaN	NaN	NaN	NaN	NaN	NaN	NaN	NaN	NaN	NaN	NaN	NaN	NaN	NaN	NaN	NaN	NaN	NaN	NaN	NaN	NaN	NaN	NaN	NaN	NaN	NaN	NaN	NaN	NaN	NaN	NaN	NaN	NaN	NaN	NaN	NaN	NaN	NaN	NaN
	PF3D7_0921800	ribosome production factor 1, putative	NaN	NaN	NaN	NaN	NaN	NaN	NaN	NaN	NaN	NaN	NaN	NaN	NaN	NaN	NaN	NaN	NaN	NaN	NaN	NaN	NaN	NaN	NaN	NaN	NaN	NaN	NaN	NaN	NaN	NaN	NaN	NaN	NaN	NaN	NaN	NaN	NaN	NaN	NaN	NaN	NaN	NaN	NaN	NaN	NaN	NaN	NaN
	PF3D7_0932100	protein MAM3, putative	NaN	NaN	NaN	NaN	NaN	NaN	NaN	NaN	NaN	NaN	NaN	NaN	NaN	NaN	NaN	NaN	NaN	NaN	NaN	NaN	NaN	NaN	NaN	NaN	NaN	NaN	NaN	NaN	NaN	NaN	NaN	NaN	NaN	NaN	NaN	NaN	NaN	NaN	NaN	NaN	NaN	NaN	NaN	NaN	NaN	NaN	NaN
	PF3D7_1014900	conserved Plasmodium protein, unknown function	NaN	-0.934856	NaN	NaN	NaN	NaN	NaN	-1.02283	NaN	NaN	NaN	NaN	NaN	NaN	NaN	NaN	NaN	0.00848693	NaN	NaN	NaN	NaN	NaN	NaN	-0.225919	-0.00259443	NaN	NaN	-0.314302	-1.08997	-0.0581124	NaN	-0.546899	0.15117	0.451963	NaN	0.218595	0.0772389	NaN	NaN	NaN	NaN	0.0886844	0.0480094	-0.107788	-0.0535284	NaN
	PF3D7_1021500	ATP-dependent RNA helicase ROK1, putative	NaN	NaN	NaN	NaN	NaN	NaN	NaN	NaN	NaN	NaN	NaN	NaN	NaN	NaN	NaN	NaN	NaN	NaN	NaN	NaN	NaN	NaN	NaN	NaN	NaN	NaN	NaN	NaN	NaN	NaN	NaN	NaN	NaN	NaN	NaN	NaN	NaN	NaN	NaN	NaN	NaN	NaN	NaN	NaN	NaN	NaN	NaN
	PF3D7_1033200	early transcribed membrane protein 10.2	NaN	NaN	NaN	NaN	NaN	NaN	NaN	NaN	NaN	NaN	NaN	NaN	NaN	NaN	NaN	NaN	NaN	NaN	NaN	NaN	NaN	NaN	NaN	NaN	NaN	NaN	NaN	NaN	-0.674476	-0.458172	-2.52866	NaN	-0.57366	-0.242206	-0.990796	NaN	NaN	NaN	NaN	0.438757	NaN	2.67789	-0.823473	NaN	-0.595293	NaN	NaN
	PF3D7_1105700	tRNA-splicing ligase RtcB, putative	NaN	NaN	NaN	NaN	NaN	NaN	NaN	NaN	NaN	NaN	NaN	NaN	NaN	NaN	NaN	NaN	NaN	NaN	NaN	NaN	NaN	NaN	NaN	NaN	NaN	NaN	0.134615	0.0619476	0.509848	-1.1125	NaN	NaN	0.462681	-1.43978	NaN	NaN	NaN	NaN	NaN	-0.00288247	NaN	0.0544372	0.0590784	-0.385376	0.064469	0.359564	0.0529723
	PF3D7_1216300	signal recognition particle subunit SRP19	NaN	NaN	NaN	NaN	NaN	NaN	NaN	NaN	NaN	NaN	NaN	NaN	NaN	NaN	NaN	NaN	NaN	NaN	NaN	NaN	NaN	NaN	NaN	NaN	NaN	NaN	NaN	NaN	NaN	NaN	NaN	NaN	NaN	NaN	NaN	NaN	NaN	NaN	NaN	NaN	NaN	NaN	NaN	NaN	NaN	NaN	NaN
	PF3D7_1228800	WD repeat-containing protein, putative	NaN	NaN	NaN	NaN	NaN	NaN	NaN	NaN	NaN	NaN	NaN	NaN	NaN	NaN	NaN	NaN	NaN	NaN	NaN	NaN	NaN	NaN	NaN	NaN	NaN	NaN	NaN	NaN	NaN	NaN	NaN	NaN	NaN	NaN	NaN	NaN	NaN	NaN	NaN	NaN	NaN	NaN	NaN	NaN	NaN	NaN	NaN
	PF3D7_1231600	pre-mRNA-splicing factor ATP-dependent RNA helicase PRP2, putative	NaN	NaN	NaN	NaN	NaN	NaN	NaN	NaN	NaN	NaN	NaN	NaN	NaN	NaN	NaN	NaN	NaN	NaN	NaN	NaN	NaN	NaN	NaN	NaN	NaN	NaN	NaN	NaN	NaN	NaN	NaN	NaN	NaN	NaN	NaN	NaN	NaN	NaN	NaN	NaN	NaN	NaN	NaN	NaN	NaN	NaN	NaN
	PF3D7_1236100	clustered-asparagine-rich protein	NaN	0.559558	NaN	NaN	NaN	NaN	NaN	0.191837	NaN	NaN	NaN	NaN	NaN	NaN	NaN	NaN	NaN	-0.159621	NaN	NaN	NaN	NaN	NaN	NaN	-0.354132	0.0650835	-0.0899735	0.127731	0.0518593	0.152933	NaN	-0.276556	0.111966	-0.0720372	NaN	-0.119821	0.486869	0.149057	0.352984	-0.0546401	0.202512	1.32767	0.15562	-0.254715	0.331247	-0.00345838	-0.117772
	PF3D7_1306200	conserved Plasmodium protein, unknown function	NaN	-0.474358	0.636172	NaN	NaN	NaN	NaN	0.0406453	0.666848	NaN	NaN	NaN	0.0440444	-0.277509	0.543694	-0.135666	NaN	0.82603	-0.552876	NaN	NaN	NaN	0.374845	0.349025	-0.153126	0.61553	-0.0400518	-0.0504668	0.278104	NaN	0.0745054	0.33448	-0.524728	NaN	-0.534057	0.0603672	-0.322451	0.451622	0.0738203	0.182917	0.227371	0.67075	-0.0379767	-0.415975	-0.037562	-0.170182	0.0962619
	PF3D7_1314700	pinin/SDK/MemA domain-containing protein, putative	NaN	NaN	NaN	NaN	NaN	NaN	NaN	NaN	NaN	NaN	NaN	NaN	NaN	NaN	NaN	NaN	NaN	NaN	NaN	NaN	NaN	NaN	NaN	NaN	NaN	NaN	NaN	NaN	-0.418909	-0.942758	NaN	NaN	0.591584	-1.27381	NaN	NaN	NaN	NaN	0.162726	NaN	-0.891643	NaN	NaN	NaN	NaN	NaN	NaN
	PF3D7_1331800	60S ribosomal protein L23, putative	0.0411028	0.231227	0.0719	0.467354	0.103397	0.315325	0.795351	0.7696	0.535456	1.01459	0.730662	0.964151	0.0874628	0.187822	0.0935602	0.217575	0.979879	0.618802	0.520045	0.560813	0.691445	0.763072	0.026021	0.0244615	-0.0543773	0.0715728	0.0408223	-0.234869	0.0169242	0.171141	0.0894982	0.059074	-0.027572	-0.0176369	0.115033	-0.00590291	0.0705267	-0.0691523	0.148869	-0.0267293	0.198368	0.940091	-0.0352243	-0.0448837	-0.147761	0.0120098	0.243303
	PF3D7_1351000	phosphatidylinositol transfer protein, putative	NaN	NaN	NaN	NaN	NaN	NaN	NaN	NaN	NaN	NaN	NaN	NaN	NaN	NaN	NaN	NaN	NaN	NaN	NaN	NaN	NaN	NaN	NaN	NaN	NaN	NaN	NaN	NaN	NaN	NaN	NaN	NaN	NaN	NaN	NaN	NaN	NaN	NaN	NaN	NaN	NaN	NaN	NaN	NaN	NaN	NaN	NaN
	PF3D7_1359400	CUGBP Elav-like family member 1	NaN	NaN	NaN	NaN	NaN	NaN	NaN	NaN	NaN	NaN	NaN	NaN	0.0779266	-0.0298416	-0.0700121	0.0451039	NaN	NaN	NaN	NaN	NaN	NaN	-0.0654156	0.147567	NaN	NaN	0.235727	NaN	NaN	NaN	NaN	NaN	NaN	NaN	NaN	NaN	NaN	NaN	0.0980152	0.248776	0.561302	1.35557	0.111432	-0.395611	0.611456	-0.383718	0.0661237
	PF3D7_1367100	U1 small nuclear ribonucleoprotein, putative	-1.86376	NaN	NaN	NaN	NaN	NaN	-0.857678	NaN	NaN	NaN	NaN	NaN	-0.320594	-0.308244	-0.373869	-0.23842	1.05485	NaN	NaN	NaN	NaN	NaN	-0.106249	0.292428	-0.82082	-0.35095	-0.485297	-0.345737	-1.16372	-0.740798	-1.41986	-1.51202	-1.44863	-1.32025	-1.9812	-0.864731	-1.49924	-1.26249	NaN	NaN	NaN	NaN	NaN	-0.897085	NaN	-0.0661237	0.144177
	PF3D7_1369700	U2 small nuclear ribonucleoprotein A', putative	NaN	NaN	NaN	NaN	NaN	NaN	NaN	NaN	NaN	NaN	NaN	NaN	NaN	NaN	NaN	NaN	NaN	NaN	NaN	NaN	NaN	NaN	NaN	NaN	NaN	NaN	NaN	NaN	NaN	NaN	NaN	NaN	NaN	NaN	NaN	NaN	NaN	NaN	NaN	NaN	NaN	NaN	NaN	NaN	NaN	NaN	NaN
	PF3D7_1414500	atypical protein kinase, ABC-1 family, putative	NaN	NaN	NaN	NaN	NaN	NaN	NaN	NaN	NaN	NaN	NaN	NaN	NaN	NaN	NaN	NaN	NaN	NaN	NaN	NaN	NaN	NaN	NaN	NaN	NaN	NaN	NaN	NaN	NaN	NaN	NaN	NaN	NaN	NaN	NaN	NaN	NaN	NaN	NaN	NaN	NaN	NaN	NaN	NaN	NaN	NaN	NaN
	PF3D7_1423000	nucleolar GTP-binding protein 2, putative	NaN	NaN	NaN	NaN	NaN	NaN	NaN	NaN	NaN	NaN	NaN	NaN	NaN	NaN	NaN	NaN	NaN	NaN	NaN	NaN	NaN	NaN	NaN	NaN	NaN	NaN	NaN	NaN	NaN	NaN	NaN	NaN	NaN	NaN	NaN	NaN	NaN	NaN	NaN	NaN	NaN	NaN	NaN	NaN	NaN	NaN	NaN
	PF3D7_1435700	ataxin-2 like protein, putative	NaN	NaN	NaN	NaN	NaN	NaN	NaN	NaN	NaN	NaN	NaN	NaN	NaN	NaN	NaN	NaN	NaN	NaN	NaN	NaN	NaN	NaN	NaN	NaN	NaN	NaN	NaN	NaN	NaN	NaN	0.147958	NaN	NaN	NaN	0.0593554	NaN	NaN	NaN	NaN	NaN	NaN	NaN	NaN	NaN	NaN	NaN	NaN
	PF3D7_1437000	N-acetyltransferase, putative	NaN	NaN	NaN	NaN	NaN	NaN	NaN	NaN	NaN	NaN	NaN	NaN	0.0861043	NaN	0.381062	NaN	NaN	NaN	NaN	NaN	NaN	NaN	-0.0515188	NaN	0.3122	-0.0107799	0.142609	-0.0677764	0.00417777	-0.182184	0.195096	-0.246104	-0.10197	0.0992008	0.0319598	-0.040121	-0.572051	0.0437352	-0.0819191	0.449277	-0.277377	0.249171	0.143394	-0.00129788	-0.0982739	0.00222347	-0.156563
	PF3D7_1446600	centrin-2	NaN	NaN	NaN	NaN	NaN	NaN	NaN	NaN	NaN	NaN	NaN	NaN	NaN	NaN	NaN	NaN	NaN	NaN	NaN	NaN	NaN	NaN	NaN	NaN	NaN	NaN	NaN	NaN	NaN	NaN	NaN	NaN	NaN	NaN	NaN	NaN	NaN	NaN	NaN	NaN	NaN	NaN	0.314406	NaN	-0.231701	NaN	NaN
	PF3D7_1450400	zinc finger protein, putative	NaN	NaN	NaN	NaN	NaN	NaN	NaN	NaN	NaN	NaN	NaN	NaN	NaN	NaN	NaN	NaN	NaN	NaN	NaN	NaN	NaN	NaN	NaN	NaN	NaN	NaN	NaN	NaN	NaN	NaN	NaN	NaN	NaN	NaN	NaN	NaN	NaN	NaN	NaN	NaN	NaN	NaN	NaN	NaN	NaN	NaN	NaN
	PF3D7_0610400	histone H3	NaN	-0.417704	2.23821	NaN	NaN	-0.73933	NaN	-0.235114	0.601697	NaN	NaN	-0.0535284	NaN	NaN	NaN	NaN	NaN	0.116498	-1.47477	NaN	NaN	0.670206	NaN	NaN	-0.160847	0.0383323	-0.219959	0.0814764	-0.479432	0.103999	-0.450676	-0.54587	-0.386336	-0.132511	-0.232616	-0.29725	0.0723116	0.365444	0.175684	0.113864	0.406101	1.1456	-0.26807	2.73908	-0.24744	0.304042	-0.454783
	PF3D7_1030100	pre-mRNA-splicing factor ATP-dependent RNA helicase PRP22, putative	NaN	NaN	NaN	NaN	NaN	NaN	NaN	NaN	NaN	NaN	NaN	NaN	NaN	NaN	NaN	NaN	NaN	NaN	NaN	NaN	NaN	NaN	NaN	NaN	NaN	NaN	NaN	NaN	NaN	NaN	NaN	NaN	NaN	NaN	NaN	NaN	NaN	NaN	NaN	NaN	NaN	NaN	NaN	NaN	NaN	NaN	NaN
	PF3D7_0218500	small nuclear ribonucleoprotein Sm D2, putative	-2.02626	NaN	NaN	NaN	NaN	NaN	-1.78657	NaN	NaN	NaN	NaN	NaN	-0.40834	-0.373509	-0.774281	-0.479955	0.183963	NaN	NaN	NaN	NaN	NaN	-0.432357	-0.114223	-1.74226	0.28921	0.0588013	-0.40163	NaN	-1.64883	-1.3094	0.486186	NaN	-1.82098	-2.14874	1.12444	-1.90358	-1.55262	0.0404014	0.674867	0.251689	0.828742	-0.0912178	-0.41565	-0.342378	-0.443288	0.228111
	PF3D7_0311800	conserved protein, unknown function	NaN	NaN	NaN	NaN	NaN	NaN	NaN	NaN	NaN	NaN	NaN	NaN	NaN	NaN	NaN	NaN	NaN	NaN	NaN	NaN	NaN	NaN	NaN	NaN	-0.267531	NaN	0.545079	-0.302056	NaN	NaN	NaN	-1.53072	NaN	NaN	NaN	-0.481505	0.180784	NaN	-0.0316954	0.297768	-0.859195	0.267149	0.667847	NaN	1.26652	NaN	0.304044
	PF3D7_0509400	RNA polymerase I	NaN	NaN	NaN	NaN	NaN	NaN	NaN	NaN	NaN	NaN	NaN	NaN	NaN	NaN	NaN	NaN	NaN	NaN	NaN	NaN	NaN	NaN	NaN	NaN	NaN	NaN	NaN	NaN	NaN	NaN	NaN	NaN	NaN	NaN	NaN	NaN	NaN	NaN	NaN	NaN	NaN	NaN	NaN	NaN	NaN	NaN	NaN
	PF3D7_0607000	translation initiation factor IF-2, putative	NaN	NaN	NaN	NaN	NaN	NaN	NaN	NaN	NaN	NaN	NaN	NaN	NaN	NaN	NaN	NaN	NaN	NaN	NaN	NaN	NaN	NaN	NaN	NaN	NaN	NaN	NaN	NaN	NaN	NaN	NaN	NaN	NaN	NaN	NaN	NaN	NaN	NaN	NaN	NaN	NaN	NaN	NaN	NaN	NaN	NaN	NaN
	PF3D7_0710600	60S ribosomal protein L34	-2.22378	-4.84263	NaN	NaN	NaN	NaN	-3.86481	-1.15192	NaN	NaN	NaN	NaN	-0.831717	-0.857583	-0.691616	-0.420294	-1.57089	3.36975	NaN	NaN	NaN	NaN	0.00158601	0.454387	-2.00144	-0.628727	0.137635	-0.110497	-1.50394	0.141048	-3.29647	-1.29513	-1.54971	-1.0145	-2.74594	-0.202763	-2.8668	0.0804998	0.152897	0.221472	0.404249	2.44308	NaN	-0.470094	NaN	-0.40806	0.0352017
	PF3D7_0719300	actin-related protein, putative	NaN	NaN	NaN	NaN	NaN	NaN	NaN	NaN	NaN	NaN	NaN	NaN	NaN	NaN	NaN	NaN	NaN	NaN	NaN	NaN	NaN	NaN	NaN	NaN	0.180275	NaN	0.757791	NaN	0.301119	0.0407788	0.414893	NaN	-0.22923	-0.111031	2.29116	NaN	0.255078	NaN	0.259544	0.148545	-0.128834	0.489504	0.427284	0.285477	0.263756	0.292652	1.02984
	PF3D7_0804500	conserved Plasmodium membrane protein, unknown function	NaN	NaN	NaN	NaN	NaN	NaN	NaN	NaN	NaN	NaN	NaN	NaN	NaN	NaN	NaN	NaN	NaN	NaN	NaN	NaN	NaN	NaN	NaN	NaN	NaN	NaN	NaN	NaN	NaN	NaN	NaN	NaN	NaN	NaN	NaN	NaN	NaN	NaN	NaN	NaN	NaN	NaN	NaN	NaN	NaN	NaN	NaN
	PF3D7_0821700	60S ribosomal protein L22, putative	NaN	NaN	NaN	NaN	NaN	NaN	NaN	NaN	NaN	NaN	NaN	NaN	-0.127494	0.201493	-0.65272	0.0228154	NaN	NaN	NaN	NaN	NaN	NaN	-0.377032	-0.00323527	NaN	NaN	NaN	1.51437	NaN	NaN	NaN	NaN	NaN	NaN	NaN	NaN	NaN	NaN	NaN	NaN	NaN	NaN	NaN	-0.115033	NaN	-2.16935	NaN
	PF3D7_0916700	RNA-binding protein musashi, putative	NaN	-0.142087	NaN	NaN	NaN	NaN	NaN	-0.199374	NaN	NaN	NaN	NaN	-0.246122	-0.0985544	-0.394847	-0.224411	NaN	-0.223508	NaN	NaN	NaN	NaN	0.0695647	-0.114613	-0.236249	-0.152508	0.0190613	0.0131449	-0.080576	0.0284251	-0.453083	-0.423739	-0.312796	-0.480679	-0.345198	-0.734395	0.139731	-0.395392	0.464459	0.346701	0.256528	0.722015	-0.0360672	-0.172616	-0.155936	-0.0385766	0.112633
	PF3D7_0925200	ribosomal RNA-processing protein 8, putative	NaN	-1.20683	NaN	NaN	NaN	NaN	NaN	1.34927	NaN	NaN	NaN	NaN	NaN	NaN	NaN	NaN	NaN	2.55073	NaN	NaN	NaN	NaN	NaN	NaN	NaN	NaN	NaN	NaN	-0.586038	-0.273218	NaN	NaN	-0.498933	-0.945008	NaN	NaN	NaN	NaN	NaN	NaN	NaN	NaN	NaN	0.361361	NaN	-0.547647	NaN
	PF3D7_1026800	40S ribosomal protein S2	NaN	NaN	NaN	NaN	NaN	NaN	NaN	NaN	NaN	NaN	NaN	NaN	NaN	NaN	NaN	NaN	NaN	NaN	NaN	NaN	NaN	NaN	NaN	NaN	NaN	NaN	-0.136997	-0.502942	0.556405	NaN	-0.907603	NaN	0.846152	NaN	0.174151	NaN	NaN	NaN	0.30147	-0.520146	0.260146	2.11478	NaN	-0.344488	NaN	-0.705049	0.342213
	PF3D7_1032100	mRNA-decapping enzyme subunit 1, putative	NaN	NaN	NaN	NaN	NaN	NaN	NaN	NaN	NaN	NaN	NaN	NaN	NaN	NaN	NaN	NaN	NaN	NaN	NaN	NaN	NaN	NaN	NaN	NaN	NaN	NaN	-0.713639	NaN	NaN	NaN	NaN	NaN	NaN	NaN	NaN	NaN	NaN	NaN	NaN	NaN	NaN	NaN	NaN	-0.0604624	NaN	-0.358846	-0.386959
	PF3D7_1109900	60S ribosomal protein L36	NaN	NaN	NaN	NaN	NaN	NaN	NaN	NaN	NaN	NaN	NaN	NaN	NaN	NaN	NaN	NaN	NaN	NaN	NaN	NaN	NaN	NaN	NaN	NaN	NaN	NaN	0.883855	NaN	NaN	NaN	-1.6579	NaN	NaN	NaN	-2.29173	NaN	NaN	NaN	-0.279616	NaN	-0.209228	NaN	-0.445794	NaN	-0.846661	NaN	0.489954
	PF3D7_1134800	coatomer subunit delta	-0.404745	-0.117828	NaN	0.0462803	-0.409527	NaN	-0.338524	0.943611	NaN	0.704724	-0.371721	NaN	NaN	NaN	NaN	NaN	0.215492	0.849599	NaN	0.70115	-0.0214675	NaN	NaN	NaN	0.319965	0.194014	0.118094	0.234465	0.141694	0.224553	0.267715	0.262711	0.456596	-0.317767	-0.025177	0.420917	0.645333	-0.192952	-0.0844867	-0.0773797	0.581399	0.394202	-0.0892673	0.0428878	0.184471	0.054662	0.00403388
	PF3D7_1135900	3-oxo-5-alpha-steroid 4-dehydrogenase, putative	0.261711	0.512658	0.292664	0.355184	0.0316775	0.234686	0.0563061	0.130602	0.0795658	0.319082	0.306612	0.313136	-0.0525658	0.798441	0.103665	0.0812627	-0.145047	-0.254978	-0.0537183	0.158983	0.356595	0.0966667	0.00575919	-0.526078	-0.0107883	-0.213876	0.109294	-0.0905825	-0.0470254	-0.0729976	-0.102574	-0.203264	-0.304006	-0.0745054	-0.0162785	0.0384952	0.192699	0.0156659	-0.143532	0.0173294	0.0357646	0.0193604	0.00432164	-0.0550568	-0.00391499	0.168561	-0.151682
	PF3D7_1140200	conserved Plasmodium protein, unknown function	NaN	NaN	NaN	NaN	NaN	NaN	NaN	NaN	NaN	NaN	NaN	NaN	NaN	NaN	NaN	NaN	NaN	NaN	NaN	NaN	NaN	NaN	NaN	NaN	NaN	NaN	NaN	NaN	NaN	NaN	NaN	NaN	NaN	NaN	NaN	NaN	NaN	NaN	NaN	NaN	NaN	NaN	NaN	NaN	NaN	NaN	NaN
	PF3D7_1208900	protein phosphatase, putative	NaN	NaN	NaN	NaN	NaN	NaN	NaN	NaN	NaN	NaN	NaN	NaN	NaN	NaN	NaN	NaN	NaN	NaN	NaN	NaN	NaN	NaN	NaN	NaN	NaN	NaN	NaN	NaN	NaN	NaN	NaN	NaN	NaN	NaN	NaN	NaN	NaN	NaN	NaN	NaN	NaN	NaN	NaN	NaN	NaN	NaN	NaN
	PF3D7_1212100	peripheral plastid protein 1, putative	NaN	NaN	NaN	NaN	NaN	NaN	NaN	NaN	NaN	NaN	NaN	NaN	NaN	NaN	NaN	NaN	NaN	NaN	NaN	NaN	NaN	NaN	NaN	NaN	NaN	NaN	0.580049	NaN	NaN	-1.03097	NaN	NaN	NaN	-0.84149	NaN	NaN	NaN	NaN	NaN	NaN	NaN	NaN	NaN	NaN	NaN	NaN	0.6072
	PF3D7_1227200	potassium channel	NaN	NaN	NaN	NaN	NaN	NaN	NaN	NaN	NaN	NaN	NaN	NaN	NaN	NaN	NaN	NaN	NaN	NaN	NaN	NaN	NaN	NaN	NaN	NaN	NaN	NaN	NaN	NaN	NaN	NaN	NaN	NaN	NaN	NaN	NaN	NaN	NaN	NaN	NaN	NaN	NaN	NaN	NaN	NaN	NaN	NaN	NaN
	PF3D7_1241900	tetratricopeptide repeat protein, putative	NaN	NaN	NaN	NaN	NaN	NaN	NaN	NaN	NaN	NaN	NaN	NaN	NaN	NaN	NaN	NaN	NaN	NaN	NaN	NaN	NaN	NaN	NaN	NaN	NaN	NaN	NaN	NaN	NaN	NaN	NaN	NaN	NaN	NaN	NaN	NaN	NaN	NaN	NaN	NaN	NaN	NaN	NaN	NaN	NaN	NaN	NaN
	PF3D7_1247900	nucleolar rRNA processing protein, putative	NaN	NaN	NaN	NaN	NaN	NaN	NaN	NaN	NaN	NaN	NaN	NaN	NaN	NaN	NaN	NaN	NaN	NaN	NaN	NaN	NaN	NaN	NaN	NaN	NaN	NaN	NaN	NaN	NaN	NaN	NaN	NaN	NaN	NaN	NaN	NaN	NaN	NaN	NaN	NaN	NaN	NaN	NaN	NaN	NaN	NaN	NaN
	PF3D7_1249800	THO complex subunit 2, putative	NaN	NaN	NaN	NaN	NaN	NaN	NaN	NaN	NaN	NaN	NaN	NaN	NaN	NaN	NaN	NaN	NaN	NaN	NaN	NaN	NaN	NaN	NaN	NaN	NaN	NaN	NaN	NaN	NaN	NaN	NaN	NaN	NaN	NaN	NaN	NaN	NaN	NaN	NaN	NaN	NaN	NaN	NaN	NaN	NaN	NaN	NaN
	PF3D7_1308900	mRNA-decapping enzyme 2, putative	NaN	NaN	NaN	NaN	NaN	NaN	NaN	NaN	NaN	NaN	NaN	NaN	NaN	NaN	NaN	NaN	NaN	NaN	NaN	NaN	NaN	NaN	NaN	NaN	-0.108861	0.102682	-0.0460569	-0.284159	NaN	-0.350384	0.437654	-0.0775164	NaN	-0.108357	0.292075	-0.0795658	-0.572758	0.140094	NaN	-0.00590291	NaN	-0.161049	0.226015	0.0533739	0.156655	0.0642235	-0.26472
	PF3D7_1334100	conserved Plasmodium protein, unknown function	NaN	NaN	NaN	NaN	NaN	NaN	NaN	NaN	NaN	NaN	NaN	NaN	NaN	NaN	NaN	NaN	NaN	NaN	NaN	NaN	NaN	NaN	NaN	NaN	NaN	NaN	NaN	NaN	NaN	NaN	NaN	NaN	NaN	NaN	NaN	NaN	NaN	NaN	NaN	NaN	NaN	NaN	NaN	NaN	NaN	NaN	NaN
	PF3D7_1408700	conserved Plasmodium protein, unknown function	NaN	NaN	NaN	NaN	NaN	NaN	NaN	NaN	NaN	NaN	NaN	NaN	NaN	NaN	NaN	NaN	NaN	NaN	NaN	NaN	NaN	NaN	NaN	NaN	NaN	NaN	NaN	NaN	NaN	NaN	NaN	NaN	NaN	NaN	NaN	NaN	NaN	NaN	NaN	NaN	NaN	NaN	NaN	NaN	NaN	NaN	NaN
	PF3D7_1421200	40S ribosomal protein S25	NaN	NaN	-0.893116	0.029912	-0.827282	NaN	NaN	NaN	-1.57433	0.605705	0.268075	NaN	NaN	NaN	NaN	NaN	NaN	NaN	-0.740071	0.578794	1.08386	NaN	NaN	NaN	-0.574476	0.27113	-0.237081	-0.823912	-0.385507	-0.659651	-1.4045	-1.25484	-0.0765846	-0.418028	-1.33442	-1.76592	-0.588357	0.452471	0.182311	0.750518	0.22033	2.34402	-1.44042	0.388091	-1.25477	-0.350497	-1.19278
	PF3D7_1438100	secretory complex protein 62	NaN	NaN	NaN	NaN	NaN	NaN	NaN	NaN	NaN	NaN	NaN	NaN	NaN	NaN	NaN	NaN	NaN	NaN	NaN	NaN	NaN	NaN	NaN	NaN	-0.599659	NaN	NaN	0.0278514	-0.187066	-0.234501	-2.2767	NaN	-0.388506	-0.127369	-0.868964	NaN	-0.316528	-1.34392	NaN	0.319225	NaN	2.00381	NaN	NaN	NaN	NaN	NaN
	PF3D7_1451800	sortilin	NaN	NaN	NaN	NaN	NaN	NaN	NaN	NaN	NaN	NaN	NaN	NaN	NaN	NaN	NaN	NaN	NaN	NaN	NaN	NaN	NaN	NaN	NaN	NaN	NaN	NaN	NaN	NaN	NaN	0.0638615	NaN	NaN	NaN	0.115738	NaN	NaN	NaN	NaN	NaN	NaN	NaN	NaN	-0.490618	NaN	-1.32637	NaN	NaN
	PF3D7_0617900	histone H3 variant	NaN	NaN	NaN	NaN	NaN	NaN	NaN	NaN	NaN	NaN	NaN	NaN	NaN	NaN	NaN	NaN	NaN	NaN	NaN	NaN	NaN	NaN	NaN	NaN	NaN	NaN	NaN	NaN	NaN	NaN	NaN	NaN	NaN	NaN	NaN	NaN	NaN	NaN	NaN	NaN	NaN	NaN	NaN	NaN	NaN	NaN	NaN
	PF3D7_0209800	ATP-dependent RNA helicase UAP56	NaN	NaN	NaN	NaN	NaN	NaN	NaN	NaN	NaN	NaN	NaN	NaN	NaN	NaN	NaN	NaN	NaN	NaN	NaN	NaN	NaN	NaN	NaN	NaN	NaN	NaN	NaN	NaN	NaN	NaN	NaN	NaN	NaN	NaN	NaN	NaN	NaN	NaN	NaN	NaN	NaN	NaN	0.708584	NaN	0.686344	NaN	NaN
	PF3D7_0310600	eukaryotic translation initiation factor 3 subunit K, putative, unspecified product	NaN	NaN	NaN	NaN	NaN	NaN	NaN	NaN	NaN	NaN	NaN	NaN	NaN	NaN	NaN	NaN	NaN	NaN	NaN	NaN	NaN	NaN	NaN	NaN	NaN	NaN	NaN	NaN	NaN	NaN	NaN	NaN	NaN	NaN	NaN	NaN	NaN	NaN	0.599603	0.406847	0.275603	0.559622	NaN	NaN	NaN	NaN	NaN
	PF3D7_0315600	zinc finger protein, putative	NaN	NaN	NaN	NaN	NaN	NaN	NaN	NaN	NaN	NaN	NaN	NaN	NaN	NaN	NaN	NaN	NaN	NaN	NaN	NaN	NaN	NaN	NaN	NaN	NaN	NaN	NaN	NaN	NaN	NaN	NaN	NaN	NaN	NaN	NaN	NaN	NaN	NaN	NaN	NaN	NaN	NaN	NaN	NaN	NaN	NaN	NaN
	PF3D7_0403200	conserved Plasmodium protein, unknown function	-0.787966	-1.13862	NaN	NaN	NaN	NaN	1.15056	0.229568	NaN	NaN	NaN	NaN	NaN	0.403866	NaN	0.32887	2.19793	1.93429	NaN	NaN	NaN	NaN	NaN	0.0123541	-1.044	-1.14071	NaN	NaN	-0.802839	-0.545178	-1.07503	-1.32608	-1.65213	-1.81693	-2.21545	-2.39243	-1.75711	-1.95977	NaN	NaN	NaN	NaN	NaN	NaN	NaN	NaN	NaN
	PF3D7_0403700	pre-mRNA-splicing factor CLF1, putative	NaN	NaN	NaN	NaN	NaN	NaN	NaN	NaN	NaN	NaN	NaN	NaN	NaN	NaN	NaN	NaN	NaN	NaN	NaN	NaN	NaN	NaN	NaN	NaN	NaN	NaN	NaN	NaN	NaN	NaN	NaN	NaN	NaN	NaN	NaN	NaN	NaN	NaN	NaN	NaN	NaN	NaN	NaN	NaN	NaN	NaN	NaN
	PF3D7_0506100	60S ribosomal subunit protein L24, putative	NaN	NaN	NaN	NaN	NaN	NaN	NaN	NaN	NaN	NaN	NaN	NaN	NaN	NaN	NaN	NaN	NaN	NaN	NaN	NaN	NaN	NaN	NaN	NaN	NaN	NaN	NaN	NaN	NaN	NaN	NaN	NaN	NaN	NaN	NaN	NaN	NaN	NaN	NaN	NaN	NaN	NaN	NaN	NaN	NaN	NaN	NaN
	PF3D7_0507600	cell differentiation protein, putative	NaN	NaN	NaN	NaN	NaN	NaN	NaN	NaN	NaN	NaN	NaN	NaN	NaN	NaN	NaN	NaN	NaN	NaN	NaN	NaN	NaN	NaN	NaN	NaN	NaN	NaN	NaN	NaN	NaN	NaN	NaN	NaN	NaN	NaN	NaN	NaN	NaN	NaN	NaN	NaN	NaN	NaN	NaN	NaN	NaN	NaN	NaN
	PF3D7_0526500	conserved Plasmodium protein, unknown function	NaN	NaN	NaN	NaN	NaN	NaN	NaN	NaN	NaN	NaN	NaN	NaN	NaN	NaN	NaN	NaN	NaN	NaN	NaN	NaN	NaN	NaN	NaN	NaN	NaN	NaN	NaN	NaN	NaN	NaN	NaN	NaN	NaN	NaN	NaN	NaN	NaN	NaN	NaN	NaN	NaN	NaN	NaN	NaN	NaN	NaN	NaN
	PF3D7_0613300	rhoptry protein ROP14	-0.287325	0.135206	NaN	NaN	NaN	NaN	-0.614889	0.0103378	NaN	NaN	NaN	NaN	NaN	NaN	NaN	NaN	-0.0841809	0.275842	NaN	NaN	NaN	NaN	NaN	NaN	0.194213	0.544182	-0.0899274	NaN	-0.0923248	0.477663	-0.0760217	-0.313362	-0.391229	-0.202386	0.282025	0.194608	0.660564	0.197335	2.12178	0.164787	2.00651	-0.0102069	-0.0885768	-0.177981	-0.244206	-0.0271541	-1.0265
	PF3D7_0621300	mRNA binding Pumilio-homology domain protein, putative	NaN	NaN	NaN	NaN	NaN	NaN	NaN	NaN	NaN	NaN	NaN	NaN	NaN	NaN	NaN	NaN	NaN	NaN	NaN	NaN	NaN	NaN	NaN	NaN	NaN	NaN	NaN	NaN	NaN	NaN	NaN	NaN	NaN	NaN	NaN	NaN	NaN	NaN	NaN	NaN	NaN	NaN	NaN	NaN	NaN	NaN	NaN
	PF3D7_0628600	DNA methyltransferase 1-associated protein 1, putative	NaN	NaN	NaN	NaN	NaN	NaN	NaN	NaN	NaN	NaN	NaN	NaN	NaN	NaN	NaN	NaN	NaN	NaN	NaN	NaN	NaN	NaN	NaN	NaN	NaN	NaN	NaN	NaN	NaN	NaN	NaN	NaN	NaN	NaN	NaN	NaN	NaN	NaN	NaN	NaN	NaN	NaN	0.606821	-0.323312	0.0370308	0.034707	NaN
	PF3D7_0706000	importin-7, putative	NaN	NaN	NaN	NaN	NaN	NaN	NaN	NaN	NaN	NaN	NaN	NaN	NaN	NaN	NaN	NaN	NaN	NaN	NaN	NaN	NaN	NaN	NaN	NaN	NaN	NaN	NaN	NaN	NaN	NaN	NaN	NaN	NaN	NaN	NaN	NaN	NaN	NaN	NaN	NaN	NaN	NaN	NaN	NaN	NaN	NaN	NaN
	PF3D7_0719800	conserved Plasmodium protein, unknown function	NaN	NaN	NaN	NaN	NaN	NaN	NaN	NaN	NaN	NaN	NaN	NaN	NaN	NaN	NaN	NaN	NaN	NaN	NaN	NaN	NaN	NaN	NaN	NaN	NaN	NaN	NaN	NaN	NaN	NaN	NaN	NaN	NaN	NaN	NaN	NaN	NaN	NaN	NaN	NaN	NaN	NaN	NaN	NaN	NaN	NaN	NaN
	PF3D7_0722600	U3 small nucleolar RNA-associated protein 7, putative	NaN	NaN	NaN	NaN	NaN	NaN	NaN	NaN	NaN	NaN	NaN	NaN	NaN	NaN	NaN	NaN	NaN	NaN	NaN	NaN	NaN	NaN	NaN	NaN	NaN	NaN	NaN	NaN	NaN	NaN	NaN	NaN	NaN	NaN	NaN	NaN	NaN	NaN	NaN	NaN	NaN	NaN	NaN	NaN	NaN	NaN	NaN
	PF3D7_0725300	conserved Plasmodium protein, unknown function	NaN	NaN	NaN	NaN	NaN	NaN	NaN	NaN	NaN	NaN	NaN	NaN	NaN	NaN	NaN	NaN	NaN	NaN	NaN	NaN	NaN	NaN	NaN	NaN	NaN	NaN	NaN	NaN	NaN	NaN	NaN	NaN	NaN	NaN	NaN	NaN	NaN	NaN	NaN	NaN	NaN	NaN	NaN	NaN	NaN	NaN	NaN
	PF3D7_0730500	conserved Plasmodium protein, unknown function	NaN	NaN	NaN	NaN	NaN	NaN	NaN	NaN	NaN	NaN	NaN	NaN	NaN	NaN	NaN	NaN	NaN	NaN	NaN	NaN	NaN	NaN	NaN	NaN	NaN	NaN	NaN	NaN	NaN	NaN	NaN	NaN	NaN	NaN	NaN	NaN	NaN	NaN	NaN	NaN	NaN	NaN	NaN	NaN	NaN	NaN	NaN
	PF3D7_0802000	glutamate dehydrogenase, putative	NaN	NaN	NaN	NaN	NaN	NaN	NaN	NaN	NaN	NaN	NaN	NaN	NaN	NaN	NaN	NaN	NaN	NaN	NaN	NaN	NaN	NaN	NaN	NaN	NaN	NaN	NaN	NaN	NaN	NaN	NaN	NaN	NaN	NaN	NaN	NaN	NaN	NaN	NaN	NaN	NaN	NaN	NaN	NaN	NaN	NaN	NaN
	PF3D7_0803100	U3 small nucleolar RNA-associated protein 14, putative	NaN	NaN	NaN	NaN	NaN	NaN	NaN	NaN	NaN	NaN	NaN	NaN	NaN	NaN	NaN	NaN	NaN	NaN	NaN	NaN	NaN	NaN	NaN	NaN	NaN	NaN	NaN	NaN	NaN	NaN	NaN	NaN	NaN	NaN	NaN	NaN	NaN	NaN	NaN	NaN	NaN	NaN	NaN	NaN	NaN	NaN	NaN
	PF3D7_0803700	tubulin gamma chain	NaN	NaN	NaN	NaN	NaN	NaN	NaN	NaN	NaN	NaN	NaN	NaN	NaN	NaN	NaN	NaN	NaN	NaN	NaN	NaN	NaN	NaN	NaN	NaN	NaN	-0.713696	0.370834	0.0637559	0.399445	-0.125387	0.0050406	NaN	0.434668	-0.0888201	0.0238941	NaN	NaN	0.0868751	-0.0263226	0.0942332	-0.135649	0.0915099	NaN	0.471249	NaN	0.384414	0.160146
	PF3D7_0804400	methionine aminopeptidase 1c, putative	NaN	NaN	NaN	NaN	NaN	NaN	NaN	NaN	NaN	NaN	NaN	NaN	NaN	NaN	NaN	NaN	NaN	NaN	NaN	NaN	NaN	NaN	NaN	NaN	NaN	NaN	NaN	NaN	NaN	NaN	NaN	NaN	NaN	NaN	NaN	NaN	NaN	NaN	NaN	NaN	NaN	NaN	NaN	NaN	NaN	NaN	NaN
	PF3D7_0811200	ER membrane protein complex subunit 1, putative	NaN	NaN	-0.233787	NaN	NaN	NaN	NaN	NaN	-0.116035	NaN	NaN	NaN	NaN	NaN	NaN	NaN	NaN	NaN	-0.0916482	NaN	NaN	NaN	NaN	NaN	0.29443	0.639422	NaN	0.491855	0.136191	-0.271784	-1.54473	NaN	0.633664	-0.634036	-0.850533	NaN	-0.234516	0.150657	NaN	-0.695281	NaN	1.22756	NaN	NaN	NaN	NaN	NaN
	PF3D7_0818800	U3 small nucleolar ribonucleoprotein protein IMP4, putative	NaN	NaN	NaN	NaN	NaN	NaN	NaN	NaN	NaN	NaN	NaN	NaN	NaN	NaN	NaN	NaN	NaN	NaN	NaN	NaN	NaN	NaN	NaN	NaN	NaN	NaN	NaN	NaN	NaN	NaN	NaN	NaN	NaN	NaN	NaN	NaN	NaN	NaN	NaN	NaN	NaN	NaN	NaN	NaN	NaN	NaN	NaN
	PF3D7_0820500	protein transport protein YIF1, putative	0.0187766	NaN	NaN	NaN	NaN	NaN	-1.029	NaN	NaN	NaN	NaN	NaN	NaN	NaN	NaN	NaN	-0.499871	NaN	NaN	NaN	NaN	NaN	NaN	NaN	0.17479	0.239651	-0.920025	0.392497	-0.0520122	0.0289697	0.402176	0.440185	0.00690831	0.254737	0.0333701	0.456702	-0.0392066	0.311041	-0.383812	-0.0227584	-0.129908	-0.166844	0.0127832	0.10538	-0.1569	0.0426648	-1.03801
	PF3D7_0821000	conserved Plasmodium protein, unknown function	-1.47481	0.895449	NaN	NaN	NaN	0.12636	-1.28634	0.232582	NaN	NaN	NaN	0.372673	-0.386204	NaN	-0.186081	NaN	0.1503	-0.589333	NaN	NaN	NaN	0.366252	0.146916	NaN	-0.688939	0.739878	-0.596274	0.430412	-1.16327	0.0681354	0.264476	-0.407625	-0.99827	-0.459327	0.531169	-0.192952	-0.848713	-0.177854	-0.249016	0.572072	-0.983932	-0.0299829	NaN	NaN	NaN	NaN	-1.30415
	PF3D7_0913000	conserved protein, unknown function	NaN	NaN	NaN	NaN	NaN	NaN	NaN	NaN	NaN	NaN	NaN	NaN	NaN	NaN	NaN	NaN	NaN	NaN	NaN	NaN	NaN	NaN	NaN	NaN	NaN	NaN	NaN	NaN	NaN	NaN	NaN	NaN	NaN	NaN	NaN	NaN	NaN	NaN	NaN	NaN	NaN	NaN	NaN	NaN	NaN	NaN	NaN
	PF3D7_0918300	eukaryotic translation initiation factor 3 subunit F, putative	NaN	NaN	0.584578	NaN	NaN	NaN	NaN	NaN	-0.387883	NaN	NaN	NaN	NaN	NaN	NaN	NaN	NaN	NaN	-0.966179	NaN	NaN	NaN	NaN	NaN	-1.0778	NaN	-0.247868	NaN	NaN	NaN	-1.19307	NaN	NaN	NaN	-0.799119	NaN	-0.468232	NaN	-0.110604	-0.271545	0.0363276	0.38024	NaN	NaN	NaN	NaN	-0.827512
	PF3D7_1006700	conserved Plasmodium protein, unknown function	NaN	NaN	NaN	NaN	NaN	NaN	NaN	NaN	NaN	NaN	NaN	NaN	NaN	NaN	NaN	NaN	NaN	NaN	NaN	NaN	NaN	NaN	NaN	NaN	NaN	-0.0301242	NaN	NaN	NaN	1.0282	NaN	-0.153157	NaN	0.613167	NaN	5.91102	NaN	0.0714515	NaN	NaN	NaN	NaN	NaN	NaN	NaN	NaN	NaN
	PF3D7_1105600	translocon component PTEX88	NaN	NaN	NaN	NaN	NaN	NaN	NaN	NaN	NaN	NaN	NaN	NaN	NaN	NaN	NaN	NaN	NaN	NaN	NaN	NaN	NaN	NaN	NaN	NaN	NaN	NaN	NaN	NaN	NaN	NaN	NaN	NaN	NaN	NaN	NaN	NaN	NaN	NaN	NaN	0.365853	NaN	2.08792	NaN	NaN	NaN	NaN	NaN
	PF3D7_1119000	acyl-CoA-binding protein, putative	NaN	NaN	NaN	NaN	NaN	NaN	NaN	NaN	NaN	NaN	NaN	NaN	NaN	NaN	NaN	NaN	NaN	NaN	NaN	NaN	NaN	NaN	NaN	NaN	NaN	NaN	0.190678	0.145462	-0.367918	NaN	NaN	NaN	0.0419438	NaN	NaN	NaN	NaN	NaN	NaN	NaN	NaN	NaN	NaN	NaN	NaN	NaN	-0.376751
	PF3D7_1125500	small nuclear ribonucleoprotein Sm D1, putative	-2.05445	NaN	-0.880949	NaN	NaN	-0.593402	-1.50263	NaN	-0.166843	NaN	NaN	0.293394	-0.368346	-0.800579	-0.646745	-1.19213	0.688225	NaN	0.752492	NaN	NaN	1.0918	-0.324527	-0.325449	-1.38836	1.10609	-0.206678	-0.629193	0.253989	-1.2646	-1.23596	-1.86683	0.69537	-0.258459	-1.45001	-1.46765	-1.32518	-0.175812	-0.582382	NaN	-0.462237	NaN	-0.0287048	NaN	-0.425753	NaN	-0.143102
	PF3D7_1146000	ribosome assembly protein 4, putative	NaN	NaN	NaN	NaN	NaN	NaN	NaN	NaN	NaN	NaN	NaN	NaN	NaN	NaN	NaN	NaN	NaN	NaN	NaN	NaN	NaN	NaN	NaN	NaN	NaN	NaN	NaN	NaN	NaN	NaN	NaN	NaN	NaN	NaN	NaN	NaN	NaN	NaN	NaN	NaN	NaN	NaN	NaN	NaN	NaN	NaN	NaN
	PF3D7_1147300	conserved Plasmodium protein, unknown function	NaN	NaN	NaN	NaN	NaN	NaN	NaN	NaN	NaN	NaN	NaN	NaN	NaN	NaN	NaN	NaN	NaN	NaN	NaN	NaN	NaN	NaN	NaN	NaN	-0.50032	NaN	NaN	NaN	-0.507706	-0.766977	NaN	NaN	-0.378945	-0.893828	NaN	NaN	-0.780091	NaN	NaN	0.0111663	NaN	0.808867	-0.365704	-0.145743	-0.630394	0.526784	NaN
	PF3D7_1227800	elongator complex protein 3, putative	NaN	NaN	NaN	NaN	NaN	NaN	NaN	NaN	NaN	NaN	NaN	NaN	NaN	NaN	NaN	NaN	NaN	NaN	NaN	NaN	NaN	NaN	NaN	NaN	NaN	NaN	NaN	NaN	NaN	NaN	NaN	NaN	NaN	NaN	NaN	NaN	NaN	NaN	NaN	NaN	NaN	NaN	NaN	NaN	NaN	NaN	NaN
	PF3D7_1246800	signal recognition particle receptor, beta subunit	NaN	NaN	NaN	NaN	NaN	0.373421	NaN	NaN	NaN	NaN	NaN	0.604652	-0.19281	NaN	-0.00924837	NaN	NaN	NaN	NaN	NaN	NaN	0.566766	0.225398	NaN	-0.0685741	0.820922	-0.155116	-0.302875	0.153416	-1.75343	-0.24284	-0.926835	-0.446128	-0.664301	-0.533472	-0.822852	0.0430645	0.282158	0.0054719	-0.365581	-0.147937	0.812511	0.138159	0.0439731	-0.0578721	0.135602	0.373063
	PF3D7_1307100	U3 small nucleolar RNA-associated protein 6, putative	NaN	NaN	NaN	NaN	NaN	NaN	NaN	NaN	NaN	NaN	NaN	NaN	NaN	NaN	NaN	NaN	NaN	NaN	NaN	NaN	NaN	NaN	NaN	NaN	NaN	NaN	NaN	NaN	NaN	NaN	NaN	NaN	NaN	NaN	NaN	NaN	NaN	NaN	NaN	NaN	NaN	NaN	NaN	NaN	NaN	NaN	NaN
	PF3D7_1307800	fork head domain protein, putative	-1.84446	-1.85639	NaN	NaN	-1.34824	NaN	-0.0901578	-0.211137	NaN	NaN	0.594357	NaN	NaN	NaN	NaN	NaN	1.7769	1.76103	NaN	NaN	2.18906	NaN	NaN	NaN	-1.75132	-0.9634	NaN	NaN	-0.983333	-0.644779	-1.67282	-1.46462	-1.87795	-1.69595	-2.48028	-3.1846	-2.70078	-2.94086	NaN	-0.151859	NaN	-0.935912	NaN	NaN	NaN	NaN	NaN
	PF3D7_1309500	H/ACA ribonucleoprotein complex subunit 1, putative	NaN	NaN	NaN	NaN	NaN	NaN	NaN	NaN	NaN	NaN	NaN	NaN	NaN	NaN	NaN	NaN	NaN	NaN	NaN	NaN	NaN	NaN	NaN	NaN	NaN	NaN	NaN	NaN	NaN	NaN	NaN	NaN	NaN	NaN	NaN	NaN	NaN	NaN	NaN	NaN	NaN	NaN	NaN	NaN	NaN	NaN	NaN
	PF3D7_1317800	40S ribosomal protein S19	NaN	0.287466	-1.03425	-0.0688771	-0.155888	-0.146264	NaN	0.69633	-0.59379	0.786223	0.440421	0.414614	0.132774	0.284212	0.359634	0.416365	NaN	0.463309	0.442758	0.866947	0.748805	0.480472	0.195852	0.180275	0.0107799	-0.342441	-0.0998654	0.0705725	-0.40032	0.351075	-0.217675	0.0017323	-0.174182	-0.0831111	-0.00520307	-0.0659858	0.250355	0.0758545	-0.0474428	-0.0177795	-0.0407344	0.389848	-0.0556962	-0.00388999	-0.206712	-0.0356239	-0.485903
	PF3D7_1343500	conserved Plasmodium protein, unknown function	NaN	NaN	NaN	NaN	NaN	NaN	NaN	NaN	NaN	NaN	NaN	NaN	NaN	NaN	NaN	NaN	NaN	NaN	NaN	NaN	NaN	NaN	NaN	NaN	NaN	NaN	NaN	NaN	NaN	NaN	NaN	NaN	NaN	NaN	NaN	NaN	NaN	NaN	NaN	NaN	NaN	NaN	NaN	NaN	NaN	NaN	NaN
	PF3D7_1343900	U4/U6 small nuclear ribonucleoprotein PRP4, putative	-0.228875	-1.01949	NaN	NaN	NaN	NaN	-0.799722	-0.132116	NaN	NaN	NaN	NaN	NaN	NaN	NaN	NaN	-0.388072	1.13757	NaN	NaN	NaN	NaN	NaN	NaN	0.0697022	0.379095	-0.307501	0.726401	0.83657	1.13727	-0.251401	-1.46048	0.899253	0.171238	-0.862208	0.0651287	-0.486509	-0.538339	0.588133	NaN	0.523863	NaN	-0.51513	1.4667	-0.507255	0.563561	-0.362065
	PF3D7_1360100	RNA-binding protein, putative	NaN	NaN	NaN	NaN	NaN	NaN	NaN	NaN	NaN	NaN	NaN	NaN	NaN	NaN	NaN	NaN	NaN	NaN	NaN	NaN	NaN	NaN	NaN	NaN	NaN	NaN	NaN	NaN	NaN	NaN	NaN	NaN	NaN	NaN	NaN	NaN	NaN	NaN	NaN	NaN	NaN	NaN	NaN	NaN	NaN	NaN	NaN
	PF3D7_1441100	conserved Plasmodium protein, unknown function	NaN	NaN	NaN	NaN	NaN	NaN	NaN	NaN	NaN	NaN	NaN	NaN	NaN	NaN	NaN	NaN	NaN	NaN	NaN	NaN	NaN	NaN	NaN	NaN	NaN	NaN	NaN	NaN	NaN	NaN	NaN	NaN	NaN	NaN	NaN	NaN	NaN	NaN	NaN	NaN	NaN	NaN	NaN	NaN	NaN	NaN	NaN
	PF3D7_1444300	1-acyl-sn-glycerol-3-phosphate acyltransferase, putative	-0.246105	NaN	-0.00579687	0.309717	0.560324	NaN	0.524164	NaN	-0.13814	0.185704	0.902035	NaN	-0.139887	0.12915	-0.000678201	0.217407	0.910963	NaN	0.168899	-0.164917	0.792106	NaN	0.000432815	0.0831111	0.329066	-0.133564	-0.0201649	-0.156397	-0.291733	-0.329755	-0.0559662	0.515563	0.188528	-0.438293	-0.219337	0.0180597	0.10017	0.532491	0.0869197	-0.109427	0.172231	0.399369	-0.160331	-0.0149266	-0.0777108	-0.0487942	-0.0486062
	PF3D7_1445700	conserved Plasmodium protein, unknown function	NaN	NaN	NaN	NaN	NaN	NaN	NaN	NaN	NaN	NaN	NaN	NaN	NaN	NaN	NaN	NaN	NaN	NaN	NaN	NaN	NaN	NaN	NaN	NaN	NaN	0.0436905	-0.0777869	-0.230449	-0.084242	0.0884849	0.1038	NaN	-0.065793	0.212919	0.107956	NaN	NaN	0.0056665	NaN	NaN	NaN	NaN	NaN	-0.271426	NaN	0.461442	0.225152
	PF3D7_1448000	U3 small nucleolar RNA-associated protein 12, putative	NaN	NaN	NaN	NaN	NaN	NaN	NaN	NaN	NaN	NaN	NaN	NaN	NaN	NaN	NaN	NaN	NaN	NaN	NaN	NaN	NaN	NaN	NaN	NaN	NaN	NaN	NaN	NaN	NaN	NaN	NaN	NaN	NaN	NaN	NaN	NaN	NaN	NaN	NaN	NaN	NaN	NaN	NaN	NaN	NaN	NaN	NaN
	PF3D7_1412500	actin II	-0.0296617	0.136585	NaN	NaN	NaN	NaN	1.15413	0.611513	NaN	NaN	NaN	NaN	NaN	0.32925	NaN	0.375721	1.26814	0.574053	NaN	NaN	NaN	NaN	NaN	0.0129261	0.17031	0.326118	-0.0486509	-0.0103502	0.652693	-0.768502	0.352307	0.383755	2.32121	0.910312	0.762391	0.722991	0.682034	0.724993	0.120883	0.146068	0.254594	0.370583	0.658189	0.555715	0.566084	0.635652	0.646992
	PF3D7_0215800	origin recognition complex subunit 5	NaN	NaN	NaN	NaN	NaN	NaN	NaN	NaN	NaN	NaN	NaN	NaN	NaN	NaN	NaN	NaN	NaN	NaN	NaN	NaN	NaN	NaN	NaN	NaN	NaN	NaN	NaN	NaN	NaN	NaN	NaN	NaN	NaN	NaN	NaN	NaN	NaN	NaN	NaN	NaN	NaN	NaN	NaN	NaN	NaN	NaN	NaN
	PF3D7_0302200;PF3D7_0302500	cytoadherence linked asexual protein 3.2 ; cytoadherence linked asexual protein 3.1	NaN	NaN	NaN	NaN	NaN	NaN	NaN	NaN	NaN	NaN	NaN	NaN	NaN	NaN	NaN	NaN	NaN	NaN	NaN	NaN	NaN	NaN	NaN	NaN	-1.69853	-0.548634	NaN	NaN	-0.764101	-0.349592	-0.532762	-1.11096	-0.911397	-0.0697022	-2.59824	-0.994073	-1.1224	-0.456596	NaN	NaN	NaN	NaN	NaN	NaN	NaN	NaN	NaN
	PF3D7_0304400	60S ribosomal protein L44	NaN	NaN	NaN	NaN	NaN	NaN	NaN	NaN	NaN	NaN	NaN	NaN	NaN	NaN	NaN	NaN	NaN	NaN	NaN	NaN	NaN	NaN	NaN	NaN	NaN	NaN	-1.29428	0.0405859	-1.29089	NaN	NaN	NaN	-2.02897	NaN	NaN	NaN	NaN	NaN	NaN	-0.283566	NaN	0.996542	-0.974178	-0.677441	-0.480961	-0.845109	-0.732404
	PF3D7_0312800	60S ribosomal protein L26, putative	NaN	NaN	NaN	NaN	NaN	NaN	NaN	NaN	NaN	NaN	NaN	NaN	NaN	NaN	NaN	NaN	NaN	NaN	NaN	NaN	NaN	NaN	NaN	NaN	-0.9407	-0.455229	NaN	-0.243791	-0.815859	-0.432211	-1.69008	-1.35586	-0.740601	-0.957692	-1.30797	-1.76575	-0.644578	-0.44159	0.381505	-0.143785	0.235972	1.33021	-0.675143	NaN	-0.667149	NaN	NaN
	PF3D7_0318100	stomatin-like protein	NaN	NaN	NaN	NaN	NaN	NaN	NaN	NaN	NaN	NaN	NaN	NaN	NaN	NaN	NaN	NaN	NaN	NaN	NaN	NaN	NaN	NaN	NaN	NaN	NaN	NaN	0.955462	0.162509	NaN	NaN	0.40621	NaN	NaN	NaN	-1.37624	NaN	NaN	NaN	0.0381553	0.26708	-0.289051	0.624421	NaN	0.262261	NaN	0.00489907	1.08284
	PF3D7_0323700	U4/U6.U5 tri-snRNP-associated protein 1, putative	NaN	NaN	NaN	NaN	NaN	NaN	NaN	NaN	NaN	NaN	NaN	NaN	NaN	NaN	NaN	NaN	NaN	NaN	NaN	NaN	NaN	NaN	NaN	NaN	-0.351075	-0.0575542	0.0659858	-0.0618453	NaN	NaN	-0.626736	NaN	NaN	NaN	-0.390264	NaN	-0.428915	0.103472	-0.0638464	0.968068	-0.542479	0.300928	0.523562	0.188743	-0.218716	0.157802	-0.0405859
	PF3D7_0419800	60S ribosomal protein L7ae/L30e, putative	NaN	NaN	NaN	NaN	NaN	NaN	NaN	NaN	NaN	NaN	NaN	NaN	NaN	NaN	NaN	NaN	NaN	NaN	NaN	NaN	NaN	NaN	NaN	NaN	NaN	NaN	NaN	NaN	NaN	NaN	NaN	NaN	NaN	NaN	NaN	NaN	NaN	NaN	NaN	0.914548	NaN	-0.711054	NaN	NaN	NaN	NaN	NaN
	PF3D7_0423600	conserved Plasmodium protein, unknown function	NaN	NaN	NaN	NaN	NaN	NaN	NaN	NaN	NaN	NaN	NaN	NaN	NaN	NaN	NaN	NaN	NaN	NaN	NaN	NaN	NaN	NaN	NaN	NaN	NaN	NaN	NaN	NaN	NaN	NaN	NaN	NaN	NaN	NaN	NaN	NaN	NaN	NaN	NaN	NaN	NaN	NaN	NaN	NaN	NaN	NaN	NaN
	PF3D7_0505200	actin-like protein, putative	NaN	NaN	NaN	-0.742265	NaN	NaN	NaN	NaN	NaN	0.562495	NaN	NaN	NaN	NaN	NaN	NaN	NaN	NaN	NaN	1.26963	NaN	NaN	NaN	NaN	NaN	NaN	NaN	NaN	0.460166	0.394183	NaN	-1.29419	1.71953	1.6462	NaN	1.09114	NaN	NaN	NaN	NaN	NaN	NaN	NaN	NaN	NaN	NaN	NaN
	PF3D7_0527000	DNA replication licensing factor MCM3, putative	NaN	NaN	NaN	NaN	NaN	NaN	NaN	NaN	NaN	NaN	NaN	NaN	NaN	NaN	NaN	NaN	NaN	NaN	NaN	NaN	NaN	NaN	NaN	NaN	NaN	NaN	NaN	NaN	NaN	NaN	NaN	NaN	NaN	NaN	NaN	NaN	NaN	NaN	NaN	NaN	NaN	NaN	NaN	NaN	NaN	NaN	NaN
	PF3D7_0624400	conserved Plasmodium protein, unknown function	NaN	0.626558	NaN	NaN	NaN	NaN	NaN	-0.22404	NaN	NaN	NaN	NaN	NaN	NaN	NaN	NaN	NaN	-0.735163	NaN	NaN	NaN	NaN	NaN	NaN	-1.18797	0.822478	0.22404	NaN	NaN	NaN	0.184344	0.0215407	NaN	NaN	0.766044	-0.368377	-1.6226	-0.0356239	NaN	NaN	NaN	NaN	NaN	NaN	NaN	NaN	0.520447
	PF3D7_0629400	RNA-binding protein, putative	NaN	NaN	NaN	NaN	NaN	NaN	NaN	NaN	NaN	NaN	NaN	NaN	NaN	NaN	NaN	NaN	NaN	NaN	NaN	NaN	NaN	NaN	NaN	NaN	NaN	NaN	0.253384	NaN	NaN	NaN	NaN	NaN	NaN	NaN	NaN	NaN	NaN	NaN	NaN	-0.0446039	NaN	0.490943	0.515712	-0.387583	0.367259	-0.116498	-0.429965
	PF3D7_0629600	conserved Plasmodium protein, unknown function	NaN	NaN	NaN	NaN	NaN	NaN	NaN	NaN	NaN	NaN	NaN	NaN	NaN	NaN	NaN	NaN	NaN	NaN	NaN	NaN	NaN	NaN	NaN	NaN	NaN	NaN	NaN	NaN	NaN	NaN	NaN	NaN	NaN	NaN	NaN	NaN	NaN	NaN	NaN	NaN	NaN	NaN	NaN	NaN	NaN	NaN	NaN
	PF3D7_0704000	conserved Plasmodium membrane protein, unknown function	NaN	NaN	NaN	NaN	NaN	NaN	NaN	NaN	NaN	NaN	NaN	NaN	NaN	NaN	NaN	NaN	NaN	NaN	NaN	NaN	NaN	NaN	NaN	NaN	NaN	NaN	NaN	NaN	NaN	NaN	NaN	NaN	NaN	NaN	NaN	NaN	NaN	NaN	NaN	NaN	NaN	NaN	NaN	NaN	NaN	NaN	NaN
	PF3D7_0705700	40S ribosomal protein S29, putative	-0.049442	-0.0203421	-0.116489	0.407038	0.151079	0.350136	0.170694	0.129529	-0.329359	0.481243	1.12386	1.09228	-0.735836	0.172978	-0.0804387	0.112022	0.32987	-0.198659	-0.158429	0.0173518	1.11816	0.637193	0.595695	-0.00374143	0.277152	-0.187768	0.444349	0.138187	-0.213604	0.636885	-0.935862	-0.31823	-0.40234	0.0417141	-0.425211	-0.342668	0.0487942	-0.119954	0.494774	-0.52677	0.67238	0.737254	0.205768	0.604213	-0.186377	0.0515936	0.105946
	PF3D7_0706400	60S ribosomal protein L37	NaN	NaN	NaN	NaN	NaN	NaN	NaN	NaN	NaN	NaN	NaN	NaN	NaN	NaN	NaN	NaN	NaN	NaN	NaN	NaN	NaN	NaN	NaN	NaN	NaN	NaN	NaN	NaN	NaN	NaN	NaN	NaN	NaN	NaN	NaN	NaN	NaN	NaN	-0.755137	NaN	0.24245	NaN	NaN	NaN	NaN	NaN	NaN
	PF3D7_0707900	ribosomal protein S8e, putative	NaN	NaN	NaN	NaN	NaN	NaN	NaN	NaN	NaN	NaN	NaN	NaN	NaN	NaN	NaN	NaN	NaN	NaN	NaN	NaN	NaN	NaN	NaN	NaN	NaN	NaN	NaN	NaN	NaN	NaN	NaN	NaN	NaN	NaN	NaN	NaN	NaN	NaN	NaN	NaN	NaN	NaN	NaN	NaN	NaN	NaN	NaN
	PF3D7_0722500	pre-mRNA-splicing factor CWC15, putative	NaN	NaN	NaN	NaN	NaN	NaN	NaN	NaN	NaN	NaN	NaN	NaN	NaN	NaN	NaN	NaN	NaN	NaN	NaN	NaN	NaN	NaN	NaN	NaN	NaN	NaN	NaN	NaN	NaN	NaN	NaN	NaN	NaN	NaN	NaN	NaN	NaN	NaN	NaN	NaN	NaN	NaN	NaN	NaN	NaN	NaN	NaN
	PF3D7_0727100	conserved Plasmodium protein, unknown function	NaN	NaN	NaN	NaN	NaN	NaN	NaN	NaN	NaN	NaN	NaN	NaN	NaN	NaN	NaN	NaN	NaN	NaN	NaN	NaN	NaN	NaN	NaN	NaN	NaN	NaN	NaN	NaN	NaN	NaN	NaN	NaN	NaN	NaN	NaN	NaN	NaN	NaN	NaN	NaN	NaN	NaN	NaN	NaN	NaN	NaN	NaN
	PF3D7_0729400	ribosome biogenesis protein BRX1 homolog, putative	-1.4403	-1.44541	NaN	NaN	NaN	NaN	0.840927	0.787617	NaN	NaN	NaN	NaN	NaN	NaN	NaN	NaN	2.52597	2.30714	NaN	NaN	NaN	NaN	NaN	NaN	NaN	NaN	NaN	NaN	NaN	-1.02013	NaN	NaN	NaN	-1.44657	NaN	NaN	NaN	NaN	NaN	-0.761966	NaN	0.972733	-0.943278	-0.794104	-0.547573	-0.543892	NaN
	PF3D7_0808100	AP-3 complex subunit delta, putative	NaN	NaN	NaN	NaN	NaN	NaN	NaN	NaN	NaN	NaN	NaN	NaN	NaN	NaN	NaN	NaN	NaN	NaN	NaN	NaN	NaN	NaN	NaN	NaN	NaN	NaN	NaN	NaN	NaN	NaN	NaN	NaN	NaN	NaN	NaN	NaN	NaN	NaN	NaN	NaN	NaN	NaN	NaN	NaN	NaN	NaN	NaN
	PF3D7_0823900	dicarboxylate/tricarboxylate carrier	0.0551957	0.296102	0.0209111	NaN	-1.01089	NaN	0.209765	-0.0568609	-0.110417	NaN	-0.36669	NaN	-0.626669	NaN	-0.735788	NaN	-0.124314	-0.183851	-0.222869	NaN	0.741057	NaN	-0.139125	NaN	-0.205247	0.706865	0.128953	0.0231085	-0.698061	0.282649	NaN	0.359472	0.0526941	0.274442	NaN	0.017052	0.184978	0.404917	0.657548	0.258684	0.305212	0.265102	-0.0560262	-0.161049	0.204516	0.213454	0.124328
	PF3D7_0904700	bacterial histone-like protein	NaN	NaN	NaN	NaN	NaN	NaN	NaN	NaN	NaN	NaN	NaN	NaN	NaN	NaN	NaN	NaN	NaN	NaN	NaN	NaN	NaN	NaN	NaN	NaN	NaN	NaN	NaN	NaN	NaN	NaN	NaN	NaN	NaN	NaN	NaN	NaN	NaN	NaN	NaN	NaN	NaN	NaN	NaN	NaN	NaN	NaN	NaN
	PF3D7_0905100	nucleoporin NUP100/NSP100, putative	NaN	NaN	0.196103	-0.0323829	0.234256	0.37215	NaN	NaN	0.419431	0.0310761	0.652326	0.233023	NaN	NaN	NaN	NaN	NaN	NaN	0.14274	0.148999	0.348799	-0.0136546	NaN	NaN	NaN	NaN	-0.232989	0.146244	NaN	NaN	NaN	NaN	NaN	NaN	NaN	NaN	NaN	NaN	0.176706	0.0494719	0.0561673	0.23011	-0.645706	0.865306	0.00834347	0.251247	0.111833
	PF3D7_0909800	small nuclear ribonucleoprotein Sm D3, putative	NaN	NaN	NaN	NaN	NaN	NaN	NaN	NaN	NaN	NaN	NaN	NaN	NaN	NaN	NaN	NaN	NaN	NaN	NaN	NaN	NaN	NaN	NaN	NaN	NaN	NaN	-0.45332	-0.581303	NaN	NaN	0.618145	NaN	NaN	NaN	-0.832745	NaN	NaN	NaN	-0.273849	1.10902	-0.735091	0.982563	-0.37202	0.116989	-0.0584279	-0.0695647	0.346078
	PF3D7_0913700	conserved Plasmodium protein, unknown function	NaN	NaN	NaN	NaN	NaN	NaN	NaN	NaN	NaN	NaN	NaN	NaN	NaN	NaN	NaN	NaN	NaN	NaN	NaN	NaN	NaN	NaN	NaN	NaN	NaN	NaN	NaN	NaN	NaN	NaN	NaN	NaN	NaN	NaN	NaN	NaN	NaN	NaN	NaN	NaN	NaN	NaN	NaN	NaN	NaN	NaN	NaN
	PF3D7_1003500	40S ribosomal protein S20e, putative	0.768078	-0.749234	0.270708	-1.02553	0.0433446	-0.417488	0.69635	-0.0309717	0.283092	0.0402002	1.37884	0.363011	NaN	NaN	NaN	NaN	-0.228131	0.0833836	0.0267293	0.851999	1.11116	0.687509	NaN	NaN	-0.425172	-0.218595	-0.189088	-0.641639	0.482745	-0.609755	-0.433194	-0.0847447	0.662023	0.134873	-0.799069	-0.362779	0.0966667	0.078457	0.130272	0.431559	0.19333	0.683229	-0.0391324	-0.226139	0.0959919	-0.294665	0.0237521
	PF3D7_1123900	splicing factor, putative	-1.98176	NaN	NaN	NaN	NaN	NaN	-1.21143	NaN	NaN	NaN	NaN	NaN	NaN	NaN	NaN	NaN	0.715366	NaN	NaN	NaN	NaN	NaN	NaN	NaN	-1.11873	-0.10044	-0.177327	0.547594	-0.963476	0.111524	NaN	-0.36087	-1.32999	-0.50853	NaN	-1.39884	-1.92945	-0.586981	NaN	NaN	NaN	NaN	NaN	NaN	NaN	NaN	-0.941088
	PF3D7_1133700	FHA domain-containing protein, putative	NaN	NaN	NaN	NaN	NaN	NaN	NaN	NaN	NaN	NaN	NaN	NaN	NaN	NaN	NaN	NaN	NaN	NaN	NaN	NaN	NaN	NaN	NaN	NaN	NaN	NaN	NaN	NaN	NaN	NaN	NaN	NaN	NaN	NaN	NaN	NaN	NaN	NaN	NaN	NaN	NaN	NaN	NaN	NaN	NaN	NaN	NaN
	PF3D7_1133800	RNA (uracil-5-)methyltransferase, putative	NaN	NaN	-0.0178406	NaN	NaN	NaN	NaN	NaN	0.655718	NaN	NaN	NaN	NaN	NaN	NaN	NaN	NaN	NaN	0.688494	NaN	NaN	NaN	NaN	NaN	NaN	NaN	-1.74425	NaN	NaN	-0.0972062	NaN	-0.227864	NaN	-0.0533895	NaN	-0.494774	NaN	NaN	NaN	NaN	NaN	NaN	NaN	NaN	NaN	NaN	0.0706641
	PF3D7_1141800	EELM2 domain-containing protein, putative	NaN	NaN	NaN	NaN	NaN	NaN	NaN	NaN	NaN	NaN	NaN	NaN	NaN	NaN	NaN	NaN	NaN	NaN	NaN	NaN	NaN	NaN	NaN	NaN	NaN	NaN	0.146525	NaN	NaN	NaN	NaN	NaN	NaN	NaN	NaN	NaN	NaN	NaN	NaN	0.434656	NaN	-0.181421	-0.352824	0.0307813	-0.764935	-0.470615	0.499476
	PF3D7_1143300	DNA-directed RNA polymerases I and III subunit RPAC1, putative	NaN	NaN	NaN	NaN	NaN	NaN	NaN	NaN	NaN	NaN	NaN	NaN	NaN	NaN	NaN	NaN	NaN	NaN	NaN	NaN	NaN	NaN	NaN	NaN	NaN	NaN	NaN	NaN	NaN	NaN	NaN	NaN	NaN	NaN	NaN	NaN	NaN	NaN	NaN	NaN	NaN	NaN	NaN	NaN	NaN	NaN	NaN
	PF3D7_1202200	mitochondrial phosphate carrier protein	-0.441439	0.625	-0.843422	NaN	-0.337011	0.0730139	0.326077	0.617631	-1.30665	NaN	-0.169047	-0.0394191	0.254594	-0.00302647	0.408712	0.0776955	0.655169	0.268075	-0.429829	NaN	0.323312	0.390668	0.125519	-0.0641329	0.232661	0.0235337	0.164271	-0.305562	-0.278811	0.0857264	0.342668	-0.0938305	-0.172279	-0.0950467	0.248899	0.116911	-0.341135	0.0663367	0.0920721	0.539499	0.370611	-0.243303	0.0384361	0.107819	-0.0239883	-0.180784	-0.141351
	PF3D7_1202900	high mobility group protein B1	-0.817181	-0.286763	-0.136601	-1.45691	NaN	-0.565695	-0.238953	-0.0593554	1.20883	-0.709026	NaN	0.449474	NaN	NaN	NaN	NaN	0.668482	0.173511	1.28036	0.557288	NaN	1.38101	NaN	NaN	-0.823243	-0.0524158	NaN	NaN	-0.624443	-0.310689	-2.11754	NaN	-0.544519	-0.287354	-1.79211	NaN	-0.203469	-0.266637	NaN	1.45202	NaN	3.28195	-1.19423	NaN	-1.07875	NaN	NaN
	PF3D7_1207100	small subunit rRNA processing factor, putative	NaN	NaN	NaN	NaN	NaN	NaN	NaN	NaN	NaN	NaN	NaN	NaN	NaN	NaN	NaN	NaN	NaN	NaN	NaN	NaN	NaN	NaN	NaN	NaN	NaN	NaN	NaN	NaN	-1.16169	-1.25223	-2.05056	NaN	-0.933463	-1.24501	-0.0882855	NaN	NaN	NaN	NaN	NaN	NaN	NaN	NaN	NaN	NaN	NaN	NaN
	PF3D7_1220100	pre-mRNA-processing factor 17, putative	NaN	NaN	NaN	NaN	NaN	NaN	NaN	NaN	NaN	NaN	NaN	NaN	NaN	NaN	NaN	NaN	NaN	NaN	NaN	NaN	NaN	NaN	NaN	NaN	NaN	NaN	NaN	NaN	NaN	NaN	NaN	NaN	NaN	NaN	NaN	NaN	NaN	NaN	NaN	NaN	NaN	NaN	NaN	NaN	NaN	NaN	NaN
	PF3D7_1225700	VAC14 domain-containing protein, putative	NaN	NaN	NaN	NaN	NaN	NaN	NaN	NaN	NaN	NaN	NaN	NaN	NaN	NaN	NaN	NaN	NaN	NaN	NaN	NaN	NaN	NaN	NaN	NaN	NaN	NaN	NaN	NaN	NaN	NaN	NaN	NaN	NaN	NaN	NaN	NaN	NaN	NaN	NaN	NaN	NaN	NaN	NaN	NaN	NaN	NaN	NaN
	PF3D7_1229100	multidrug resistance-associated protein 2	NaN	NaN	NaN	NaN	NaN	NaN	NaN	NaN	NaN	NaN	NaN	NaN	NaN	NaN	NaN	NaN	NaN	NaN	NaN	NaN	NaN	NaN	NaN	NaN	NaN	-1.02807	NaN	NaN	-0.310021	0.0157534	NaN	-1.13429	-0.151026	-0.237931	NaN	-0.0430645	NaN	-0.225645	NaN	NaN	NaN	NaN	NaN	NaN	NaN	NaN	NaN
	PF3D7_1238500	conserved Plasmodium protein, unknown function	NaN	NaN	NaN	NaN	NaN	NaN	NaN	NaN	NaN	NaN	NaN	NaN	NaN	NaN	NaN	NaN	NaN	NaN	NaN	NaN	NaN	NaN	NaN	NaN	NaN	NaN	NaN	NaN	NaN	NaN	NaN	NaN	NaN	NaN	NaN	NaN	NaN	NaN	NaN	NaN	NaN	NaN	NaN	NaN	NaN	NaN	NaN
	PF3D7_1238600	sphingomyelin phosphodiesterase	0.1125	0.144903	-0.199669	0.10743	NaN	NaN	0.0220482	-0.31545	0.139862	-0.460166	NaN	NaN	0.515813	-0.525267	0.370722	-0.601221	0.0126402	-0.295819	0.38405	-0.31572	NaN	NaN	-0.242704	0.0164963	-0.278094	0.0632283	0.044464	NaN	0.128425	-0.198871	-0.450597	0.17288	-0.402664	0.0930325	-0.321568	-0.205142	-0.210963	0.0772846	-0.343257	0.120373	-0.348905	0.0673039	-0.139236	-0.656725	-0.027175	-0.0203421	0.372506
	PF3D7_1246600	pre-mRNA-splicing factor CWC26, putative	NaN	NaN	NaN	NaN	NaN	NaN	NaN	NaN	NaN	NaN	NaN	NaN	NaN	NaN	NaN	NaN	NaN	NaN	NaN	NaN	NaN	NaN	NaN	NaN	NaN	NaN	NaN	NaN	-0.731159	-0.420186	NaN	NaN	-1.1841	-1.07464	NaN	NaN	NaN	NaN	NaN	NaN	NaN	NaN	NaN	NaN	NaN	NaN	NaN
	PF3D7_1302800	40S ribosomal protein S7, putative	NaN	NaN	NaN	NaN	NaN	NaN	NaN	NaN	NaN	NaN	NaN	NaN	NaN	NaN	NaN	NaN	NaN	NaN	NaN	NaN	NaN	NaN	NaN	NaN	NaN	NaN	NaN	NaN	NaN	NaN	NaN	NaN	NaN	NaN	NaN	NaN	NaN	NaN	NaN	NaN	NaN	NaN	NaN	NaN	NaN	NaN	NaN
	PF3D7_1305300	conserved Plasmodium protein, unknown function	NaN	NaN	NaN	NaN	NaN	NaN	NaN	NaN	NaN	NaN	NaN	NaN	NaN	NaN	NaN	NaN	NaN	NaN	NaN	NaN	NaN	NaN	NaN	NaN	NaN	NaN	NaN	NaN	NaN	NaN	NaN	NaN	NaN	NaN	NaN	NaN	NaN	NaN	NaN	NaN	NaN	NaN	NaN	NaN	NaN	NaN	NaN
	PF3D7_1308400	conserved Plasmodium protein, unknown function	NaN	NaN	NaN	NaN	NaN	NaN	NaN	NaN	NaN	NaN	NaN	NaN	NaN	NaN	NaN	NaN	NaN	NaN	NaN	NaN	NaN	NaN	NaN	NaN	NaN	NaN	NaN	NaN	NaN	NaN	NaN	NaN	NaN	NaN	NaN	NaN	NaN	NaN	NaN	NaN	NaN	NaN	NaN	NaN	NaN	NaN	NaN
	PF3D7_1324200	micro-fibrillar-associated protein, putative	NaN	NaN	NaN	NaN	NaN	NaN	NaN	NaN	NaN	NaN	NaN	NaN	NaN	NaN	NaN	NaN	NaN	NaN	NaN	NaN	NaN	NaN	NaN	NaN	NaN	NaN	NaN	NaN	-0.47339	0.0171104	-2.44073	NaN	-0.970469	-0.969896	0.849839	NaN	NaN	NaN	NaN	NaN	NaN	NaN	NaN	NaN	NaN	NaN	NaN
	PF3D7_1343000	phosphoethanolamine N-methyltransferase	NaN	NaN	NaN	NaN	NaN	NaN	NaN	NaN	NaN	NaN	NaN	NaN	NaN	NaN	NaN	NaN	NaN	NaN	NaN	NaN	NaN	NaN	NaN	NaN	NaN	NaN	NaN	NaN	NaN	NaN	NaN	NaN	NaN	NaN	NaN	NaN	NaN	NaN	NaN	NaN	NaN	NaN	NaN	NaN	NaN	NaN	NaN
	PF3D7_1343800	conserved Plasmodium protein, unknown function	NaN	NaN	NaN	NaN	NaN	NaN	NaN	NaN	NaN	NaN	NaN	NaN	NaN	NaN	NaN	NaN	NaN	NaN	NaN	NaN	NaN	NaN	NaN	NaN	NaN	NaN	NaN	NaN	NaN	NaN	NaN	NaN	NaN	NaN	NaN	NaN	NaN	NaN	NaN	NaN	NaN	NaN	NaN	NaN	NaN	NaN	NaN
	PF3D7_1402500	ubiquitin-40S ribosomal protein S27a, putative	NaN	NaN	NaN	NaN	NaN	NaN	NaN	NaN	NaN	NaN	NaN	NaN	NaN	0.320648	NaN	0.429343	NaN	NaN	NaN	NaN	NaN	NaN	NaN	-0.081965	NaN	NaN	NaN	NaN	NaN	NaN	NaN	NaN	NaN	NaN	NaN	NaN	NaN	NaN	0.173	0.278881	1.07279	0.685733	NaN	NaN	NaN	NaN	NaN
	PF3D7_1410600	eukaryotic translation initiation factor 2 subunit gamma, putative	NaN	NaN	NaN	NaN	NaN	NaN	NaN	NaN	NaN	NaN	NaN	NaN	NaN	NaN	NaN	NaN	NaN	NaN	NaN	NaN	NaN	NaN	NaN	NaN	NaN	NaN	NaN	NaN	NaN	-1.06874	NaN	NaN	NaN	-1.44005	NaN	NaN	NaN	NaN	NaN	NaN	NaN	NaN	NaN	NaN	NaN	NaN	NaN
	PF3D7_1413900	DnaJ protein, putative	NaN	1.40763	NaN	NaN	NaN	-1.40103	NaN	0.279669	NaN	NaN	NaN	0.133733	NaN	NaN	NaN	NaN	NaN	-0.092817	NaN	NaN	NaN	1.8476	NaN	NaN	-0.0946183	-0.259664	-0.120984	0.0255294	-0.565503	0.162912	NaN	1.68404	-1.33239	0.207461	NaN	0.425811	0.191057	-0.0758749	0.193961	0.0719367	0.0304067	-0.0289935	0.159629	0.0510852	-0.00353892	0.085956	-0.598763
	PF3D7_1417800	DNA replication licensing factor MCM2	NaN	NaN	NaN	NaN	NaN	NaN	NaN	NaN	NaN	NaN	NaN	NaN	NaN	NaN	NaN	NaN	NaN	NaN	NaN	NaN	NaN	NaN	NaN	NaN	NaN	NaN	NaN	NaN	NaN	NaN	NaN	NaN	NaN	NaN	NaN	NaN	NaN	NaN	NaN	NaN	NaN	NaN	NaN	NaN	NaN	NaN	NaN
	PF3D7_1438000	eukaryotic translation initiation factor eIF2A, putative	NaN	NaN	NaN	NaN	NaN	NaN	NaN	NaN	NaN	NaN	NaN	NaN	NaN	NaN	NaN	NaN	NaN	NaN	NaN	NaN	NaN	NaN	NaN	NaN	NaN	NaN	NaN	NaN	NaN	NaN	NaN	NaN	NaN	NaN	NaN	NaN	NaN	NaN	NaN	NaN	NaN	NaN	NaN	NaN	NaN	NaN	NaN
	PF3D7_1442900	protein transport protein SEC7, putative	NaN	NaN	NaN	NaN	NaN	NaN	NaN	NaN	NaN	NaN	NaN	NaN	NaN	NaN	NaN	NaN	NaN	NaN	NaN	NaN	NaN	NaN	NaN	NaN	NaN	NaN	NaN	NaN	NaN	NaN	NaN	NaN	NaN	NaN	NaN	NaN	NaN	NaN	NaN	NaN	NaN	NaN	NaN	NaN	NaN	NaN	NaN
	PF3D7_1448500	conserved Plasmodium protein, unknown function	NaN	NaN	NaN	NaN	NaN	NaN	NaN	NaN	NaN	NaN	NaN	NaN	NaN	NaN	NaN	NaN	NaN	NaN	NaN	NaN	NaN	NaN	NaN	NaN	NaN	NaN	NaN	NaN	NaN	NaN	NaN	NaN	NaN	NaN	NaN	NaN	NaN	NaN	NaN	NaN	NaN	NaN	NaN	NaN	NaN	NaN	NaN
	PF3D7_1453800	glucose-6-phosphate dehydrogenase-6-phosphogluconolactonase	NaN	NaN	NaN	NaN	NaN	NaN	NaN	NaN	NaN	NaN	NaN	NaN	NaN	NaN	NaN	NaN	NaN	NaN	NaN	NaN	NaN	NaN	NaN	NaN	NaN	NaN	NaN	NaN	NaN	NaN	NaN	NaN	NaN	NaN	NaN	NaN	NaN	NaN	NaN	NaN	NaN	NaN	-0.121879	0.232684	-0.00190562	-0.111432	NaN
	PF3D7_1459400	conserved Plasmodium protein, unknown function	NaN	NaN	NaN	NaN	NaN	NaN	NaN	NaN	NaN	NaN	NaN	NaN	-0.6254	NaN	-1.11895	NaN	NaN	NaN	NaN	NaN	NaN	NaN	-0.486833	NaN	NaN	NaN	NaN	0.34839	-0.487459	0.149377	NaN	NaN	-0.625511	-0.546956	NaN	NaN	NaN	NaN	NaN	-0.0277203	NaN	1.22024	-0.0458782	0.264651	0.163112	0.160718	NaN
	PF3D7_1464000	YL1 nuclear protein, putative	0.024887	NaN	NaN	NaN	NaN	NaN	0.924632	NaN	NaN	NaN	NaN	NaN	NaN	NaN	NaN	NaN	0.738465	NaN	NaN	NaN	NaN	NaN	NaN	NaN	NaN	0.229298	NaN	NaN	NaN	NaN	-0.408627	NaN	NaN	NaN	0.0639171	NaN	NaN	0.117067	NaN	NaN	NaN	NaN	NaN	NaN	NaN	NaN	NaN
	PF3D7_0202000	knob-associated histidine-rich protein	NaN	NaN	NaN	NaN	NaN	NaN	NaN	NaN	NaN	NaN	NaN	NaN	NaN	NaN	NaN	NaN	NaN	NaN	NaN	NaN	NaN	NaN	NaN	NaN	NaN	NaN	NaN	NaN	NaN	NaN	NaN	NaN	NaN	NaN	NaN	NaN	NaN	NaN	NaN	NaN	NaN	NaN	NaN	NaN	NaN	NaN	NaN
	PF3D7_0210100	60S ribosomal protein L37ae, putative	NaN	NaN	NaN	NaN	NaN	NaN	NaN	NaN	NaN	NaN	NaN	NaN	NaN	NaN	NaN	NaN	NaN	NaN	NaN	NaN	NaN	NaN	NaN	NaN	NaN	NaN	NaN	NaN	NaN	NaN	NaN	NaN	NaN	NaN	NaN	NaN	NaN	NaN	NaN	NaN	NaN	NaN	-0.903684	NaN	-0.334025	NaN	NaN
	PF3D7_0217800	40S ribosomal protein S26	NaN	NaN	NaN	NaN	NaN	NaN	NaN	NaN	NaN	NaN	NaN	NaN	0.652142	0.505943	0.695192	0.457653	NaN	NaN	NaN	NaN	NaN	NaN	-0.0058548	-0.0610894	NaN	NaN	-0.0208527	-0.397584	-0.504039	-0.797262	NaN	NaN	-1.04171	-1.39468	NaN	NaN	NaN	NaN	0.341986	0.246207	0.28889	0.528885	-0.577552	NaN	-0.730584	NaN	-0.468152
	PF3D7_0305500	conserved Plasmodium protein, unknown function	NaN	NaN	NaN	NaN	NaN	NaN	NaN	NaN	NaN	NaN	NaN	NaN	NaN	NaN	NaN	NaN	NaN	NaN	NaN	NaN	NaN	NaN	NaN	NaN	NaN	NaN	NaN	NaN	NaN	NaN	NaN	NaN	NaN	NaN	NaN	NaN	NaN	NaN	0.610795	NaN	1.01984	NaN	NaN	NaN	NaN	NaN	NaN
	PF3D7_0321800	WD repeat-containing protein, putative	NaN	NaN	NaN	NaN	NaN	NaN	NaN	NaN	NaN	NaN	NaN	NaN	NaN	NaN	NaN	NaN	NaN	NaN	NaN	NaN	NaN	NaN	NaN	NaN	NaN	NaN	NaN	NaN	NaN	NaN	NaN	NaN	NaN	NaN	NaN	NaN	NaN	NaN	NaN	NaN	NaN	NaN	NaN	NaN	NaN	NaN	NaN
	PF3D7_0420000	zinc finger protein, putative	NaN	NaN	NaN	NaN	NaN	NaN	NaN	NaN	NaN	NaN	NaN	NaN	NaN	NaN	NaN	NaN	NaN	NaN	NaN	NaN	NaN	NaN	NaN	NaN	NaN	NaN	NaN	NaN	NaN	NaN	NaN	NaN	NaN	NaN	NaN	NaN	NaN	NaN	NaN	NaN	NaN	NaN	NaN	NaN	NaN	NaN	NaN
	PF3D7_0503800	60S ribosomal protein L31	-0.693038	NaN	NaN	0.0960516	NaN	-0.262193	0.173895	NaN	NaN	0.212768	NaN	0.38289	-0.0723159	-0.257614	-0.31687	-0.312433	0.528771	NaN	NaN	0.130272	NaN	0.877037	0.0285691	-0.211481	1.43157	1.602	-0.0779696	-0.206393	-0.486853	0.329703	0.198745	-0.561693	-0.516326	-0.419215	-0.464624	-0.943434	-1.56299	2.54187	-0.390188	0.00811629	0.178746	0.753604	-1.0267	-0.60985	-0.0452081	-0.511569	-0.0171834
	PF3D7_0519500	carbon catabolite repressor protein 4, putative	NaN	NaN	NaN	NaN	NaN	NaN	NaN	NaN	NaN	NaN	NaN	NaN	NaN	NaN	NaN	NaN	NaN	NaN	NaN	NaN	NaN	NaN	NaN	NaN	NaN	NaN	NaN	NaN	NaN	NaN	NaN	NaN	NaN	NaN	NaN	NaN	NaN	NaN	NaN	NaN	NaN	NaN	NaN	NaN	NaN	NaN	NaN
	PF3D7_0520400	single-stranded DNA-binding protein, putative	NaN	NaN	NaN	NaN	NaN	NaN	NaN	NaN	NaN	NaN	NaN	NaN	NaN	NaN	NaN	NaN	NaN	NaN	NaN	NaN	NaN	NaN	NaN	NaN	NaN	NaN	NaN	NaN	NaN	NaN	NaN	NaN	NaN	NaN	NaN	NaN	NaN	NaN	NaN	NaN	NaN	NaN	NaN	NaN	NaN	NaN	NaN
	PF3D7_0521700	ATP-dependent RNA helicase DDX1, putative	NaN	NaN	NaN	NaN	NaN	NaN	NaN	NaN	NaN	NaN	NaN	NaN	NaN	NaN	NaN	NaN	NaN	NaN	NaN	NaN	NaN	NaN	NaN	NaN	NaN	NaN	NaN	NaN	NaN	NaN	NaN	NaN	NaN	NaN	NaN	NaN	NaN	NaN	NaN	NaN	NaN	NaN	NaN	NaN	NaN	NaN	NaN
	PF3D7_0522800	pre-mRNA-splicing factor BUD31, putative	NaN	NaN	NaN	NaN	NaN	NaN	NaN	NaN	NaN	NaN	NaN	NaN	NaN	NaN	NaN	NaN	NaN	NaN	NaN	NaN	NaN	NaN	NaN	NaN	NaN	NaN	NaN	NaN	NaN	NaN	NaN	NaN	NaN	NaN	NaN	NaN	NaN	NaN	NaN	NaN	NaN	NaN	NaN	NaN	NaN	NaN	NaN
	PF3D7_0603100	RNA-binding protein, putative	NaN	NaN	NaN	NaN	NaN	NaN	NaN	NaN	NaN	NaN	NaN	NaN	NaN	NaN	NaN	NaN	NaN	NaN	NaN	NaN	NaN	NaN	NaN	NaN	NaN	NaN	NaN	NaN	NaN	NaN	NaN	NaN	NaN	NaN	NaN	NaN	NaN	NaN	NaN	NaN	NaN	NaN	NaN	NaN	NaN	NaN	NaN
	PF3D7_0620500	cleavage stimulation factor subunit 1, putative	NaN	NaN	NaN	NaN	NaN	NaN	NaN	NaN	NaN	NaN	NaN	NaN	NaN	NaN	NaN	NaN	NaN	NaN	NaN	NaN	NaN	NaN	NaN	NaN	NaN	NaN	NaN	NaN	NaN	NaN	NaN	NaN	NaN	NaN	NaN	NaN	NaN	NaN	NaN	NaN	NaN	NaN	NaN	NaN	NaN	NaN	NaN
	PF3D7_0705300	origin recognition complex subunit 2, putative	NaN	NaN	NaN	NaN	NaN	NaN	NaN	NaN	NaN	NaN	NaN	NaN	NaN	NaN	NaN	NaN	NaN	NaN	NaN	NaN	NaN	NaN	NaN	NaN	NaN	NaN	NaN	NaN	NaN	NaN	NaN	NaN	NaN	NaN	NaN	NaN	NaN	NaN	NaN	NaN	NaN	NaN	NaN	NaN	NaN	NaN	NaN
	PF3D7_0705400	DNA replication licensing factor MCM7	NaN	NaN	NaN	NaN	NaN	NaN	NaN	NaN	NaN	NaN	NaN	NaN	NaN	NaN	NaN	NaN	NaN	NaN	NaN	NaN	NaN	NaN	NaN	NaN	NaN	NaN	NaN	NaN	NaN	NaN	NaN	NaN	NaN	NaN	NaN	NaN	NaN	NaN	NaN	NaN	NaN	NaN	NaN	NaN	NaN	NaN	NaN
	PF3D7_0710700	conserved Plasmodium protein, unknown function	NaN	NaN	NaN	NaN	NaN	NaN	NaN	NaN	NaN	NaN	NaN	NaN	NaN	NaN	NaN	NaN	NaN	NaN	NaN	NaN	NaN	NaN	NaN	NaN	NaN	NaN	NaN	NaN	NaN	NaN	NaN	NaN	NaN	NaN	NaN	NaN	NaN	NaN	NaN	NaN	NaN	NaN	NaN	NaN	NaN	NaN	NaN
	PF3D7_0711500	regulator of chromosome condensation, putative	NaN	NaN	NaN	NaN	NaN	NaN	NaN	NaN	NaN	NaN	NaN	NaN	NaN	NaN	NaN	NaN	NaN	NaN	NaN	NaN	NaN	NaN	NaN	NaN	NaN	NaN	NaN	3.40124	NaN	NaN	NaN	NaN	NaN	NaN	NaN	NaN	NaN	NaN	NaN	-0.797428	NaN	0.95786	NaN	NaN	NaN	NaN	NaN
	PF3D7_0727500	mTERF domain-containing protein, putative	NaN	NaN	NaN	NaN	NaN	NaN	NaN	NaN	NaN	NaN	NaN	NaN	NaN	NaN	NaN	NaN	NaN	NaN	NaN	NaN	NaN	NaN	NaN	NaN	NaN	NaN	NaN	NaN	NaN	NaN	NaN	NaN	NaN	NaN	NaN	NaN	NaN	NaN	NaN	NaN	NaN	NaN	NaN	NaN	NaN	NaN	NaN
	PF3D7_0801500	nucleolar protein 10, putative	NaN	NaN	NaN	NaN	NaN	NaN	NaN	NaN	NaN	NaN	NaN	NaN	NaN	NaN	NaN	NaN	NaN	NaN	NaN	NaN	NaN	NaN	NaN	NaN	NaN	NaN	NaN	NaN	NaN	NaN	NaN	NaN	NaN	NaN	NaN	NaN	NaN	NaN	NaN	NaN	NaN	NaN	NaN	NaN	NaN	NaN	NaN
	PF3D7_0801800	mannose-6-phosphate isomerase, putative	NaN	NaN	NaN	NaN	NaN	NaN	NaN	NaN	NaN	NaN	NaN	NaN	NaN	NaN	NaN	NaN	NaN	NaN	NaN	NaN	NaN	NaN	NaN	NaN	-0.932114	0.684434	NaN	NaN	NaN	NaN	-0.793532	-0.310922	NaN	NaN	-1.47815	-1.18751	-0.712504	-1.25272	NaN	NaN	NaN	NaN	NaN	NaN	NaN	NaN	NaN
	PF3D7_0807600	conserved Plasmodium protein, unknown function	NaN	NaN	NaN	NaN	NaN	NaN	NaN	NaN	NaN	NaN	NaN	NaN	NaN	NaN	NaN	NaN	NaN	NaN	NaN	NaN	NaN	NaN	NaN	NaN	NaN	NaN	NaN	NaN	-1.22675	-1.0352	-1.24917	NaN	-2.5255	-2.13159	-1.52483	NaN	NaN	NaN	NaN	NaN	NaN	NaN	NaN	NaN	NaN	NaN	NaN
	PF3D7_0812700	U1 small nuclear ribonucleoprotein C, putative	NaN	NaN	NaN	NaN	NaN	NaN	NaN	NaN	NaN	NaN	NaN	NaN	NaN	NaN	NaN	NaN	NaN	NaN	NaN	NaN	NaN	NaN	NaN	NaN	NaN	NaN	0.0418037	-0.475915	NaN	NaN	NaN	NaN	NaN	NaN	NaN	NaN	NaN	NaN	-0.0506369	-0.0487942	-0.587598	0.0555613	-0.146068	-0.870582	0.232661	-0.327228	0.478299
	PF3D7_0814300	AAA family ATPase, putative	NaN	NaN	NaN	NaN	NaN	NaN	NaN	NaN	NaN	NaN	NaN	NaN	NaN	NaN	NaN	NaN	NaN	NaN	NaN	NaN	NaN	NaN	NaN	NaN	NaN	NaN	NaN	NaN	NaN	NaN	NaN	NaN	NaN	NaN	NaN	NaN	NaN	NaN	NaN	NaN	NaN	NaN	NaN	NaN	NaN	NaN	NaN
	PF3D7_0817900	high mobility group protein B2	0.978708	NaN	NaN	NaN	NaN	NaN	0.0464211	NaN	NaN	NaN	NaN	NaN	NaN	NaN	NaN	NaN	-0.770437	NaN	NaN	NaN	NaN	NaN	NaN	NaN	-0.798441	0.436901	NaN	0.252363	-0.552262	-0.759156	-2.11054	NaN	-0.294845	-0.472176	-1.40411	NaN	0.0164963	-0.251204	NaN	1.28546	NaN	2.64548	-2.74468	NaN	-3.04311	NaN	NaN
	PF3D7_0822300	small nuclear ribonucleoprotein G, putative	NaN	NaN	NaN	NaN	NaN	NaN	NaN	NaN	NaN	NaN	NaN	NaN	NaN	NaN	NaN	NaN	NaN	NaN	NaN	NaN	NaN	NaN	NaN	NaN	NaN	NaN	NaN	NaN	NaN	NaN	NaN	NaN	NaN	NaN	NaN	NaN	NaN	NaN	-0.439715	NaN	1.80847	NaN	-0.221085	0.0970852	-0.399159	-0.737254	NaN
	PF3D7_0828300	conserved Plasmodium protein, unknown function	-2.52035	-3.74878	NaN	NaN	NaN	NaN	-0.959963	-2.40474	NaN	NaN	NaN	NaN	NaN	NaN	NaN	NaN	2.11387	1.52507	NaN	NaN	NaN	NaN	NaN	NaN	-2.04258	0.677149	NaN	NaN	NaN	NaN	-2.2996	NaN	NaN	NaN	-1.81097	NaN	-2.63693	-1.22392	NaN	NaN	NaN	NaN	NaN	NaN	NaN	NaN	NaN
	PF3D7_0904900	copper-transporting ATPase	NaN	NaN	NaN	NaN	NaN	NaN	NaN	NaN	NaN	NaN	NaN	NaN	NaN	NaN	NaN	NaN	NaN	NaN	NaN	NaN	NaN	NaN	NaN	NaN	NaN	NaN	NaN	NaN	NaN	NaN	NaN	NaN	NaN	NaN	NaN	NaN	NaN	NaN	NaN	NaN	NaN	NaN	NaN	NaN	NaN	NaN	NaN
	PF3D7_0912500	SAP domain-containing protein, putative	NaN	NaN	NaN	NaN	NaN	NaN	NaN	NaN	NaN	NaN	NaN	NaN	NaN	NaN	NaN	NaN	NaN	NaN	NaN	NaN	NaN	NaN	NaN	NaN	-0.503773	-0.0237521	NaN	-0.503756	0.19711	-0.559736	NaN	-0.599508	0.015212	-0.10809	NaN	-0.617769	0.0803848	-0.448584	NaN	NaN	NaN	NaN	0.040121	-0.259303	-0.046772	0.450282	NaN
	PF3D7_0918200	50S ribosomal protein L3, apicoplast, putative	NaN	NaN	NaN	NaN	NaN	NaN	NaN	NaN	NaN	NaN	NaN	NaN	NaN	NaN	NaN	NaN	NaN	NaN	NaN	NaN	NaN	NaN	NaN	NaN	NaN	NaN	NaN	NaN	NaN	NaN	NaN	NaN	NaN	NaN	NaN	NaN	NaN	NaN	NaN	NaN	NaN	NaN	NaN	NaN	NaN	NaN	NaN
	PF3D7_0924700	splicing factor 3A subunit 3, putative	NaN	NaN	NaN	NaN	NaN	NaN	NaN	NaN	NaN	NaN	NaN	NaN	NaN	NaN	NaN	NaN	NaN	NaN	NaN	NaN	NaN	NaN	NaN	NaN	NaN	NaN	NaN	NaN	NaN	NaN	NaN	NaN	NaN	NaN	NaN	NaN	NaN	NaN	NaN	NaN	NaN	NaN	NaN	NaN	NaN	NaN	NaN
	PF3D7_0935000	U2 small nuclear ribonucleoprotein B'', putative	NaN	NaN	NaN	NaN	NaN	NaN	NaN	NaN	NaN	NaN	NaN	NaN	NaN	NaN	NaN	NaN	NaN	NaN	NaN	NaN	NaN	NaN	NaN	NaN	NaN	NaN	NaN	NaN	NaN	NaN	NaN	NaN	NaN	NaN	NaN	NaN	NaN	NaN	NaN	NaN	NaN	NaN	NaN	NaN	NaN	NaN	NaN
	PF3D7_1019400	60S ribosomal protein L30e, putative	NaN	NaN	NaN	NaN	0.363227	NaN	NaN	NaN	NaN	NaN	1.47529	NaN	0.160662	0.0652193	0.398022	-0.0100636	NaN	NaN	NaN	NaN	1.59445	NaN	0.126444	0.168385	-1.02242	NaN	-0.169875	-0.1995	NaN	NaN	NaN	NaN	NaN	NaN	NaN	NaN	-0.928841	NaN	-0.173108	0.505841	-0.390718	1.56644	-0.207211	-0.47176	-0.144999	-0.169027	-0.224081
	PF3D7_1027700	centrin-3	NaN	NaN	NaN	NaN	NaN	NaN	NaN	NaN	NaN	NaN	NaN	NaN	NaN	NaN	NaN	NaN	NaN	NaN	NaN	NaN	NaN	NaN	NaN	NaN	NaN	NaN	NaN	NaN	NaN	NaN	NaN	NaN	NaN	NaN	NaN	NaN	NaN	NaN	NaN	NaN	NaN	NaN	NaN	NaN	NaN	NaN	NaN
	PF3D7_1116100	serine esterase, putative	NaN	NaN	NaN	NaN	NaN	NaN	NaN	NaN	NaN	NaN	NaN	NaN	NaN	NaN	NaN	NaN	NaN	NaN	NaN	NaN	NaN	NaN	NaN	NaN	NaN	NaN	NaN	NaN	NaN	NaN	NaN	NaN	NaN	NaN	NaN	NaN	NaN	NaN	6.64818	NaN	6.44274	NaN	4.72378	NaN	4.62679	NaN	NaN
	PF3D7_1119200	conserved protein, unknown function	NaN	NaN	NaN	NaN	NaN	NaN	NaN	NaN	NaN	NaN	NaN	NaN	NaN	NaN	NaN	NaN	NaN	NaN	NaN	NaN	NaN	NaN	NaN	NaN	NaN	NaN	NaN	NaN	NaN	NaN	NaN	NaN	NaN	NaN	NaN	NaN	NaN	NaN	NaN	NaN	NaN	NaN	NaN	NaN	NaN	NaN	NaN
	PF3D7_1119300	splicing factor U2AF small subunit, putative	NaN	NaN	NaN	NaN	NaN	NaN	NaN	NaN	NaN	NaN	NaN	NaN	NaN	NaN	NaN	NaN	NaN	NaN	NaN	NaN	NaN	NaN	NaN	NaN	NaN	NaN	NaN	0.184146	NaN	NaN	-2.15534	NaN	NaN	NaN	-1.89765	NaN	NaN	NaN	-0.372113	0.646428	-0.394923	0.839441	5.0754	NaN	-0.108954	NaN	NaN
	PF3D7_1133100	conserved Plasmodium protein, unknown function	NaN	NaN	NaN	NaN	NaN	NaN	NaN	NaN	NaN	NaN	NaN	NaN	NaN	NaN	NaN	NaN	NaN	NaN	NaN	NaN	NaN	NaN	NaN	NaN	NaN	NaN	NaN	NaN	NaN	1.63366	-0.606386	NaN	NaN	-0.0652966	-0.0253092	NaN	NaN	NaN	NaN	NaN	NaN	NaN	NaN	NaN	NaN	NaN	NaN
	PF3D7_1138800	WD repeat-containing protein, putative	NaN	NaN	NaN	NaN	NaN	NaN	NaN	NaN	NaN	NaN	NaN	NaN	NaN	NaN	NaN	NaN	NaN	NaN	NaN	NaN	NaN	NaN	NaN	NaN	NaN	NaN	0.108357	-0.142087	NaN	NaN	NaN	NaN	NaN	NaN	NaN	NaN	NaN	NaN	2.35256	NaN	2.21512	NaN	NaN	NaN	NaN	NaN	1.36199
	PF3D7_1143200	DnaJ protein, putative	-0.149281	0.0500692	-0.122633	NaN	-0.746761	0.644533	-0.250663	-0.104337	-0.34628	NaN	0.107286	0.462336	-0.312169	0.125793	-0.13603	0.149537	-0.0353278	0.075738	-0.172848	NaN	0.642748	-0.0119662	0.0681893	0.100978	-0.139697	-0.122606	-0.0146744	0.0145141	-0.394449	0.102852	-0.417695	-0.448267	-0.506414	-0.117562	-0.490172	-0.0970714	0.014641	-0.257856	0.286881	NaN	0.252779	NaN	NaN	NaN	NaN	NaN	0.154972
	PF3D7_1211600	lysine-specific histone demethylase 1, putative	NaN	NaN	NaN	NaN	NaN	NaN	NaN	NaN	NaN	NaN	NaN	NaN	NaN	NaN	NaN	NaN	NaN	NaN	NaN	NaN	NaN	NaN	NaN	NaN	NaN	NaN	NaN	NaN	NaN	NaN	NaN	NaN	NaN	NaN	NaN	NaN	NaN	NaN	NaN	NaN	NaN	NaN	NaN	NaN	NaN	NaN	NaN
	PF3D7_1213700	DNA-directed RNA polymerases I, II, and III subunit RPABC3, putative	NaN	NaN	NaN	NaN	NaN	NaN	NaN	NaN	NaN	NaN	NaN	NaN	NaN	NaN	NaN	NaN	NaN	NaN	NaN	NaN	NaN	NaN	NaN	NaN	NaN	NaN	NaN	NaN	NaN	NaN	NaN	NaN	NaN	NaN	NaN	NaN	NaN	NaN	NaN	NaN	NaN	NaN	NaN	NaN	NaN	NaN	NaN
	PF3D7_1223200	nucleus export protein BRR6, putative	NaN	NaN	NaN	NaN	NaN	NaN	NaN	NaN	NaN	NaN	NaN	NaN	NaN	NaN	NaN	NaN	NaN	NaN	NaN	NaN	NaN	NaN	NaN	NaN	NaN	NaN	NaN	NaN	NaN	NaN	NaN	NaN	NaN	NaN	NaN	NaN	NaN	NaN	NaN	NaN	NaN	NaN	NaN	NaN	NaN	NaN	NaN
	PF3D7_1224400	conserved Plasmodium protein, unknown function	NaN	NaN	NaN	NaN	NaN	NaN	NaN	NaN	NaN	NaN	NaN	NaN	NaN	NaN	NaN	NaN	NaN	NaN	NaN	NaN	NaN	NaN	NaN	NaN	NaN	NaN	NaN	NaN	NaN	NaN	NaN	NaN	NaN	NaN	NaN	NaN	NaN	NaN	NaN	NaN	NaN	NaN	NaN	NaN	NaN	NaN	NaN
	PF3D7_1225900	conserved Plasmodium protein, unknown function	NaN	NaN	NaN	NaN	NaN	NaN	NaN	NaN	NaN	NaN	NaN	NaN	NaN	NaN	NaN	NaN	NaN	NaN	NaN	NaN	NaN	NaN	NaN	NaN	NaN	NaN	NaN	NaN	NaN	NaN	NaN	NaN	NaN	NaN	NaN	NaN	NaN	NaN	NaN	NaN	NaN	NaN	NaN	NaN	NaN	NaN	NaN
	PF3D7_1248200	pre-mRNA-splicing factor RBM22, putative	NaN	NaN	NaN	NaN	NaN	NaN	NaN	NaN	NaN	NaN	NaN	NaN	NaN	NaN	NaN	NaN	NaN	NaN	NaN	NaN	NaN	NaN	NaN	NaN	NaN	NaN	NaN	NaN	NaN	NaN	NaN	NaN	NaN	NaN	NaN	NaN	NaN	NaN	NaN	NaN	NaN	NaN	0.62068	0.116207	0.044464	0.36762	NaN
	PF3D7_1317100	DNA replication licensing factor MCM4	NaN	NaN	NaN	NaN	NaN	NaN	NaN	NaN	NaN	NaN	NaN	NaN	NaN	NaN	NaN	NaN	NaN	NaN	NaN	NaN	NaN	NaN	NaN	NaN	NaN	NaN	NaN	NaN	NaN	NaN	NaN	NaN	NaN	NaN	NaN	NaN	NaN	NaN	NaN	NaN	NaN	NaN	NaN	NaN	NaN	NaN	NaN
	PF3D7_1318800	translocation protein SEC63	NaN	NaN	NaN	NaN	NaN	NaN	NaN	NaN	NaN	NaN	NaN	NaN	NaN	NaN	NaN	NaN	NaN	NaN	NaN	NaN	NaN	NaN	NaN	NaN	-0.468731	NaN	NaN	NaN	NaN	NaN	NaN	NaN	NaN	NaN	NaN	NaN	0.192573	NaN	NaN	0.0851753	NaN	2.18685	NaN	NaN	NaN	NaN	NaN
	PF3D7_1329100	myosin C	NaN	NaN	NaN	NaN	NaN	NaN	NaN	NaN	NaN	NaN	NaN	NaN	NaN	NaN	NaN	NaN	NaN	NaN	NaN	NaN	NaN	NaN	NaN	NaN	NaN	NaN	NaN	NaN	NaN	NaN	NaN	NaN	NaN	NaN	NaN	NaN	NaN	NaN	NaN	NaN	NaN	NaN	NaN	NaN	NaN	NaN	NaN
	PF3D7_1338300	elongation factor 1-gamma, putative	NaN	NaN	NaN	NaN	NaN	NaN	NaN	NaN	NaN	NaN	NaN	NaN	NaN	NaN	NaN	NaN	NaN	NaN	NaN	NaN	NaN	NaN	NaN	NaN	NaN	NaN	-0.28891	NaN	NaN	NaN	-0.751708	NaN	NaN	NaN	-0.146372	NaN	NaN	NaN	NaN	NaN	NaN	NaN	NaN	NaN	NaN	NaN	-0.0425608
	PF3D7_1340700	ras-related protein Rab-11B	NaN	NaN	NaN	NaN	NaN	NaN	NaN	NaN	NaN	NaN	NaN	NaN	0.617298	0.78503	0.864335	0.810586	NaN	NaN	NaN	NaN	NaN	NaN	0.203264	0.122341	0.0321009	NaN	-0.168998	0.38257	-0.0154763	0.53076	-0.177539	NaN	0.986375	0.172636	-1.13308	NaN	-1.0223	NaN	0.469469	-0.00561564	0.560226	0.40421	0.0271541	-0.315334	0.569783	-0.227002	-0.475034
	PF3D7_1343700	kelch protein K13	NaN	NaN	NaN	NaN	NaN	NaN	NaN	NaN	NaN	NaN	NaN	NaN	NaN	NaN	NaN	NaN	NaN	NaN	NaN	NaN	NaN	NaN	NaN	NaN	NaN	NaN	NaN	NaN	NaN	NaN	NaN	NaN	NaN	NaN	NaN	NaN	NaN	NaN	NaN	NaN	NaN	NaN	NaN	NaN	NaN	NaN	NaN
	PF3D7_1346100	protein transport protein SEC61 subunit alpha	0.192952	0.441556	0.0312541	NaN	-0.0979187	-0.169797	0.534759	0.631891	-0.146292	NaN	0.461738	0.407919	NaN	NaN	NaN	NaN	0.279887	0.174023	-0.220497	NaN	0.497944	0.456175	NaN	NaN	0.328607	-0.279055	0.191815	0.326389	0.103128	0.0999428	0.257856	-0.024887	-0.155405	-0.0654344	-0.0279102	-0.172487	0.000721115	-0.352533	0.357496	-2.5022	0.267236	-1.63199	0.193582	-0.249627	0.429428	-0.0335111	-0.501545
	PF3D7_1346400	conserved Plasmodium protein, unknown function	NaN	NaN	NaN	NaN	NaN	NaN	NaN	NaN	NaN	NaN	NaN	NaN	NaN	NaN	NaN	NaN	NaN	NaN	NaN	NaN	NaN	NaN	NaN	NaN	NaN	NaN	NaN	NaN	NaN	NaN	NaN	NaN	NaN	NaN	NaN	NaN	NaN	NaN	NaN	NaN	NaN	NaN	NaN	NaN	NaN	NaN	NaN
	PF3D7_1352200	U3 small nucleolar RNA-associated protein 15, putative	NaN	NaN	NaN	NaN	NaN	NaN	NaN	NaN	NaN	NaN	NaN	NaN	NaN	NaN	NaN	NaN	NaN	NaN	NaN	NaN	NaN	NaN	NaN	NaN	NaN	NaN	NaN	NaN	NaN	NaN	NaN	NaN	NaN	NaN	NaN	NaN	NaN	NaN	NaN	NaN	NaN	NaN	NaN	NaN	NaN	NaN	NaN
	PF3D7_1352500	thioredoxin-related protein, putative	NaN	NaN	-0.218514	-0.173511	-0.0971161	NaN	NaN	NaN	0.106616	0.0660044	1.5773	NaN	-0.510663	0.078061	-0.427712	0.0718155	NaN	NaN	0.0861043	0.496513	1.53486	NaN	0.130272	0.0482362	-1.19314	0.195748	-0.112568	0.0269692	-0.0897125	-0.323543	-1.85763	-0.468427	0.0846086	-0.0219061	-1.41311	-1.13356	-0.88518	0.886353	0.193204	0.107042	0.570074	2.16417	0.0935602	0.329776	0.107018	0.13538	0.325962
	PF3D7_1407800	plasmepsin IV	NaN	NaN	NaN	-1.3658	1.72094	-2.57969	NaN	NaN	NaN	-0.684101	2.43558	-1.17428	NaN	NaN	NaN	NaN	NaN	NaN	NaN	0.670568	0.747774	1.39753	NaN	NaN	NaN	NaN	NaN	0.0633037	NaN	NaN	NaN	NaN	NaN	NaN	NaN	NaN	NaN	NaN	0.024887	0.952434	0.0618453	1.09937	0.0560286	-0.368712	-0.125526	-0.121413	NaN
	PF3D7_1440100	conserved Plasmodium protein, unknown function	NaN	NaN	NaN	-0.0170666	-0.00423328	0.226307	NaN	NaN	NaN	0.107788	0.0247452	-0.156267	NaN	NaN	NaN	NaN	NaN	NaN	NaN	0.217107	0.74932	0.321351	NaN	NaN	-0.0594498	NaN	0.00374607	-0.473423	NaN	NaN	0.0569996	-0.144046	NaN	NaN	0.0886844	-0.243425	0.0919367	NaN	1.09403	-0.302056	-0.297307	0.178747	-0.0848233	NaN	-0.276013	NaN	0.252537
	PF3D7_1447700	conserved Plasmodium protein, unknown function	NaN	NaN	NaN	NaN	NaN	NaN	NaN	NaN	NaN	NaN	NaN	NaN	0.033652	0.124393	0.0736831	0.192859	NaN	NaN	NaN	NaN	NaN	NaN	-0.0767063	0.156785	NaN	NaN	0.00877379	0.133005	NaN	NaN	NaN	NaN	NaN	NaN	NaN	NaN	NaN	NaN	0.326652	0.136696	0.632082	-0.192573	-0.107384	0.0843949	-0.193206	0.0903113	-0.282298
	PF3D7_1451500	pre-mRNA-splicing factor CWF18, putative	NaN	NaN	NaN	NaN	NaN	NaN	NaN	NaN	NaN	NaN	NaN	NaN	NaN	NaN	NaN	NaN	NaN	NaN	NaN	NaN	NaN	NaN	NaN	NaN	NaN	NaN	NaN	NaN	NaN	NaN	NaN	NaN	NaN	NaN	NaN	NaN	NaN	NaN	NaN	NaN	NaN	NaN	NaN	NaN	NaN	NaN	NaN
	PF3D7_1463200	replication factor C subunit 3, putative	NaN	NaN	NaN	NaN	NaN	NaN	NaN	NaN	NaN	NaN	NaN	NaN	0.119157	NaN	-0.294456	NaN	NaN	NaN	NaN	NaN	NaN	NaN	-0.223424	NaN	0.178619	0.470669	0.179256	0.418234	NaN	0.345271	NaN	-0.137897	NaN	0.471489	NaN	-0.121281	-0.253584	0.258529	-0.406216	-0.016211	-0.528573	0.0131741	-0.349474	-0.357946	-0.647196	0.0375324	-0.385676
	PF3D7_1473700	nucleoporin NUP116/NSP116, putative	NaN	NaN	NaN	NaN	NaN	NaN	NaN	NaN	NaN	NaN	NaN	NaN	NaN	NaN	NaN	NaN	NaN	NaN	NaN	NaN	NaN	NaN	NaN	NaN	NaN	NaN	NaN	NaN	NaN	NaN	NaN	NaN	NaN	NaN	NaN	NaN	NaN	NaN	NaN	NaN	NaN	NaN	NaN	-1.42573	NaN	0.699443	NaN
	PF3D7_1475600	bromodomain protein, putative	NaN	NaN	NaN	NaN	NaN	NaN	NaN	NaN	NaN	NaN	NaN	NaN	0.442758	-0.112767	0.740971	-0.129349	NaN	NaN	NaN	NaN	NaN	NaN	0.238787	-0.0196676	0.499374	-0.823505	0.27739	-0.209391	NaN	NaN	NaN	NaN	NaN	NaN	NaN	NaN	2.10749	0.810106	1.18123	-0.0858326	1.37762	1.14331	1.10709	0.896254	1.44069	0.978805	2.06447
	PF3D7_0102200	ring-infected erythrocyte surface antigen	NaN	NaN	NaN	NaN	NaN	NaN	NaN	NaN	NaN	NaN	NaN	NaN	NaN	NaN	NaN	NaN	NaN	NaN	NaN	NaN	NaN	NaN	NaN	NaN	NaN	NaN	NaN	NaN	0.502229	0.258546	NaN	NaN	-1.30098	0.252879	NaN	NaN	NaN	NaN	NaN	NaN	NaN	NaN	NaN	NaN	NaN	NaN	NaN
	PF3D7_0207600	serine repeat antigen 5	NaN	NaN	NaN	NaN	NaN	NaN	NaN	NaN	NaN	NaN	NaN	NaN	NaN	NaN	NaN	NaN	NaN	NaN	NaN	NaN	NaN	NaN	NaN	NaN	NaN	NaN	NaN	NaN	NaN	NaN	NaN	NaN	NaN	NaN	NaN	NaN	NaN	NaN	NaN	NaN	NaN	NaN	0.403595	0.0614357	-0.028028	0.572244	NaN
	PF3D7_0213100	protein SIS1	NaN	NaN	NaN	NaN	NaN	NaN	NaN	NaN	NaN	NaN	NaN	NaN	NaN	NaN	NaN	NaN	NaN	NaN	NaN	NaN	NaN	NaN	NaN	NaN	NaN	NaN	NaN	NaN	NaN	0.164141	-2.0331	NaN	NaN	-0.19862	-2.322	NaN	NaN	NaN	NaN	NaN	NaN	NaN	NaN	NaN	NaN	NaN	NaN
	PF3D7_0217100	ATP synthase F1, alpha subunit	NaN	NaN	NaN	NaN	NaN	NaN	NaN	-0.144177	NaN	NaN	NaN	NaN	0.331017	NaN	0.406645	NaN	NaN	0.405339	NaN	NaN	NaN	NaN	0.105946	NaN	0.280244	-0.024036	0.680864	-0.122076	NaN	NaN	-0.0763412	NaN	NaN	NaN	-0.32191	NaN	0.199123	0.596427	NaN	-0.153157	NaN	0.559579	NaN	NaN	NaN	NaN	-0.320973
	PF3D7_0218000	replication factor C subunit 2, putative	NaN	NaN	NaN	NaN	NaN	NaN	NaN	NaN	NaN	NaN	NaN	NaN	0.288181	0.26131	-0.384188	0.440068	NaN	NaN	NaN	NaN	NaN	NaN	-0.578499	0.269751	NaN	NaN	0.211012	NaN	NaN	NaN	NaN	NaN	NaN	NaN	NaN	NaN	NaN	NaN	0.143263	0.0774367	-0.102233	-0.0316775	0.342896	0.219556	0.163756	0.338141	-0.445696
	PF3D7_0317200	cdc2-related protein kinase 4	NaN	NaN	NaN	NaN	NaN	NaN	NaN	NaN	NaN	NaN	NaN	NaN	NaN	NaN	NaN	NaN	NaN	NaN	NaN	NaN	NaN	NaN	NaN	NaN	NaN	NaN	NaN	NaN	NaN	NaN	NaN	NaN	NaN	NaN	NaN	NaN	NaN	NaN	NaN	NaN	NaN	NaN	NaN	NaN	NaN	NaN	NaN
	PF3D7_0317700	CPSF (cleavage and polyadenylation specific factor), subunit A, putative	NaN	NaN	NaN	NaN	NaN	NaN	NaN	NaN	NaN	NaN	NaN	NaN	NaN	NaN	NaN	NaN	NaN	NaN	NaN	NaN	NaN	NaN	NaN	NaN	NaN	NaN	NaN	NaN	NaN	NaN	NaN	NaN	NaN	NaN	NaN	NaN	NaN	NaN	NaN	NaN	NaN	NaN	NaN	NaN	NaN	NaN	NaN
	PF3D7_0318900	conserved protein, unknown function	NaN	0.0942795	-0.062038	-0.461005	NaN	NaN	NaN	-0.451224	-0.205014	-0.575119	NaN	NaN	NaN	NaN	NaN	NaN	NaN	-0.541366	-0.0821176	-0.117052	NaN	NaN	NaN	NaN	-0.175273	-0.0790197	0.10541	0.230702	-0.471609	0.725685	-0.638883	0.318074	-0.896979	0.250594	-0.711016	-0.139076	-0.231142	-0.0820213	0.459432	-0.285698	0.477781	0.178861	-0.197765	-0.0938305	-0.294845	-0.216362	-0.0631831
	PF3D7_0405000	ATP-dependent RNA helicase DDX51, putative	NaN	NaN	NaN	NaN	NaN	NaN	NaN	NaN	NaN	NaN	NaN	NaN	NaN	NaN	NaN	NaN	NaN	NaN	NaN	NaN	NaN	NaN	NaN	NaN	NaN	NaN	NaN	NaN	NaN	NaN	NaN	NaN	NaN	NaN	NaN	NaN	NaN	NaN	NaN	NaN	NaN	NaN	NaN	NaN	NaN	NaN	NaN
	PF3D7_0405600	conserved Plasmodium membrane protein, unknown function	-0.4165	NaN	NaN	NaN	NaN	NaN	-2.6777	NaN	NaN	NaN	NaN	NaN	-0.177017	-0.20989	-0.322722	0.116551	-2.0818	NaN	NaN	NaN	NaN	NaN	-0.0741828	0.0103502	0.807355	-0.682933	-0.432163	2.99942	0.722204	-0.504061	-1.04216	-2.47977	-0.326842	-0.311271	1.51344	0.552791	0.360308	-1.96344	-0.137806	0.0735754	-0.131045	-0.304978	NaN	NaN	NaN	NaN	-0.339436
	PF3D7_0413500	phosphoglucomutase-2	NaN	NaN	-0.122146	0.399216	-0.273116	NaN	NaN	NaN	0.280719	0.512864	1.00375	NaN	NaN	NaN	NaN	NaN	NaN	NaN	0.477367	0.482125	1.27852	NaN	NaN	NaN	-0.477362	0.0269251	-0.0687254	-0.235114	-0.069013	-0.384381	-0.675328	-0.119821	-0.144616	-0.184344	-0.437174	-0.253505	-0.171206	0.105023	NaN	-0.368936	NaN	0.0728014	0.0630887	0.516161	0.188907	0.168512	-0.131456
	PF3D7_0415300	cdc2-related protein kinase 3	NaN	NaN	NaN	NaN	NaN	NaN	NaN	NaN	NaN	NaN	NaN	NaN	NaN	NaN	NaN	NaN	NaN	NaN	NaN	NaN	NaN	NaN	NaN	NaN	NaN	NaN	NaN	NaN	NaN	NaN	NaN	NaN	NaN	NaN	NaN	NaN	NaN	NaN	NaN	NaN	NaN	NaN	NaN	NaN	NaN	NaN	NaN
	PF3D7_0416000	RNA-binding protein, putative	NaN	NaN	NaN	NaN	NaN	NaN	NaN	NaN	NaN	NaN	NaN	NaN	NaN	NaN	NaN	NaN	NaN	NaN	NaN	NaN	NaN	NaN	NaN	NaN	NaN	0.279074	-0.170037	0.272053	0.599984	0.0504426	-0.768764	NaN	0.454913	0.279354	-0.712788	NaN	NaN	0.218044	0.0621218	0.286709	-0.630952	-0.487692	0.0153548	0.165014	-0.192513	-0.794852	-0.0688464
	PF3D7_0504000	cation transporting P-ATPase	NaN	NaN	NaN	NaN	NaN	NaN	NaN	NaN	NaN	NaN	NaN	NaN	NaN	NaN	NaN	NaN	NaN	NaN	NaN	NaN	NaN	NaN	NaN	NaN	-0.138569	NaN	NaN	NaN	-0.23783	NaN	NaN	NaN	-0.257304	NaN	NaN	NaN	-0.114738	NaN	NaN	NaN	NaN	NaN	NaN	NaN	NaN	NaN	NaN
	PF3D7_0505700	conserved Plasmodium membrane protein, unknown function	NaN	NaN	NaN	NaN	NaN	NaN	NaN	NaN	NaN	NaN	NaN	NaN	NaN	NaN	NaN	NaN	NaN	NaN	NaN	NaN	NaN	NaN	NaN	NaN	NaN	NaN	NaN	NaN	NaN	NaN	NaN	NaN	NaN	NaN	NaN	NaN	NaN	NaN	NaN	NaN	NaN	NaN	NaN	NaN	NaN	NaN	NaN
	PF3D7_0516800	AP2 domain transcription factor AP2-O2, putative	NaN	NaN	NaN	NaN	NaN	NaN	NaN	NaN	NaN	NaN	NaN	NaN	NaN	NaN	NaN	NaN	NaN	NaN	NaN	NaN	NaN	NaN	NaN	NaN	NaN	NaN	NaN	NaN	NaN	NaN	NaN	NaN	NaN	NaN	NaN	NaN	NaN	NaN	NaN	NaN	NaN	NaN	NaN	NaN	NaN	NaN	NaN
	PF3D7_0518500	ATP-dependent RNA helicase DDX23, putative	NaN	NaN	NaN	NaN	NaN	NaN	NaN	NaN	NaN	NaN	NaN	NaN	NaN	NaN	NaN	NaN	NaN	NaN	NaN	NaN	NaN	NaN	NaN	NaN	NaN	NaN	NaN	NaN	-0.132973	-0.1133	NaN	NaN	-0.570229	-0.22885	NaN	NaN	NaN	NaN	NaN	0.0971623	NaN	0.281684	NaN	NaN	NaN	NaN	NaN
	PF3D7_0629800	cullin-like protein, putative	NaN	NaN	NaN	NaN	NaN	NaN	NaN	NaN	NaN	NaN	NaN	NaN	NaN	NaN	NaN	NaN	NaN	NaN	NaN	NaN	NaN	NaN	NaN	NaN	NaN	NaN	NaN	NaN	NaN	NaN	NaN	NaN	NaN	NaN	NaN	NaN	NaN	NaN	NaN	NaN	NaN	NaN	NaN	NaN	NaN	NaN	NaN
	PF3D7_0705500	inositol-phosphate phosphatase, putative	NaN	NaN	NaN	NaN	NaN	NaN	NaN	NaN	NaN	NaN	NaN	NaN	NaN	NaN	NaN	NaN	NaN	NaN	NaN	NaN	NaN	NaN	NaN	NaN	NaN	NaN	NaN	NaN	NaN	NaN	NaN	NaN	NaN	NaN	NaN	NaN	NaN	NaN	NaN	NaN	NaN	NaN	NaN	NaN	NaN	NaN	NaN
	PF3D7_0707200	conserved Plasmodium protein, unknown function	NaN	NaN	NaN	NaN	NaN	NaN	NaN	NaN	NaN	NaN	NaN	NaN	NaN	NaN	NaN	NaN	NaN	NaN	NaN	NaN	NaN	NaN	NaN	NaN	NaN	NaN	NaN	NaN	NaN	NaN	NaN	NaN	NaN	NaN	NaN	NaN	NaN	NaN	NaN	NaN	NaN	NaN	NaN	NaN	NaN	NaN	NaN
	PF3D7_0708400	heat shock protein 90	NaN	NaN	NaN	-0.125519	NaN	NaN	NaN	NaN	NaN	0.434715	NaN	NaN	NaN	NaN	NaN	NaN	NaN	NaN	NaN	0.690283	NaN	NaN	NaN	NaN	NaN	NaN	NaN	NaN	NaN	NaN	NaN	NaN	NaN	NaN	NaN	NaN	NaN	NaN	NaN	NaN	NaN	NaN	NaN	NaN	NaN	NaN	NaN
	PF3D7_0708500	heat shock protein 86 family protein	-0.795333	-1.52251	NaN	NaN	NaN	NaN	0.515107	0.252312	NaN	NaN	NaN	NaN	NaN	NaN	NaN	NaN	1.67843	1.76073	NaN	NaN	NaN	NaN	NaN	NaN	NaN	NaN	NaN	NaN	-0.272907	-0.466653	NaN	-0.648649	-1.43972	-0.855751	NaN	-1.16858	NaN	NaN	NaN	NaN	NaN	NaN	NaN	NaN	NaN	NaN	NaN
	PF3D7_0716100	protein SDA1, putative	NaN	NaN	NaN	NaN	NaN	NaN	NaN	NaN	NaN	NaN	NaN	NaN	NaN	NaN	NaN	NaN	NaN	NaN	NaN	NaN	NaN	NaN	NaN	NaN	NaN	NaN	NaN	NaN	NaN	NaN	NaN	NaN	NaN	NaN	NaN	NaN	NaN	NaN	NaN	NaN	NaN	NaN	NaN	NaN	NaN	NaN	NaN
	PF3D7_0721300	ATP-dependent RNA helicase DBP7, putative	NaN	NaN	NaN	NaN	NaN	NaN	NaN	NaN	NaN	NaN	NaN	NaN	NaN	NaN	NaN	NaN	NaN	NaN	NaN	NaN	NaN	NaN	NaN	NaN	NaN	NaN	NaN	NaN	NaN	NaN	NaN	NaN	NaN	NaN	NaN	NaN	NaN	NaN	NaN	NaN	NaN	NaN	NaN	NaN	NaN	NaN	NaN
	PF3D7_0722200	rhoptry-associated leucine zipper-like protein 1	NaN	NaN	0.578504	NaN	-0.330284	NaN	NaN	NaN	-0.43452	NaN	-0.876546	0.450498	NaN	NaN	NaN	NaN	NaN	NaN	-0.998529	NaN	-0.328978	-0.108876	NaN	NaN	NaN	NaN	NaN	NaN	NaN	NaN	NaN	NaN	NaN	NaN	NaN	NaN	NaN	NaN	NaN	NaN	NaN	NaN	NaN	NaN	NaN	NaN	NaN
	PF3D7_0724700	conserved Plasmodium protein, unknown function	NaN	NaN	NaN	NaN	NaN	NaN	NaN	NaN	NaN	NaN	NaN	NaN	NaN	NaN	NaN	NaN	NaN	NaN	NaN	NaN	NaN	NaN	NaN	NaN	NaN	NaN	NaN	NaN	NaN	NaN	NaN	NaN	NaN	NaN	NaN	NaN	NaN	NaN	0.757365	2.0037	0.282025	3.84259	NaN	NaN	NaN	NaN	NaN
	PF3D7_0728000	eukaryotic translation initiation factor 2 subunit alpha, putative	NaN	NaN	NaN	NaN	NaN	NaN	NaN	NaN	NaN	NaN	NaN	NaN	NaN	NaN	NaN	NaN	NaN	NaN	NaN	NaN	NaN	NaN	NaN	NaN	NaN	NaN	NaN	NaN	NaN	NaN	-3.3704	NaN	NaN	NaN	NaN	NaN	NaN	NaN	NaN	NaN	NaN	NaN	NaN	NaN	NaN	NaN	NaN
	PF3D7_0803000	peptidyl-prolyl cis-trans isomerase	NaN	NaN	NaN	NaN	NaN	NaN	NaN	NaN	NaN	NaN	NaN	NaN	NaN	NaN	NaN	NaN	NaN	NaN	NaN	NaN	NaN	NaN	NaN	NaN	NaN	0.0738639	-0.0468465	-0.149519	-0.350596	NaN	NaN	NaN	-0.658378	NaN	NaN	NaN	NaN	-0.294312	-0.138346	0.597081	0.040121	0.0366295	NaN	NaN	NaN	NaN	-0.0937867
	PF3D7_0822800	U5 snrnp-specific protein, putative	0.508124	-0.0959919	NaN	NaN	NaN	NaN	0.625083	0.264166	NaN	NaN	NaN	NaN	NaN	NaN	NaN	NaN	0.037593	0.756169	NaN	NaN	NaN	NaN	NaN	NaN	0.361768	0.634554	-0.400549	-0.198368	0.414677	0.290833	-0.113676	0.296828	0.129877	0.0138877	-1.03206	0.187247	0.225645	0.0566262	-0.0053044	-0.232784	-0.214642	0.191772	-0.0605026	0.0264989	-0.298513	-0.0970714	0.219958
	PF3D7_0903400	ATP-dependent RNA helicase DDX60, putative	NaN	NaN	NaN	NaN	NaN	NaN	NaN	NaN	NaN	NaN	NaN	NaN	NaN	NaN	NaN	NaN	NaN	NaN	NaN	NaN	NaN	NaN	NaN	NaN	NaN	NaN	NaN	NaN	NaN	NaN	NaN	NaN	NaN	NaN	NaN	NaN	NaN	NaN	NaN	NaN	NaN	NaN	NaN	NaN	NaN	NaN	NaN
	PF3D7_0910800	cytosolic Fe-S cluster assembly factor NBP35, putative	NaN	NaN	NaN	NaN	NaN	NaN	NaN	NaN	NaN	NaN	NaN	NaN	NaN	NaN	NaN	NaN	NaN	NaN	NaN	NaN	NaN	NaN	NaN	NaN	NaN	NaN	NaN	NaN	NaN	NaN	NaN	NaN	NaN	NaN	NaN	NaN	NaN	NaN	NaN	NaN	NaN	NaN	NaN	NaN	NaN	NaN	NaN
	PF3D7_1015600	heat shock protein 60	NaN	NaN	NaN	NaN	NaN	NaN	NaN	NaN	NaN	NaN	NaN	NaN	NaN	NaN	NaN	NaN	NaN	NaN	NaN	NaN	NaN	NaN	NaN	NaN	NaN	NaN	NaN	NaN	NaN	NaN	NaN	NaN	NaN	NaN	NaN	NaN	NaN	NaN	NaN	NaN	NaN	NaN	NaN	NaN	NaN	NaN	NaN
	PF3D7_1016300	glycophorin binding protein	NaN	NaN	NaN	NaN	NaN	NaN	NaN	NaN	NaN	NaN	NaN	NaN	NaN	NaN	NaN	NaN	NaN	NaN	NaN	NaN	NaN	NaN	NaN	NaN	NaN	0.206995	0.0820213	NaN	-0.359638	-0.384381	-1.73006	-0.906583	-0.270173	-0.202888	-1.07106	-0.269273	NaN	-0.0984196	NaN	0.634643	NaN	1.72709	NaN	NaN	NaN	NaN	-0.0407788
	PF3D7_1021700	conserved Plasmodium membrane protein, unknown function	NaN	NaN	NaN	NaN	NaN	NaN	NaN	NaN	NaN	NaN	NaN	NaN	NaN	NaN	NaN	NaN	NaN	NaN	NaN	NaN	NaN	NaN	NaN	NaN	NaN	NaN	NaN	NaN	NaN	NaN	NaN	NaN	NaN	NaN	NaN	NaN	NaN	NaN	NaN	NaN	NaN	NaN	NaN	NaN	NaN	NaN	NaN
	PF3D7_1026000	conserved Plasmodium protein, unknown function	NaN	NaN	NaN	NaN	NaN	NaN	NaN	NaN	NaN	NaN	NaN	NaN	NaN	NaN	NaN	NaN	NaN	NaN	NaN	NaN	NaN	NaN	NaN	NaN	-1.60327	NaN	NaN	NaN	NaN	NaN	NaN	NaN	NaN	NaN	NaN	NaN	NaN	NaN	NaN	NaN	NaN	NaN	NaN	NaN	NaN	NaN	NaN
	PF3D7_1103600	actin-like protein, putative	NaN	NaN	NaN	NaN	NaN	NaN	NaN	NaN	NaN	NaN	NaN	NaN	NaN	NaN	NaN	NaN	NaN	NaN	NaN	NaN	NaN	NaN	NaN	NaN	NaN	NaN	NaN	0.494455	NaN	NaN	NaN	NaN	NaN	NaN	NaN	NaN	NaN	NaN	1.55582	0.533764	0.825379	1.57876	0.961846	1.13939	0.435522	0.574584	NaN
	PF3D7_1121700	protein GCN20	NaN	NaN	NaN	NaN	NaN	NaN	NaN	NaN	NaN	NaN	NaN	NaN	NaN	NaN	NaN	NaN	NaN	NaN	NaN	NaN	NaN	NaN	NaN	NaN	NaN	NaN	NaN	NaN	NaN	NaN	NaN	NaN	NaN	NaN	NaN	NaN	NaN	NaN	NaN	NaN	NaN	NaN	NaN	NaN	NaN	NaN	NaN
	PF3D7_1137300	CLPTM1 domain-containing protein, putative	NaN	NaN	NaN	NaN	NaN	NaN	NaN	NaN	NaN	NaN	NaN	NaN	NaN	NaN	NaN	NaN	NaN	NaN	NaN	NaN	NaN	NaN	NaN	NaN	-0.0909105	0.602131	NaN	NaN	NaN	NaN	NaN	NaN	NaN	NaN	NaN	NaN	-0.445893	0.217927	0.123004	-0.246104	1.14893	-0.0268709	0.443288	0.322794	0.80488	0.256545	NaN
	PF3D7_1140700	conserved Plasmodium protein, unknown function	NaN	NaN	NaN	NaN	NaN	NaN	NaN	NaN	NaN	NaN	NaN	NaN	NaN	NaN	NaN	NaN	NaN	NaN	NaN	NaN	NaN	NaN	NaN	NaN	NaN	NaN	NaN	NaN	NaN	NaN	NaN	NaN	NaN	NaN	NaN	NaN	NaN	NaN	NaN	NaN	NaN	NaN	NaN	NaN	NaN	NaN	NaN
	PF3D7_1148000	serine/threonine protein kinase, putative	NaN	NaN	NaN	NaN	NaN	NaN	NaN	NaN	NaN	NaN	NaN	NaN	NaN	NaN	NaN	NaN	NaN	NaN	NaN	NaN	NaN	NaN	NaN	NaN	NaN	NaN	NaN	NaN	NaN	NaN	NaN	NaN	NaN	NaN	NaN	NaN	NaN	NaN	NaN	NaN	NaN	NaN	NaN	NaN	NaN	NaN	NaN
	PF3D7_1202700	conserved Plasmodium protein, unknown function	NaN	NaN	NaN	NaN	NaN	NaN	NaN	NaN	NaN	NaN	NaN	NaN	NaN	NaN	NaN	NaN	NaN	NaN	NaN	NaN	NaN	NaN	NaN	NaN	NaN	NaN	NaN	NaN	NaN	NaN	NaN	NaN	NaN	NaN	NaN	NaN	NaN	NaN	NaN	NaN	NaN	NaN	NaN	NaN	NaN	NaN	NaN
	PF3D7_1223300	DNA gyrase subunit A	NaN	NaN	NaN	NaN	NaN	NaN	NaN	NaN	NaN	NaN	NaN	NaN	NaN	NaN	NaN	NaN	NaN	NaN	NaN	NaN	NaN	NaN	NaN	NaN	NaN	NaN	NaN	NaN	NaN	NaN	NaN	NaN	NaN	NaN	NaN	NaN	NaN	NaN	NaN	NaN	NaN	NaN	NaN	NaN	NaN	NaN	NaN
	PF3D7_1233600	asparagine and aspartate rich protein 1	NaN	NaN	NaN	NaN	NaN	NaN	NaN	NaN	NaN	NaN	NaN	NaN	NaN	NaN	NaN	NaN	NaN	NaN	NaN	NaN	NaN	NaN	NaN	NaN	NaN	NaN	NaN	NaN	NaN	NaN	NaN	NaN	NaN	NaN	NaN	NaN	NaN	NaN	NaN	NaN	NaN	NaN	NaN	NaN	NaN	NaN	NaN
	PF3D7_1238100	calcyclin binding protein, putative	NaN	NaN	NaN	NaN	NaN	NaN	NaN	NaN	NaN	NaN	NaN	NaN	NaN	NaN	NaN	NaN	NaN	NaN	NaN	NaN	NaN	NaN	NaN	NaN	NaN	NaN	NaN	NaN	NaN	NaN	NaN	NaN	NaN	NaN	NaN	NaN	NaN	NaN	NaN	NaN	NaN	NaN	NaN	NaN	NaN	NaN	NaN
	PF3D7_1304500	small heat shock protein, putative	NaN	NaN	NaN	NaN	NaN	NaN	NaN	NaN	NaN	NaN	NaN	NaN	NaN	NaN	NaN	NaN	NaN	NaN	NaN	NaN	NaN	NaN	NaN	NaN	NaN	NaN	0.477988	-2.50258	0.104739	-0.313942	NaN	NaN	0.421802	-0.194717	NaN	NaN	NaN	NaN	0.128821	-0.0206267	-0.171628	0.677933	NaN	-4.635	NaN	-3.23528	-0.135332
	PF3D7_1305100	conserved Plasmodium protein, unknown function	NaN	NaN	NaN	NaN	NaN	NaN	NaN	NaN	NaN	NaN	NaN	NaN	NaN	NaN	NaN	NaN	NaN	NaN	NaN	NaN	NaN	NaN	NaN	NaN	NaN	NaN	NaN	NaN	NaN	NaN	NaN	NaN	NaN	NaN	NaN	NaN	NaN	NaN	NaN	NaN	NaN	NaN	NaN	NaN	NaN	NaN	NaN
	PF3D7_1305900	conserved Plasmodium protein, unknown function	NaN	NaN	NaN	NaN	NaN	NaN	NaN	NaN	NaN	NaN	NaN	NaN	NaN	NaN	NaN	NaN	NaN	NaN	NaN	NaN	NaN	NaN	NaN	NaN	-1.3815	NaN	NaN	NaN	NaN	NaN	-1.12715	NaN	NaN	NaN	-0.457336	NaN	-1.26659	NaN	NaN	NaN	NaN	NaN	NaN	NaN	NaN	NaN	NaN
	PF3D7_1308300	40S ribosomal protein S27	0.321697	-0.246104	0.136716	-2.31057	0.142609	-0.261832	1.02233	0.847103	1.15581	0.475355	1.29954	1.57269	NaN	NaN	NaN	NaN	0.98499	0.960215	1.11936	2.83121	1.57604	1.70951	NaN	NaN	-0.296173	-0.0471196	0.143263	-0.341303	0.276556	0.337229	-0.557773	0.000302979	0.305445	-0.0753272	-0.30986	-0.119954	0.102457	-0.27274	-0.0552165	0.392724	0.132906	1.77873	-0.0660648	-0.0539454	0.130535	0.273413	0.842858
	PF3D7_1315300	conserved Plasmodium protein, unknown function	NaN	NaN	-0.3365	NaN	NaN	NaN	NaN	NaN	0.951439	NaN	NaN	NaN	0.609944	NaN	0.382612	NaN	NaN	NaN	1.33982	NaN	NaN	NaN	-0.244685	NaN	-0.350191	-0.220825	0.156138	NaN	NaN	0.240418	NaN	-0.144568	NaN	0.0263814	NaN	-0.0540844	-0.0264696	0.335772	NaN	NaN	NaN	NaN	0.230203	0.377088	0.124461	-0.272979	0.416624
	PF3D7_1330300	DnaJ protein, putative	NaN	NaN	-0.299383	NaN	NaN	NaN	NaN	NaN	7.33646	NaN	NaN	NaN	NaN	NaN	NaN	NaN	NaN	NaN	7.66206	NaN	NaN	NaN	NaN	NaN	0.435629	NaN	NaN	0.0463549	NaN	-0.491699	-0.658788	NaN	NaN	0.145318	-0.425346	NaN	0.49375	NaN	NaN	NaN	NaN	NaN	NaN	NaN	NaN	NaN	NaN
	PF3D7_1332800	eukaryotic translation initiation factor 6, putative	NaN	NaN	NaN	NaN	NaN	NaN	NaN	NaN	NaN	NaN	NaN	NaN	NaN	NaN	NaN	NaN	NaN	NaN	NaN	NaN	NaN	NaN	NaN	NaN	NaN	NaN	NaN	NaN	NaN	NaN	NaN	NaN	NaN	NaN	NaN	NaN	NaN	NaN	NaN	NaN	NaN	NaN	NaN	NaN	NaN	NaN	NaN
	PF3D7_1335100	merozoite surface protein 7	NaN	NaN	NaN	NaN	NaN	NaN	NaN	NaN	NaN	NaN	NaN	NaN	NaN	NaN	NaN	NaN	NaN	NaN	NaN	NaN	NaN	NaN	NaN	NaN	NaN	NaN	NaN	NaN	NaN	NaN	-1.7537	NaN	NaN	NaN	-1.21521	NaN	NaN	NaN	NaN	NaN	NaN	NaN	NaN	NaN	NaN	NaN	NaN
	PF3D7_1337300	exoribonuclease, putative	NaN	NaN	NaN	NaN	NaN	NaN	NaN	NaN	NaN	NaN	NaN	NaN	NaN	NaN	NaN	NaN	NaN	NaN	NaN	NaN	NaN	NaN	NaN	NaN	NaN	NaN	NaN	NaN	NaN	NaN	NaN	NaN	NaN	NaN	NaN	NaN	NaN	NaN	NaN	NaN	NaN	NaN	NaN	NaN	NaN	NaN	NaN
	PF3D7_1341500	inner membrane complex suture component, putative	NaN	NaN	NaN	NaN	NaN	NaN	NaN	NaN	NaN	NaN	NaN	NaN	NaN	NaN	NaN	NaN	NaN	NaN	NaN	NaN	NaN	NaN	NaN	NaN	NaN	0.337157	-0.354796	-0.106214	NaN	NaN	-2.99885	NaN	NaN	NaN	-3.61331	NaN	NaN	0.741131	-0.194625	-0.4654	0.149129	0.0527603	0.701948	-0.482435	0.864652	-0.131985	-0.674913
	PF3D7_1342400	casein kinase II beta chain	NaN	NaN	NaN	NaN	NaN	NaN	NaN	NaN	NaN	NaN	NaN	NaN	NaN	NaN	NaN	NaN	NaN	NaN	NaN	NaN	NaN	NaN	NaN	NaN	NaN	NaN	NaN	NaN	NaN	NaN	NaN	NaN	NaN	NaN	NaN	NaN	NaN	NaN	NaN	NaN	NaN	NaN	NaN	NaN	NaN	NaN	NaN
	PF3D7_1354600	60S ribosomal protein L7-2, putative	NaN	NaN	NaN	NaN	NaN	NaN	NaN	NaN	NaN	NaN	NaN	NaN	NaN	NaN	NaN	NaN	NaN	NaN	NaN	NaN	NaN	NaN	NaN	NaN	NaN	NaN	NaN	NaN	NaN	NaN	NaN	NaN	NaN	NaN	NaN	NaN	NaN	NaN	NaN	NaN	NaN	NaN	NaN	NaN	NaN	NaN	NaN
	PF3D7_1355800	splicing factor 3B subunit 5, putative	NaN	NaN	NaN	NaN	NaN	NaN	NaN	NaN	NaN	NaN	NaN	NaN	NaN	NaN	NaN	NaN	NaN	NaN	NaN	NaN	NaN	NaN	NaN	NaN	NaN	NaN	0.081067	-0.52647	NaN	NaN	NaN	NaN	NaN	NaN	NaN	NaN	NaN	NaN	1.56584	1.97647	1.22076	2.11967	1.18345	1.02588	1.15335	1.05337	1.43248
	PF3D7_1361900	proliferating cell nuclear antigen 1	NaN	NaN	NaN	NaN	NaN	NaN	NaN	NaN	NaN	NaN	NaN	NaN	NaN	NaN	NaN	NaN	NaN	NaN	NaN	NaN	NaN	NaN	NaN	NaN	NaN	NaN	NaN	NaN	NaN	NaN	NaN	NaN	NaN	NaN	NaN	NaN	NaN	NaN	NaN	NaN	NaN	NaN	NaN	NaN	NaN	NaN	NaN
	PF3D7_1364200	conserved Plasmodium protein, unknown function	NaN	NaN	NaN	NaN	NaN	NaN	NaN	NaN	NaN	NaN	NaN	NaN	NaN	NaN	NaN	NaN	NaN	NaN	NaN	NaN	NaN	NaN	NaN	NaN	0.37951	-0.468427	0.286172	-0.56881	NaN	0.120577	NaN	0.212116	NaN	0.123355	NaN	-0.550408	0.954643	-1.1169	0.0370308	-0.013498	0.0506061	-0.10916	-0.170865	0.0153887	-0.192217	0.123088	0.376513
	PF3D7_1364800	DNA-directed RNA polymerases I, II, and III subunit RPABC1, putative	NaN	NaN	NaN	NaN	NaN	NaN	NaN	NaN	NaN	NaN	NaN	NaN	NaN	NaN	NaN	NaN	NaN	NaN	NaN	NaN	NaN	NaN	NaN	NaN	NaN	NaN	NaN	NaN	NaN	NaN	NaN	NaN	NaN	NaN	NaN	NaN	NaN	NaN	NaN	NaN	NaN	NaN	NaN	NaN	NaN	NaN	NaN
	PF3D7_1409600	conserved Plasmodium protein, unknown function	NaN	NaN	NaN	NaN	NaN	NaN	NaN	NaN	NaN	NaN	NaN	NaN	NaN	NaN	NaN	NaN	NaN	NaN	NaN	NaN	NaN	NaN	NaN	NaN	-1.3606	-0.111699	NaN	NaN	NaN	0.0571215	-0.517317	NaN	NaN	-0.314406	0.0500489	NaN	-1.26448	-0.20389	NaN	NaN	NaN	NaN	NaN	NaN	NaN	NaN	NaN
	PF3D7_1412700	AAA family ATPase, putative	NaN	NaN	NaN	NaN	NaN	NaN	NaN	NaN	NaN	NaN	NaN	NaN	NaN	NaN	NaN	NaN	NaN	NaN	NaN	NaN	NaN	NaN	NaN	NaN	NaN	NaN	NaN	NaN	NaN	NaN	NaN	NaN	NaN	NaN	NaN	NaN	NaN	NaN	NaN	NaN	NaN	NaN	NaN	NaN	NaN	NaN	NaN
	PF3D7_1429800	coatomer subunit beta, putative	NaN	0.6647	-0.0143393	NaN	0.434988	NaN	NaN	0.310558	0.37629	NaN	0.65471	NaN	NaN	NaN	NaN	NaN	NaN	-0.343531	0.300885	NaN	0.547154	NaN	NaN	NaN	0.51541	NaN	0.0839282	-0.129217	NaN	0.17994	-0.236588	-0.134484	NaN	-0.0837921	-0.254289	0.0277926	0.954271	NaN	-0.0402744	-0.456911	0.00590291	-0.0650208	-0.0865993	-0.144829	0.142348	-0.356256	0.316841
	PF3D7_1432100	voltage-dependent anion-selective channel protein, putative	NaN	NaN	NaN	NaN	NaN	NaN	NaN	NaN	NaN	NaN	NaN	NaN	NaN	NaN	NaN	NaN	NaN	NaN	NaN	NaN	NaN	NaN	NaN	NaN	-1.41519	0.557603	-0.798818	0.227844	-0.630372	-0.363676	-2.26659	-1.02205	-0.61416	-0.687777	-1.57949	-1.30141	-0.754845	0.221943	0.997473	1.93231	1.51	3.33628	NaN	NaN	NaN	NaN	-0.744536
	PF3D7_1439300	Sad1/UNC domain-containing protein, putative	NaN	NaN	NaN	NaN	NaN	NaN	NaN	NaN	NaN	NaN	NaN	NaN	NaN	NaN	NaN	NaN	NaN	NaN	NaN	NaN	NaN	NaN	NaN	NaN	NaN	NaN	NaN	NaN	NaN	NaN	NaN	NaN	NaN	NaN	NaN	NaN	NaN	NaN	NaN	NaN	NaN	NaN	NaN	NaN	NaN	NaN	NaN
	PF3D7_1439800	vesicle-associated membrane protein, putative	NaN	NaN	NaN	NaN	NaN	NaN	NaN	NaN	NaN	NaN	NaN	NaN	NaN	NaN	NaN	NaN	NaN	NaN	NaN	NaN	NaN	NaN	NaN	NaN	-1.16172	-0.0905825	NaN	NaN	NaN	NaN	-1.74463	-0.367147	NaN	NaN	-0.376152	-1.2249	-0.613476	0.0568363	NaN	-0.412944	NaN	1.37846	NaN	NaN	NaN	NaN	NaN
	PF3D7_1445400	protein serine/threonine kinase-1	NaN	NaN	NaN	NaN	NaN	NaN	NaN	NaN	NaN	NaN	NaN	NaN	NaN	NaN	NaN	NaN	NaN	NaN	NaN	NaN	NaN	NaN	NaN	NaN	NaN	NaN	NaN	NaN	NaN	NaN	NaN	NaN	NaN	NaN	NaN	NaN	NaN	NaN	NaN	NaN	NaN	NaN	NaN	NaN	NaN	NaN	NaN
	PF3D7_1460900	apicoplast ribosomal protein S10, putative	NaN	NaN	NaN	NaN	NaN	NaN	NaN	NaN	NaN	NaN	NaN	NaN	NaN	NaN	NaN	NaN	NaN	NaN	NaN	NaN	NaN	NaN	NaN	NaN	NaN	NaN	NaN	NaN	NaN	NaN	NaN	NaN	NaN	NaN	NaN	NaN	NaN	NaN	NaN	NaN	NaN	NaN	NaN	NaN	NaN	NaN	NaN
	PF3D7_1461300	40S ribosomal protein S28e, putative	NaN	NaN	0.253989	NaN	-0.004653	NaN	NaN	NaN	0.569977	NaN	1.53983	NaN	NaN	NaN	NaN	NaN	NaN	NaN	0.340391	NaN	1.64851	NaN	NaN	NaN	-0.453518	0.0673039	NaN	NaN	NaN	-0.276318	-1.48867	-0.0284276	NaN	-0.265797	-1.35912	0.0804692	-0.156418	0.0365998	NaN	0.280107	NaN	1.77477	-0.416038	-0.0926134	-0.46335	0.0947107	NaN
	PF3D7_1466900	rhoptry protein, putative	NaN	NaN	NaN	NaN	NaN	NaN	NaN	NaN	NaN	NaN	NaN	NaN	NaN	NaN	NaN	NaN	NaN	NaN	NaN	NaN	NaN	NaN	NaN	NaN	NaN	NaN	NaN	NaN	NaN	NaN	NaN	NaN	NaN	NaN	NaN	NaN	NaN	NaN	NaN	NaN	NaN	NaN	NaN	NaN	NaN	NaN	NaN
	PF3D7_1468800	splicing factor U2AF large subunit, putative	NaN	NaN	NaN	NaN	NaN	NaN	NaN	NaN	NaN	NaN	NaN	NaN	NaN	NaN	NaN	NaN	NaN	NaN	NaN	NaN	NaN	NaN	NaN	NaN	NaN	NaN	-0.312437	-0.0843364	NaN	NaN	NaN	NaN	NaN	NaN	NaN	NaN	NaN	NaN	NaN	NaN	NaN	NaN	-0.148401	-0.213005	-0.391058	-0.803227	-0.452985
	PF3D7_1471000	RNA 3'-terminal phosphate cyclase-like protein, putative	NaN	NaN	NaN	NaN	NaN	NaN	NaN	NaN	NaN	NaN	NaN	NaN	NaN	NaN	NaN	NaN	NaN	NaN	NaN	NaN	NaN	NaN	NaN	NaN	NaN	NaN	NaN	NaN	NaN	NaN	NaN	NaN	NaN	NaN	NaN	NaN	NaN	NaN	NaN	NaN	NaN	NaN	NaN	NaN	NaN	NaN	NaN
	PF3D7_1474900	trailer hitch homolog, putative	NaN	NaN	NaN	NaN	NaN	NaN	NaN	NaN	NaN	NaN	NaN	NaN	NaN	NaN	NaN	NaN	NaN	NaN	NaN	NaN	NaN	NaN	NaN	NaN	NaN	NaN	NaN	NaN	NaN	NaN	NaN	NaN	NaN	NaN	NaN	NaN	NaN	NaN	NaN	NaN	NaN	NaN	NaN	NaN	NaN	NaN	NaN
	PF3D7_1008700	tubulin beta chain	0.920522	NaN	NaN	0.341099	0.695549	NaN	1.23707	NaN	NaN	-0.494057	1.64441	NaN	NaN	NaN	NaN	NaN	0.0882773	NaN	NaN	-0.837893	0.999784	NaN	NaN	NaN	NaN	-0.460795	NaN	NaN	NaN	-0.292428	0.296898	NaN	NaN	0.0836915	-1.21628	NaN	NaN	-0.128161	NaN	1.43979	NaN	1.17997	NaN	NaN	NaN	NaN	NaN
	PF3D7_0917600	pre-mRNA-splicing factor ATP-dependent RNA helicase PRP43, putative	NaN	NaN	NaN	NaN	NaN	NaN	NaN	NaN	NaN	NaN	NaN	NaN	NaN	NaN	NaN	NaN	NaN	NaN	NaN	NaN	NaN	NaN	NaN	NaN	NaN	NaN	NaN	NaN	NaN	NaN	NaN	NaN	NaN	NaN	NaN	NaN	NaN	NaN	NaN	NaN	NaN	NaN	NaN	NaN	NaN	NaN	NaN
	PF3D7_0105800	conserved Plasmodium protein, unknown function	NaN	NaN	NaN	NaN	NaN	NaN	NaN	NaN	NaN	NaN	NaN	NaN	NaN	NaN	NaN	NaN	NaN	NaN	NaN	NaN	NaN	NaN	NaN	NaN	NaN	NaN	NaN	NaN	NaN	NaN	NaN	NaN	NaN	NaN	NaN	NaN	NaN	NaN	NaN	NaN	NaN	NaN	NaN	NaN	NaN	NaN	NaN
	PF3D7_0107400	conserved Apicomplexan protein, unknown function	NaN	0.0840585	NaN	NaN	NaN	NaN	NaN	-0.215368	NaN	NaN	NaN	NaN	NaN	NaN	NaN	NaN	NaN	-0.890706	NaN	NaN	NaN	NaN	NaN	NaN	-0.034707	0.896657	NaN	NaN	-0.538451	-0.630126	-0.840603	-1.35958	-0.124	-0.639695	-0.224587	-1.72901	0.0949116	-0.20989	-0.253601	-0.156138	-0.263975	-0.0565835	NaN	NaN	NaN	NaN	NaN
	PF3D7_0202400	gamete antigen 27/25, putative	NaN	NaN	NaN	NaN	NaN	NaN	NaN	NaN	NaN	NaN	NaN	NaN	NaN	NaN	NaN	NaN	NaN	NaN	NaN	NaN	NaN	NaN	NaN	NaN	NaN	NaN	NaN	NaN	NaN	NaN	NaN	NaN	NaN	NaN	NaN	NaN	NaN	NaN	0.0797024	NaN	0.136848	NaN	-0.451327	0.648191	-0.0642687	0.076402	NaN
	PF3D7_0212500	conserved Plasmodium protein, unknown function	NaN	NaN	NaN	NaN	NaN	NaN	NaN	NaN	NaN	NaN	NaN	NaN	NaN	NaN	NaN	NaN	NaN	NaN	NaN	NaN	NaN	NaN	NaN	NaN	NaN	NaN	NaN	NaN	NaN	NaN	NaN	NaN	NaN	NaN	NaN	NaN	NaN	NaN	NaN	NaN	NaN	NaN	NaN	NaN	NaN	NaN	NaN
	PF3D7_0218600	conserved Plasmodium protein, unknown function	NaN	NaN	NaN	NaN	NaN	NaN	NaN	NaN	NaN	NaN	NaN	NaN	NaN	NaN	NaN	NaN	NaN	NaN	NaN	NaN	NaN	NaN	NaN	NaN	NaN	NaN	NaN	NaN	NaN	NaN	NaN	NaN	NaN	NaN	NaN	NaN	NaN	NaN	NaN	NaN	NaN	NaN	NaN	NaN	NaN	NaN	NaN
	PF3D7_0303300	DNA-directed RNA polymerases I, II, and III subunit RPABC2, putative	NaN	NaN	NaN	NaN	NaN	NaN	NaN	NaN	NaN	NaN	NaN	NaN	NaN	NaN	NaN	NaN	NaN	NaN	NaN	NaN	NaN	NaN	NaN	NaN	NaN	NaN	NaN	NaN	NaN	NaN	NaN	NaN	NaN	NaN	NaN	NaN	NaN	NaN	NaN	NaN	NaN	NaN	NaN	NaN	NaN	NaN	NaN
	PF3D7_0311100	pre-mRNA splicing factor, putative	-2.68001	-2.15562	NaN	NaN	NaN	NaN	-1.40568	-1.19925	NaN	NaN	NaN	NaN	NaN	NaN	NaN	NaN	1.4621	1.70955	NaN	NaN	NaN	NaN	NaN	NaN	NaN	NaN	NaN	NaN	-1.4089	0.270765	NaN	NaN	-1.75614	-1.94632	NaN	NaN	NaN	NaN	NaN	NaN	NaN	NaN	-0.433701	-0.393856	-0.358787	-0.429214	NaN
	PF3D7_0315800	zinc finger protein, putative	NaN	NaN	NaN	NaN	NaN	NaN	NaN	NaN	NaN	NaN	NaN	NaN	0.260146	0.246139	0.356031	0.322126	NaN	NaN	NaN	NaN	NaN	NaN	-0.449375	0.304277	-0.65888	NaN	0.0538064	NaN	-0.703243	NaN	-0.212885	NaN	0.505891	NaN	-0.564329	NaN	-0.611381	NaN	NaN	NaN	NaN	NaN	NaN	-0.401521	NaN	-0.308594	0.0271541
	PF3D7_0319500	RNA-binding protein, putative	NaN	-1.31022	NaN	NaN	NaN	NaN	NaN	0.673279	NaN	NaN	NaN	NaN	NaN	NaN	NaN	NaN	NaN	2.01135	NaN	NaN	NaN	NaN	NaN	NaN	NaN	NaN	NaN	NaN	-0.65831	-0.712376	NaN	NaN	-1.37658	-1.58967	NaN	NaN	NaN	NaN	NaN	0.136918	NaN	-0.321235	NaN	NaN	NaN	NaN	NaN
	PF3D7_0416900	conserved Plasmodium protein, unknown function	NaN	1.10821	NaN	NaN	NaN	NaN	NaN	-0.504468	NaN	NaN	NaN	NaN	NaN	NaN	NaN	NaN	NaN	-1.55656	NaN	NaN	NaN	NaN	NaN	NaN	NaN	NaN	NaN	NaN	NaN	NaN	NaN	NaN	NaN	NaN	NaN	NaN	NaN	NaN	NaN	NaN	NaN	NaN	NaN	NaN	NaN	NaN	NaN
	PF3D7_0423300	conserved Plasmodium protein, unknown function	NaN	NaN	NaN	NaN	NaN	NaN	NaN	NaN	NaN	NaN	NaN	NaN	NaN	NaN	NaN	NaN	NaN	NaN	NaN	NaN	NaN	NaN	NaN	NaN	NaN	NaN	NaN	NaN	NaN	NaN	NaN	NaN	NaN	NaN	NaN	NaN	NaN	NaN	NaN	NaN	NaN	NaN	NaN	NaN	NaN	NaN	NaN
	PF3D7_0501600	rhoptry-associated protein 2	NaN	NaN	NaN	NaN	NaN	NaN	NaN	NaN	NaN	NaN	NaN	NaN	NaN	NaN	NaN	NaN	NaN	NaN	NaN	NaN	NaN	NaN	NaN	NaN	NaN	0.614205	NaN	NaN	NaN	NaN	-1.40959	0.0177091	NaN	NaN	-0.929171	-1.52045	NaN	0.288117	NaN	0.229568	NaN	3.02374	NaN	NaN	NaN	NaN	NaN
	PF3D7_0516000	RAP protein, putative	NaN	NaN	NaN	NaN	NaN	NaN	NaN	NaN	NaN	NaN	NaN	NaN	NaN	NaN	NaN	NaN	NaN	NaN	NaN	NaN	NaN	NaN	NaN	NaN	NaN	NaN	NaN	NaN	NaN	NaN	NaN	NaN	NaN	NaN	NaN	NaN	NaN	NaN	NaN	NaN	NaN	NaN	NaN	NaN	NaN	NaN	NaN
	PF3D7_0519800	EELM2 domain-containing protein, putative	NaN	NaN	NaN	NaN	NaN	NaN	NaN	NaN	NaN	NaN	NaN	NaN	NaN	NaN	NaN	NaN	NaN	NaN	NaN	NaN	NaN	NaN	NaN	NaN	0.284988	0.466098	-0.308841	-0.465713	2.30606	1.76449	0.922502	1.96781	1.74507	0.614536	0.213876	1.47481	0.218843	0.324437	0.376401	NaN	0.486869	NaN	NaN	NaN	NaN	NaN	-0.162945
	PF3D7_0532400	lysine-rich membrane-associated PHISTb protein	NaN	NaN	NaN	NaN	NaN	NaN	NaN	NaN	NaN	NaN	NaN	NaN	NaN	NaN	NaN	NaN	NaN	NaN	NaN	NaN	NaN	NaN	NaN	NaN	NaN	NaN	NaN	NaN	-0.643248	0.439363	NaN	NaN	-0.817282	-0.252173	NaN	NaN	NaN	NaN	NaN	NaN	NaN	NaN	-0.528989	0.657081	-0.586904	0.156515	NaN
	PF3D7_0604000	conserved Plasmodium protein, unknown function	NaN	NaN	NaN	NaN	NaN	NaN	NaN	NaN	NaN	NaN	NaN	NaN	NaN	NaN	NaN	NaN	NaN	NaN	NaN	NaN	NaN	NaN	NaN	NaN	NaN	NaN	NaN	NaN	NaN	NaN	NaN	NaN	NaN	NaN	NaN	NaN	NaN	NaN	NaN	NaN	NaN	NaN	NaN	NaN	NaN	NaN	NaN
	PF3D7_0606500	polypyrimidine tract-binding protein, putative	NaN	NaN	NaN	NaN	NaN	NaN	NaN	NaN	NaN	NaN	NaN	NaN	NaN	NaN	NaN	NaN	NaN	NaN	NaN	NaN	NaN	NaN	NaN	NaN	NaN	NaN	NaN	NaN	NaN	NaN	NaN	NaN	NaN	NaN	NaN	NaN	NaN	NaN	NaN	NaN	NaN	NaN	NaN	NaN	NaN	NaN	NaN
	PF3D7_0607700	conserved Plasmodium protein, unknown function	NaN	NaN	NaN	NaN	NaN	NaN	NaN	NaN	NaN	NaN	NaN	NaN	NaN	NaN	NaN	NaN	NaN	NaN	NaN	NaN	NaN	NaN	NaN	NaN	NaN	NaN	NaN	NaN	NaN	NaN	NaN	NaN	NaN	NaN	NaN	NaN	NaN	NaN	NaN	NaN	NaN	NaN	NaN	NaN	NaN	NaN	NaN
	PF3D7_0617000	mitochondrial import receptor subunit TOM40, putative	NaN	NaN	NaN	NaN	NaN	NaN	NaN	NaN	NaN	NaN	NaN	NaN	-0.0147182	NaN	1.62508	NaN	NaN	NaN	NaN	NaN	NaN	NaN	1.53341	NaN	NaN	NaN	-1.07079	0.0692551	NaN	NaN	NaN	NaN	NaN	NaN	NaN	NaN	NaN	NaN	0.454176	-0.926151	0.275126	1.03319	-0.325196	-0.00259443	-0.242413	-0.0629506	NaN
	PF3D7_0702500	Plasmodium exported protein, unknown function	NaN	NaN	NaN	NaN	NaN	NaN	NaN	NaN	NaN	NaN	NaN	NaN	NaN	NaN	NaN	NaN	NaN	NaN	NaN	NaN	NaN	NaN	NaN	NaN	NaN	NaN	0.0694272	NaN	0.796847	-0.18409	NaN	NaN	0.349025	-0.139339	NaN	NaN	NaN	NaN	-0.212033	1.12904	-0.227658	0.721944	NaN	-0.11703	NaN	0.114316	-0.263335
	PF3D7_0704300	conserved Plasmodium membrane protein, unknown function	NaN	NaN	NaN	NaN	NaN	NaN	NaN	NaN	NaN	NaN	NaN	NaN	NaN	NaN	NaN	NaN	NaN	NaN	NaN	NaN	NaN	NaN	NaN	NaN	NaN	NaN	NaN	NaN	NaN	NaN	NaN	NaN	NaN	NaN	NaN	NaN	NaN	NaN	NaN	NaN	NaN	NaN	NaN	NaN	NaN	NaN	NaN
	PF3D7_0731600	acyl-CoA synthetase	NaN	NaN	NaN	NaN	NaN	NaN	NaN	NaN	NaN	NaN	NaN	NaN	NaN	NaN	NaN	NaN	NaN	NaN	NaN	NaN	NaN	NaN	NaN	NaN	NaN	NaN	NaN	NaN	NaN	NaN	-1.53973	NaN	NaN	NaN	-2.54086	NaN	NaN	NaN	NaN	0.782645	NaN	2.49965	NaN	NaN	NaN	NaN	NaN
	PF3D7_0802100	AP2 domain transcription factor, putative	NaN	NaN	NaN	NaN	NaN	NaN	NaN	NaN	NaN	NaN	NaN	NaN	NaN	NaN	NaN	NaN	NaN	NaN	NaN	NaN	NaN	NaN	NaN	NaN	NaN	NaN	NaN	NaN	NaN	NaN	NaN	NaN	NaN	NaN	NaN	NaN	NaN	NaN	NaN	NaN	NaN	NaN	NaN	NaN	NaN	NaN	NaN
	PF3D7_0805700	serine/threonine protein kinase, FIKK family	NaN	NaN	NaN	NaN	NaN	NaN	NaN	NaN	NaN	NaN	NaN	NaN	NaN	NaN	NaN	NaN	NaN	NaN	NaN	NaN	NaN	NaN	NaN	NaN	NaN	NaN	NaN	NaN	NaN	NaN	NaN	NaN	NaN	NaN	NaN	NaN	NaN	NaN	NaN	NaN	NaN	NaN	NaN	NaN	NaN	NaN	NaN
	PF3D7_0807300	ras-related protein Rab-18	NaN	0.191541	-0.00339428	-0.642655	-0.152628	-0.104203	NaN	0.102651	0.239642	0.164836	0.072586	0.681215	-0.0492927	0.182835	0.0589399	0.247029	NaN	-0.132214	0.136454	0.799253	0.223546	0.619742	0.0764222	-0.0284546	-0.103875	0.662483	0.0680517	-0.00776951	-0.317265	0.505021	NaN	0.723039	-0.631802	0.00727503	NaN	0.0281898	-0.185556	0.0585031	-0.0435567	-0.161565	-0.0673794	0.222414	0.00216244	-0.361319	0.160662	-0.0480967	0.434562
	PF3D7_0808400	coatomer subunit epsilon, putative	NaN	NaN	NaN	NaN	NaN	NaN	NaN	NaN	NaN	NaN	NaN	NaN	NaN	NaN	NaN	NaN	NaN	NaN	NaN	NaN	NaN	NaN	NaN	NaN	0.0467006	NaN	NaN	NaN	NaN	NaN	NaN	NaN	NaN	NaN	NaN	NaN	-0.380371	NaN	0.265437	-2.06681	0.408386	-0.145612	-1.18909	NaN	NaN	NaN	NaN
	PF3D7_0809500	histone acetyltransferase subunit NuA4, putative	NaN	NaN	NaN	NaN	NaN	NaN	NaN	NaN	NaN	NaN	NaN	NaN	NaN	NaN	NaN	NaN	NaN	NaN	NaN	NaN	NaN	NaN	NaN	NaN	NaN	1.02254	NaN	0.152997	NaN	NaN	NaN	NaN	NaN	NaN	NaN	NaN	NaN	3.36309	NaN	NaN	NaN	NaN	NaN	NaN	NaN	NaN	NaN
	PF3D7_0813000	conserved Plasmodium protein, unknown function	NaN	NaN	NaN	NaN	NaN	NaN	NaN	NaN	NaN	NaN	NaN	NaN	NaN	NaN	NaN	NaN	NaN	NaN	NaN	NaN	NaN	NaN	NaN	NaN	NaN	NaN	NaN	NaN	-0.0337319	-0.58477	NaN	NaN	0.231555	-0.395063	NaN	NaN	NaN	NaN	NaN	NaN	NaN	NaN	NaN	NaN	NaN	NaN	NaN
	PF3D7_0822600	protein transport protein SEC23	NaN	NaN	NaN	NaN	NaN	NaN	NaN	NaN	NaN	NaN	NaN	NaN	NaN	NaN	NaN	NaN	NaN	NaN	NaN	NaN	NaN	NaN	NaN	NaN	NaN	NaN	NaN	NaN	NaN	NaN	1.38918	NaN	NaN	NaN	1.64312	NaN	NaN	NaN	0.1644	0.28072	0.1503	1.03319	NaN	NaN	NaN	NaN	NaN
	PF3D7_0829500	conserved Plasmodium protein, unknown function	NaN	NaN	NaN	NaN	NaN	NaN	NaN	NaN	NaN	NaN	NaN	NaN	NaN	NaN	NaN	NaN	NaN	NaN	NaN	NaN	NaN	NaN	NaN	NaN	NaN	NaN	-0.129639	0.247543	NaN	NaN	NaN	0.318632	NaN	NaN	NaN	0.147266	NaN	NaN	NaN	NaN	NaN	NaN	-0.189631	0.228503	-0.078259	0.0495166	0.0896338
	PF3D7_0903300	conserved Plasmodium membrane protein, unknown function	NaN	NaN	NaN	NaN	NaN	NaN	NaN	NaN	NaN	NaN	NaN	NaN	NaN	NaN	NaN	NaN	NaN	NaN	NaN	NaN	NaN	NaN	NaN	NaN	NaN	NaN	NaN	NaN	NaN	NaN	NaN	NaN	NaN	NaN	NaN	NaN	NaN	NaN	NaN	NaN	NaN	NaN	NaN	NaN	NaN	NaN	NaN
	PF3D7_0912400	alkaline phosphatase, putative	NaN	NaN	NaN	NaN	NaN	NaN	NaN	NaN	NaN	NaN	NaN	NaN	NaN	NaN	NaN	NaN	NaN	NaN	NaN	NaN	NaN	NaN	NaN	NaN	-0.40194	0.175631	NaN	NaN	-0.296492	NaN	-1.34333	NaN	-0.437272	NaN	-2.4115	NaN	-0.450262	-0.0448837	NaN	NaN	NaN	NaN	NaN	NaN	NaN	NaN	NaN
	PF3D7_0913200	elongation factor 1-beta	NaN	NaN	NaN	NaN	NaN	NaN	NaN	NaN	NaN	NaN	NaN	NaN	NaN	NaN	NaN	NaN	NaN	NaN	NaN	NaN	NaN	NaN	NaN	NaN	NaN	NaN	NaN	NaN	NaN	NaN	NaN	NaN	NaN	NaN	NaN	NaN	NaN	NaN	NaN	NaN	NaN	NaN	NaN	NaN	NaN	NaN	NaN
	PF3D7_0919100	DnaJ protein, putative	0.380729	0.710449	NaN	0.458049	0.174023	-0.712199	0.772392	0.59181	NaN	0.399045	0.355806	0.15141	NaN	NaN	NaN	NaN	0.288418	-0.245848	NaN	-0.00607205	0.400538	0.99675	NaN	NaN	-0.202622	0.183146	0.368712	0.704277	-0.149873	-0.091666	-0.627739	-0.354565	-0.0134652	-0.157561	-0.285741	-0.491802	-0.0263079	0.114582	-0.132436	0.11168	0.0764222	0.764591	-0.452965	0.585453	-0.299951	0.420202	0.458592
	PF3D7_0921700	conserved Plasmodium protein, unknown function	NaN	NaN	NaN	NaN	NaN	NaN	NaN	NaN	NaN	NaN	NaN	NaN	NaN	NaN	NaN	NaN	NaN	NaN	NaN	NaN	NaN	NaN	NaN	NaN	NaN	NaN	NaN	NaN	NaN	NaN	NaN	NaN	NaN	NaN	NaN	NaN	NaN	NaN	NaN	NaN	NaN	NaN	NaN	NaN	NaN	NaN	NaN
	PF3D7_0921900	conserved Plasmodium protein, unknown function	NaN	NaN	NaN	NaN	NaN	NaN	NaN	NaN	NaN	NaN	NaN	NaN	NaN	NaN	NaN	NaN	NaN	NaN	NaN	NaN	NaN	NaN	NaN	NaN	NaN	NaN	NaN	NaN	NaN	NaN	NaN	NaN	NaN	NaN	NaN	NaN	NaN	NaN	NaN	NaN	NaN	NaN	NaN	NaN	NaN	NaN	NaN
	PF3D7_0923000	DNA-directed RNA polymerase II subunit RPB3, putative	NaN	NaN	NaN	NaN	NaN	NaN	NaN	NaN	NaN	NaN	NaN	NaN	NaN	NaN	NaN	NaN	NaN	NaN	NaN	NaN	NaN	NaN	NaN	NaN	NaN	NaN	NaN	NaN	NaN	NaN	NaN	NaN	NaN	NaN	NaN	NaN	NaN	NaN	NaN	NaN	NaN	NaN	NaN	NaN	NaN	NaN	NaN
	PF3D7_0923400	conserved Plasmodium protein, unknown function	NaN	NaN	NaN	NaN	NaN	NaN	NaN	NaN	NaN	NaN	NaN	NaN	NaN	NaN	NaN	NaN	NaN	NaN	NaN	NaN	NaN	NaN	NaN	NaN	NaN	NaN	NaN	NaN	NaN	NaN	NaN	NaN	NaN	NaN	NaN	NaN	NaN	NaN	NaN	NaN	NaN	NaN	NaN	NaN	NaN	NaN	NaN
	PF3D7_0924100	conserved Plasmodium protein, unknown function	NaN	NaN	NaN	NaN	NaN	NaN	NaN	NaN	NaN	NaN	NaN	NaN	NaN	NaN	NaN	NaN	NaN	NaN	NaN	NaN	NaN	NaN	NaN	NaN	NaN	NaN	NaN	NaN	NaN	NaN	NaN	NaN	NaN	NaN	NaN	NaN	NaN	NaN	NaN	NaN	NaN	NaN	NaN	NaN	NaN	NaN	NaN
	PF3D7_1004200	WD repeat-containing protein, putative	NaN	NaN	NaN	NaN	NaN	NaN	NaN	NaN	NaN	NaN	NaN	NaN	NaN	NaN	NaN	NaN	NaN	NaN	NaN	NaN	NaN	NaN	NaN	NaN	NaN	NaN	NaN	NaN	NaN	NaN	NaN	NaN	NaN	NaN	NaN	NaN	NaN	NaN	NaN	NaN	NaN	NaN	NaN	NaN	NaN	NaN	NaN
	PF3D7_1009400	zinc finger protein, putative	NaN	NaN	NaN	NaN	NaN	NaN	NaN	NaN	NaN	NaN	NaN	NaN	NaN	NaN	NaN	NaN	NaN	NaN	NaN	NaN	NaN	NaN	NaN	NaN	NaN	NaN	NaN	NaN	NaN	NaN	NaN	NaN	NaN	NaN	NaN	NaN	NaN	NaN	NaN	NaN	NaN	NaN	NaN	NaN	NaN	NaN	NaN
	PF3D7_1017600	conserved Plasmodium protein, unknown function	NaN	NaN	NaN	NaN	NaN	NaN	NaN	NaN	NaN	NaN	NaN	NaN	NaN	NaN	NaN	NaN	NaN	NaN	NaN	NaN	NaN	NaN	NaN	NaN	NaN	NaN	0.0692898	NaN	NaN	NaN	NaN	NaN	NaN	NaN	NaN	NaN	NaN	NaN	NaN	NaN	NaN	NaN	NaN	NaN	NaN	NaN	-0.598348
	PF3D7_1024300	conserved Plasmodium protein, unknown function	NaN	NaN	NaN	NaN	NaN	NaN	NaN	NaN	NaN	NaN	NaN	NaN	NaN	NaN	NaN	NaN	NaN	NaN	NaN	NaN	NaN	NaN	NaN	NaN	NaN	NaN	NaN	NaN	NaN	NaN	NaN	NaN	NaN	NaN	NaN	NaN	NaN	NaN	NaN	NaN	NaN	NaN	NaN	NaN	NaN	NaN	NaN
	PF3D7_1025000	formin 2, putative	NaN	NaN	NaN	NaN	NaN	NaN	NaN	NaN	NaN	NaN	NaN	NaN	NaN	NaN	NaN	NaN	NaN	NaN	NaN	NaN	NaN	NaN	NaN	NaN	-0.798918	-0.878529	NaN	NaN	NaN	NaN	-1.37303	NaN	NaN	NaN	0.422556	NaN	-0.220614	-2.16469	NaN	NaN	NaN	NaN	NaN	NaN	NaN	NaN	NaN
	PF3D7_1108000	IWS1-like protein, putative	NaN	NaN	NaN	NaN	NaN	NaN	NaN	NaN	NaN	NaN	NaN	NaN	NaN	NaN	NaN	NaN	NaN	NaN	NaN	NaN	NaN	NaN	NaN	NaN	NaN	NaN	NaN	NaN	NaN	NaN	NaN	NaN	NaN	NaN	NaN	NaN	NaN	NaN	NaN	NaN	NaN	NaN	NaN	NaN	NaN	NaN	NaN
	PF3D7_1111100	replication factor C subunit 5, putative	NaN	NaN	NaN	NaN	NaN	NaN	NaN	NaN	NaN	NaN	NaN	NaN	NaN	NaN	NaN	NaN	NaN	NaN	NaN	NaN	NaN	NaN	NaN	NaN	-0.0732718	NaN	NaN	NaN	-0.158574	-0.560324	-0.223593	NaN	0.436375	-0.504671	-0.149329	NaN	-0.10771	NaN	NaN	2.25711	NaN	0.0529249	NaN	NaN	NaN	NaN	NaN
	PF3D7_1121600	exported protein 1	NaN	0.656672	0.173	NaN	-1.02134	-0.171079	NaN	-0.729444	0.488412	NaN	2.17037	0.621333	NaN	0.666805	NaN	0.433194	NaN	-0.995621	0.397365	NaN	2.96993	1.06723	NaN	-0.153495	-1.48924	0.23635	NaN	0.174849	NaN	NaN	-2.69087	NaN	NaN	NaN	-1.0994	NaN	-0.376246	-0.348572	NaN	0.778333	NaN	3.67733	-0.615818	0.132546	-0.528989	1.0654	NaN
	PF3D7_1126900	small nuclear ribonucleoprotein F, putative	NaN	NaN	NaN	NaN	NaN	NaN	NaN	NaN	NaN	NaN	NaN	NaN	NaN	NaN	NaN	NaN	NaN	NaN	NaN	NaN	NaN	NaN	NaN	NaN	NaN	NaN	NaN	NaN	NaN	NaN	NaN	NaN	NaN	NaN	NaN	NaN	NaN	NaN	NaN	NaN	NaN	NaN	NaN	NaN	NaN	NaN	NaN
	PF3D7_1131000	RNA-binding protein s1, putative	NaN	NaN	NaN	NaN	NaN	NaN	NaN	NaN	NaN	NaN	NaN	NaN	NaN	NaN	NaN	NaN	NaN	NaN	NaN	NaN	NaN	NaN	NaN	NaN	NaN	NaN	NaN	NaN	NaN	NaN	NaN	NaN	NaN	NaN	NaN	NaN	NaN	NaN	NaN	NaN	NaN	NaN	NaN	NaN	NaN	NaN	NaN
	PF3D7_1134000	heat shock protein 70	NaN	NaN	NaN	NaN	NaN	NaN	NaN	NaN	NaN	NaN	NaN	NaN	NaN	NaN	NaN	NaN	NaN	NaN	NaN	NaN	NaN	NaN	NaN	NaN	NaN	NaN	NaN	NaN	NaN	NaN	NaN	NaN	NaN	NaN	NaN	NaN	NaN	NaN	NaN	NaN	NaN	NaN	NaN	NaN	NaN	NaN	NaN
	PF3D7_1136500	casein kinase 1	NaN	NaN	NaN	NaN	NaN	NaN	NaN	NaN	NaN	NaN	NaN	NaN	NaN	NaN	NaN	NaN	NaN	NaN	NaN	NaN	NaN	NaN	NaN	NaN	NaN	NaN	-0.488734	-0.394734	NaN	NaN	0.0764222	NaN	NaN	NaN	-1.3755	NaN	NaN	NaN	1.31092	-0.165172	0.851039	1.38154	NaN	NaN	NaN	NaN	0.616922
	PF3D7_1136800	DnaJ protein, putative	-0.048845	0.379526	NaN	NaN	NaN	NaN	0.426533	0.366783	NaN	NaN	NaN	NaN	0.711759	NaN	0.751464	NaN	0.601792	0.0469799	NaN	NaN	NaN	NaN	0.213627	NaN	-0.50625	0.327041	NaN	-0.427499	NaN	-3.19169	-0.604257	0.430528	NaN	-0.585251	-0.128078	0.0710726	0.64957	0.00179007	0.772055	0.211114	0.71949	0.1005	NaN	0.000144301	NaN	0.299702	NaN
	PF3D7_1142800	conserved Plasmodium protein, unknown function	NaN	NaN	NaN	NaN	NaN	NaN	NaN	NaN	NaN	NaN	NaN	NaN	NaN	NaN	NaN	NaN	NaN	NaN	NaN	NaN	NaN	NaN	NaN	NaN	NaN	NaN	-0.13641	NaN	NaN	NaN	NaN	NaN	NaN	NaN	NaN	NaN	NaN	NaN	NaN	NaN	NaN	NaN	NaN	-0.173639	NaN	0.0142955	0.989938
	PF3D7_1144000	40S ribosomal protein S21	NaN	NaN	NaN	0.932058	NaN	NaN	NaN	NaN	NaN	0.377294	NaN	NaN	-0.0526855	NaN	-0.752972	NaN	NaN	NaN	NaN	-0.566955	NaN	NaN	-0.874957	NaN	-1.49382	NaN	-0.0207209	NaN	0.353323	NaN	-3.33983	NaN	0.206393	NaN	-2.6238	NaN	-1.20055	NaN	-0.0265724	0.881002	0.199248	0.988504	NaN	NaN	NaN	NaN	-0.294863
	PF3D7_1149400	Plasmodium exported protein, unknown function	NaN	NaN	NaN	NaN	NaN	NaN	NaN	NaN	NaN	NaN	NaN	NaN	NaN	NaN	NaN	NaN	NaN	NaN	NaN	NaN	NaN	NaN	NaN	NaN	NaN	NaN	-0.247114	NaN	-1.08749	NaN	NaN	NaN	NaN	NaN	NaN	NaN	NaN	NaN	NaN	0.270469	NaN	1.05313	-1.06452	-0.0468402	-0.738385	-0.458697	-0.200117
	PF3D7_1209300	zinc finger transcription factor, putative	NaN	NaN	NaN	NaN	NaN	NaN	NaN	NaN	NaN	NaN	NaN	NaN	NaN	NaN	NaN	NaN	NaN	NaN	NaN	NaN	NaN	NaN	NaN	NaN	NaN	NaN	NaN	NaN	NaN	NaN	NaN	NaN	NaN	NaN	NaN	NaN	NaN	NaN	NaN	NaN	NaN	NaN	NaN	NaN	NaN	NaN	NaN
	PF3D7_1219100	clathrin heavy chain, putative	NaN	NaN	NaN	NaN	NaN	NaN	NaN	NaN	NaN	NaN	NaN	NaN	NaN	NaN	NaN	NaN	NaN	NaN	NaN	NaN	NaN	NaN	NaN	NaN	NaN	NaN	NaN	NaN	NaN	NaN	NaN	NaN	NaN	NaN	NaN	NaN	NaN	NaN	NaN	NaN	NaN	NaN	NaN	NaN	NaN	NaN	NaN
	PF3D7_1225500	small subunit rRNA processing factor, putative	NaN	NaN	NaN	NaN	NaN	NaN	NaN	NaN	NaN	NaN	NaN	NaN	NaN	NaN	NaN	NaN	NaN	NaN	NaN	NaN	NaN	NaN	NaN	NaN	-1.38131	NaN	NaN	NaN	-0.383548	-0.606348	NaN	NaN	-0.582642	-1.28333	NaN	NaN	-2.81838	NaN	NaN	NaN	NaN	NaN	NaN	NaN	NaN	NaN	NaN
	PF3D7_1231100	ras-related protein Rab-2	NaN	NaN	NaN	NaN	NaN	NaN	NaN	NaN	NaN	NaN	NaN	NaN	NaN	NaN	NaN	NaN	NaN	NaN	NaN	NaN	NaN	NaN	NaN	NaN	0.144438	NaN	-0.261483	0.31766	NaN	NaN	NaN	0.0220094	NaN	NaN	NaN	0.879144	0.593306	NaN	-0.238783	0.0797982	-0.0574367	-0.161565	NaN	NaN	NaN	NaN	-0.93038
	PF3D7_1234100	bromodomain protein, putative	NaN	NaN	1.63654	0.301177	NaN	NaN	NaN	NaN	3.90275	3.59876	NaN	NaN	NaN	NaN	NaN	NaN	NaN	NaN	2.25075	3.28348	NaN	NaN	NaN	NaN	NaN	NaN	NaN	NaN	NaN	NaN	NaN	NaN	NaN	NaN	NaN	NaN	NaN	NaN	NaN	NaN	NaN	NaN	3.8921	1.52151	3.74287	1.74662	NaN
	PF3D7_1237100	conserved Plasmodium protein, unknown function	NaN	NaN	NaN	NaN	NaN	NaN	NaN	NaN	NaN	NaN	NaN	NaN	NaN	NaN	NaN	NaN	NaN	NaN	NaN	NaN	NaN	NaN	NaN	NaN	NaN	NaN	NaN	NaN	NaN	NaN	NaN	NaN	NaN	NaN	NaN	NaN	NaN	NaN	NaN	NaN	NaN	NaN	NaN	NaN	NaN	NaN	NaN
	PF3D7_1237700	conserved protein, unknown function	0.516116	NaN	NaN	NaN	NaN	NaN	0.131326	NaN	NaN	NaN	NaN	NaN	-0.975141	0.63292	-0.751514	0.806771	-0.309949	NaN	NaN	NaN	NaN	NaN	0.103263	0.0289935	-1.0641	0.152789	-0.175403	0.260031	-0.9407	0.140078	-1.48108	-0.628914	-0.809701	-0.267236	-0.625689	-1.26891	-0.673716	0.153848	0.0719	-0.0672257	0.567253	2.03635	0.243547	0.146787	-0.0399035	0.43819	-0.201294
	PF3D7_1237900	conserved Plasmodium protein, unknown function	NaN	NaN	NaN	NaN	NaN	NaN	NaN	NaN	NaN	NaN	NaN	NaN	NaN	NaN	NaN	NaN	NaN	NaN	NaN	NaN	NaN	NaN	NaN	NaN	NaN	NaN	NaN	NaN	NaN	NaN	NaN	NaN	NaN	NaN	NaN	NaN	NaN	NaN	NaN	NaN	NaN	NaN	NaN	NaN	NaN	NaN	NaN
	PF3D7_1241500	conserved Plasmodium protein, unknown function	NaN	NaN	NaN	NaN	NaN	NaN	NaN	NaN	NaN	NaN	NaN	NaN	NaN	NaN	NaN	NaN	NaN	NaN	NaN	NaN	NaN	NaN	NaN	NaN	0.532666	NaN	-0.247491	-0.396379	0.0681893	0.282684	NaN	0.352289	0.086512	0.0728317	NaN	1.68952	-0.11738	NaN	NaN	0.504059	NaN	0.513049	0.541019	0.188397	0.391438	0.300662	0.794686
	PF3D7_1245100	kinesin-13, putative	NaN	NaN	NaN	NaN	NaN	NaN	NaN	NaN	NaN	NaN	NaN	NaN	NaN	NaN	NaN	NaN	NaN	NaN	NaN	NaN	NaN	NaN	NaN	NaN	NaN	NaN	NaN	NaN	NaN	NaN	NaN	NaN	NaN	NaN	NaN	NaN	NaN	NaN	NaN	2.87641	NaN	5.19137	NaN	NaN	NaN	NaN	NaN
	PF3D7_1329600	conserved Plasmodium protein, unknown function	NaN	NaN	NaN	NaN	NaN	NaN	NaN	NaN	NaN	NaN	NaN	NaN	NaN	NaN	NaN	NaN	NaN	NaN	NaN	NaN	NaN	NaN	NaN	NaN	NaN	NaN	0.2444	-0.501108	NaN	NaN	0.182438	NaN	NaN	NaN	1.91445	NaN	NaN	NaN	1.84627	1.91577	2.43403	2.25065	1.77838	1.68177	2.2664	1.19611	2.66562
	PF3D7_1332600	apurinic/apyrimidinic endonuclease Apn1, putative	NaN	NaN	NaN	NaN	NaN	NaN	NaN	NaN	NaN	NaN	NaN	NaN	NaN	NaN	NaN	NaN	NaN	NaN	NaN	NaN	NaN	NaN	NaN	NaN	NaN	NaN	NaN	NaN	NaN	NaN	NaN	NaN	NaN	NaN	NaN	NaN	NaN	NaN	NaN	NaN	NaN	NaN	NaN	NaN	NaN	NaN	NaN
	PF3D7_1333700	histone H3-like centromeric protein CSE4	NaN	NaN	NaN	NaN	NaN	NaN	NaN	NaN	NaN	NaN	NaN	NaN	NaN	NaN	NaN	NaN	NaN	NaN	NaN	NaN	NaN	NaN	NaN	NaN	NaN	NaN	NaN	NaN	NaN	NaN	NaN	NaN	NaN	NaN	NaN	NaN	NaN	NaN	NaN	NaN	NaN	NaN	NaN	NaN	NaN	NaN	NaN
	PF3D7_1350200	small nuclear ribonucleoprotein E, putative	NaN	-2.56827	NaN	NaN	NaN	NaN	NaN	-2.073	NaN	NaN	NaN	NaN	NaN	NaN	NaN	NaN	NaN	0.400319	NaN	NaN	NaN	NaN	NaN	NaN	-1.06492	NaN	-0.238425	0.696611	NaN	NaN	NaN	NaN	NaN	NaN	NaN	NaN	-0.80211	NaN	NaN	0.0325067	NaN	0.0492031	0.0668125	-0.123666	-0.0885462	-0.123931	-0.669809
	PF3D7_1354200	inositol-polyphosphate 5-phosphatase, putative	NaN	NaN	NaN	NaN	NaN	NaN	NaN	NaN	NaN	NaN	NaN	NaN	NaN	NaN	NaN	NaN	NaN	NaN	NaN	NaN	NaN	NaN	NaN	NaN	NaN	NaN	NaN	NaN	NaN	NaN	NaN	NaN	NaN	NaN	NaN	NaN	NaN	NaN	-0.766161	NaN	-0.619647	NaN	NaN	NaN	NaN	NaN	NaN
	PF3D7_1356100	conserved Plasmodium protein, unknown function	NaN	NaN	NaN	NaN	NaN	NaN	NaN	NaN	NaN	NaN	NaN	NaN	NaN	NaN	NaN	NaN	NaN	NaN	NaN	NaN	NaN	NaN	NaN	NaN	NaN	NaN	NaN	NaN	NaN	NaN	NaN	NaN	NaN	NaN	NaN	NaN	NaN	NaN	0.0382958	-1.17549	-0.00576786	0.407498	NaN	NaN	NaN	NaN	NaN
	PF3D7_1405400	DNA mismatch repair protein, putative	NaN	NaN	NaN	NaN	NaN	NaN	NaN	NaN	NaN	NaN	NaN	NaN	NaN	0.385431	NaN	0.169079	NaN	NaN	NaN	NaN	NaN	NaN	NaN	-0.133859	NaN	0.134968	NaN	NaN	-1.69092	0.50748	NaN	-0.0721745	-2.45206	-0.379066	NaN	0.079158	NaN	-0.972472	NaN	NaN	NaN	NaN	NaN	NaN	NaN	NaN	NaN
	PF3D7_1407300	pre-mRNA-splicing factor 38B, putative	1.15517	-0.990737	NaN	NaN	NaN	NaN	1.86128	0.815301	NaN	NaN	NaN	NaN	0.249385	NaN	-0.185163	NaN	0.897008	2.19447	NaN	1.71971	NaN	NaN	-0.397258	NaN	NaN	NaN	-0.215379	NaN	NaN	NaN	NaN	NaN	NaN	NaN	NaN	NaN	NaN	NaN	NaN	NaN	NaN	NaN	NaN	0.285864	NaN	0.189795	0.670296
	PF3D7_1409900	cytidine diphosphate-diacylglycerol synthase	NaN	NaN	NaN	NaN	NaN	NaN	NaN	NaN	NaN	NaN	NaN	NaN	NaN	NaN	NaN	NaN	NaN	NaN	NaN	NaN	NaN	NaN	NaN	NaN	NaN	-0.147697	NaN	NaN	-0.451761	-0.301237	0.198494	NaN	-0.0837068	-0.0629506	1.40974	NaN	NaN	-0.0392789	NaN	NaN	NaN	NaN	NaN	NaN	NaN	NaN	NaN
	PF3D7_1411400	plastid replication-repair enzyme	NaN	NaN	NaN	NaN	NaN	NaN	NaN	NaN	NaN	NaN	NaN	NaN	NaN	NaN	NaN	NaN	NaN	NaN	NaN	NaN	NaN	NaN	NaN	NaN	NaN	NaN	NaN	NaN	NaN	NaN	NaN	NaN	NaN	NaN	NaN	NaN	NaN	NaN	NaN	NaN	NaN	NaN	NaN	NaN	NaN	NaN	NaN
	PF3D7_1420700	surface protein P113	NaN	NaN	NaN	NaN	NaN	NaN	NaN	NaN	NaN	NaN	NaN	NaN	NaN	NaN	NaN	NaN	NaN	NaN	NaN	NaN	NaN	NaN	NaN	NaN	NaN	NaN	NaN	NaN	NaN	NaN	NaN	NaN	NaN	NaN	NaN	NaN	NaN	NaN	NaN	NaN	NaN	NaN	NaN	NaN	NaN	NaN	NaN
	PF3D7_1429600	conserved Plasmodium protein, unknown function	NaN	NaN	NaN	NaN	NaN	NaN	NaN	NaN	NaN	NaN	NaN	NaN	NaN	NaN	NaN	NaN	NaN	NaN	NaN	NaN	NaN	NaN	NaN	NaN	0.155749	0.297591	0.0455827	NaN	0.372841	-0.314058	0.622743	0.00394396	-0.365481	0.28016	0.0180643	1.13005	0.159112	1.09573	-0.120059	-0.214622	0.0419438	-0.0742315	-0.0843338	0.142401	0.0583859	0.115926	-1.59479
	PF3D7_1449500	AP2 domain transcription factor, putative	NaN	NaN	NaN	NaN	NaN	NaN	NaN	NaN	NaN	NaN	NaN	NaN	NaN	NaN	NaN	NaN	NaN	NaN	NaN	NaN	NaN	NaN	NaN	NaN	NaN	NaN	NaN	NaN	NaN	NaN	NaN	NaN	NaN	NaN	NaN	NaN	NaN	NaN	NaN	NaN	NaN	NaN	NaN	NaN	NaN	NaN	NaN
	PF3D7_1451900	ribosome biogenesis protein TSR1, putative	NaN	NaN	NaN	NaN	NaN	NaN	NaN	NaN	NaN	NaN	NaN	NaN	NaN	NaN	NaN	NaN	NaN	NaN	NaN	NaN	NaN	NaN	NaN	NaN	NaN	NaN	NaN	NaN	NaN	NaN	NaN	NaN	NaN	NaN	NaN	NaN	NaN	NaN	NaN	NaN	NaN	NaN	NaN	NaN	NaN	NaN	NaN
	PF3D7_1456500	conserved Plasmodium protein, unknown function	NaN	NaN	NaN	NaN	NaN	NaN	NaN	NaN	NaN	NaN	NaN	NaN	NaN	NaN	NaN	NaN	NaN	NaN	NaN	NaN	NaN	NaN	NaN	NaN	NaN	NaN	-0.0308992	-0.0740944	NaN	NaN	NaN	NaN	NaN	NaN	NaN	NaN	NaN	NaN	-0.276835	0.524625	-0.446463	0.681562	NaN	NaN	NaN	NaN	-0.00379928
	PF3D7_1458300	conserved Plasmodium protein, unknown function	NaN	NaN	NaN	NaN	NaN	NaN	NaN	NaN	NaN	NaN	NaN	NaN	NaN	NaN	NaN	NaN	NaN	NaN	NaN	NaN	NaN	NaN	NaN	NaN	NaN	NaN	NaN	NaN	NaN	NaN	-2.03517	NaN	NaN	NaN	-2.07248	NaN	NaN	NaN	NaN	NaN	NaN	NaN	NaN	NaN	NaN	NaN	NaN
	PF3D7_1466700	60S ribosome subunit biogenesis protein NIP7, putative	NaN	NaN	NaN	NaN	NaN	NaN	NaN	NaN	NaN	NaN	NaN	NaN	NaN	NaN	NaN	NaN	NaN	NaN	NaN	NaN	NaN	NaN	NaN	NaN	NaN	NaN	NaN	NaN	NaN	NaN	NaN	NaN	NaN	NaN	NaN	NaN	NaN	NaN	NaN	NaN	NaN	NaN	NaN	NaN	NaN	NaN	NaN
	PF3D7_1466800	conserved Plasmodium protein, unknown function	NaN	NaN	NaN	NaN	NaN	NaN	NaN	NaN	NaN	NaN	NaN	NaN	NaN	NaN	NaN	NaN	NaN	NaN	NaN	NaN	NaN	NaN	NaN	NaN	NaN	NaN	NaN	NaN	NaN	NaN	NaN	NaN	NaN	NaN	NaN	NaN	NaN	NaN	NaN	-1.36323	NaN	1.30511	NaN	NaN	NaN	NaN	NaN
	PF3D7_1471200	inorganic anion exchanger, inorganic anion antiporter	0.0261627	-0.0503276	NaN	0.251333	NaN	NaN	0.109294	0.0268369	NaN	-0.015212	NaN	NaN	NaN	NaN	NaN	NaN	0.191184	0.140909	NaN	-0.0388509	NaN	NaN	NaN	NaN	0.0450235	0.0210576	-0.0515338	0.00964047	-0.0559962	NaN	0.240864	0.183376	0.00317045	NaN	0.199625	0.180332	0.138552	0.167345	NaN	NaN	NaN	NaN	NaN	NaN	NaN	NaN	0.101784
	PF3D7_1474500	splicing factor 3A subunit 1, putative	NaN	NaN	NaN	NaN	NaN	NaN	NaN	NaN	NaN	NaN	NaN	NaN	NaN	NaN	NaN	NaN	NaN	NaN	NaN	NaN	NaN	NaN	NaN	NaN	NaN	NaN	NaN	NaN	NaN	NaN	NaN	NaN	NaN	NaN	NaN	NaN	NaN	NaN	NaN	NaN	NaN	NaN	NaN	NaN	NaN	NaN	NaN
	PF3D7_0103900	parasite-infected erythrocyte surface protein	NaN	NaN	NaN	NaN	NaN	NaN	NaN	NaN	NaN	NaN	NaN	NaN	NaN	NaN	NaN	NaN	NaN	NaN	NaN	NaN	NaN	NaN	NaN	NaN	NaN	NaN	NaN	NaN	NaN	NaN	NaN	NaN	NaN	NaN	NaN	NaN	NaN	NaN	NaN	-0.736388	NaN	-1.42927	NaN	NaN	NaN	NaN	NaN
	PF3D7_0107000	centrin-1	NaN	NaN	NaN	NaN	NaN	NaN	NaN	NaN	NaN	NaN	NaN	NaN	NaN	NaN	NaN	NaN	NaN	NaN	NaN	NaN	NaN	NaN	NaN	NaN	NaN	NaN	NaN	NaN	NaN	NaN	NaN	NaN	NaN	NaN	NaN	NaN	NaN	NaN	NaN	NaN	NaN	NaN	NaN	NaN	NaN	NaN	NaN
	PF3D7_0111400	conserved Plasmodium protein, unknown function	NaN	NaN	NaN	NaN	NaN	NaN	NaN	NaN	NaN	NaN	NaN	NaN	NaN	NaN	NaN	NaN	NaN	NaN	NaN	NaN	NaN	NaN	NaN	NaN	NaN	NaN	NaN	NaN	NaN	NaN	NaN	NaN	NaN	NaN	NaN	NaN	NaN	NaN	NaN	NaN	NaN	NaN	NaN	NaN	NaN	NaN	NaN
	PF3D7_0204200	conserved Plasmodium protein, unknown function	NaN	NaN	NaN	NaN	NaN	NaN	NaN	NaN	NaN	NaN	NaN	NaN	NaN	NaN	NaN	NaN	NaN	NaN	NaN	NaN	NaN	NaN	NaN	NaN	-0.352492	0.131124	0.627233	0.348905	NaN	-0.3122	-0.395606	0.236045	NaN	-0.729792	-0.273797	0.0384063	0.10165	-0.870424	0.281669	0.4057	-0.0102942	0.527388	NaN	NaN	NaN	NaN	0.822037
	PF3D7_0219500	pseudouridine synthase, putative	NaN	NaN	NaN	NaN	NaN	NaN	NaN	NaN	NaN	NaN	NaN	NaN	NaN	NaN	NaN	NaN	NaN	NaN	NaN	NaN	NaN	NaN	NaN	NaN	NaN	NaN	NaN	NaN	NaN	NaN	NaN	NaN	NaN	NaN	NaN	NaN	NaN	NaN	NaN	NaN	NaN	NaN	NaN	NaN	NaN	NaN	NaN
	PF3D7_0301700	Plasmodium exported protein, unknown function	NaN	NaN	NaN	NaN	NaN	NaN	NaN	NaN	NaN	NaN	NaN	NaN	NaN	NaN	NaN	NaN	NaN	NaN	NaN	NaN	NaN	NaN	NaN	NaN	NaN	NaN	NaN	NaN	NaN	NaN	NaN	NaN	NaN	NaN	NaN	NaN	NaN	NaN	NaN	NaN	NaN	NaN	NaN	NaN	NaN	NaN	NaN
	PF3D7_0303200	HAD superfamily protein, putative	NaN	NaN	NaN	NaN	NaN	NaN	NaN	NaN	NaN	NaN	NaN	NaN	NaN	NaN	NaN	NaN	NaN	NaN	NaN	NaN	NaN	NaN	NaN	NaN	NaN	NaN	NaN	NaN	NaN	NaN	NaN	NaN	NaN	NaN	NaN	NaN	NaN	NaN	NaN	NaN	NaN	NaN	NaN	NaN	NaN	NaN	NaN
	PF3D7_0308900	splicing factor 3B subunit 1, putative	NaN	NaN	NaN	NaN	NaN	NaN	NaN	NaN	NaN	NaN	NaN	NaN	NaN	NaN	NaN	NaN	NaN	NaN	NaN	NaN	NaN	NaN	NaN	NaN	NaN	NaN	0.316377	-0.575215	NaN	NaN	NaN	NaN	NaN	NaN	NaN	NaN	NaN	NaN	NaN	NaN	NaN	NaN	NaN	NaN	NaN	NaN	-0.606057
	PF3D7_0317300	conserved Plasmodium protein, unknown function	NaN	NaN	NaN	NaN	NaN	NaN	NaN	NaN	NaN	NaN	NaN	NaN	NaN	NaN	NaN	NaN	NaN	NaN	NaN	NaN	NaN	NaN	NaN	NaN	NaN	NaN	NaN	NaN	NaN	NaN	NaN	NaN	NaN	NaN	NaN	NaN	NaN	NaN	NaN	NaN	NaN	NaN	NaN	NaN	NaN	NaN	NaN
	PF3D7_0402000	Plasmodium exported protein (PHISTa), unknown function	NaN	NaN	NaN	NaN	NaN	NaN	NaN	NaN	NaN	NaN	NaN	NaN	NaN	NaN	NaN	NaN	NaN	NaN	NaN	NaN	NaN	NaN	NaN	NaN	NaN	NaN	NaN	NaN	NaN	NaN	NaN	NaN	NaN	NaN	NaN	NaN	NaN	NaN	NaN	0.167766	NaN	2.26105	NaN	NaN	NaN	NaN	NaN
	PF3D7_0406200	sexual stage-specific protein precursor	NaN	0.316259	NaN	0.0602017	NaN	-0.266037	NaN	0.052117	NaN	0.20558	NaN	0.400092	-0.40484	0.418601	-0.604126	0.22452	NaN	-0.389338	NaN	0.363788	NaN	0.543397	-0.296669	-0.253636	-1.27056	0.200614	-0.0656269	-0.0506061	-0.0254119	-0.350158	-0.815047	-0.398898	-0.0799659	-0.397255	-0.255615	-0.316609	-0.150401	0.0476813	-0.0956971	0.214893	0.325156	0.461084	NaN	-0.110229	NaN	0.09985	-0.0542725
	PF3D7_0408400	conserved Plasmodium protein, unknown function	NaN	NaN	NaN	NaN	NaN	NaN	NaN	NaN	NaN	NaN	NaN	NaN	NaN	NaN	NaN	NaN	NaN	NaN	NaN	NaN	NaN	NaN	NaN	NaN	NaN	NaN	NaN	NaN	NaN	NaN	NaN	NaN	NaN	NaN	NaN	NaN	NaN	NaN	NaN	NaN	NaN	NaN	NaN	NaN	NaN	NaN	NaN
	PF3D7_0413800	50S ribosomal protein L10, putative	NaN	NaN	NaN	NaN	NaN	NaN	NaN	NaN	NaN	NaN	NaN	NaN	NaN	NaN	NaN	NaN	NaN	NaN	NaN	NaN	NaN	NaN	NaN	NaN	NaN	NaN	NaN	NaN	NaN	NaN	NaN	NaN	NaN	NaN	NaN	NaN	NaN	NaN	NaN	NaN	NaN	NaN	NaN	NaN	NaN	NaN	NaN
	PF3D7_0416400	histone acetyltransferase, putative	NaN	NaN	NaN	NaN	NaN	NaN	NaN	NaN	NaN	NaN	NaN	NaN	NaN	NaN	NaN	NaN	NaN	NaN	NaN	NaN	NaN	NaN	NaN	NaN	NaN	NaN	NaN	NaN	NaN	NaN	NaN	NaN	NaN	NaN	NaN	NaN	NaN	NaN	NaN	NaN	NaN	NaN	NaN	NaN	NaN	NaN	NaN
	PF3D7_0417400	conserved Plasmodium protein, unknown function	NaN	NaN	NaN	NaN	NaN	NaN	NaN	NaN	NaN	NaN	NaN	NaN	NaN	NaN	NaN	NaN	NaN	NaN	NaN	NaN	NaN	NaN	NaN	NaN	NaN	NaN	NaN	NaN	NaN	NaN	NaN	NaN	NaN	NaN	NaN	NaN	NaN	NaN	NaN	NaN	NaN	NaN	NaN	NaN	NaN	NaN	NaN
	PF3D7_0418300	conserved Plasmodium protein, unknown function	NaN	NaN	NaN	NaN	NaN	NaN	NaN	NaN	NaN	NaN	NaN	NaN	NaN	NaN	NaN	NaN	NaN	NaN	NaN	NaN	NaN	NaN	NaN	NaN	NaN	NaN	NaN	NaN	NaN	NaN	NaN	NaN	NaN	NaN	NaN	NaN	NaN	NaN	NaN	NaN	NaN	NaN	NaN	NaN	NaN	NaN	NaN
	PF3D7_0419900	phosphatidylinositol 4-kinase, putative	NaN	NaN	NaN	NaN	NaN	NaN	NaN	NaN	NaN	NaN	NaN	NaN	NaN	NaN	NaN	NaN	NaN	NaN	NaN	NaN	NaN	NaN	NaN	NaN	NaN	NaN	NaN	NaN	NaN	NaN	NaN	NaN	NaN	NaN	NaN	NaN	NaN	NaN	NaN	NaN	NaN	NaN	NaN	NaN	NaN	NaN	NaN
	PF3D7_0501000	Plasmodium exported protein, unknown function	NaN	NaN	NaN	NaN	NaN	NaN	NaN	NaN	NaN	NaN	NaN	NaN	NaN	NaN	NaN	NaN	NaN	NaN	NaN	NaN	NaN	NaN	NaN	NaN	NaN	NaN	-0.404936	-0.521051	-0.340897	NaN	NaN	NaN	-0.0829426	NaN	NaN	NaN	NaN	NaN	-0.0247954	0.196542	0.0574155	0.31757	0.154454	0.622754	0.179256	-0.0794293	-0.111648
	PF3D7_0506900	rhomboid protease ROM4	NaN	NaN	NaN	NaN	NaN	NaN	NaN	NaN	NaN	NaN	NaN	NaN	NaN	NaN	NaN	NaN	NaN	NaN	NaN	NaN	NaN	NaN	NaN	NaN	NaN	NaN	NaN	NaN	NaN	NaN	NaN	NaN	NaN	NaN	NaN	NaN	NaN	NaN	NaN	NaN	NaN	NaN	NaN	NaN	NaN	NaN	NaN
	PF3D7_0519900	conserved Plasmodium protein, unknown function	NaN	NaN	NaN	NaN	NaN	NaN	NaN	NaN	NaN	NaN	NaN	NaN	NaN	NaN	NaN	NaN	NaN	NaN	NaN	NaN	NaN	NaN	NaN	NaN	NaN	NaN	NaN	NaN	NaN	NaN	NaN	NaN	NaN	NaN	NaN	NaN	NaN	NaN	NaN	NaN	NaN	NaN	NaN	NaN	NaN	NaN	NaN
	PF3D7_0521000	conserved Plasmodium protein, unknown function	NaN	NaN	NaN	NaN	NaN	NaN	NaN	NaN	NaN	NaN	NaN	NaN	NaN	NaN	NaN	NaN	NaN	NaN	NaN	NaN	NaN	NaN	NaN	NaN	-0.859221	NaN	NaN	NaN	NaN	-3.15955	NaN	NaN	NaN	-1.12717	NaN	NaN	-1.16301	NaN	NaN	NaN	NaN	NaN	NaN	NaN	NaN	NaN	NaN
	PF3D7_0522200	transcription initiation factor TFIID subunit 10, putative	NaN	NaN	NaN	NaN	NaN	NaN	NaN	NaN	NaN	NaN	NaN	NaN	NaN	NaN	NaN	NaN	NaN	NaN	NaN	NaN	NaN	NaN	NaN	NaN	NaN	NaN	1.45439	NaN	NaN	NaN	NaN	NaN	NaN	NaN	NaN	NaN	NaN	NaN	NaN	NaN	NaN	NaN	NaN	0.989277	NaN	1.75779	2.68361
	PF3D7_0523400	DnaJ protein, putative	NaN	NaN	NaN	NaN	NaN	NaN	NaN	NaN	NaN	NaN	NaN	NaN	NaN	NaN	NaN	NaN	NaN	NaN	NaN	NaN	NaN	NaN	NaN	NaN	NaN	NaN	-0.118179	NaN	NaN	NaN	NaN	NaN	NaN	NaN	NaN	NaN	NaN	NaN	NaN	NaN	NaN	NaN	NaN	NaN	NaN	NaN	0.192952
	PF3D7_0527600	conserved Plasmodium protein, unknown function	NaN	NaN	NaN	NaN	NaN	NaN	NaN	NaN	NaN	NaN	NaN	NaN	NaN	NaN	NaN	NaN	NaN	NaN	NaN	NaN	NaN	NaN	NaN	NaN	-0.215747	NaN	NaN	NaN	-0.292793	3.8041	NaN	0.111087	-0.420009	2.72576	NaN	0.335936	-0.497282	NaN	NaN	7.37109	NaN	4.69395	NaN	NaN	NaN	NaN	NaN
	PF3D7_0532300	Plasmodium exported protein (PHISTb), unknown function	NaN	NaN	NaN	NaN	NaN	NaN	NaN	NaN	NaN	NaN	NaN	NaN	NaN	NaN	NaN	NaN	NaN	NaN	NaN	NaN	NaN	NaN	NaN	NaN	NaN	NaN	NaN	NaN	-1.37936	NaN	NaN	NaN	-1.72929	NaN	NaN	NaN	NaN	NaN	NaN	NaN	NaN	NaN	NaN	NaN	NaN	NaN	NaN
	PF3D7_0610200	RNA-binding protein 25, putative	NaN	NaN	NaN	NaN	NaN	NaN	NaN	NaN	NaN	NaN	NaN	NaN	NaN	NaN	NaN	NaN	NaN	NaN	NaN	NaN	NaN	NaN	NaN	NaN	NaN	NaN	NaN	NaN	NaN	NaN	NaN	NaN	NaN	NaN	NaN	NaN	NaN	NaN	NaN	NaN	NaN	NaN	NaN	NaN	NaN	NaN	NaN
	PF3D7_0613500	AP-3 complex subunit beta, putative	NaN	NaN	NaN	NaN	NaN	NaN	NaN	NaN	NaN	NaN	NaN	NaN	NaN	NaN	NaN	NaN	NaN	NaN	NaN	NaN	NaN	NaN	NaN	NaN	NaN	-0.729792	NaN	NaN	NaN	-0.211635	NaN	NaN	NaN	-0.375067	NaN	NaN	NaN	-1.23671	NaN	NaN	NaN	NaN	NaN	NaN	NaN	NaN	NaN
	PF3D7_0614900	conserved Plasmodium membrane protein, unknown function	NaN	NaN	NaN	NaN	NaN	NaN	NaN	NaN	NaN	NaN	NaN	NaN	NaN	NaN	NaN	NaN	NaN	NaN	NaN	NaN	NaN	NaN	NaN	NaN	NaN	NaN	NaN	NaN	NaN	NaN	NaN	NaN	NaN	NaN	NaN	NaN	NaN	NaN	NaN	NaN	NaN	NaN	NaN	NaN	NaN	NaN	NaN
	PF3D7_0616300	conserved Plasmodium protein, unknown function	NaN	NaN	NaN	NaN	NaN	NaN	NaN	NaN	NaN	NaN	NaN	NaN	NaN	NaN	NaN	NaN	NaN	NaN	NaN	NaN	NaN	NaN	NaN	NaN	NaN	NaN	NaN	NaN	NaN	NaN	NaN	NaN	NaN	NaN	NaN	NaN	NaN	NaN	NaN	NaN	NaN	NaN	NaN	NaN	NaN	NaN	NaN
	PF3D7_0618000	conserved Plasmodium membrane protein, unknown function	NaN	NaN	NaN	NaN	NaN	NaN	NaN	NaN	NaN	NaN	NaN	NaN	NaN	NaN	NaN	NaN	NaN	NaN	NaN	NaN	NaN	NaN	NaN	NaN	NaN	NaN	NaN	NaN	NaN	NaN	NaN	NaN	NaN	NaN	NaN	NaN	NaN	NaN	NaN	NaN	NaN	NaN	NaN	NaN	NaN	NaN	NaN
	PF3D7_0618200	conserved Plasmodium protein, unknown function	NaN	NaN	NaN	NaN	NaN	NaN	NaN	NaN	NaN	NaN	NaN	NaN	NaN	NaN	NaN	NaN	NaN	NaN	NaN	NaN	NaN	NaN	NaN	NaN	NaN	NaN	NaN	NaN	NaN	NaN	NaN	NaN	NaN	NaN	NaN	NaN	NaN	NaN	NaN	NaN	NaN	NaN	NaN	NaN	NaN	NaN	NaN
	PF3D7_0619600	conserved Plasmodium protein, unknown function	NaN	NaN	NaN	NaN	NaN	NaN	NaN	NaN	NaN	NaN	NaN	NaN	NaN	NaN	NaN	NaN	NaN	NaN	NaN	NaN	NaN	NaN	NaN	NaN	NaN	NaN	NaN	NaN	NaN	NaN	NaN	NaN	NaN	NaN	NaN	NaN	NaN	NaN	NaN	NaN	NaN	NaN	NaN	NaN	NaN	NaN	NaN
	PF3D7_0620100	conserved Plasmodium protein, unknown function	NaN	NaN	NaN	NaN	NaN	NaN	NaN	NaN	NaN	NaN	NaN	NaN	NaN	NaN	NaN	NaN	NaN	NaN	NaN	NaN	NaN	NaN	NaN	NaN	NaN	NaN	NaN	NaN	NaN	NaN	NaN	NaN	NaN	NaN	NaN	NaN	NaN	NaN	NaN	NaN	NaN	NaN	NaN	NaN	NaN	NaN	NaN
	PF3D7_0621700	conserved Plasmodium protein, unknown function	NaN	NaN	NaN	NaN	NaN	NaN	NaN	NaN	NaN	NaN	NaN	NaN	NaN	NaN	NaN	NaN	NaN	NaN	NaN	NaN	NaN	NaN	NaN	NaN	NaN	NaN	NaN	NaN	NaN	NaN	NaN	NaN	NaN	NaN	NaN	NaN	NaN	NaN	NaN	NaN	NaN	NaN	NaN	NaN	NaN	NaN	NaN
	PF3D7_0621800	nascent polypeptide-associated complex subunit alpha, putative	NaN	NaN	NaN	NaN	NaN	NaN	NaN	NaN	NaN	NaN	NaN	NaN	NaN	NaN	NaN	NaN	NaN	NaN	NaN	NaN	NaN	NaN	NaN	NaN	NaN	NaN	NaN	NaN	NaN	NaN	NaN	NaN	NaN	NaN	NaN	NaN	NaN	NaN	NaN	NaN	NaN	NaN	NaN	NaN	NaN	NaN	NaN
	PF3D7_0625300	DNA polymerase 1, putative	NaN	NaN	NaN	NaN	NaN	NaN	NaN	NaN	NaN	NaN	NaN	NaN	NaN	NaN	NaN	NaN	NaN	NaN	NaN	NaN	NaN	NaN	NaN	NaN	-0.0282486	NaN	NaN	-0.769687	-0.344447	0.149361	NaN	NaN	-0.28372	-0.639047	NaN	NaN	0.152508	NaN	-0.537613	0.261829	-0.512514	-0.0344974	-0.29138	NaN	-0.346151	NaN	NaN
	PF3D7_0626100	oxidoreductase, short-chain dehydrogenase family, putative	NaN	NaN	NaN	NaN	NaN	NaN	NaN	NaN	NaN	NaN	NaN	NaN	1.05214	NaN	1.56296	NaN	NaN	NaN	NaN	NaN	NaN	NaN	0.489543	NaN	-0.393198	NaN	-0.0271162	0.405604	0.0277203	0.248862	NaN	NaN	-0.11352	-0.298658	NaN	NaN	0.98061	NaN	0.30906	0.645412	0.178619	0.154105	-0.123811	0.228284	-0.120765	0.125903	-0.847622
	PF3D7_0630600	conserved protein, unknown function	NaN	NaN	NaN	NaN	NaN	NaN	NaN	NaN	NaN	NaN	NaN	NaN	NaN	NaN	NaN	NaN	NaN	NaN	NaN	NaN	NaN	NaN	NaN	NaN	NaN	NaN	NaN	NaN	NaN	NaN	NaN	NaN	NaN	NaN	NaN	NaN	NaN	NaN	NaN	NaN	NaN	NaN	NaN	NaN	NaN	NaN	NaN
	PF3D7_0703200	conserved Plasmodium protein, unknown function	NaN	NaN	NaN	NaN	NaN	NaN	NaN	NaN	NaN	NaN	NaN	NaN	NaN	NaN	NaN	NaN	NaN	NaN	NaN	NaN	NaN	NaN	NaN	NaN	NaN	NaN	NaN	NaN	NaN	NaN	NaN	NaN	NaN	NaN	NaN	NaN	NaN	NaN	NaN	NaN	NaN	NaN	NaN	NaN	NaN	NaN	NaN
	PF3D7_0707300	rhoptry-associated membrane antigen	NaN	NaN	NaN	NaN	NaN	NaN	NaN	NaN	NaN	NaN	NaN	NaN	NaN	NaN	NaN	NaN	NaN	NaN	NaN	NaN	NaN	NaN	NaN	NaN	NaN	NaN	NaN	NaN	NaN	NaN	NaN	NaN	NaN	NaN	NaN	NaN	NaN	NaN	NaN	NaN	NaN	NaN	NaN	NaN	NaN	NaN	NaN
	PF3D7_0708100	DNA-directed RNA polymerases I, II, and III subunit RPABC5, putative	NaN	NaN	NaN	NaN	NaN	NaN	NaN	NaN	NaN	NaN	NaN	NaN	NaN	NaN	NaN	NaN	NaN	NaN	NaN	NaN	NaN	NaN	NaN	NaN	NaN	NaN	NaN	NaN	NaN	NaN	NaN	NaN	NaN	NaN	NaN	NaN	NaN	NaN	NaN	NaN	NaN	NaN	NaN	NaN	NaN	NaN	NaN
	PF3D7_0709700	prodrug activation and resistance esterase	NaN	NaN	NaN	-0.575893	NaN	NaN	NaN	NaN	NaN	0.0218044	NaN	NaN	0.0648829	-0.0870554	-0.0510254	0.229704	NaN	NaN	NaN	0.369383	NaN	NaN	-0.174459	0.352871	-0.0103669	-0.321582	0.573472	0.0135235	-0.106716	0.718782	-0.129971	-0.244765	0.412944	0.353192	-0.0671224	0.0332743	-0.332698	0.0866912	0.122739	NaN	-0.627828	NaN	NaN	NaN	NaN	NaN	0.64284
	PF3D7_0723900	RNA-binding protein, putative	NaN	0.0691189	NaN	NaN	NaN	-0.322505	NaN	0.114191	NaN	NaN	NaN	0.485802	NaN	NaN	NaN	NaN	NaN	0.0666747	NaN	NaN	NaN	0.713168	NaN	NaN	-0.465221	-0.0270125	-0.159299	NaN	-0.848817	0.255873	-0.311077	NaN	-1.21786	-0.727005	0.849599	NaN	-0.941836	-0.141694	NaN	NaN	NaN	NaN	-0.0532691	-0.0172092	0.235237	-0.0708015	-1.60266
	PF3D7_0724100	conserved Plasmodium protein, unknown function	NaN	NaN	NaN	NaN	NaN	NaN	NaN	NaN	NaN	NaN	NaN	NaN	NaN	NaN	NaN	NaN	NaN	NaN	NaN	NaN	NaN	NaN	NaN	NaN	NaN	NaN	NaN	NaN	NaN	NaN	NaN	NaN	NaN	NaN	NaN	NaN	NaN	NaN	NaN	NaN	NaN	NaN	NaN	NaN	NaN	NaN	NaN
	PF3D7_0726700	conserved Plasmodium protein, unknown function	NaN	NaN	NaN	NaN	NaN	NaN	NaN	NaN	NaN	NaN	NaN	NaN	NaN	NaN	NaN	NaN	NaN	NaN	NaN	NaN	NaN	NaN	NaN	NaN	NaN	NaN	NaN	NaN	NaN	NaN	NaN	NaN	NaN	NaN	NaN	NaN	NaN	NaN	NaN	NaN	NaN	NaN	NaN	NaN	NaN	NaN	NaN
	PF3D7_0731300	Plasmodium exported protein (PHISTb), unknown function	NaN	NaN	NaN	NaN	NaN	NaN	NaN	NaN	NaN	NaN	NaN	NaN	NaN	NaN	NaN	NaN	NaN	NaN	NaN	NaN	NaN	NaN	NaN	NaN	-1.73528	NaN	NaN	NaN	-0.794958	-0.548042	-1.72585	NaN	-1.26958	-0.911653	-2.08351	NaN	-1.54549	NaN	NaN	NaN	NaN	NaN	-2.76768	NaN	-2.26022	NaN	NaN
	PF3D7_0803500	AAA family ATPase, putative	NaN	NaN	NaN	NaN	NaN	NaN	NaN	NaN	NaN	NaN	NaN	NaN	NaN	NaN	NaN	NaN	NaN	NaN	NaN	NaN	NaN	NaN	NaN	NaN	NaN	NaN	NaN	NaN	NaN	1.42318	NaN	NaN	NaN	-0.311038	NaN	NaN	NaN	NaN	NaN	NaN	NaN	NaN	0.408277	0.98613	0.72657	0.437819	NaN
	PF3D7_0806800	V-type proton ATPase subunit a, putative	NaN	NaN	NaN	NaN	NaN	NaN	NaN	NaN	NaN	NaN	NaN	NaN	NaN	NaN	NaN	NaN	NaN	NaN	NaN	NaN	NaN	NaN	NaN	NaN	NaN	NaN	NaN	NaN	NaN	NaN	NaN	NaN	NaN	NaN	NaN	NaN	NaN	NaN	NaN	NaN	NaN	NaN	NaN	NaN	NaN	NaN	NaN
	PF3D7_0807000	YEATS domain-containing protein, putative	0.324926	-0.0404014	0.49252	-0.346985	NaN	NaN	1.584	1.29428	1.38173	1.12592	NaN	NaN	NaN	NaN	NaN	NaN	1.45691	1.08624	0.952184	1.25671	NaN	NaN	NaN	NaN	-0.235705	0.0752919	0.102725	0.147202	-0.105504	-0.265437	NaN	-1.46931	-0.0446872	0.673463	NaN	0.334898	-0.256201	0.865674	1.79323	0.953802	1.51299	1.69525	0.869082	0.840448	0.56988	0.745212	0.483158
	PF3D7_0812000	conserved Plasmodium protein, unknown function	NaN	NaN	NaN	NaN	NaN	NaN	NaN	NaN	NaN	NaN	NaN	NaN	NaN	NaN	NaN	NaN	NaN	NaN	NaN	NaN	NaN	NaN	NaN	NaN	NaN	NaN	NaN	NaN	NaN	NaN	NaN	NaN	NaN	NaN	NaN	NaN	NaN	NaN	NaN	NaN	NaN	NaN	NaN	NaN	NaN	NaN	NaN
	PF3D7_0818000	conserved protein, unknown function	NaN	NaN	NaN	NaN	NaN	NaN	NaN	NaN	NaN	NaN	NaN	NaN	NaN	NaN	NaN	NaN	NaN	NaN	NaN	NaN	NaN	NaN	NaN	NaN	NaN	NaN	NaN	NaN	-0.655558	-0.459222	NaN	NaN	-0.909065	-1.15348	NaN	NaN	NaN	NaN	NaN	NaN	NaN	NaN	NaN	NaN	NaN	NaN	NaN
	PF3D7_0819900	U6 snRNA-associated Sm-like protein LSm3, putative	NaN	NaN	NaN	NaN	NaN	NaN	NaN	NaN	NaN	NaN	NaN	NaN	NaN	NaN	NaN	NaN	NaN	NaN	NaN	NaN	NaN	NaN	NaN	NaN	NaN	NaN	NaN	NaN	NaN	NaN	NaN	NaN	NaN	NaN	NaN	NaN	NaN	NaN	NaN	NaN	NaN	NaN	NaN	NaN	NaN	NaN	NaN
	PF3D7_0820900	conserved Plasmodium protein, unknown function	NaN	NaN	NaN	NaN	NaN	NaN	NaN	NaN	NaN	NaN	NaN	NaN	NaN	NaN	NaN	NaN	NaN	NaN	NaN	NaN	NaN	NaN	NaN	NaN	NaN	NaN	NaN	NaN	NaN	NaN	NaN	NaN	NaN	NaN	NaN	NaN	NaN	NaN	NaN	NaN	NaN	NaN	NaN	NaN	NaN	NaN	NaN
	PF3D7_0905000	conserved Plasmodium protein, unknown function	NaN	NaN	NaN	NaN	NaN	NaN	NaN	NaN	NaN	NaN	NaN	NaN	NaN	NaN	NaN	NaN	NaN	NaN	NaN	NaN	NaN	NaN	NaN	NaN	NaN	NaN	NaN	NaN	NaN	NaN	NaN	NaN	NaN	NaN	NaN	NaN	NaN	NaN	NaN	NaN	NaN	NaN	NaN	NaN	NaN	NaN	NaN
	PF3D7_0907000	conserved Plasmodium protein, unknown function	NaN	NaN	NaN	NaN	NaN	NaN	NaN	NaN	NaN	NaN	NaN	NaN	NaN	NaN	NaN	NaN	NaN	NaN	NaN	NaN	NaN	NaN	NaN	NaN	NaN	NaN	NaN	NaN	NaN	NaN	NaN	NaN	NaN	NaN	NaN	NaN	NaN	NaN	NaN	NaN	NaN	NaN	NaN	NaN	NaN	NaN	NaN
	PF3D7_0915400	ATP-dependent 6-phosphofructokinase	NaN	NaN	NaN	NaN	NaN	NaN	NaN	NaN	NaN	NaN	NaN	NaN	NaN	NaN	NaN	NaN	NaN	NaN	NaN	NaN	NaN	NaN	NaN	NaN	NaN	NaN	NaN	NaN	NaN	NaN	NaN	NaN	NaN	NaN	NaN	NaN	NaN	NaN	NaN	NaN	NaN	NaN	NaN	NaN	NaN	NaN	NaN
	PF3D7_0918000	glideosome-associated protein 50	NaN	NaN	NaN	NaN	NaN	NaN	NaN	NaN	NaN	NaN	NaN	NaN	NaN	NaN	NaN	NaN	NaN	NaN	NaN	NaN	NaN	NaN	NaN	NaN	NaN	NaN	NaN	NaN	NaN	NaN	-1.87488	NaN	NaN	NaN	-3.35908	NaN	NaN	NaN	NaN	NaN	NaN	NaN	NaN	NaN	NaN	NaN	NaN
	PF3D7_0930500	diacylglycerol kinase, putative	NaN	NaN	NaN	NaN	NaN	NaN	NaN	NaN	NaN	NaN	NaN	NaN	NaN	NaN	NaN	NaN	NaN	NaN	NaN	NaN	NaN	NaN	NaN	NaN	NaN	NaN	NaN	NaN	NaN	NaN	NaN	NaN	NaN	NaN	NaN	NaN	NaN	NaN	NaN	NaN	NaN	NaN	NaN	NaN	NaN	NaN	NaN
	PF3D7_0935400	gametocyte development protein 1	NaN	NaN	NaN	NaN	NaN	NaN	NaN	NaN	NaN	NaN	NaN	NaN	NaN	NaN	NaN	NaN	NaN	NaN	NaN	NaN	NaN	NaN	NaN	NaN	NaN	NaN	NaN	NaN	NaN	NaN	NaN	NaN	NaN	NaN	NaN	NaN	NaN	NaN	NaN	NaN	NaN	NaN	NaN	NaN	NaN	NaN	NaN
	PF3D7_1005100	U3 small nucleolar RNA-associated protein 25, putative	NaN	NaN	NaN	NaN	NaN	NaN	NaN	NaN	NaN	NaN	NaN	NaN	NaN	NaN	NaN	NaN	NaN	NaN	NaN	NaN	NaN	NaN	NaN	NaN	NaN	NaN	NaN	NaN	NaN	NaN	NaN	NaN	NaN	NaN	NaN	NaN	NaN	NaN	NaN	NaN	NaN	NaN	NaN	NaN	NaN	NaN	NaN
	PF3D7_1008900	adenylate kinase	NaN	NaN	NaN	NaN	NaN	NaN	NaN	NaN	NaN	NaN	NaN	NaN	NaN	NaN	NaN	NaN	NaN	NaN	NaN	NaN	NaN	NaN	NaN	NaN	NaN	NaN	NaN	NaN	NaN	NaN	NaN	NaN	NaN	NaN	NaN	NaN	NaN	NaN	NaN	NaN	NaN	NaN	NaN	NaN	NaN	NaN	NaN
	PF3D7_1014300	conserved protein, unknown function	NaN	NaN	NaN	NaN	NaN	NaN	NaN	NaN	NaN	NaN	NaN	NaN	NaN	NaN	NaN	NaN	NaN	NaN	NaN	NaN	NaN	NaN	NaN	NaN	NaN	NaN	NaN	NaN	NaN	NaN	NaN	NaN	NaN	NaN	NaN	NaN	NaN	NaN	NaN	NaN	NaN	NaN	NaN	NaN	NaN	NaN	NaN
	PF3D7_1103700	casein kinase II beta chain	NaN	NaN	NaN	NaN	NaN	NaN	NaN	NaN	NaN	NaN	NaN	NaN	NaN	NaN	NaN	NaN	NaN	NaN	NaN	NaN	NaN	NaN	NaN	NaN	NaN	NaN	NaN	NaN	NaN	NaN	NaN	NaN	NaN	NaN	NaN	NaN	NaN	NaN	NaN	NaN	NaN	NaN	NaN	NaN	NaN	NaN	NaN
	PF3D7_1108700	heat shock protein DnaJ homologue Pfj2	NaN	NaN	NaN	NaN	NaN	NaN	NaN	NaN	NaN	NaN	NaN	NaN	NaN	NaN	NaN	NaN	NaN	NaN	NaN	NaN	NaN	NaN	NaN	NaN	0.0323829	0.241015	-0.0347662	NaN	NaN	NaN	-1.08629	0.215379	NaN	NaN	0.953452	-0.534958	-0.513934	-0.804467	0.367147	-0.0831111	0.387032	1.0095	-0.0269692	NaN	-0.229484	NaN	-0.42225
	PF3D7_1115800	conserved Plasmodium protein, unknown function	NaN	NaN	NaN	NaN	NaN	NaN	NaN	NaN	NaN	NaN	NaN	NaN	NaN	NaN	NaN	NaN	NaN	NaN	NaN	NaN	NaN	NaN	NaN	NaN	NaN	NaN	NaN	NaN	NaN	NaN	NaN	NaN	NaN	NaN	NaN	NaN	NaN	NaN	NaN	-0.316957	NaN	1.55631	NaN	NaN	NaN	NaN	NaN
	PF3D7_1118600	histone acetyltransferase	NaN	NaN	NaN	NaN	NaN	NaN	NaN	NaN	NaN	NaN	NaN	NaN	NaN	NaN	NaN	NaN	NaN	NaN	NaN	NaN	NaN	NaN	NaN	NaN	NaN	NaN	NaN	NaN	NaN	NaN	NaN	NaN	NaN	NaN	NaN	NaN	NaN	NaN	NaN	NaN	NaN	NaN	NaN	NaN	NaN	NaN	NaN
	PF3D7_1128200	multiprotein-bridging factor 1, putative	NaN	NaN	NaN	NaN	NaN	NaN	NaN	NaN	NaN	NaN	NaN	NaN	NaN	NaN	NaN	NaN	NaN	NaN	NaN	NaN	NaN	NaN	NaN	NaN	NaN	NaN	NaN	NaN	NaN	NaN	NaN	NaN	NaN	NaN	NaN	NaN	NaN	NaN	NaN	NaN	NaN	NaN	NaN	NaN	NaN	NaN	NaN
	PF3D7_1129100	parasitophorous vacuolar protein 1	NaN	-0.0404014	NaN	0.490172	NaN	-0.284159	NaN	0.612505	NaN	0.418254	NaN	0.266611	0.689478	-0.601982	1.1275	0.0188196	NaN	0.640991	NaN	0.0923428	NaN	0.265317	0.34551	0.643764	-0.0707544	-0.215989	1.1721	-0.866552	1.05492	-0.665848	0.256165	0.385959	0.810813	0.060939	-0.0717548	0.695302	-0.742169	0.188644	-0.529593	-0.224287	0.219091	0.513337	-0.36965	1.69017	-0.740987	0.0544223	0.953675
	PF3D7_1134100	protein disulfide isomerase	NaN	NaN	NaN	NaN	NaN	NaN	NaN	NaN	NaN	NaN	NaN	NaN	NaN	NaN	NaN	NaN	NaN	NaN	NaN	NaN	NaN	NaN	NaN	NaN	NaN	NaN	NaN	NaN	NaN	NaN	NaN	NaN	NaN	NaN	NaN	NaN	NaN	NaN	NaN	-0.205017	NaN	1.8658	NaN	NaN	NaN	NaN	NaN
	PF3D7_1138400	guanylyl cyclase	NaN	NaN	NaN	NaN	NaN	NaN	NaN	NaN	NaN	NaN	NaN	NaN	NaN	NaN	NaN	NaN	NaN	NaN	NaN	NaN	NaN	NaN	NaN	NaN	NaN	NaN	-0.952713	NaN	NaN	NaN	NaN	NaN	NaN	NaN	NaN	NaN	NaN	NaN	NaN	NaN	NaN	NaN	NaN	NaN	NaN	NaN	-0.379939
	PF3D7_1139800	conserved Plasmodium protein, unknown function	NaN	NaN	NaN	NaN	NaN	NaN	NaN	NaN	NaN	NaN	NaN	NaN	NaN	NaN	NaN	NaN	NaN	NaN	NaN	NaN	NaN	NaN	NaN	NaN	NaN	NaN	NaN	NaN	NaN	NaN	NaN	NaN	NaN	NaN	NaN	NaN	NaN	NaN	NaN	NaN	NaN	NaN	NaN	NaN	NaN	NaN	NaN
	PF3D7_1140800	conserved Plasmodium protein, unknown function	NaN	NaN	NaN	NaN	NaN	NaN	NaN	NaN	NaN	NaN	NaN	NaN	NaN	NaN	NaN	NaN	NaN	NaN	NaN	NaN	NaN	NaN	NaN	NaN	NaN	NaN	NaN	NaN	NaN	NaN	NaN	NaN	NaN	NaN	NaN	NaN	NaN	NaN	NaN	NaN	NaN	NaN	NaN	NaN	NaN	NaN	NaN
	PF3D7_1201900	conserved protein, unknown function	NaN	-2.77229	NaN	NaN	NaN	NaN	NaN	-0.833255	NaN	0.815123	NaN	NaN	NaN	NaN	NaN	NaN	NaN	1.89867	NaN	1.04942	NaN	NaN	NaN	NaN	-1.36001	NaN	NaN	NaN	-0.624955	-0.743644	-2.02268	NaN	-2.47818	-1.27751	-3.76049	NaN	-2.52782	NaN	NaN	NaN	NaN	NaN	NaN	NaN	NaN	NaN	NaN
	PF3D7_1209200	U6 snRNA-associated Sm-like protein LSm7, putative	NaN	NaN	NaN	NaN	NaN	NaN	NaN	NaN	NaN	NaN	NaN	NaN	NaN	NaN	NaN	NaN	NaN	NaN	NaN	NaN	NaN	NaN	NaN	NaN	NaN	NaN	NaN	NaN	NaN	NaN	NaN	NaN	NaN	NaN	NaN	NaN	NaN	NaN	NaN	NaN	NaN	NaN	NaN	NaN	NaN	NaN	NaN
	PF3D7_1210000	50S ribosomal protein L1, apicoplast, putative	NaN	NaN	NaN	NaN	NaN	NaN	NaN	NaN	NaN	NaN	NaN	NaN	NaN	NaN	NaN	NaN	NaN	NaN	NaN	NaN	NaN	NaN	NaN	NaN	NaN	NaN	NaN	NaN	NaN	NaN	NaN	NaN	NaN	NaN	NaN	NaN	NaN	NaN	NaN	NaN	NaN	NaN	NaN	NaN	NaN	NaN	NaN
	PF3D7_1216400	conserved Plasmodium membrane protein, unknown function	NaN	NaN	NaN	NaN	NaN	NaN	NaN	NaN	NaN	NaN	NaN	NaN	NaN	NaN	NaN	NaN	NaN	NaN	NaN	NaN	NaN	NaN	NaN	NaN	NaN	NaN	NaN	NaN	NaN	NaN	NaN	NaN	NaN	NaN	NaN	NaN	NaN	NaN	NaN	NaN	NaN	NaN	NaN	NaN	NaN	NaN	NaN
	PF3D7_1216900	DNA-binding chaperone, putative	NaN	NaN	NaN	NaN	NaN	NaN	NaN	NaN	NaN	NaN	NaN	NaN	NaN	NaN	NaN	NaN	NaN	NaN	NaN	NaN	NaN	NaN	NaN	NaN	NaN	NaN	NaN	NaN	NaN	NaN	NaN	NaN	NaN	NaN	NaN	NaN	NaN	NaN	NaN	NaN	NaN	NaN	NaN	NaN	NaN	NaN	NaN
	PF3D7_1222600	AP2 domain transcription factor AP2-G	NaN	NaN	NaN	NaN	NaN	NaN	NaN	NaN	NaN	NaN	NaN	NaN	NaN	NaN	NaN	NaN	NaN	NaN	NaN	NaN	NaN	NaN	NaN	NaN	NaN	NaN	NaN	NaN	NaN	NaN	NaN	NaN	NaN	NaN	NaN	NaN	NaN	NaN	NaN	NaN	NaN	NaN	NaN	NaN	NaN	NaN	NaN
	PF3D7_1223100	cAMP-dependent protein kinase regulatory subunit	NaN	NaN	NaN	NaN	NaN	NaN	NaN	NaN	NaN	NaN	NaN	NaN	NaN	NaN	NaN	NaN	NaN	NaN	NaN	NaN	NaN	NaN	NaN	NaN	NaN	NaN	NaN	NaN	NaN	NaN	NaN	NaN	NaN	NaN	NaN	NaN	NaN	NaN	NaN	NaN	NaN	NaN	NaN	NaN	NaN	NaN	NaN
	PF3D7_1226700	U3 small nucleolar RNA-interacting protein 2, putative	NaN	NaN	NaN	NaN	NaN	NaN	NaN	NaN	NaN	NaN	NaN	NaN	NaN	NaN	NaN	NaN	NaN	NaN	NaN	NaN	NaN	NaN	NaN	NaN	NaN	NaN	NaN	NaN	NaN	NaN	NaN	NaN	NaN	NaN	NaN	NaN	NaN	NaN	NaN	NaN	NaN	NaN	NaN	NaN	NaN	NaN	NaN
	PF3D7_1230400	ATP-dependent protease subunit ClpQ	NaN	NaN	NaN	NaN	NaN	NaN	NaN	NaN	NaN	NaN	NaN	NaN	NaN	NaN	NaN	NaN	NaN	NaN	NaN	NaN	NaN	NaN	NaN	NaN	NaN	NaN	NaN	NaN	NaN	NaN	NaN	NaN	NaN	NaN	NaN	NaN	NaN	NaN	NaN	NaN	NaN	NaN	NaN	NaN	NaN	NaN	NaN
	PF3D7_1235900	pre-mRNA-splicing factor SYF1, putative	NaN	NaN	NaN	NaN	NaN	NaN	NaN	NaN	NaN	NaN	NaN	NaN	NaN	NaN	NaN	NaN	NaN	NaN	NaN	NaN	NaN	NaN	NaN	NaN	NaN	NaN	NaN	NaN	NaN	NaN	NaN	NaN	NaN	NaN	NaN	NaN	NaN	NaN	NaN	NaN	NaN	NaN	NaN	NaN	NaN	NaN	NaN
	PF3D7_1238300	pre-mRNA-splicing factor CWC22, putative	NaN	NaN	NaN	NaN	NaN	NaN	NaN	NaN	NaN	NaN	NaN	NaN	NaN	NaN	NaN	NaN	NaN	NaN	NaN	NaN	NaN	NaN	NaN	NaN	NaN	NaN	NaN	NaN	-0.477462	-1.16047	NaN	NaN	-0.964996	-1.22039	NaN	NaN	NaN	NaN	NaN	NaN	NaN	NaN	NaN	NaN	NaN	NaN	NaN
	PF3D7_1245800	epsin, putative	NaN	NaN	NaN	NaN	NaN	NaN	NaN	NaN	NaN	NaN	NaN	NaN	NaN	NaN	NaN	NaN	NaN	NaN	NaN	NaN	NaN	NaN	NaN	NaN	NaN	NaN	NaN	NaN	NaN	NaN	NaN	NaN	NaN	NaN	NaN	NaN	NaN	NaN	NaN	NaN	NaN	NaN	NaN	NaN	NaN	NaN	NaN
	PF3D7_1303500	sodium/hydrogen exchanger, Na+, H+ antiporter	NaN	NaN	NaN	NaN	NaN	NaN	NaN	NaN	NaN	NaN	NaN	NaN	NaN	NaN	NaN	NaN	NaN	NaN	NaN	NaN	NaN	NaN	NaN	NaN	NaN	NaN	NaN	NaN	NaN	NaN	NaN	NaN	NaN	NaN	NaN	NaN	NaN	NaN	NaN	NaN	NaN	NaN	-0.201112	-0.764346	0.361319	-0.174279	NaN
	PF3D7_1309300	U4/U6 small nuclear ribonucleoprotein PRP3, putative	NaN	NaN	NaN	NaN	NaN	NaN	NaN	NaN	NaN	NaN	NaN	NaN	NaN	NaN	NaN	NaN	NaN	NaN	NaN	NaN	NaN	NaN	NaN	NaN	NaN	NaN	NaN	NaN	NaN	NaN	NaN	NaN	NaN	NaN	NaN	NaN	NaN	NaN	NaN	NaN	NaN	NaN	NaN	NaN	NaN	NaN	NaN
	PF3D7_1312800	conserved Plasmodium protein, unknown function	NaN	NaN	NaN	NaN	NaN	NaN	NaN	NaN	NaN	NaN	NaN	NaN	NaN	NaN	NaN	NaN	NaN	NaN	NaN	NaN	NaN	NaN	NaN	NaN	NaN	NaN	NaN	NaN	NaN	NaN	NaN	NaN	NaN	NaN	NaN	NaN	NaN	NaN	NaN	NaN	NaN	NaN	NaN	NaN	NaN	NaN	NaN
	PF3D7_1316600	choline-phosphate cytidylyltransferase	NaN	NaN	NaN	NaN	NaN	NaN	NaN	NaN	NaN	NaN	NaN	NaN	NaN	NaN	NaN	NaN	NaN	NaN	NaN	NaN	NaN	NaN	NaN	NaN	NaN	NaN	NaN	NaN	NaN	NaN	NaN	NaN	NaN	NaN	NaN	NaN	NaN	NaN	NaN	NaN	NaN	NaN	NaN	NaN	NaN	NaN	NaN
	PF3D7_1317700	conserved Plasmodium protein, unknown function	NaN	NaN	NaN	NaN	NaN	NaN	NaN	NaN	NaN	NaN	NaN	NaN	NaN	NaN	NaN	NaN	NaN	NaN	NaN	NaN	NaN	NaN	NaN	NaN	NaN	NaN	NaN	NaN	NaN	NaN	NaN	NaN	NaN	NaN	NaN	NaN	NaN	NaN	NaN	NaN	NaN	NaN	NaN	NaN	NaN	NaN	NaN
	PF3D7_1320900	RNA-binding protein, putative	NaN	NaN	NaN	NaN	NaN	NaN	NaN	NaN	NaN	NaN	NaN	NaN	NaN	NaN	NaN	NaN	NaN	NaN	NaN	NaN	NaN	NaN	NaN	NaN	NaN	NaN	NaN	NaN	NaN	NaN	NaN	NaN	NaN	NaN	NaN	NaN	NaN	NaN	NaN	NaN	NaN	NaN	NaN	NaN	NaN	NaN	NaN
	PF3D7_1323200	V-type proton ATPase subunit G, putative	NaN	NaN	NaN	NaN	NaN	NaN	NaN	NaN	NaN	NaN	NaN	NaN	NaN	NaN	NaN	NaN	NaN	NaN	NaN	NaN	NaN	NaN	NaN	NaN	NaN	NaN	NaN	NaN	NaN	NaN	NaN	NaN	NaN	NaN	NaN	NaN	NaN	NaN	NaN	NaN	NaN	NaN	NaN	NaN	NaN	NaN	NaN
	PF3D7_1334500	MSP7-like protein	NaN	NaN	NaN	NaN	NaN	NaN	NaN	NaN	NaN	NaN	NaN	NaN	NaN	NaN	NaN	NaN	NaN	NaN	NaN	NaN	NaN	NaN	NaN	NaN	NaN	NaN	NaN	NaN	NaN	NaN	NaN	NaN	NaN	NaN	NaN	NaN	NaN	NaN	NaN	NaN	NaN	NaN	NaN	NaN	NaN	NaN	NaN
	PF3D7_1338700	conserved Plasmodium protein, unknown function	NaN	NaN	NaN	NaN	NaN	NaN	NaN	NaN	NaN	NaN	NaN	NaN	NaN	NaN	NaN	NaN	NaN	NaN	NaN	NaN	NaN	NaN	NaN	NaN	NaN	NaN	NaN	NaN	NaN	NaN	NaN	NaN	NaN	NaN	NaN	NaN	NaN	NaN	NaN	NaN	NaN	NaN	NaN	NaN	NaN	NaN	NaN
	PF3D7_1345100	thioredoxin 2	NaN	NaN	NaN	NaN	NaN	NaN	NaN	NaN	NaN	NaN	NaN	NaN	NaN	NaN	NaN	NaN	NaN	NaN	NaN	NaN	NaN	NaN	NaN	NaN	NaN	NaN	0.522658	0.567361	NaN	NaN	NaN	NaN	NaN	NaN	NaN	NaN	NaN	NaN	NaN	NaN	NaN	NaN	0.585539	NaN	-0.375478	NaN	-1.52616
	PF3D7_1355300	histone-lysine N-methyltransferase, putative	NaN	NaN	NaN	NaN	NaN	NaN	NaN	NaN	NaN	NaN	NaN	NaN	NaN	NaN	NaN	NaN	NaN	NaN	NaN	NaN	NaN	NaN	NaN	NaN	NaN	NaN	NaN	NaN	NaN	NaN	NaN	NaN	NaN	NaN	NaN	NaN	NaN	NaN	NaN	NaN	NaN	NaN	NaN	NaN	NaN	NaN	NaN
	PF3D7_1356600	regulator of chromosome condensation, putative	NaN	NaN	NaN	NaN	NaN	NaN	NaN	NaN	NaN	NaN	NaN	NaN	NaN	NaN	NaN	NaN	NaN	NaN	NaN	NaN	NaN	NaN	NaN	NaN	NaN	NaN	NaN	NaN	NaN	NaN	NaN	NaN	NaN	NaN	NaN	NaN	NaN	NaN	NaN	NaN	NaN	NaN	NaN	NaN	NaN	NaN	NaN
	PF3D7_1361000	protein arginine N-methyltransferase 5, putative	NaN	NaN	NaN	NaN	NaN	NaN	NaN	NaN	NaN	NaN	NaN	NaN	NaN	NaN	NaN	NaN	NaN	NaN	NaN	NaN	NaN	NaN	NaN	NaN	NaN	NaN	NaN	NaN	NaN	NaN	NaN	NaN	NaN	NaN	NaN	NaN	NaN	NaN	NaN	NaN	NaN	NaN	NaN	NaN	NaN	NaN	NaN
	PF3D7_1367400	conserved Plasmodium protein, unknown function	NaN	NaN	NaN	NaN	NaN	NaN	NaN	NaN	NaN	NaN	NaN	NaN	NaN	NaN	NaN	NaN	NaN	NaN	NaN	NaN	NaN	NaN	NaN	NaN	NaN	NaN	NaN	NaN	NaN	NaN	NaN	NaN	NaN	NaN	NaN	NaN	NaN	NaN	NaN	NaN	NaN	NaN	NaN	NaN	NaN	NaN	NaN
	PF3D7_1418900	ATP-dependent RNA helicase DBP4, putative	NaN	NaN	NaN	NaN	NaN	NaN	NaN	NaN	NaN	NaN	NaN	NaN	NaN	NaN	NaN	NaN	NaN	NaN	NaN	NaN	NaN	NaN	NaN	NaN	NaN	NaN	NaN	NaN	NaN	NaN	NaN	NaN	NaN	NaN	NaN	NaN	NaN	NaN	NaN	NaN	NaN	NaN	NaN	NaN	NaN	NaN	NaN
	PF3D7_1419900	YTH domain-containing protein, putative	NaN	NaN	NaN	NaN	NaN	NaN	NaN	NaN	NaN	NaN	NaN	NaN	NaN	NaN	NaN	NaN	NaN	NaN	NaN	NaN	NaN	NaN	NaN	NaN	NaN	NaN	NaN	NaN	NaN	NaN	NaN	NaN	NaN	NaN	NaN	NaN	NaN	NaN	NaN	NaN	NaN	NaN	NaN	NaN	NaN	NaN	NaN
	PF3D7_1422800	actin-related protein, putative	NaN	NaN	NaN	NaN	NaN	NaN	NaN	NaN	NaN	NaN	NaN	NaN	NaN	NaN	NaN	NaN	NaN	NaN	NaN	NaN	NaN	NaN	NaN	NaN	NaN	NaN	NaN	NaN	NaN	NaN	NaN	NaN	NaN	NaN	NaN	NaN	NaN	NaN	NaN	NaN	NaN	NaN	NaN	2.68576	NaN	2.38052	NaN
	PF3D7_1423800	vacuolar protein sorting-associated protein 3, putative	NaN	NaN	NaN	NaN	NaN	NaN	NaN	NaN	NaN	NaN	NaN	NaN	NaN	NaN	NaN	NaN	NaN	NaN	NaN	NaN	NaN	NaN	NaN	NaN	NaN	NaN	NaN	NaN	NaN	NaN	NaN	NaN	NaN	NaN	NaN	NaN	NaN	NaN	NaN	NaN	NaN	NaN	NaN	NaN	NaN	NaN	NaN
	PF3D7_1426100	basic transcription factor 3b, putative	NaN	NaN	NaN	NaN	NaN	NaN	NaN	NaN	NaN	NaN	NaN	NaN	NaN	NaN	NaN	NaN	NaN	NaN	NaN	NaN	NaN	NaN	NaN	NaN	NaN	NaN	NaN	NaN	NaN	NaN	NaN	NaN	NaN	NaN	NaN	NaN	NaN	NaN	NaN	NaN	NaN	NaN	NaN	NaN	NaN	NaN	NaN
	PF3D7_1433000	H/ACA ribonucleoprotein complex subunit 3, putative	NaN	-2.20342	NaN	NaN	NaN	NaN	NaN	-2.35719	NaN	NaN	NaN	NaN	NaN	NaN	NaN	NaN	NaN	-0.405528	NaN	NaN	NaN	NaN	NaN	NaN	-0.937768	NaN	-0.298797	-0.131063	-0.46897	-0.594166	-1.4829	NaN	-1.4385	-0.968054	-1.67858	NaN	-0.935917	NaN	NaN	NaN	NaN	NaN	-0.386016	0.450853	-0.472409	-0.130404	-0.189236
	PF3D7_1434600	methionine aminopeptidase 2	NaN	NaN	NaN	NaN	NaN	NaN	NaN	NaN	NaN	NaN	NaN	NaN	NaN	NaN	NaN	NaN	NaN	NaN	NaN	NaN	NaN	NaN	NaN	NaN	NaN	NaN	NaN	NaN	NaN	NaN	NaN	NaN	NaN	NaN	NaN	NaN	NaN	NaN	NaN	NaN	NaN	NaN	NaN	NaN	NaN	NaN	NaN
	PF3D7_1454200	conserved Plasmodium protein, unknown function	NaN	NaN	NaN	NaN	NaN	NaN	NaN	NaN	NaN	NaN	NaN	NaN	NaN	NaN	NaN	NaN	NaN	NaN	NaN	NaN	NaN	NaN	NaN	NaN	NaN	NaN	NaN	NaN	NaN	NaN	NaN	NaN	NaN	NaN	NaN	NaN	NaN	NaN	NaN	NaN	NaN	NaN	NaN	NaN	NaN	NaN	NaN
	PF3D7_1456000	AP2 domain transcription factor, putative	NaN	NaN	NaN	NaN	NaN	NaN	NaN	NaN	NaN	NaN	NaN	NaN	NaN	NaN	NaN	NaN	NaN	NaN	NaN	NaN	NaN	NaN	NaN	NaN	NaN	NaN	NaN	NaN	NaN	NaN	NaN	0.752607	NaN	NaN	NaN	-0.587365	NaN	NaN	NaN	NaN	NaN	NaN	NaN	NaN	NaN	NaN	NaN
	PF3D7_1458600	conserved Plasmodium protein, unknown function	NaN	NaN	NaN	NaN	NaN	NaN	NaN	NaN	NaN	NaN	NaN	NaN	NaN	NaN	NaN	NaN	NaN	NaN	NaN	NaN	NaN	NaN	NaN	NaN	NaN	NaN	NaN	NaN	NaN	NaN	NaN	NaN	NaN	NaN	NaN	NaN	NaN	NaN	NaN	NaN	NaN	NaN	NaN	NaN	NaN	NaN	NaN
	PF3D7_1471100	exported protein 2	NaN	NaN	NaN	NaN	NaN	NaN	NaN	NaN	NaN	NaN	NaN	NaN	NaN	NaN	NaN	NaN	NaN	NaN	NaN	NaN	NaN	NaN	NaN	NaN	NaN	NaN	NaN	NaN	NaN	NaN	NaN	NaN	NaN	NaN	NaN	NaN	NaN	NaN	NaN	NaN	NaN	NaN	NaN	NaN	NaN	NaN	NaN
	PF3D7_1478600	EMP1-trafficking protein	NaN	NaN	NaN	NaN	NaN	NaN	NaN	NaN	NaN	NaN	NaN	NaN	NaN	NaN	NaN	NaN	NaN	NaN	NaN	NaN	NaN	NaN	NaN	NaN	NaN	NaN	NaN	NaN	NaN	NaN	NaN	NaN	NaN	NaN	NaN	NaN	NaN	NaN	NaN	NaN	NaN	NaN	NaN	NaN	NaN	NaN	NaN
	PF3D7_1235700	ATP synthase subunit beta, mitochondrial	NaN	NaN	NaN	NaN	NaN	NaN	NaN	NaN	NaN	NaN	NaN	NaN	NaN	NaN	NaN	NaN	NaN	NaN	NaN	NaN	NaN	NaN	NaN	NaN	NaN	NaN	NaN	NaN	NaN	NaN	NaN	NaN	NaN	NaN	NaN	NaN	NaN	NaN	NaN	NaN	NaN	NaN	NaN	NaN	NaN	NaN	NaN
	PF3D7_0617800	histone H2A	NaN	NaN	NaN	NaN	NaN	NaN	NaN	NaN	NaN	NaN	NaN	NaN	NaN	NaN	NaN	NaN	NaN	NaN	NaN	NaN	NaN	NaN	NaN	NaN	NaN	NaN	NaN	NaN	NaN	NaN	NaN	-1.03471	NaN	NaN	NaN	-1.42008	NaN	NaN	NaN	NaN	NaN	NaN	NaN	1.08061	NaN	0.0971161	NaN
	PF3D7_1132400	conserved Plasmodium membrane protein, unknown function	NaN	NaN	NaN	NaN	NaN	NaN	NaN	NaN	NaN	NaN	NaN	NaN	NaN	NaN	NaN	NaN	NaN	NaN	NaN	NaN	NaN	NaN	NaN	NaN	NaN	NaN	NaN	NaN	NaN	NaN	NaN	NaN	NaN	NaN	NaN	NaN	NaN	NaN	NaN	NaN	NaN	NaN	NaN	NaN	NaN	NaN	NaN
	PF3D7_0103600	ATP-dependent RNA helicase, putative	NaN	NaN	NaN	NaN	NaN	NaN	NaN	NaN	NaN	NaN	NaN	NaN	NaN	NaN	NaN	NaN	NaN	NaN	NaN	NaN	NaN	NaN	NaN	NaN	NaN	NaN	NaN	NaN	NaN	NaN	NaN	NaN	NaN	NaN	NaN	NaN	NaN	NaN	NaN	NaN	NaN	NaN	NaN	NaN	NaN	NaN	NaN
	PF3D7_0104300	ubiquitin carboxyl-terminal hydrolase 1, putative	NaN	NaN	NaN	NaN	NaN	NaN	NaN	NaN	NaN	NaN	NaN	NaN	NaN	NaN	NaN	NaN	NaN	NaN	NaN	NaN	NaN	NaN	NaN	NaN	NaN	NaN	NaN	NaN	NaN	NaN	NaN	NaN	NaN	NaN	NaN	NaN	NaN	NaN	NaN	NaN	NaN	NaN	NaN	NaN	NaN	-0.344147	NaN
	PF3D7_0107500	lipid/sterol:H+ symporter	NaN	NaN	NaN	NaN	NaN	NaN	NaN	NaN	NaN	NaN	NaN	NaN	NaN	NaN	NaN	NaN	NaN	NaN	NaN	NaN	NaN	NaN	NaN	NaN	NaN	NaN	NaN	NaN	NaN	NaN	NaN	NaN	NaN	NaN	NaN	NaN	NaN	NaN	NaN	NaN	NaN	NaN	NaN	NaN	NaN	NaN	NaN
	PF3D7_0109950	conserved Plasmodium protein, unknown function	NaN	NaN	NaN	NaN	NaN	NaN	NaN	NaN	NaN	NaN	NaN	NaN	NaN	NaN	NaN	NaN	NaN	-1.34406	NaN	NaN	NaN	NaN	NaN	NaN	NaN	2.2809	0.150949	-0.0980152	NaN	NaN	NaN	1.67374	NaN	NaN	NaN	0.618229	NaN	1.54856	-0.160089	2.19166	-1.30226	1.57016	0.370276	1.51153	0.492315	0.766161	0.0799754
	PF3D7_0201900	erythrocyte membrane protein 3	NaN	NaN	NaN	NaN	NaN	NaN	NaN	NaN	NaN	NaN	NaN	NaN	NaN	NaN	NaN	NaN	NaN	NaN	NaN	NaN	NaN	NaN	NaN	NaN	NaN	NaN	NaN	NaN	-0.856189	-0.331017	NaN	NaN	-0.46909	-0.790605	NaN	NaN	NaN	NaN	NaN	-0.209266	NaN	1.20799	NaN	NaN	NaN	NaN	NaN
	PF3D7_0205500	DNA-directed RNA polymerase II 16 kDa subunit, putative	NaN	NaN	NaN	NaN	NaN	NaN	NaN	NaN	NaN	NaN	NaN	NaN	NaN	NaN	NaN	NaN	NaN	NaN	NaN	NaN	NaN	NaN	NaN	NaN	NaN	NaN	NaN	NaN	NaN	NaN	NaN	NaN	NaN	NaN	NaN	NaN	NaN	NaN	NaN	NaN	NaN	NaN	NaN	NaN	NaN	NaN	NaN
	PF3D7_0212200	mitochondrial ribosomal protein L12 precursor, putative	NaN	NaN	NaN	NaN	NaN	NaN	NaN	NaN	NaN	NaN	NaN	NaN	NaN	NaN	NaN	NaN	NaN	NaN	NaN	NaN	NaN	NaN	NaN	NaN	NaN	NaN	NaN	NaN	NaN	NaN	NaN	NaN	NaN	NaN	NaN	NaN	NaN	NaN	NaN	NaN	NaN	NaN	NaN	NaN	NaN	NaN	NaN
	PF3D7_0214400	conserved Plasmodium protein, unknown function	NaN	NaN	NaN	NaN	NaN	NaN	NaN	NaN	NaN	NaN	NaN	NaN	NaN	NaN	NaN	NaN	NaN	NaN	NaN	NaN	NaN	NaN	NaN	NaN	NaN	NaN	NaN	NaN	NaN	NaN	NaN	NaN	NaN	NaN	NaN	NaN	NaN	NaN	NaN	NaN	NaN	NaN	NaN	NaN	NaN	NaN	NaN
	PF3D7_0218400	ATP-dependent RNA helicase DDX47, putative	NaN	NaN	NaN	NaN	NaN	NaN	NaN	NaN	NaN	NaN	NaN	NaN	NaN	NaN	NaN	NaN	NaN	NaN	NaN	NaN	NaN	NaN	NaN	NaN	NaN	NaN	NaN	NaN	NaN	NaN	NaN	NaN	NaN	NaN	NaN	NaN	NaN	NaN	NaN	NaN	NaN	NaN	NaN	NaN	NaN	NaN	NaN
	PF3D7_0219400	ribosome associated membrane protein RAMP4, putative, unspecified product	NaN	NaN	NaN	NaN	NaN	NaN	NaN	NaN	NaN	NaN	NaN	NaN	NaN	NaN	NaN	NaN	NaN	NaN	NaN	NaN	NaN	NaN	NaN	NaN	NaN	NaN	NaN	NaN	NaN	NaN	-1.39028	NaN	NaN	NaN	-1.2668	NaN	NaN	NaN	NaN	-1.24659	NaN	-1.05262	NaN	NaN	NaN	NaN	NaN
	PF3D7_0302100	serine/threonine protein kinase	NaN	NaN	NaN	NaN	NaN	NaN	NaN	NaN	NaN	NaN	NaN	NaN	NaN	NaN	NaN	NaN	NaN	NaN	NaN	NaN	NaN	NaN	NaN	NaN	NaN	NaN	NaN	NaN	NaN	NaN	NaN	NaN	NaN	NaN	NaN	NaN	NaN	NaN	NaN	NaN	NaN	NaN	NaN	NaN	NaN	NaN	NaN
	PF3D7_0303500	spindle pole body protein, putative	NaN	NaN	NaN	NaN	NaN	NaN	NaN	NaN	NaN	NaN	NaN	NaN	NaN	NaN	NaN	NaN	NaN	NaN	NaN	NaN	NaN	NaN	NaN	NaN	NaN	NaN	NaN	NaN	NaN	NaN	NaN	NaN	NaN	NaN	NaN	NaN	NaN	NaN	NaN	NaN	NaN	NaN	NaN	0.568217	NaN	0.607551	NaN
	PF3D7_0305300	conserved Plasmodium membrane protein, unknown function	NaN	NaN	NaN	NaN	NaN	NaN	NaN	NaN	NaN	NaN	NaN	NaN	NaN	NaN	NaN	NaN	NaN	NaN	NaN	NaN	NaN	NaN	NaN	NaN	NaN	NaN	NaN	NaN	NaN	NaN	NaN	NaN	NaN	NaN	NaN	NaN	NaN	NaN	NaN	NaN	NaN	NaN	NaN	NaN	NaN	NaN	NaN
	PF3D7_0309300	N2227-like protein, putative	NaN	NaN	NaN	NaN	NaN	NaN	NaN	NaN	NaN	NaN	NaN	NaN	NaN	NaN	NaN	NaN	NaN	NaN	NaN	NaN	NaN	NaN	NaN	NaN	NaN	NaN	NaN	NaN	NaN	NaN	NaN	NaN	NaN	NaN	NaN	NaN	NaN	NaN	NaN	NaN	NaN	NaN	NaN	NaN	NaN	NaN	NaN
	PF3D7_0310000	50S ribosomal protein L9, apicoplast, putative	NaN	NaN	NaN	NaN	NaN	NaN	NaN	NaN	NaN	NaN	NaN	NaN	NaN	NaN	NaN	NaN	NaN	NaN	NaN	NaN	NaN	NaN	NaN	NaN	NaN	NaN	NaN	NaN	NaN	NaN	NaN	NaN	NaN	NaN	NaN	NaN	NaN	NaN	NaN	NaN	NaN	NaN	NaN	NaN	NaN	NaN	NaN
	PF3D7_0310700	trafficking protein particle complex subunit 4, putative	NaN	NaN	NaN	NaN	NaN	NaN	NaN	NaN	NaN	NaN	NaN	NaN	NaN	NaN	NaN	NaN	NaN	NaN	NaN	NaN	NaN	NaN	NaN	NaN	NaN	NaN	NaN	NaN	NaN	NaN	NaN	NaN	NaN	NaN	NaN	NaN	NaN	NaN	NaN	NaN	NaN	NaN	NaN	NaN	NaN	NaN	NaN
	PF3D7_0318500	conserved Plasmodium protein, unknown function	NaN	NaN	NaN	NaN	NaN	NaN	NaN	NaN	NaN	NaN	NaN	NaN	NaN	NaN	NaN	NaN	NaN	NaN	NaN	NaN	NaN	NaN	NaN	NaN	NaN	NaN	-0.0837221	-0.183328	NaN	NaN	NaN	NaN	NaN	NaN	NaN	NaN	NaN	NaN	NaN	NaN	NaN	NaN	NaN	NaN	NaN	NaN	0.1595
	PF3D7_0319400	kinesin-8, putative	NaN	NaN	NaN	NaN	NaN	NaN	NaN	NaN	NaN	NaN	NaN	NaN	NaN	NaN	NaN	NaN	NaN	NaN	NaN	NaN	NaN	NaN	NaN	NaN	NaN	NaN	NaN	NaN	NaN	NaN	0.619742	NaN	NaN	NaN	NaN	NaN	NaN	NaN	NaN	NaN	NaN	NaN	NaN	NaN	NaN	NaN	NaN
	PF3D7_0319600	elongation factor 1-delta, putative	NaN	NaN	NaN	NaN	NaN	NaN	NaN	NaN	NaN	NaN	NaN	NaN	NaN	NaN	NaN	NaN	NaN	NaN	NaN	NaN	NaN	NaN	NaN	NaN	NaN	NaN	NaN	NaN	NaN	NaN	NaN	NaN	NaN	NaN	NaN	NaN	NaN	NaN	NaN	NaN	NaN	NaN	NaN	NaN	NaN	NaN	NaN
	PF3D7_0319700	ABC transporter I family member 1, putative	NaN	NaN	NaN	NaN	NaN	NaN	NaN	NaN	NaN	NaN	NaN	NaN	NaN	NaN	NaN	NaN	NaN	NaN	NaN	NaN	NaN	NaN	NaN	NaN	NaN	NaN	NaN	NaN	NaN	NaN	NaN	NaN	NaN	NaN	NaN	NaN	NaN	NaN	NaN	NaN	NaN	NaN	NaN	NaN	NaN	NaN	NaN
	PF3D7_0320700	signal peptidase complex subunit SPC2, putative	0.081067	-0.146525	-0.486327	NaN	-1.17782	NaN	0.547154	0.0953579	-0.991743	NaN	-1.27589	NaN	-1.15245	NaN	-2.64097	NaN	-0.278881	0.186627	-0.269443	NaN	-0.0416844	NaN	-1.55292	NaN	NaN	1.46881	NaN	0.303205	-0.258529	1.39912	-0.582102	-0.509544	0.0097772	0.563753	-0.0814764	-0.453649	NaN	0.00650674	-0.238034	-0.543298	-0.0475471	0.464246	2.23976	-0.152248	2.54646	0.374225	NaN
	PF3D7_0321100	conserved Plasmodium protein, unknown function	NaN	NaN	NaN	NaN	NaN	NaN	NaN	NaN	NaN	NaN	NaN	NaN	NaN	NaN	NaN	NaN	NaN	NaN	NaN	NaN	NaN	NaN	NaN	NaN	NaN	NaN	NaN	NaN	NaN	NaN	NaN	NaN	NaN	NaN	NaN	NaN	NaN	NaN	NaN	NaN	NaN	NaN	NaN	NaN	NaN	NaN	NaN
	PF3D7_0321700	conserved Plasmodium protein, unknown function	NaN	NaN	NaN	NaN	NaN	NaN	NaN	NaN	NaN	NaN	NaN	NaN	NaN	NaN	NaN	NaN	NaN	NaN	NaN	NaN	NaN	NaN	NaN	NaN	NaN	NaN	-0.128235	-0.725436	NaN	NaN	NaN	NaN	NaN	NaN	NaN	NaN	NaN	NaN	NaN	0.764788	NaN	-0.112366	NaN	NaN	NaN	NaN	0.112767
	PF3D7_0322300	diacylglycerol O-acyltransferase	NaN	NaN	NaN	NaN	NaN	NaN	NaN	NaN	NaN	NaN	NaN	NaN	NaN	NaN	NaN	NaN	NaN	NaN	NaN	NaN	NaN	NaN	NaN	NaN	NaN	NaN	NaN	NaN	NaN	NaN	NaN	NaN	NaN	NaN	NaN	NaN	NaN	NaN	NaN	NaN	NaN	NaN	NaN	NaN	NaN	NaN	NaN
	PF3D7_0407300	transcription factor, putative	NaN	NaN	NaN	NaN	NaN	NaN	NaN	NaN	NaN	NaN	NaN	NaN	NaN	NaN	NaN	NaN	NaN	NaN	NaN	NaN	NaN	NaN	NaN	NaN	NaN	NaN	NaN	NaN	NaN	NaN	NaN	NaN	NaN	NaN	NaN	NaN	NaN	NaN	NaN	NaN	NaN	NaN	NaN	NaN	NaN	NaN	NaN
	PF3D7_0409500	conserved Plasmodium protein, unknown function	NaN	NaN	NaN	NaN	NaN	NaN	NaN	NaN	NaN	NaN	NaN	NaN	NaN	NaN	NaN	NaN	NaN	NaN	NaN	NaN	NaN	NaN	NaN	NaN	-0.212751	0.0344558	2.2679	NaN	-0.248742	0.331028	NaN	NaN	-1.43288	0.10743	NaN	NaN	-0.992517	-0.208767	-0.122837	-0.660381	0.266517	-0.341872	0.700706	0.405394	0.347552	0.185852	1.65833
	PF3D7_0501200	parasite-infected erythrocyte surface protein	NaN	NaN	NaN	NaN	NaN	NaN	NaN	NaN	NaN	NaN	NaN	NaN	NaN	NaN	NaN	NaN	NaN	NaN	NaN	NaN	NaN	NaN	NaN	NaN	NaN	NaN	NaN	NaN	NaN	NaN	NaN	NaN	NaN	NaN	NaN	NaN	NaN	NaN	NaN	NaN	NaN	NaN	NaN	NaN	NaN	NaN	NaN
	PF3D7_0501300	skeleton-binding protein 1	NaN	NaN	NaN	NaN	NaN	NaN	NaN	NaN	NaN	NaN	NaN	NaN	NaN	NaN	NaN	NaN	NaN	NaN	NaN	NaN	NaN	NaN	NaN	NaN	NaN	NaN	NaN	NaN	NaN	NaN	NaN	NaN	NaN	NaN	NaN	NaN	NaN	NaN	NaN	-0.464355	NaN	2.51301	NaN	NaN	NaN	NaN	NaN
	PF3D7_0501800	chromosome assembly factor 1	NaN	NaN	NaN	NaN	NaN	NaN	NaN	NaN	NaN	NaN	NaN	NaN	NaN	NaN	NaN	NaN	NaN	NaN	NaN	NaN	NaN	NaN	NaN	NaN	NaN	NaN	NaN	NaN	NaN	NaN	NaN	NaN	NaN	NaN	NaN	NaN	NaN	NaN	NaN	NaN	NaN	NaN	NaN	NaN	NaN	NaN	NaN
	PF3D7_0505800	small ubiquitin-related modifier	NaN	NaN	NaN	NaN	NaN	NaN	NaN	NaN	NaN	NaN	NaN	NaN	NaN	NaN	NaN	NaN	NaN	NaN	NaN	NaN	NaN	NaN	NaN	NaN	NaN	NaN	-0.0311351	-0.77947	NaN	-1.35129	NaN	NaN	NaN	0.391115	NaN	NaN	NaN	NaN	NaN	NaN	NaN	NaN	NaN	0.991341	NaN	1.27132	1.36849
	PF3D7_0508700	pre-mRNA-processing ATP-dependent RNA helicase PRP5, putative	NaN	NaN	NaN	NaN	NaN	NaN	NaN	NaN	NaN	NaN	NaN	NaN	NaN	NaN	NaN	NaN	NaN	NaN	NaN	NaN	NaN	NaN	NaN	NaN	NaN	NaN	NaN	NaN	NaN	NaN	NaN	NaN	NaN	NaN	NaN	NaN	NaN	NaN	NaN	NaN	NaN	NaN	NaN	NaN	NaN	NaN	NaN
	PF3D7_0511200	stearoyl-CoA desaturase	NaN	NaN	NaN	NaN	NaN	NaN	NaN	NaN	NaN	NaN	NaN	NaN	NaN	NaN	NaN	NaN	NaN	NaN	NaN	NaN	NaN	NaN	NaN	NaN	NaN	NaN	NaN	NaN	NaN	NaN	NaN	NaN	NaN	NaN	NaN	NaN	NaN	NaN	NaN	NaN	NaN	NaN	NaN	NaN	NaN	NaN	NaN
	PF3D7_0514900	conserved Plasmodium protein, unknown function	NaN	NaN	NaN	0.617455	NaN	NaN	NaN	NaN	NaN	2.92062	NaN	NaN	NaN	NaN	NaN	NaN	NaN	NaN	NaN	2.28288	NaN	NaN	NaN	NaN	NaN	NaN	-0.740794	NaN	NaN	NaN	NaN	NaN	NaN	NaN	NaN	NaN	NaN	NaN	NaN	NaN	NaN	NaN	NaN	NaN	NaN	NaN	0.291014
	PF3D7_0518200	SWIB/MDM2 domain-containing protein	NaN	NaN	NaN	NaN	NaN	NaN	NaN	NaN	NaN	NaN	NaN	NaN	NaN	NaN	NaN	NaN	NaN	NaN	NaN	NaN	NaN	NaN	NaN	NaN	NaN	NaN	NaN	NaN	NaN	NaN	-1.79531	NaN	NaN	NaN	-1.87657	NaN	NaN	NaN	NaN	NaN	NaN	NaN	NaN	NaN	NaN	NaN	NaN
	PF3D7_0525000	zinc finger protein, putative	NaN	NaN	NaN	NaN	NaN	NaN	NaN	NaN	NaN	NaN	NaN	NaN	NaN	NaN	NaN	NaN	NaN	NaN	NaN	NaN	NaN	NaN	NaN	NaN	NaN	NaN	NaN	NaN	NaN	NaN	NaN	NaN	NaN	NaN	NaN	NaN	NaN	NaN	NaN	NaN	NaN	NaN	NaN	NaN	NaN	NaN	NaN
	PF3D7_0528700	peptidyl-prolyl cis-trans isomerase	NaN	NaN	NaN	NaN	NaN	NaN	NaN	NaN	NaN	NaN	NaN	NaN	NaN	NaN	NaN	NaN	NaN	NaN	NaN	NaN	NaN	NaN	NaN	NaN	NaN	NaN	NaN	NaN	NaN	NaN	NaN	NaN	NaN	NaN	NaN	NaN	NaN	NaN	NaN	NaN	NaN	NaN	NaN	NaN	NaN	NaN	NaN
	PF3D7_0529900	RING zinc finger protein, putative	NaN	NaN	NaN	NaN	NaN	NaN	NaN	NaN	NaN	NaN	NaN	NaN	NaN	NaN	NaN	NaN	NaN	NaN	NaN	NaN	NaN	NaN	NaN	NaN	NaN	NaN	NaN	NaN	NaN	NaN	NaN	NaN	NaN	NaN	NaN	NaN	NaN	NaN	NaN	-0.308477	NaN	-0.400319	0.353775	-0.770279	0.487281	-0.285343	NaN
	PF3D7_0531200	mitochondrial ribosomal protein S16 precursor, putative	NaN	NaN	NaN	NaN	NaN	NaN	NaN	NaN	NaN	NaN	NaN	NaN	NaN	NaN	NaN	NaN	NaN	NaN	NaN	NaN	NaN	NaN	NaN	NaN	NaN	NaN	NaN	NaN	NaN	NaN	NaN	NaN	NaN	NaN	NaN	NaN	NaN	NaN	NaN	NaN	NaN	NaN	NaN	NaN	NaN	NaN	NaN
	PF3D7_0609800	palmitoyltransferase DHHC2, putative	NaN	NaN	NaN	NaN	NaN	NaN	NaN	NaN	NaN	NaN	NaN	NaN	-0.0436161	NaN	-0.151154	NaN	NaN	NaN	NaN	NaN	NaN	NaN	-0.0845632	NaN	NaN	NaN	0.00158601	-0.246347	NaN	NaN	NaN	NaN	NaN	NaN	NaN	NaN	NaN	NaN	NaN	NaN	NaN	NaN	0.1333	-0.187388	0.236462	-0.0961269	-0.0308109
	PF3D7_0610100	pre-mRNA-splicing factor SLU7, putative	NaN	NaN	NaN	NaN	NaN	NaN	NaN	NaN	NaN	NaN	NaN	NaN	NaN	NaN	NaN	NaN	NaN	NaN	NaN	NaN	NaN	NaN	NaN	NaN	NaN	NaN	NaN	NaN	NaN	NaN	NaN	NaN	NaN	NaN	NaN	NaN	NaN	NaN	NaN	NaN	NaN	NaN	NaN	NaN	NaN	NaN	NaN
	PF3D7_0623600	transcription or splicing factor-like protein, putative	NaN	NaN	NaN	NaN	NaN	NaN	NaN	NaN	NaN	NaN	NaN	NaN	NaN	NaN	NaN	NaN	NaN	NaN	NaN	NaN	NaN	NaN	NaN	NaN	NaN	NaN	NaN	NaN	NaN	NaN	NaN	NaN	NaN	NaN	NaN	NaN	NaN	NaN	NaN	NaN	NaN	NaN	NaN	NaN	NaN	NaN	NaN
	PF3D7_0625700	conserved Plasmodium protein, unknown function	NaN	NaN	NaN	NaN	NaN	NaN	NaN	NaN	NaN	NaN	NaN	NaN	NaN	NaN	NaN	NaN	NaN	NaN	NaN	NaN	NaN	NaN	NaN	NaN	NaN	NaN	NaN	NaN	NaN	NaN	NaN	NaN	NaN	NaN	NaN	NaN	NaN	NaN	NaN	NaN	NaN	NaN	NaN	NaN	NaN	NaN	NaN
	PF3D7_0628300	choline/ethanolaminephosphotransferase, putative	NaN	NaN	NaN	NaN	NaN	NaN	NaN	NaN	NaN	NaN	NaN	NaN	NaN	NaN	NaN	NaN	NaN	NaN	NaN	NaN	NaN	NaN	NaN	NaN	NaN	NaN	NaN	NaN	NaN	NaN	NaN	NaN	NaN	NaN	NaN	NaN	NaN	NaN	NaN	NaN	NaN	NaN	NaN	NaN	NaN	NaN	NaN
	PF3D7_0714600	conserved Plasmodium protein, unknown function	NaN	NaN	NaN	NaN	NaN	NaN	NaN	NaN	NaN	NaN	NaN	NaN	NaN	NaN	NaN	NaN	NaN	NaN	NaN	NaN	NaN	NaN	NaN	NaN	NaN	NaN	NaN	NaN	NaN	NaN	NaN	NaN	NaN	NaN	NaN	NaN	NaN	NaN	NaN	NaN	NaN	NaN	NaN	NaN	NaN	NaN	NaN
	PF3D7_0726900	mitochondrial import inner membrane translocase subunit TIM50, putative	NaN	NaN	NaN	NaN	NaN	NaN	NaN	NaN	NaN	NaN	NaN	NaN	NaN	NaN	NaN	NaN	NaN	NaN	NaN	NaN	NaN	NaN	NaN	NaN	NaN	NaN	NaN	NaN	NaN	NaN	NaN	NaN	NaN	NaN	NaN	NaN	NaN	NaN	0.195348	NaN	-0.169631	NaN	NaN	NaN	NaN	NaN	NaN
	PF3D7_0727200	cysteine desulfurase, putative	NaN	NaN	NaN	NaN	NaN	NaN	NaN	NaN	NaN	NaN	NaN	NaN	NaN	NaN	NaN	NaN	NaN	NaN	NaN	NaN	NaN	NaN	NaN	NaN	NaN	NaN	0.834873	NaN	NaN	NaN	NaN	NaN	NaN	NaN	NaN	NaN	NaN	NaN	2.20952	-0.409907	1.32274	1.10973	NaN	NaN	NaN	NaN	0.328951
	PF3D7_0801000	Plasmodium exported protein (PHISTc), unknown function	NaN	NaN	NaN	NaN	NaN	NaN	NaN	NaN	NaN	NaN	NaN	NaN	NaN	NaN	NaN	NaN	NaN	NaN	NaN	NaN	NaN	NaN	NaN	NaN	-0.1446	-0.121148	0.0625362	0.0170666	NaN	-0.321813	-0.120718	NaN	NaN	-0.245739	-0.2396	NaN	-0.152596	-0.0427844	NaN	NaN	NaN	NaN	-0.0726951	-0.195221	-0.337339	0.736581	-0.65583
	PF3D7_0804000	cactin homolog, putative	NaN	NaN	NaN	NaN	NaN	NaN	NaN	NaN	NaN	NaN	NaN	NaN	NaN	NaN	NaN	NaN	NaN	NaN	NaN	NaN	NaN	NaN	NaN	NaN	NaN	NaN	NaN	NaN	NaN	NaN	NaN	NaN	NaN	NaN	NaN	NaN	NaN	NaN	NaN	NaN	NaN	NaN	NaN	NaN	NaN	NaN	NaN
	PF3D7_0804800	peptidyl-prolyl cis-trans isomerase	NaN	NaN	NaN	NaN	NaN	NaN	NaN	NaN	NaN	NaN	NaN	NaN	NaN	NaN	NaN	NaN	NaN	NaN	NaN	NaN	NaN	NaN	NaN	NaN	NaN	NaN	NaN	NaN	0.601316	-0.0280033	NaN	NaN	0.0298416	-0.385376	NaN	NaN	NaN	NaN	NaN	NaN	NaN	NaN	NaN	NaN	NaN	NaN	NaN
	PF3D7_0809900	JmjC domain-containing protein, putative	NaN	NaN	NaN	NaN	NaN	NaN	NaN	NaN	NaN	NaN	NaN	NaN	NaN	NaN	NaN	NaN	NaN	NaN	NaN	NaN	NaN	NaN	NaN	NaN	NaN	NaN	NaN	NaN	NaN	NaN	NaN	NaN	NaN	NaN	NaN	NaN	NaN	NaN	NaN	NaN	NaN	NaN	NaN	NaN	NaN	NaN	NaN
	PF3D7_0811400	conserved protein, unknown function	NaN	NaN	NaN	NaN	NaN	NaN	NaN	NaN	NaN	NaN	NaN	NaN	NaN	NaN	NaN	NaN	NaN	NaN	NaN	NaN	NaN	NaN	NaN	NaN	NaN	NaN	NaN	NaN	NaN	NaN	NaN	NaN	NaN	NaN	NaN	NaN	NaN	NaN	NaN	NaN	NaN	NaN	NaN	NaN	NaN	NaN	NaN
	PF3D7_0815100	RAP protein, putative	NaN	NaN	NaN	NaN	NaN	NaN	NaN	NaN	NaN	NaN	NaN	NaN	NaN	NaN	NaN	NaN	NaN	NaN	NaN	NaN	NaN	NaN	NaN	NaN	NaN	NaN	NaN	NaN	NaN	NaN	NaN	NaN	NaN	NaN	NaN	NaN	NaN	NaN	NaN	NaN	NaN	NaN	NaN	NaN	NaN	NaN	NaN
	PF3D7_0815700	ubiquitin	NaN	NaN	NaN	NaN	NaN	NaN	NaN	NaN	NaN	NaN	NaN	NaN	NaN	NaN	NaN	NaN	NaN	NaN	NaN	NaN	NaN	NaN	NaN	NaN	NaN	NaN	NaN	NaN	NaN	NaN	NaN	NaN	NaN	NaN	NaN	NaN	NaN	NaN	NaN	NaN	NaN	NaN	NaN	NaN	NaN	NaN	NaN
	PF3D7_0817300	conserved Plasmodium protein, unknown function	NaN	NaN	NaN	NaN	NaN	NaN	NaN	NaN	NaN	NaN	NaN	NaN	NaN	NaN	NaN	NaN	NaN	NaN	NaN	NaN	NaN	NaN	NaN	NaN	-0.0663066	0.497527	NaN	NaN	NaN	-0.550211	NaN	0.277901	NaN	-0.0328061	NaN	0.362918	0.0353423	0.168739	NaN	NaN	NaN	NaN	NaN	NaN	NaN	NaN	NaN
	PF3D7_0821300	ATP-dependent RNA helicase DHX36, putative	NaN	NaN	NaN	NaN	NaN	NaN	NaN	NaN	NaN	NaN	NaN	NaN	NaN	NaN	NaN	NaN	NaN	NaN	NaN	NaN	NaN	NaN	NaN	NaN	NaN	NaN	NaN	NaN	NaN	NaN	NaN	NaN	NaN	NaN	NaN	NaN	NaN	NaN	NaN	NaN	NaN	NaN	NaN	NaN	NaN	NaN	NaN
	PF3D7_0821600	polyribonucleotide 5'-hydroxyl-kinase Clp1, putative	NaN	NaN	NaN	NaN	NaN	NaN	NaN	NaN	NaN	NaN	NaN	NaN	NaN	NaN	NaN	NaN	NaN	NaN	NaN	NaN	NaN	NaN	NaN	NaN	NaN	NaN	NaN	NaN	NaN	NaN	NaN	NaN	NaN	NaN	NaN	NaN	NaN	NaN	NaN	NaN	NaN	NaN	NaN	NaN	NaN	NaN	NaN
	PF3D7_0824800	conserved Plasmodium membrane protein, unknown function	NaN	NaN	NaN	NaN	NaN	NaN	NaN	NaN	NaN	NaN	NaN	NaN	NaN	NaN	NaN	NaN	NaN	NaN	NaN	NaN	NaN	NaN	NaN	NaN	NaN	NaN	NaN	NaN	NaN	NaN	NaN	NaN	NaN	NaN	NaN	NaN	NaN	NaN	2.05929	NaN	1.83171	NaN	NaN	NaN	NaN	NaN	NaN
	PF3D7_0830400	conserved Plasmodium protein, unknown function	NaN	NaN	NaN	NaN	NaN	NaN	NaN	NaN	NaN	NaN	NaN	NaN	NaN	NaN	NaN	NaN	NaN	NaN	NaN	NaN	NaN	NaN	NaN	NaN	NaN	NaN	-0.403904	NaN	NaN	NaN	NaN	NaN	NaN	NaN	NaN	NaN	NaN	NaN	0.94043	-0.263275	0.791272	0.631891	NaN	0.338013	NaN	0.569886	-1.54427
	PF3D7_0831400	Plasmodium exported protein, unknown function	NaN	NaN	NaN	NaN	NaN	NaN	NaN	NaN	NaN	NaN	NaN	NaN	NaN	NaN	NaN	NaN	NaN	NaN	NaN	NaN	NaN	NaN	NaN	NaN	NaN	NaN	NaN	NaN	NaN	NaN	NaN	NaN	NaN	NaN	NaN	NaN	NaN	NaN	NaN	0.675812	NaN	1.48965	NaN	NaN	NaN	NaN	NaN
	PF3D7_0904400	signal peptidase complex subunit 3, putative	NaN	NaN	NaN	NaN	NaN	NaN	NaN	NaN	NaN	NaN	NaN	NaN	NaN	NaN	NaN	NaN	NaN	NaN	NaN	NaN	NaN	NaN	NaN	NaN	-0.675097	0.279581	-3.62353	-1.70505	0.187388	0.99028	-0.424146	-0.41684	-2.70529	1.35336	-1.81914	-0.25411	-1.07154	0.0357418	NaN	0.00627491	NaN	1.58221	NaN	NaN	NaN	NaN	-4.16869
	PF3D7_0909400	exoribonuclease, putative	NaN	NaN	NaN	NaN	NaN	NaN	NaN	NaN	NaN	NaN	NaN	NaN	NaN	NaN	NaN	NaN	NaN	NaN	NaN	NaN	NaN	NaN	NaN	NaN	NaN	NaN	NaN	NaN	NaN	NaN	NaN	NaN	NaN	NaN	NaN	NaN	NaN	NaN	NaN	NaN	NaN	NaN	NaN	NaN	NaN	NaN	NaN
	PF3D7_0922200	S-adenosylmethionine synthetase	NaN	NaN	NaN	NaN	NaN	NaN	NaN	NaN	NaN	NaN	NaN	NaN	NaN	NaN	NaN	NaN	NaN	NaN	NaN	NaN	NaN	NaN	NaN	NaN	NaN	NaN	NaN	NaN	NaN	NaN	NaN	NaN	NaN	NaN	NaN	NaN	NaN	NaN	NaN	NaN	NaN	NaN	NaN	NaN	NaN	NaN	NaN
	PF3D7_0924000	patatin-like phospholipase, putative	NaN	NaN	NaN	NaN	NaN	NaN	NaN	NaN	NaN	NaN	NaN	NaN	NaN	NaN	NaN	NaN	NaN	NaN	NaN	NaN	NaN	NaN	NaN	NaN	NaN	NaN	NaN	NaN	NaN	NaN	NaN	NaN	NaN	NaN	NaN	NaN	NaN	NaN	NaN	NaN	NaN	NaN	NaN	NaN	NaN	NaN	NaN
	PF3D7_0925700	histone deacetylase 1	NaN	NaN	NaN	NaN	NaN	NaN	NaN	NaN	NaN	NaN	NaN	NaN	NaN	NaN	NaN	NaN	NaN	NaN	NaN	NaN	NaN	NaN	NaN	NaN	0.396159	-0.268674	-2.40836	0.291451	NaN	NaN	NaN	NaN	NaN	NaN	NaN	NaN	0.0912598	-0.00949053	NaN	NaN	NaN	NaN	-0.677172	0.527928	-1.11666	-0.219958	-2.75936
	PF3D7_0927600	RNA-binding protein, putative	NaN	NaN	NaN	NaN	NaN	NaN	NaN	NaN	NaN	NaN	NaN	NaN	NaN	NaN	NaN	NaN	NaN	NaN	NaN	NaN	NaN	NaN	NaN	NaN	NaN	NaN	NaN	NaN	NaN	NaN	NaN	NaN	NaN	NaN	NaN	NaN	NaN	NaN	NaN	NaN	NaN	NaN	NaN	NaN	NaN	NaN	NaN
	PF3D7_1004300	E3 ubiquitin-protein ligase, putative	NaN	NaN	NaN	NaN	NaN	NaN	NaN	NaN	NaN	NaN	NaN	NaN	NaN	NaN	NaN	NaN	NaN	NaN	NaN	NaN	NaN	NaN	NaN	NaN	NaN	NaN	NaN	NaN	NaN	NaN	NaN	NaN	NaN	NaN	NaN	NaN	NaN	NaN	NaN	NaN	NaN	NaN	NaN	NaN	NaN	NaN	NaN
	PF3D7_1010600	eukaryotic translation initiation factor 2 subunit beta	NaN	NaN	NaN	NaN	NaN	NaN	NaN	NaN	NaN	NaN	NaN	NaN	NaN	NaN	NaN	NaN	NaN	NaN	NaN	NaN	NaN	NaN	NaN	NaN	NaN	NaN	NaN	NaN	NaN	NaN	NaN	NaN	NaN	NaN	NaN	NaN	NaN	NaN	NaN	NaN	NaN	NaN	NaN	NaN	NaN	NaN	NaN
	PF3D7_1013300	conserved Plasmodium protein, unknown function	NaN	NaN	-0.763269	NaN	NaN	NaN	NaN	NaN	-0.90809	NaN	NaN	NaN	NaN	NaN	NaN	NaN	NaN	NaN	-0.100732	NaN	NaN	NaN	NaN	NaN	NaN	NaN	NaN	0.0660648	0.964953	2.02011	NaN	1.13736	1.04236	0.330429	NaN	1.60191	NaN	NaN	NaN	-0.182057	NaN	0.98756	NaN	NaN	NaN	NaN	NaN
	PF3D7_1013600	conserved Plasmodium protein, unknown function	NaN	NaN	NaN	NaN	NaN	NaN	NaN	NaN	NaN	NaN	NaN	NaN	NaN	NaN	NaN	NaN	NaN	NaN	NaN	NaN	NaN	NaN	NaN	NaN	NaN	NaN	NaN	NaN	NaN	NaN	NaN	NaN	NaN	NaN	NaN	NaN	NaN	NaN	NaN	NaN	NaN	NaN	NaN	NaN	NaN	NaN	NaN
	PF3D7_1014100	conserved Plasmodium protein, unknown function	NaN	NaN	NaN	NaN	NaN	NaN	NaN	NaN	NaN	NaN	NaN	NaN	NaN	NaN	NaN	NaN	NaN	NaN	NaN	NaN	NaN	NaN	NaN	NaN	NaN	NaN	NaN	NaN	NaN	NaN	NaN	NaN	NaN	NaN	NaN	NaN	NaN	NaN	NaN	NaN	NaN	NaN	NaN	NaN	NaN	NaN	NaN
	PF3D7_1016400	serine/threonine protein kinase, FIKK family	NaN	NaN	NaN	NaN	NaN	NaN	NaN	NaN	NaN	NaN	NaN	NaN	NaN	NaN	NaN	NaN	NaN	NaN	NaN	NaN	NaN	NaN	NaN	NaN	NaN	NaN	NaN	NaN	NaN	NaN	NaN	NaN	NaN	NaN	NaN	NaN	NaN	NaN	NaN	NaN	NaN	NaN	NaN	NaN	NaN	NaN	NaN
	PF3D7_1018600	tRNA wybutosine-synthesizing protein, putative	NaN	NaN	NaN	NaN	NaN	NaN	NaN	NaN	NaN	NaN	NaN	NaN	NaN	NaN	NaN	NaN	NaN	NaN	NaN	NaN	NaN	NaN	NaN	NaN	NaN	NaN	NaN	NaN	NaN	NaN	NaN	NaN	NaN	NaN	NaN	NaN	NaN	NaN	NaN	NaN	NaN	NaN	NaN	NaN	NaN	NaN	NaN
	PF3D7_1021400	endomembrane protein 70, putative	NaN	NaN	NaN	NaN	NaN	NaN	NaN	NaN	NaN	NaN	NaN	NaN	NaN	NaN	NaN	NaN	NaN	NaN	NaN	NaN	NaN	NaN	NaN	NaN	0.838911	-0.359071	0.22848	-2.33457	NaN	NaN	0.385265	-0.330673	NaN	NaN	0.276318	-0.397255	0.126973	-0.311852	NaN	0.121895	NaN	0.446089	-0.10743	0.168982	-0.271148	-0.0328061	-0.428313
	PF3D7_1034200	apicoplast ribosomal protein L27 precursor, putative	NaN	NaN	NaN	NaN	NaN	NaN	NaN	NaN	NaN	NaN	NaN	NaN	NaN	NaN	NaN	NaN	NaN	NaN	NaN	NaN	NaN	NaN	NaN	NaN	NaN	NaN	NaN	NaN	NaN	NaN	NaN	NaN	NaN	NaN	NaN	NaN	NaN	NaN	NaN	NaN	NaN	NaN	NaN	NaN	NaN	NaN	NaN
	PF3D7_1106100	apicoplast ribosomal protein S15 precursor, putative	NaN	NaN	NaN	NaN	NaN	NaN	NaN	NaN	NaN	NaN	NaN	NaN	NaN	NaN	NaN	NaN	NaN	NaN	NaN	NaN	NaN	NaN	NaN	NaN	NaN	NaN	NaN	NaN	NaN	NaN	NaN	NaN	NaN	NaN	NaN	NaN	NaN	NaN	NaN	NaN	NaN	NaN	NaN	NaN	NaN	NaN	NaN
	PF3D7_1107000	U6 snRNA-associated Sm-like protein LSm4, putative	NaN	NaN	NaN	NaN	NaN	NaN	NaN	NaN	NaN	NaN	NaN	NaN	NaN	NaN	NaN	NaN	NaN	NaN	NaN	NaN	NaN	NaN	NaN	NaN	NaN	NaN	NaN	NaN	NaN	NaN	NaN	NaN	NaN	NaN	NaN	NaN	NaN	NaN	NaN	NaN	NaN	NaN	NaN	NaN	NaN	NaN	NaN
	PF3D7_1110100	conserved Plasmodium protein, unknown function	NaN	NaN	NaN	NaN	NaN	NaN	NaN	NaN	NaN	NaN	NaN	NaN	NaN	NaN	NaN	NaN	NaN	NaN	NaN	NaN	NaN	NaN	NaN	NaN	NaN	NaN	NaN	NaN	NaN	NaN	NaN	NaN	NaN	NaN	NaN	NaN	NaN	NaN	NaN	NaN	NaN	NaN	NaN	NaN	NaN	NaN	NaN
	PF3D7_1116300	peptidyl-prolyl cis-trans isomerase	NaN	NaN	NaN	NaN	NaN	NaN	NaN	NaN	NaN	NaN	NaN	NaN	NaN	NaN	NaN	NaN	NaN	NaN	NaN	NaN	NaN	NaN	NaN	NaN	NaN	NaN	NaN	NaN	NaN	NaN	NaN	NaN	NaN	NaN	NaN	NaN	NaN	NaN	NaN	NaN	NaN	NaN	NaN	NaN	NaN	NaN	NaN
	PF3D7_1117700	GTP-binding nuclear protein RAN/TC4	NaN	NaN	NaN	NaN	NaN	NaN	NaN	NaN	NaN	NaN	NaN	NaN	NaN	NaN	NaN	NaN	NaN	NaN	NaN	NaN	NaN	NaN	NaN	NaN	-0.26074	NaN	NaN	0.114332	-0.078457	0.726615	-1.10293	-0.577248	0.184725	-0.468948	-0.246669	-1.09936	-0.237847	NaN	NaN	NaN	NaN	NaN	NaN	NaN	NaN	NaN	NaN
	PF3D7_1119500	AP-4 complex subunit mu, putative	NaN	NaN	NaN	NaN	NaN	NaN	NaN	NaN	NaN	NaN	NaN	NaN	NaN	NaN	NaN	NaN	NaN	NaN	NaN	NaN	NaN	NaN	NaN	NaN	NaN	NaN	NaN	NaN	NaN	NaN	NaN	-0.27011	NaN	NaN	NaN	0.142624	NaN	NaN	NaN	NaN	NaN	NaN	NaN	NaN	NaN	NaN	NaN
	PF3D7_1120000	conserved Plasmodium protein, unknown function	NaN	NaN	NaN	NaN	NaN	NaN	NaN	NaN	NaN	NaN	NaN	NaN	NaN	NaN	NaN	NaN	NaN	NaN	NaN	NaN	NaN	NaN	NaN	NaN	NaN	NaN	NaN	NaN	-0.205813	-0.143394	NaN	NaN	-0.121942	-0.374956	NaN	NaN	NaN	NaN	NaN	-0.460376	NaN	1.68233	NaN	NaN	NaN	NaN	NaN
	PF3D7_1121500	conserved Plasmodium protein, unknown function	NaN	NaN	NaN	NaN	NaN	NaN	NaN	NaN	NaN	NaN	NaN	NaN	NaN	NaN	NaN	NaN	NaN	NaN	NaN	NaN	NaN	NaN	NaN	NaN	-0.119683	0.425288	-0.460211	0.320792	0.503654	-0.524966	0.16092	0.284968	1.33062	0.147681	0.119821	-0.037312	0.146004	0.0269987	NaN	NaN	NaN	NaN	0.301939	NaN	0.00216244	NaN	-0.313854
	PF3D7_1123500	conserved Plasmodium protein, unknown function	NaN	NaN	NaN	NaN	NaN	NaN	NaN	NaN	NaN	NaN	NaN	NaN	NaN	NaN	NaN	NaN	NaN	NaN	NaN	NaN	NaN	NaN	NaN	NaN	NaN	NaN	NaN	-0.118891	NaN	NaN	NaN	NaN	NaN	NaN	NaN	NaN	NaN	NaN	-0.0670468	-0.237686	-0.350357	1.22965	NaN	NaN	NaN	NaN	NaN
	PF3D7_1124100	beige/BEACH domain protein, putative	NaN	NaN	NaN	NaN	NaN	NaN	NaN	NaN	NaN	NaN	NaN	NaN	NaN	NaN	NaN	NaN	NaN	NaN	NaN	NaN	NaN	NaN	NaN	NaN	NaN	NaN	NaN	NaN	NaN	NaN	NaN	NaN	NaN	NaN	NaN	NaN	NaN	NaN	NaN	NaN	NaN	NaN	NaN	NaN	NaN	NaN	NaN
	PF3D7_1129000	spermidine synthase	NaN	NaN	NaN	NaN	NaN	NaN	NaN	NaN	NaN	NaN	NaN	NaN	NaN	NaN	NaN	NaN	NaN	NaN	NaN	NaN	NaN	NaN	NaN	NaN	-0.807326	NaN	0.0617071	NaN	NaN	NaN	NaN	NaN	NaN	NaN	NaN	NaN	-0.271827	NaN	-0.0153741	0.18079	-0.168561	2.14146	-0.228875	0.0750185	0.121546	0.282737	-0.263542
	PF3D7_1135100	protein phosphatase PPM8, putative	NaN	NaN	NaN	NaN	NaN	NaN	NaN	NaN	NaN	NaN	NaN	NaN	NaN	NaN	NaN	NaN	NaN	NaN	NaN	NaN	NaN	NaN	NaN	NaN	NaN	NaN	NaN	NaN	NaN	NaN	NaN	NaN	NaN	NaN	NaN	NaN	NaN	NaN	NaN	NaN	NaN	NaN	NaN	NaN	NaN	NaN	NaN
	PF3D7_1136400	signal recognition particle subunit SRP72, putative	NaN	NaN	NaN	NaN	NaN	NaN	NaN	NaN	NaN	NaN	NaN	NaN	NaN	NaN	NaN	NaN	NaN	NaN	NaN	NaN	NaN	NaN	NaN	NaN	NaN	NaN	NaN	NaN	NaN	NaN	NaN	NaN	NaN	NaN	NaN	NaN	NaN	NaN	NaN	NaN	NaN	NaN	NaN	NaN	NaN	NaN	NaN
	PF3D7_1138700	conserved Plasmodium protein, unknown function	NaN	NaN	NaN	NaN	NaN	NaN	NaN	NaN	NaN	NaN	NaN	NaN	NaN	NaN	NaN	NaN	NaN	NaN	NaN	NaN	NaN	NaN	NaN	NaN	NaN	NaN	NaN	NaN	NaN	NaN	NaN	NaN	NaN	NaN	NaN	NaN	NaN	NaN	NaN	NaN	NaN	NaN	NaN	NaN	NaN	NaN	NaN
	PF3D7_1140900	conserved Plasmodium protein, unknown function	NaN	NaN	NaN	NaN	NaN	NaN	NaN	NaN	NaN	NaN	NaN	NaN	NaN	NaN	NaN	NaN	NaN	NaN	NaN	NaN	NaN	NaN	NaN	NaN	NaN	NaN	NaN	NaN	NaN	NaN	NaN	NaN	NaN	NaN	NaN	NaN	NaN	NaN	NaN	NaN	NaN	NaN	NaN	NaN	NaN	NaN	NaN
	PF3D7_1141300	conserved Plasmodium protein, unknown function	NaN	NaN	NaN	NaN	NaN	NaN	NaN	NaN	NaN	NaN	NaN	NaN	NaN	NaN	NaN	NaN	NaN	NaN	NaN	NaN	NaN	NaN	NaN	NaN	NaN	NaN	NaN	NaN	NaN	NaN	NaN	NaN	NaN	NaN	NaN	NaN	NaN	NaN	NaN	NaN	NaN	NaN	NaN	NaN	NaN	NaN	NaN
	PF3D7_1142300	conserved Plasmodium membrane protein, unknown function	NaN	NaN	NaN	NaN	NaN	NaN	NaN	NaN	NaN	NaN	NaN	NaN	NaN	NaN	NaN	NaN	NaN	NaN	NaN	NaN	NaN	NaN	NaN	NaN	NaN	NaN	NaN	NaN	NaN	NaN	NaN	NaN	NaN	NaN	NaN	NaN	NaN	NaN	NaN	NaN	NaN	NaN	NaN	NaN	NaN	NaN	NaN
	PF3D7_1142400	coproporphyrinogen-III oxidase	NaN	NaN	NaN	NaN	NaN	NaN	NaN	NaN	NaN	NaN	NaN	NaN	NaN	NaN	NaN	NaN	NaN	NaN	NaN	NaN	NaN	NaN	NaN	NaN	NaN	NaN	NaN	NaN	NaN	NaN	NaN	NaN	NaN	NaN	NaN	NaN	NaN	NaN	NaN	NaN	NaN	NaN	NaN	NaN	NaN	NaN	NaN
	PF3D7_1147900	conserved Plasmodium protein, unknown function	NaN	NaN	NaN	NaN	NaN	NaN	NaN	NaN	NaN	NaN	NaN	NaN	NaN	NaN	NaN	NaN	NaN	NaN	NaN	NaN	NaN	NaN	NaN	NaN	NaN	NaN	NaN	NaN	NaN	NaN	NaN	NaN	NaN	NaN	NaN	NaN	NaN	NaN	NaN	NaN	NaN	NaN	0.410124	NaN	-1.10575	NaN	NaN
	PF3D7_1202600	conserved protein, unknown function	NaN	NaN	NaN	NaN	NaN	NaN	NaN	NaN	NaN	NaN	NaN	NaN	NaN	NaN	NaN	NaN	NaN	NaN	NaN	NaN	NaN	NaN	NaN	NaN	NaN	NaN	NaN	NaN	NaN	NaN	NaN	NaN	NaN	NaN	NaN	NaN	NaN	NaN	NaN	NaN	NaN	NaN	NaN	NaN	NaN	NaN	NaN
	PF3D7_1203200	signal recognition particle subunit SRP14	NaN	NaN	NaN	NaN	NaN	NaN	NaN	NaN	NaN	NaN	NaN	NaN	NaN	NaN	NaN	NaN	NaN	NaN	NaN	NaN	NaN	NaN	NaN	NaN	NaN	NaN	NaN	NaN	NaN	NaN	NaN	NaN	NaN	NaN	NaN	NaN	NaN	NaN	NaN	NaN	NaN	NaN	NaN	NaN	NaN	NaN	NaN
	PF3D7_1207500	RNA-binding protein, putative	NaN	NaN	NaN	NaN	NaN	NaN	NaN	NaN	NaN	NaN	NaN	NaN	NaN	NaN	NaN	NaN	NaN	NaN	NaN	NaN	NaN	NaN	NaN	NaN	NaN	NaN	NaN	NaN	NaN	NaN	NaN	NaN	NaN	NaN	NaN	NaN	NaN	NaN	NaN	NaN	NaN	NaN	NaN	NaN	NaN	NaN	NaN
	PF3D7_1211200	conserved Plasmodium protein, unknown function	NaN	NaN	NaN	NaN	NaN	NaN	NaN	NaN	NaN	NaN	NaN	NaN	NaN	NaN	NaN	NaN	NaN	NaN	NaN	NaN	NaN	NaN	NaN	NaN	NaN	NaN	NaN	NaN	NaN	NaN	NaN	NaN	NaN	NaN	NaN	NaN	NaN	NaN	0.214622	NaN	0.662844	NaN	NaN	-0.349818	NaN	-0.633757	NaN
	PF3D7_1211700	DNA replication licensing factor MCM5, putative	NaN	NaN	NaN	NaN	NaN	NaN	NaN	NaN	NaN	NaN	NaN	NaN	NaN	NaN	NaN	NaN	NaN	NaN	NaN	NaN	NaN	NaN	NaN	NaN	NaN	NaN	NaN	NaN	NaN	NaN	NaN	NaN	NaN	NaN	NaN	NaN	NaN	NaN	NaN	NaN	NaN	NaN	NaN	NaN	NaN	NaN	NaN
	PF3D7_1215400	conserved Plasmodium protein, unknown function	NaN	NaN	NaN	NaN	NaN	NaN	NaN	NaN	NaN	NaN	NaN	NaN	NaN	NaN	NaN	NaN	NaN	NaN	NaN	NaN	NaN	NaN	NaN	NaN	NaN	NaN	NaN	NaN	NaN	NaN	NaN	NaN	NaN	NaN	NaN	NaN	NaN	NaN	NaN	NaN	NaN	NaN	NaN	NaN	NaN	NaN	NaN
	PF3D7_1216200	glycerol-3-phosphate dehydrogenase, putative	NaN	NaN	NaN	NaN	NaN	NaN	NaN	NaN	NaN	NaN	NaN	NaN	NaN	NaN	NaN	NaN	NaN	NaN	NaN	NaN	NaN	NaN	NaN	NaN	NaN	NaN	NaN	NaN	NaN	NaN	NaN	NaN	NaN	NaN	NaN	NaN	NaN	NaN	NaN	NaN	NaN	NaN	NaN	NaN	NaN	NaN	NaN
	PF3D7_1218400	triose or hexose phosphate/phosphate translocator, putative	NaN	NaN	NaN	NaN	NaN	NaN	NaN	NaN	NaN	NaN	NaN	NaN	NaN	NaN	NaN	NaN	NaN	NaN	NaN	NaN	NaN	NaN	NaN	NaN	NaN	NaN	NaN	NaN	NaN	NaN	NaN	NaN	NaN	NaN	NaN	NaN	NaN	NaN	NaN	NaN	NaN	NaN	NaN	NaN	NaN	NaN	NaN
	PF3D7_1224900	splicing factor 3B subunit 6, putative	NaN	NaN	-0.109514	NaN	NaN	0.777987	NaN	NaN	0.22367	NaN	NaN	0.223273	-0.320486	NaN	0.900954	NaN	NaN	NaN	0.438186	NaN	NaN	0.32008	1.35586	NaN	NaN	NaN	NaN	NaN	NaN	NaN	NaN	NaN	NaN	NaN	NaN	NaN	NaN	NaN	NaN	NaN	NaN	NaN	NaN	1.1322	NaN	0.40112	NaN
	PF3D7_1225600	conserved Plasmodium protein, unknown function	NaN	NaN	NaN	NaN	NaN	NaN	NaN	NaN	NaN	NaN	NaN	NaN	NaN	NaN	NaN	NaN	NaN	NaN	NaN	NaN	NaN	NaN	NaN	NaN	NaN	NaN	NaN	NaN	NaN	NaN	NaN	NaN	NaN	NaN	NaN	NaN	NaN	NaN	NaN	NaN	NaN	NaN	NaN	NaN	NaN	NaN	NaN
	PF3D7_1226500	RAP protein, putative	NaN	NaN	NaN	NaN	NaN	NaN	NaN	NaN	NaN	NaN	NaN	NaN	NaN	NaN	NaN	NaN	NaN	NaN	NaN	NaN	NaN	NaN	NaN	NaN	NaN	NaN	NaN	NaN	NaN	NaN	NaN	NaN	NaN	NaN	NaN	NaN	NaN	NaN	NaN	NaN	NaN	NaN	NaN	NaN	NaN	NaN	NaN
	PF3D7_1228400	conserved Plasmodium protein, unknown function	NaN	NaN	NaN	NaN	NaN	NaN	NaN	NaN	NaN	NaN	NaN	NaN	NaN	NaN	NaN	NaN	NaN	NaN	NaN	NaN	NaN	NaN	NaN	NaN	NaN	NaN	NaN	NaN	NaN	NaN	NaN	NaN	NaN	NaN	NaN	NaN	NaN	NaN	NaN	NaN	NaN	NaN	NaN	NaN	NaN	NaN	NaN
	PF3D7_1229500	T-complex protein 1 subunit gamma	NaN	NaN	NaN	NaN	NaN	NaN	NaN	NaN	NaN	NaN	NaN	NaN	NaN	NaN	NaN	NaN	NaN	NaN	NaN	NaN	NaN	NaN	NaN	NaN	NaN	NaN	NaN	NaN	NaN	NaN	NaN	NaN	NaN	NaN	NaN	NaN	NaN	NaN	NaN	NaN	NaN	NaN	NaN	NaN	NaN	NaN	NaN
	PF3D7_1234600	protein TOC75, putative	NaN	NaN	NaN	NaN	NaN	NaN	NaN	NaN	NaN	NaN	NaN	NaN	NaN	NaN	NaN	NaN	NaN	NaN	NaN	NaN	NaN	NaN	NaN	NaN	NaN	NaN	NaN	NaN	NaN	NaN	NaN	NaN	NaN	NaN	NaN	NaN	NaN	NaN	NaN	NaN	NaN	NaN	NaN	NaN	NaN	NaN	NaN
	PF3D7_1241100	polyadenylation factor subunit 2, putative	NaN	NaN	NaN	NaN	NaN	NaN	NaN	NaN	NaN	NaN	NaN	NaN	NaN	NaN	NaN	NaN	NaN	NaN	NaN	NaN	NaN	NaN	NaN	NaN	NaN	NaN	NaN	NaN	NaN	NaN	NaN	NaN	NaN	NaN	NaN	NaN	NaN	NaN	NaN	NaN	NaN	NaN	NaN	NaN	NaN	NaN	NaN
	PF3D7_1250800	DNA repair protein rhp16, putative	NaN	NaN	NaN	NaN	NaN	NaN	NaN	NaN	NaN	NaN	NaN	NaN	NaN	NaN	NaN	NaN	NaN	NaN	NaN	NaN	NaN	NaN	NaN	NaN	NaN	NaN	NaN	NaN	NaN	NaN	NaN	NaN	NaN	NaN	NaN	NaN	NaN	NaN	NaN	NaN	NaN	NaN	NaN	NaN	NaN	NaN	NaN
	PF3D7_1303400	LisH domain-containing protein, putative	NaN	NaN	NaN	NaN	NaN	NaN	NaN	NaN	NaN	NaN	NaN	NaN	NaN	NaN	NaN	NaN	NaN	NaN	NaN	NaN	NaN	NaN	NaN	NaN	NaN	NaN	NaN	NaN	NaN	NaN	NaN	NaN	NaN	NaN	NaN	NaN	NaN	NaN	NaN	NaN	NaN	NaN	NaN	NaN	NaN	NaN	NaN
	PF3D7_1308800	tyrosine recombinase	NaN	NaN	NaN	NaN	NaN	NaN	NaN	NaN	NaN	NaN	NaN	NaN	NaN	NaN	NaN	NaN	NaN	NaN	NaN	NaN	NaN	NaN	NaN	NaN	NaN	NaN	NaN	NaN	NaN	NaN	NaN	NaN	NaN	NaN	NaN	NaN	NaN	NaN	NaN	NaN	NaN	NaN	NaN	NaN	NaN	NaN	NaN
	PF3D7_1309400	HORMA domain protein, putative	NaN	NaN	NaN	NaN	NaN	NaN	NaN	NaN	NaN	NaN	NaN	NaN	NaN	NaN	NaN	NaN	NaN	NaN	NaN	NaN	NaN	NaN	NaN	NaN	NaN	NaN	NaN	NaN	NaN	NaN	NaN	NaN	NaN	NaN	NaN	NaN	NaN	NaN	NaN	NaN	NaN	NaN	NaN	NaN	NaN	NaN	NaN
	PF3D7_1309700	vacuolar protein sorting-associated protein 18, putative	NaN	NaN	NaN	NaN	NaN	NaN	NaN	NaN	NaN	NaN	NaN	NaN	NaN	NaN	NaN	NaN	NaN	NaN	NaN	NaN	NaN	NaN	NaN	NaN	NaN	NaN	NaN	NaN	NaN	NaN	NaN	NaN	NaN	NaN	NaN	NaN	NaN	NaN	NaN	NaN	NaN	NaN	NaN	NaN	NaN	NaN	NaN
	PF3D7_1309800	conserved Plasmodium protein, unknown function	NaN	NaN	NaN	NaN	NaN	NaN	NaN	NaN	NaN	NaN	NaN	NaN	NaN	NaN	NaN	NaN	NaN	NaN	NaN	NaN	NaN	NaN	NaN	NaN	NaN	NaN	NaN	NaN	NaN	NaN	NaN	NaN	NaN	NaN	NaN	NaN	NaN	NaN	NaN	NaN	NaN	NaN	NaN	NaN	NaN	NaN	NaN
	PF3D7_1316500	pre-mRNA-processing factor 40, putative	NaN	NaN	NaN	NaN	NaN	NaN	NaN	NaN	NaN	NaN	NaN	NaN	NaN	NaN	NaN	NaN	NaN	NaN	NaN	NaN	NaN	NaN	NaN	NaN	NaN	0.0806828	NaN	NaN	-0.0796762	-0.627794	-0.237201	NaN	0.262914	-0.154972	-0.167977	NaN	NaN	-0.272501	NaN	NaN	NaN	NaN	NaN	NaN	NaN	NaN	NaN
	PF3D7_1319300	tRNA (guanine(26)-N(2))-dimethyltransferase, putative	NaN	NaN	NaN	NaN	NaN	NaN	NaN	NaN	NaN	NaN	NaN	NaN	NaN	NaN	NaN	NaN	NaN	NaN	NaN	NaN	NaN	NaN	NaN	NaN	NaN	NaN	NaN	NaN	NaN	NaN	NaN	NaN	NaN	NaN	NaN	NaN	NaN	NaN	NaN	NaN	NaN	NaN	NaN	NaN	NaN	NaN	NaN
	PF3D7_1319400	conserved Plasmodium protein, unknown function	NaN	NaN	NaN	NaN	NaN	NaN	NaN	NaN	NaN	NaN	NaN	NaN	NaN	NaN	NaN	NaN	NaN	NaN	NaN	NaN	NaN	NaN	NaN	NaN	NaN	NaN	NaN	NaN	NaN	NaN	NaN	NaN	NaN	NaN	NaN	NaN	NaN	NaN	NaN	NaN	NaN	NaN	NaN	NaN	NaN	NaN	NaN
	PF3D7_1325000	U6 snRNA-associated Sm-like protein LSm6, putative	NaN	NaN	NaN	NaN	NaN	NaN	NaN	NaN	NaN	NaN	NaN	NaN	NaN	NaN	NaN	NaN	NaN	NaN	NaN	NaN	NaN	NaN	NaN	NaN	NaN	0.0984437	NaN	NaN	NaN	NaN	NaN	NaN	NaN	NaN	NaN	NaN	NaN	0.287202	NaN	0.633524	NaN	1.01996	NaN	NaN	NaN	NaN	NaN
	PF3D7_1326100	WD repeat-containing protein, putative	NaN	NaN	NaN	NaN	NaN	NaN	NaN	NaN	NaN	NaN	NaN	NaN	NaN	NaN	NaN	NaN	NaN	NaN	NaN	NaN	NaN	NaN	NaN	NaN	NaN	NaN	NaN	0.404726	NaN	NaN	NaN	NaN	NaN	NaN	NaN	NaN	NaN	NaN	NaN	NaN	NaN	NaN	NaN	NaN	NaN	NaN	NaN
	PF3D7_1327700	regulator of nonsense transcripts 3B, putative	NaN	NaN	NaN	NaN	NaN	NaN	NaN	NaN	NaN	NaN	NaN	NaN	NaN	NaN	NaN	NaN	NaN	NaN	NaN	NaN	NaN	NaN	NaN	NaN	NaN	NaN	NaN	NaN	NaN	NaN	NaN	NaN	NaN	NaN	NaN	NaN	NaN	NaN	NaN	NaN	NaN	NaN	NaN	NaN	NaN	NaN	NaN
	PF3D7_1333200	ubiquitin-activating enzyme	NaN	NaN	NaN	NaN	NaN	NaN	NaN	NaN	NaN	NaN	NaN	NaN	NaN	NaN	NaN	NaN	NaN	NaN	NaN	NaN	NaN	NaN	NaN	NaN	NaN	NaN	NaN	NaN	NaN	NaN	NaN	NaN	NaN	NaN	NaN	NaN	NaN	NaN	NaN	NaN	NaN	NaN	NaN	NaN	NaN	NaN	NaN
	PF3D7_1345600	inner membrane complex protein	0.186627	0.215697	NaN	NaN	-0.723611	0.198229	1.04356	0.536838	NaN	NaN	0.596172	0.808412	NaN	NaN	NaN	NaN	1.12763	0.418352	NaN	NaN	1.36132	0.750949	NaN	NaN	-0.263993	0.0368219	0.276318	NaN	NaN	NaN	0.0140695	-0.306029	NaN	NaN	0.220578	-0.201885	-0.166098	-0.110497	NaN	-0.040121	NaN	0.0463995	-0.577121	NaN	-0.41325	NaN	0.323197
	PF3D7_1346500	conserved Plasmodium protein, unknown function	NaN	NaN	NaN	NaN	NaN	NaN	NaN	NaN	NaN	NaN	NaN	NaN	NaN	NaN	NaN	NaN	NaN	NaN	NaN	NaN	NaN	NaN	NaN	NaN	NaN	NaN	NaN	NaN	NaN	NaN	NaN	NaN	NaN	NaN	NaN	NaN	NaN	NaN	NaN	NaN	NaN	NaN	NaN	NaN	NaN	NaN	NaN
	PF3D7_1351200	conserved Plasmodium protein, unknown function	NaN	NaN	NaN	NaN	NaN	NaN	NaN	NaN	NaN	NaN	NaN	NaN	NaN	NaN	NaN	NaN	NaN	NaN	NaN	NaN	NaN	NaN	NaN	NaN	NaN	NaN	NaN	NaN	NaN	NaN	NaN	NaN	NaN	NaN	NaN	NaN	NaN	NaN	NaN	NaN	NaN	NaN	NaN	NaN	NaN	NaN	NaN
	PF3D7_1355100	DNA replication licensing factor MCM6	NaN	NaN	NaN	NaN	NaN	NaN	NaN	NaN	NaN	NaN	NaN	NaN	NaN	NaN	NaN	NaN	NaN	NaN	NaN	NaN	NaN	NaN	NaN	NaN	NaN	NaN	NaN	NaN	NaN	NaN	NaN	NaN	NaN	NaN	NaN	NaN	NaN	NaN	NaN	NaN	NaN	NaN	NaN	NaN	NaN	NaN	NaN
	PF3D7_1355700	NLI interacting factor-like phosphatase, putative	NaN	NaN	NaN	NaN	NaN	NaN	NaN	NaN	NaN	NaN	NaN	NaN	NaN	NaN	NaN	NaN	NaN	NaN	NaN	NaN	NaN	NaN	NaN	NaN	NaN	NaN	1.01221	-1.11063	0.809661	0.0244725	NaN	NaN	0.768587	-0.342441	NaN	NaN	NaN	NaN	NaN	NaN	NaN	NaN	NaN	NaN	NaN	NaN	-0.468611
	PF3D7_1358200	conserved Plasmodium protein, unknown function	NaN	NaN	NaN	NaN	NaN	NaN	NaN	NaN	NaN	NaN	NaN	NaN	NaN	NaN	NaN	NaN	NaN	NaN	NaN	NaN	NaN	NaN	NaN	NaN	NaN	NaN	NaN	NaN	NaN	NaN	NaN	NaN	NaN	NaN	NaN	NaN	NaN	NaN	NaN	NaN	NaN	NaN	NaN	NaN	NaN	NaN	NaN
	PF3D7_1358700	YOP1-like protein, putative	NaN	NaN	NaN	NaN	NaN	NaN	NaN	NaN	NaN	NaN	NaN	NaN	NaN	NaN	NaN	NaN	NaN	NaN	NaN	NaN	NaN	NaN	NaN	NaN	NaN	NaN	NaN	NaN	NaN	NaN	-1.18364	NaN	NaN	NaN	-1.78071	NaN	NaN	NaN	NaN	NaN	NaN	NaN	0.278461	-0.323082	0.373398	-0.154583	NaN
	PF3D7_1359900	conserved Plasmodium membrane protein, unknown function	NaN	NaN	NaN	NaN	NaN	NaN	NaN	NaN	NaN	NaN	NaN	NaN	NaN	NaN	NaN	NaN	NaN	NaN	NaN	NaN	NaN	NaN	NaN	NaN	NaN	NaN	NaN	NaN	NaN	NaN	NaN	NaN	NaN	NaN	NaN	NaN	NaN	NaN	NaN	NaN	NaN	NaN	NaN	NaN	NaN	NaN	NaN
	PF3D7_1361200	conserved Plasmodium protein, unknown function	NaN	NaN	NaN	NaN	NaN	NaN	NaN	NaN	NaN	NaN	NaN	NaN	NaN	NaN	NaN	NaN	NaN	NaN	NaN	NaN	NaN	NaN	NaN	NaN	NaN	NaN	NaN	NaN	NaN	NaN	NaN	NaN	NaN	NaN	NaN	NaN	NaN	NaN	NaN	NaN	NaN	NaN	NaN	NaN	NaN	NaN	NaN
	PF3D7_1362300	conserved protein, unknown function	NaN	NaN	NaN	NaN	NaN	NaN	NaN	NaN	NaN	NaN	NaN	NaN	NaN	NaN	NaN	NaN	NaN	NaN	NaN	NaN	NaN	NaN	NaN	NaN	-0.881348	NaN	0.196985	0.83295	NaN	NaN	NaN	NaN	NaN	NaN	NaN	NaN	-2.26043	NaN	NaN	NaN	NaN	NaN	0.0852886	NaN	-0.0668504	NaN	0.361656
	PF3D7_1366400	rhoptry protein RHOP148	NaN	NaN	NaN	NaN	NaN	NaN	NaN	NaN	NaN	NaN	NaN	NaN	NaN	NaN	NaN	NaN	NaN	NaN	NaN	NaN	NaN	NaN	NaN	NaN	NaN	NaN	NaN	NaN	NaN	NaN	NaN	NaN	NaN	NaN	NaN	NaN	NaN	NaN	NaN	NaN	NaN	NaN	NaN	NaN	NaN	NaN	NaN
	PF3D7_1368200	ABC transporter E family member 1, putative	NaN	NaN	NaN	NaN	NaN	NaN	NaN	NaN	NaN	NaN	NaN	NaN	NaN	NaN	NaN	NaN	NaN	NaN	NaN	NaN	NaN	NaN	NaN	NaN	NaN	NaN	NaN	NaN	NaN	NaN	NaN	NaN	NaN	NaN	NaN	NaN	NaN	NaN	NaN	NaN	NaN	NaN	NaN	NaN	NaN	NaN	NaN
	PF3D7_1401200	Plasmodium exported protein, unknown function	NaN	NaN	NaN	NaN	NaN	NaN	NaN	NaN	NaN	NaN	NaN	NaN	NaN	NaN	NaN	NaN	NaN	NaN	NaN	NaN	NaN	NaN	NaN	NaN	NaN	NaN	NaN	NaN	NaN	NaN	NaN	NaN	NaN	NaN	NaN	NaN	NaN	NaN	NaN	NaN	NaN	NaN	NaN	NaN	NaN	NaN	NaN
	PF3D7_1412000	p1/s1 nuclease, putative	NaN	NaN	NaN	NaN	NaN	NaN	NaN	NaN	NaN	NaN	NaN	NaN	NaN	NaN	NaN	NaN	NaN	NaN	NaN	NaN	NaN	NaN	NaN	NaN	NaN	NaN	NaN	NaN	NaN	NaN	NaN	NaN	NaN	NaN	NaN	NaN	NaN	NaN	NaN	NaN	NaN	NaN	NaN	NaN	NaN	NaN	NaN
	PF3D7_1417100	conserved Plasmodium protein, unknown function	NaN	NaN	NaN	NaN	NaN	NaN	NaN	NaN	NaN	NaN	NaN	NaN	NaN	NaN	NaN	NaN	NaN	NaN	NaN	NaN	NaN	NaN	NaN	NaN	NaN	NaN	NaN	NaN	NaN	NaN	NaN	NaN	NaN	NaN	NaN	NaN	NaN	NaN	NaN	NaN	NaN	NaN	NaN	NaN	NaN	NaN	NaN
	PF3D7_1419600	conserved Plasmodium protein, unknown function	NaN	NaN	NaN	NaN	NaN	NaN	NaN	NaN	NaN	NaN	NaN	NaN	NaN	NaN	NaN	NaN	NaN	NaN	NaN	NaN	NaN	NaN	NaN	NaN	NaN	NaN	NaN	NaN	NaN	NaN	NaN	NaN	NaN	NaN	NaN	NaN	NaN	NaN	NaN	NaN	NaN	NaN	NaN	NaN	NaN	NaN	NaN
	PF3D7_1428900	conserved Plasmodium protein, unknown function	NaN	NaN	NaN	NaN	NaN	NaN	NaN	NaN	NaN	NaN	NaN	NaN	NaN	NaN	NaN	NaN	NaN	NaN	NaN	NaN	NaN	NaN	NaN	NaN	NaN	NaN	NaN	NaN	NaN	NaN	NaN	NaN	NaN	NaN	NaN	NaN	NaN	NaN	NaN	NaN	NaN	NaN	NaN	NaN	NaN	NaN	NaN
	PF3D7_1434700	mitochondrial import inner membrane translocase subunit TIM17, putative	NaN	NaN	NaN	NaN	NaN	NaN	NaN	NaN	NaN	NaN	NaN	NaN	0.380729	NaN	0.419539	NaN	NaN	NaN	NaN	NaN	NaN	NaN	0.228726	NaN	NaN	0.282141	0.607295	0.198262	-0.0804845	NaN	0.345851	0.290321	-0.107803	NaN	0.397036	0.00317744	NaN	0.440342	0.607768	-1.15043	-0.309628	-0.768756	0.0395595	0.133686	0.0124972	-0.0150693	-0.103875
	PF3D7_1438500	cleavage and polyadenylation specificity factor subunit 3, putative	NaN	NaN	NaN	NaN	NaN	NaN	NaN	NaN	NaN	NaN	NaN	NaN	NaN	NaN	NaN	NaN	NaN	NaN	NaN	NaN	NaN	NaN	NaN	NaN	NaN	NaN	NaN	NaN	NaN	NaN	NaN	NaN	NaN	NaN	NaN	NaN	NaN	NaN	NaN	NaN	NaN	NaN	NaN	NaN	NaN	NaN	NaN
	PF3D7_1443100	conserved Plasmodium protein, unknown function	NaN	NaN	NaN	NaN	NaN	NaN	NaN	NaN	NaN	NaN	NaN	NaN	NaN	NaN	NaN	NaN	NaN	NaN	NaN	NaN	NaN	NaN	NaN	NaN	NaN	NaN	NaN	NaN	NaN	NaN	NaN	NaN	NaN	NaN	NaN	NaN	NaN	NaN	0.377068	-0.374622	0.378179	0.132689	0.0130691	0.230533	-0.48916	-0.0911243	NaN
	PF3D7_1443400	WD repeat-containing protein	NaN	NaN	NaN	NaN	NaN	NaN	NaN	NaN	NaN	NaN	NaN	NaN	NaN	NaN	NaN	NaN	NaN	NaN	NaN	NaN	NaN	NaN	NaN	NaN	NaN	NaN	NaN	NaN	NaN	NaN	NaN	NaN	NaN	NaN	NaN	NaN	NaN	NaN	NaN	NaN	NaN	NaN	NaN	NaN	NaN	NaN	NaN
	PF3D7_1448300	conserved Plasmodium protein, unknown function	NaN	NaN	NaN	NaN	NaN	NaN	NaN	NaN	NaN	NaN	NaN	NaN	NaN	NaN	NaN	NaN	NaN	NaN	NaN	NaN	NaN	NaN	NaN	NaN	NaN	NaN	NaN	NaN	NaN	NaN	NaN	NaN	NaN	NaN	NaN	NaN	NaN	NaN	NaN	NaN	NaN	NaN	NaN	NaN	NaN	NaN	NaN
	PF3D7_1450700	conserved Plasmodium protein, unknown function	NaN	NaN	NaN	NaN	NaN	NaN	NaN	NaN	NaN	NaN	NaN	NaN	NaN	NaN	NaN	NaN	NaN	NaN	NaN	NaN	NaN	NaN	NaN	NaN	NaN	-0.700795	NaN	NaN	0.450591	NaN	NaN	NaN	-0.164286	NaN	NaN	NaN	NaN	-1.47119	NaN	NaN	NaN	NaN	NaN	NaN	NaN	NaN	NaN
	PF3D7_1452700	U1 snRNA associated protein, putative	NaN	NaN	NaN	NaN	NaN	NaN	NaN	NaN	NaN	NaN	NaN	NaN	NaN	NaN	NaN	NaN	NaN	NaN	NaN	NaN	NaN	NaN	NaN	NaN	-1.94015	NaN	NaN	NaN	NaN	-1.5149	NaN	NaN	NaN	-2.07717	NaN	NaN	-2.39199	NaN	NaN	NaN	NaN	NaN	NaN	NaN	NaN	NaN	NaN
	PF3D7_1457600	conserved Plasmodium protein, unknown function	NaN	NaN	NaN	NaN	NaN	NaN	NaN	NaN	NaN	NaN	NaN	NaN	NaN	NaN	NaN	NaN	NaN	NaN	NaN	NaN	NaN	NaN	NaN	NaN	NaN	NaN	NaN	NaN	NaN	NaN	NaN	NaN	NaN	NaN	NaN	NaN	NaN	NaN	NaN	NaN	NaN	NaN	NaN	NaN	NaN	NaN	NaN
	PF3D7_1457900	conserved Plasmodium protein, unknown function	NaN	NaN	NaN	NaN	NaN	NaN	NaN	NaN	NaN	NaN	NaN	NaN	NaN	NaN	NaN	NaN	NaN	NaN	NaN	NaN	NaN	NaN	NaN	NaN	NaN	NaN	NaN	NaN	NaN	NaN	NaN	NaN	NaN	NaN	NaN	NaN	NaN	NaN	NaN	NaN	NaN	NaN	NaN	NaN	NaN	NaN	NaN
	PF3D7_1461200	U3 small nucleolar ribonucleoprotein protein IMP3, putative	NaN	NaN	NaN	NaN	NaN	NaN	NaN	NaN	NaN	NaN	NaN	NaN	NaN	NaN	NaN	NaN	NaN	NaN	NaN	NaN	NaN	NaN	NaN	NaN	NaN	NaN	NaN	NaN	NaN	NaN	NaN	NaN	NaN	NaN	NaN	NaN	NaN	NaN	NaN	NaN	NaN	NaN	NaN	NaN	NaN	NaN	NaN
	PF3D7_1462700	cytochrome c1 precursor, putative	NaN	NaN	NaN	NaN	NaN	NaN	NaN	NaN	NaN	NaN	NaN	NaN	NaN	NaN	NaN	NaN	NaN	NaN	NaN	NaN	NaN	NaN	NaN	NaN	NaN	NaN	-0.154763	1.33257	NaN	NaN	NaN	NaN	NaN	NaN	NaN	NaN	NaN	NaN	NaN	NaN	NaN	NaN	NaN	NaN	NaN	NaN	0.461005
	PF3D7_1462800	glyceraldehyde-3-phosphate dehydrogenase	NaN	NaN	NaN	NaN	NaN	NaN	NaN	NaN	NaN	NaN	NaN	NaN	NaN	NaN	NaN	NaN	NaN	NaN	NaN	NaN	NaN	NaN	NaN	NaN	NaN	NaN	NaN	NaN	NaN	NaN	NaN	NaN	NaN	NaN	NaN	NaN	NaN	NaN	NaN	NaN	NaN	NaN	NaN	NaN	NaN	NaN	NaN
	PF3D7_1365900;PF3D7_1211800	ubiquitin-60S ribosomal protein L40 ; polyubiquitin	NaN	NaN	NaN	NaN	NaN	NaN	NaN	NaN	NaN	NaN	NaN	NaN	NaN	0.0458931	NaN	0.121345	NaN	NaN	NaN	NaN	NaN	NaN	NaN	0.10608	NaN	NaN	0.347212	1.06724	NaN	NaN	NaN	NaN	NaN	NaN	NaN	NaN	NaN	NaN	0.303225	-0.453333	0.470407	-0.299479	0.18612	0.235195	0.156785	0.550317	-0.970526
	PF3D7_0110400	DNA-directed RNA polymerase II subunit RPB9, putative	NaN	NaN	NaN	NaN	NaN	NaN	NaN	NaN	NaN	NaN	NaN	NaN	NaN	NaN	NaN	NaN	NaN	NaN	NaN	NaN	NaN	NaN	NaN	NaN	NaN	NaN	NaN	NaN	NaN	NaN	NaN	NaN	NaN	NaN	NaN	NaN	NaN	NaN	NaN	NaN	NaN	NaN	NaN	NaN	NaN	NaN	NaN
	PF3D7_0112200	multidrug resistance-associated protein 1	NaN	NaN	NaN	NaN	NaN	NaN	NaN	NaN	NaN	NaN	NaN	NaN	NaN	NaN	NaN	NaN	NaN	NaN	NaN	NaN	NaN	NaN	NaN	NaN	NaN	NaN	NaN	NaN	NaN	NaN	NaN	NaN	NaN	NaN	NaN	NaN	NaN	NaN	NaN	NaN	NaN	NaN	NaN	NaN	NaN	NaN	NaN
	PF3D7_0202500	early transcribed membrane protein 2	NaN	NaN	NaN	NaN	NaN	NaN	NaN	NaN	NaN	NaN	NaN	NaN	NaN	NaN	NaN	NaN	NaN	NaN	NaN	NaN	NaN	NaN	NaN	NaN	NaN	NaN	0.174534	-0.196481	-1.17231	-0.887759	-2.44395	-2.29036	-1.15078	-0.985792	-0.951178	-2.68693	NaN	NaN	NaN	NaN	NaN	NaN	0.667937	NaN	-1.47963	NaN	0.540226
	PF3D7_0203000	repetitive organellar protein, putative	NaN	NaN	NaN	NaN	NaN	NaN	NaN	NaN	NaN	NaN	NaN	NaN	NaN	NaN	NaN	NaN	NaN	NaN	NaN	NaN	NaN	NaN	NaN	NaN	NaN	NaN	NaN	NaN	NaN	NaN	NaN	NaN	NaN	NaN	NaN	NaN	NaN	NaN	NaN	NaN	NaN	NaN	NaN	NaN	NaN	NaN	NaN
	PF3D7_0208800	conserved Plasmodium protein, unknown function	NaN	NaN	NaN	NaN	NaN	NaN	NaN	NaN	NaN	NaN	NaN	NaN	NaN	NaN	NaN	NaN	NaN	NaN	NaN	NaN	NaN	NaN	NaN	NaN	NaN	NaN	NaN	NaN	NaN	NaN	NaN	NaN	NaN	NaN	NaN	NaN	NaN	NaN	NaN	NaN	NaN	NaN	NaN	NaN	NaN	NaN	NaN
	PF3D7_0210200	conserved Plasmodium protein, unknown function	NaN	NaN	NaN	NaN	NaN	NaN	NaN	NaN	NaN	NaN	NaN	NaN	NaN	NaN	NaN	NaN	NaN	NaN	NaN	NaN	NaN	NaN	NaN	NaN	NaN	NaN	NaN	NaN	NaN	NaN	NaN	NaN	NaN	NaN	NaN	NaN	NaN	NaN	NaN	NaN	NaN	NaN	NaN	NaN	NaN	NaN	NaN
	PF3D7_0212300	peptide chain release factor subunit 1, putative	NaN	NaN	NaN	NaN	NaN	NaN	NaN	NaN	NaN	NaN	NaN	NaN	NaN	NaN	NaN	NaN	NaN	NaN	NaN	NaN	NaN	NaN	NaN	NaN	NaN	NaN	NaN	NaN	NaN	NaN	NaN	NaN	NaN	NaN	NaN	NaN	NaN	NaN	NaN	NaN	NaN	NaN	NaN	NaN	NaN	NaN	NaN
	PF3D7_0213700	conserved protein, unknown function	NaN	NaN	NaN	NaN	NaN	NaN	NaN	NaN	NaN	NaN	NaN	NaN	NaN	NaN	NaN	NaN	NaN	NaN	NaN	NaN	NaN	NaN	NaN	NaN	NaN	NaN	NaN	NaN	NaN	NaN	NaN	NaN	NaN	NaN	NaN	NaN	NaN	NaN	NaN	NaN	NaN	NaN	NaN	NaN	NaN	NaN	NaN
	PF3D7_0215500	conserved Plasmodium protein, unknown function	NaN	NaN	NaN	NaN	NaN	NaN	NaN	NaN	NaN	NaN	NaN	NaN	NaN	NaN	NaN	NaN	NaN	NaN	NaN	NaN	NaN	NaN	NaN	NaN	NaN	NaN	NaN	NaN	0.182311	-0.0271541	NaN	NaN	0.226632	-0.29231	NaN	NaN	NaN	NaN	NaN	NaN	NaN	NaN	NaN	NaN	NaN	NaN	NaN
	PF3D7_0220600	Plasmodium exported protein (hyp9), unknown function	NaN	NaN	NaN	NaN	NaN	NaN	NaN	NaN	NaN	NaN	NaN	NaN	NaN	NaN	NaN	NaN	NaN	NaN	NaN	NaN	NaN	NaN	NaN	NaN	NaN	NaN	NaN	NaN	NaN	NaN	NaN	NaN	NaN	NaN	NaN	NaN	NaN	NaN	NaN	NaN	NaN	NaN	NaN	NaN	NaN	NaN	NaN
	PF3D7_0303100	conserved Plasmodium protein, unknown function	NaN	NaN	NaN	NaN	NaN	NaN	NaN	NaN	NaN	NaN	NaN	NaN	NaN	NaN	NaN	NaN	NaN	NaN	NaN	NaN	NaN	NaN	NaN	NaN	NaN	NaN	NaN	NaN	NaN	NaN	NaN	NaN	NaN	NaN	NaN	NaN	NaN	NaN	NaN	NaN	NaN	NaN	NaN	NaN	NaN	NaN	NaN
	PF3D7_0305600	AP endonuclease (DNA-[apurinic or apyrimidinic site] lyase), putative	NaN	-1.1776	NaN	NaN	NaN	NaN	NaN	-1.46477	NaN	NaN	NaN	NaN	NaN	NaN	NaN	NaN	NaN	0.142087	NaN	NaN	NaN	NaN	NaN	NaN	NaN	NaN	NaN	NaN	NaN	NaN	NaN	NaN	NaN	NaN	NaN	NaN	NaN	NaN	NaN	NaN	NaN	NaN	NaN	NaN	NaN	NaN	NaN
	PF3D7_0306800	T-complex protein 1 subunit beta	NaN	NaN	NaN	NaN	NaN	NaN	NaN	NaN	NaN	NaN	NaN	NaN	NaN	NaN	NaN	NaN	NaN	NaN	NaN	NaN	NaN	NaN	NaN	NaN	NaN	NaN	NaN	NaN	NaN	NaN	NaN	NaN	NaN	NaN	NaN	NaN	NaN	NaN	NaN	NaN	NaN	NaN	NaN	NaN	NaN	NaN	NaN
	PF3D7_0307900	conserved Plasmodium protein, unknown function	NaN	NaN	NaN	NaN	NaN	NaN	NaN	NaN	NaN	NaN	NaN	NaN	NaN	NaN	NaN	NaN	NaN	NaN	NaN	NaN	NaN	NaN	NaN	NaN	NaN	NaN	NaN	NaN	NaN	0.757672	NaN	NaN	NaN	0.165062	NaN	NaN	NaN	NaN	NaN	NaN	NaN	NaN	NaN	NaN	NaN	NaN	NaN
	PF3D7_0309900	conserved Plasmodium protein, unknown function	NaN	NaN	NaN	NaN	NaN	NaN	NaN	NaN	NaN	NaN	NaN	NaN	NaN	NaN	NaN	NaN	NaN	NaN	NaN	NaN	NaN	NaN	NaN	NaN	NaN	NaN	NaN	NaN	NaN	NaN	NaN	NaN	NaN	NaN	NaN	NaN	NaN	NaN	NaN	NaN	NaN	NaN	NaN	NaN	NaN	NaN	NaN
	PF3D7_0316600	formate-nitrite transporter	NaN	NaN	NaN	-1.11183	-0.203735	NaN	NaN	NaN	NaN	0.454486	1.28588	NaN	NaN	NaN	NaN	NaN	NaN	NaN	NaN	2.14835	1.60805	NaN	NaN	NaN	NaN	NaN	0.177344	NaN	NaN	NaN	-1.23525	NaN	NaN	NaN	-0.275419	NaN	NaN	NaN	NaN	0.391191	NaN	2.92336	NaN	NaN	NaN	NaN	0.245252
	PF3D7_0403600	conserved Plasmodium protein, unknown function	NaN	NaN	NaN	NaN	NaN	NaN	NaN	NaN	NaN	NaN	NaN	NaN	NaN	NaN	NaN	NaN	NaN	NaN	NaN	NaN	NaN	NaN	NaN	NaN	-0.0432296	2.63397	NaN	NaN	NaN	NaN	-2.41411	NaN	NaN	NaN	NaN	NaN	-2.1024	1.39377	NaN	NaN	NaN	NaN	NaN	NaN	NaN	NaN	NaN
	PF3D7_0403900	SET domain protein, putative (SET8)	NaN	NaN	-0.227236	0.165887	NaN	0.461899	NaN	NaN	-0.554591	-0.158079	NaN	0.0803167	-0.0100327	0.464405	0.00230651	0.269721	NaN	NaN	-0.124597	-0.297839	NaN	-0.342744	-0.0442259	-0.314589	NaN	NaN	-0.0350469	0.169647	NaN	NaN	NaN	NaN	NaN	NaN	NaN	NaN	NaN	NaN	NaN	NaN	NaN	NaN	NaN	0.180528	NaN	0.126077	-0.0797525
	PF3D7_0407700	conserved Plasmodium protein, unknown function	NaN	NaN	NaN	NaN	NaN	NaN	NaN	NaN	NaN	NaN	NaN	NaN	NaN	NaN	NaN	NaN	NaN	NaN	NaN	NaN	NaN	NaN	NaN	NaN	NaN	NaN	NaN	NaN	0.577634	NaN	NaN	NaN	2.87072	NaN	NaN	NaN	NaN	NaN	NaN	NaN	NaN	NaN	NaN	NaN	NaN	NaN	NaN
	PF3D7_0408300;REV__PF3D7_0827900	zinc finger Ran-binding domain-containing protein 2, putative	NaN	NaN	NaN	NaN	NaN	NaN	NaN	NaN	NaN	NaN	NaN	NaN	NaN	NaN	NaN	NaN	NaN	NaN	NaN	NaN	NaN	NaN	NaN	NaN	NaN	NaN	NaN	NaN	NaN	NaN	NaN	NaN	NaN	NaN	NaN	NaN	NaN	NaN	NaN	NaN	NaN	NaN	NaN	NaN	NaN	NaN	NaN
	PF3D7_0412000	conserved Plasmodium protein, unknown function	NaN	NaN	NaN	NaN	NaN	NaN	NaN	NaN	NaN	NaN	NaN	NaN	NaN	NaN	NaN	NaN	NaN	NaN	NaN	NaN	NaN	NaN	NaN	NaN	NaN	NaN	NaN	NaN	NaN	NaN	NaN	NaN	NaN	NaN	NaN	NaN	NaN	NaN	NaN	NaN	NaN	NaN	NaN	NaN	NaN	NaN	NaN
	PF3D7_0412900;PF3D7_0413100	erythrocyte membrane protein 1, PfEMP1 ; erythrocyte membrane protein 1, PfEMP1	NaN	NaN	3.93659	NaN	NaN	NaN	NaN	NaN	1.27882	NaN	NaN	NaN	NaN	NaN	NaN	NaN	NaN	NaN	-2.64043	NaN	NaN	NaN	NaN	NaN	NaN	NaN	NaN	NaN	NaN	NaN	NaN	NaN	NaN	NaN	NaN	NaN	NaN	NaN	NaN	NaN	NaN	NaN	NaN	NaN	NaN	NaN	NaN
	PF3D7_0415700	conserved Plasmodium protein, unknown function	NaN	NaN	NaN	NaN	NaN	NaN	NaN	NaN	NaN	NaN	NaN	NaN	NaN	NaN	NaN	NaN	NaN	NaN	NaN	NaN	NaN	NaN	NaN	NaN	NaN	NaN	NaN	NaN	NaN	NaN	NaN	NaN	NaN	NaN	NaN	NaN	NaN	NaN	NaN	NaN	NaN	NaN	NaN	NaN	NaN	NaN	NaN
	PF3D7_0422300;PF3D7_0903700	alpha tubulin 2 ; alpha tubulin 1	NaN	NaN	NaN	NaN	NaN	NaN	NaN	NaN	NaN	NaN	NaN	NaN	NaN	NaN	NaN	NaN	NaN	NaN	NaN	NaN	NaN	NaN	NaN	NaN	NaN	NaN	NaN	NaN	NaN	NaN	NaN	NaN	NaN	NaN	NaN	NaN	NaN	NaN	NaN	NaN	NaN	NaN	NaN	NaN	NaN	NaN	NaN
	PF3D7_0503400	actin-depolymerizing factor 1	NaN	NaN	NaN	NaN	NaN	NaN	NaN	NaN	NaN	NaN	NaN	NaN	NaN	NaN	NaN	NaN	NaN	NaN	NaN	NaN	NaN	NaN	NaN	NaN	NaN	NaN	NaN	NaN	NaN	NaN	NaN	NaN	NaN	NaN	NaN	NaN	NaN	NaN	NaN	NaN	NaN	NaN	NaN	NaN	NaN	NaN	NaN
	PF3D7_0505600	conserved Plasmodium protein, unknown function	0.684101	NaN	NaN	NaN	NaN	NaN	1.57889	NaN	NaN	NaN	NaN	1.31075	NaN	NaN	NaN	NaN	0.938775	NaN	NaN	NaN	NaN	2.08171	NaN	NaN	NaN	NaN	NaN	NaN	NaN	NaN	NaN	NaN	NaN	NaN	NaN	NaN	NaN	NaN	NaN	NaN	NaN	NaN	NaN	NaN	NaN	NaN	NaN
	PF3D7_0506800	transcription factor 25, putative	NaN	NaN	NaN	NaN	NaN	NaN	NaN	NaN	NaN	NaN	NaN	NaN	NaN	NaN	NaN	NaN	NaN	NaN	NaN	NaN	NaN	NaN	NaN	NaN	NaN	NaN	NaN	NaN	NaN	NaN	NaN	NaN	NaN	NaN	NaN	NaN	NaN	NaN	NaN	NaN	NaN	NaN	NaN	NaN	NaN	NaN	NaN
	PF3D7_0508800	single-stranded DNA-binding protein	NaN	NaN	NaN	NaN	NaN	NaN	NaN	NaN	NaN	NaN	NaN	NaN	NaN	NaN	NaN	NaN	NaN	NaN	NaN	NaN	NaN	NaN	NaN	NaN	NaN	NaN	NaN	NaN	NaN	NaN	NaN	NaN	NaN	NaN	NaN	NaN	NaN	NaN	NaN	NaN	NaN	NaN	NaN	NaN	NaN	NaN	NaN
	PF3D7_0508900	conserved Plasmodium protein, unknown function	NaN	NaN	NaN	NaN	NaN	NaN	NaN	NaN	NaN	NaN	NaN	NaN	NaN	NaN	NaN	NaN	NaN	NaN	NaN	NaN	NaN	NaN	NaN	NaN	NaN	NaN	NaN	NaN	NaN	NaN	NaN	NaN	NaN	NaN	NaN	NaN	NaN	NaN	NaN	NaN	NaN	NaN	NaN	NaN	NaN	NaN	NaN
	PF3D7_0509300	conserved Plasmodium protein, unknown function	NaN	NaN	NaN	NaN	NaN	NaN	NaN	NaN	NaN	NaN	NaN	NaN	NaN	NaN	NaN	NaN	NaN	NaN	NaN	NaN	NaN	NaN	NaN	NaN	NaN	NaN	NaN	NaN	NaN	NaN	NaN	NaN	NaN	NaN	NaN	NaN	NaN	NaN	NaN	NaN	NaN	NaN	NaN	NaN	NaN	NaN	NaN
	PF3D7_0516600	sporozoite surface antigen MB2	NaN	NaN	NaN	NaN	NaN	NaN	NaN	NaN	NaN	NaN	NaN	NaN	NaN	NaN	NaN	NaN	NaN	NaN	NaN	NaN	NaN	NaN	NaN	NaN	NaN	NaN	NaN	NaN	NaN	NaN	NaN	NaN	NaN	NaN	NaN	NaN	NaN	NaN	NaN	NaN	NaN	NaN	NaN	NaN	NaN	NaN	NaN
	PF3D7_0525600	RNA methyltransferase, putative	NaN	NaN	NaN	NaN	NaN	NaN	NaN	NaN	NaN	NaN	NaN	NaN	NaN	NaN	NaN	NaN	NaN	NaN	NaN	NaN	NaN	NaN	NaN	NaN	NaN	NaN	NaN	NaN	NaN	NaN	NaN	NaN	NaN	NaN	NaN	NaN	NaN	NaN	NaN	NaN	NaN	NaN	NaN	NaN	NaN	NaN	NaN
	PF3D7_0528100	AP-1 complex subunit beta, putative	NaN	NaN	NaN	NaN	NaN	NaN	NaN	NaN	NaN	NaN	NaN	NaN	NaN	NaN	NaN	NaN	NaN	NaN	NaN	NaN	NaN	NaN	NaN	NaN	NaN	NaN	NaN	NaN	NaN	NaN	NaN	NaN	NaN	NaN	NaN	NaN	NaN	NaN	NaN	NaN	NaN	NaN	NaN	NaN	NaN	NaN	NaN
	PF3D7_0605900	long chain polyunsaturated fatty acid elongation enzyme, putative	NaN	NaN	NaN	NaN	NaN	NaN	NaN	NaN	NaN	NaN	NaN	NaN	NaN	NaN	NaN	NaN	NaN	NaN	NaN	NaN	NaN	NaN	NaN	NaN	NaN	NaN	NaN	NaN	NaN	NaN	NaN	NaN	NaN	NaN	NaN	NaN	NaN	NaN	NaN	NaN	NaN	NaN	-0.182262	0.0304867	0.260508	-0.151599	NaN
	PF3D7_0606100	RNA-binding protein, putative	NaN	NaN	NaN	NaN	NaN	NaN	NaN	NaN	NaN	NaN	NaN	NaN	NaN	NaN	NaN	NaN	NaN	NaN	NaN	NaN	NaN	NaN	NaN	NaN	NaN	NaN	NaN	NaN	NaN	NaN	NaN	NaN	NaN	NaN	NaN	NaN	NaN	NaN	NaN	NaN	NaN	NaN	NaN	NaN	NaN	NaN	NaN
	PF3D7_0607400	G-protein associated signal transduction protein, putative	NaN	NaN	NaN	NaN	NaN	NaN	NaN	NaN	NaN	NaN	NaN	NaN	NaN	NaN	NaN	NaN	NaN	NaN	NaN	NaN	NaN	NaN	NaN	NaN	NaN	NaN	NaN	NaN	NaN	NaN	NaN	NaN	NaN	NaN	NaN	NaN	NaN	NaN	NaN	NaN	NaN	NaN	NaN	NaN	NaN	NaN	NaN
	PF3D7_0608700	T-complex protein 1 subunit zeta	NaN	NaN	NaN	NaN	NaN	NaN	NaN	NaN	NaN	NaN	NaN	NaN	NaN	NaN	NaN	NaN	NaN	NaN	NaN	NaN	NaN	NaN	NaN	NaN	NaN	NaN	NaN	NaN	NaN	NaN	NaN	NaN	NaN	NaN	NaN	NaN	NaN	NaN	NaN	NaN	NaN	NaN	NaN	NaN	NaN	NaN	NaN
	PF3D7_0611300	conserved Apicomplexan protein, unknown function	NaN	NaN	NaN	NaN	NaN	NaN	NaN	NaN	NaN	NaN	NaN	NaN	NaN	NaN	NaN	NaN	NaN	NaN	NaN	NaN	NaN	NaN	NaN	NaN	NaN	NaN	NaN	NaN	NaN	NaN	NaN	NaN	NaN	NaN	NaN	NaN	NaN	NaN	NaN	NaN	NaN	NaN	NaN	NaN	NaN	NaN	NaN
	PF3D7_0611700	60S ribosomal protein L39	-0.00846457	NaN	NaN	NaN	NaN	NaN	-0.32081	NaN	NaN	NaN	NaN	NaN	NaN	NaN	NaN	NaN	-0.0877027	NaN	NaN	NaN	NaN	NaN	NaN	NaN	NaN	NaN	0.100036	0.273797	-0.994844	-1.08834	NaN	NaN	-1.30433	-1.41029	NaN	NaN	NaN	NaN	NaN	NaN	NaN	NaN	-0.192744	0.0500244	0.388355	-0.0877344	-0.651473
	PF3D7_0617300	conserved Plasmodium protein, unknown function	NaN	NaN	NaN	NaN	NaN	NaN	NaN	NaN	NaN	NaN	NaN	NaN	NaN	NaN	NaN	NaN	NaN	NaN	NaN	NaN	NaN	NaN	NaN	NaN	NaN	NaN	NaN	NaN	NaN	NaN	NaN	NaN	NaN	NaN	NaN	NaN	NaN	NaN	NaN	NaN	NaN	NaN	NaN	NaN	NaN	NaN	NaN
	PF3D7_0621900	signal recognition particle subunit SRP68, putative	NaN	NaN	NaN	NaN	NaN	NaN	NaN	NaN	NaN	NaN	NaN	NaN	NaN	NaN	NaN	NaN	NaN	NaN	NaN	NaN	NaN	NaN	NaN	NaN	NaN	NaN	NaN	NaN	NaN	0.0917866	NaN	NaN	NaN	0.602438	NaN	NaN	NaN	NaN	NaN	NaN	NaN	NaN	NaN	NaN	NaN	NaN	NaN
	PF3D7_0704100	conserved Plasmodium membrane protein, unknown function	NaN	NaN	NaN	NaN	NaN	NaN	NaN	NaN	NaN	NaN	NaN	NaN	NaN	NaN	NaN	NaN	NaN	NaN	NaN	NaN	NaN	NaN	NaN	NaN	NaN	NaN	NaN	NaN	NaN	NaN	NaN	NaN	NaN	NaN	NaN	NaN	NaN	NaN	NaN	NaN	NaN	NaN	NaN	NaN	NaN	NaN	NaN
	PF3D7_0704200	tRNA m5C-methyltransferase, putative	NaN	NaN	NaN	NaN	NaN	NaN	NaN	NaN	NaN	NaN	NaN	NaN	NaN	NaN	NaN	NaN	NaN	NaN	NaN	NaN	NaN	NaN	NaN	NaN	NaN	NaN	NaN	NaN	NaN	NaN	NaN	NaN	NaN	NaN	NaN	NaN	NaN	NaN	NaN	NaN	NaN	NaN	NaN	NaN	NaN	NaN	NaN
	PF3D7_0707700	E3 ubiquitin-protein ligase, putative	NaN	NaN	NaN	NaN	NaN	NaN	NaN	NaN	NaN	NaN	NaN	NaN	NaN	NaN	NaN	NaN	NaN	NaN	NaN	NaN	NaN	NaN	NaN	NaN	NaN	NaN	NaN	NaN	NaN	NaN	NaN	NaN	NaN	NaN	NaN	NaN	NaN	NaN	NaN	NaN	NaN	NaN	NaN	NaN	NaN	NaN	NaN
	PF3D7_0709000	chloroquine resistance transporter	NaN	NaN	NaN	NaN	NaN	NaN	NaN	NaN	NaN	NaN	NaN	NaN	-0.173466	0.0922786	-0.0586532	0.157785	NaN	NaN	NaN	NaN	NaN	NaN	-0.032492	-0.0781219	NaN	NaN	-0.064676	0.476619	NaN	NaN	NaN	NaN	NaN	NaN	NaN	NaN	NaN	NaN	NaN	-0.0271541	NaN	-0.604261	0.18916	-0.0807941	0.384603	0.105194	-0.893116
	PF3D7_0709600	ribonucleases P/MRP protein subunit POP1, putative	NaN	NaN	NaN	NaN	NaN	NaN	NaN	NaN	NaN	NaN	NaN	NaN	NaN	NaN	NaN	NaN	NaN	NaN	NaN	NaN	NaN	NaN	NaN	NaN	NaN	NaN	NaN	NaN	NaN	NaN	NaN	NaN	NaN	NaN	NaN	NaN	NaN	NaN	NaN	NaN	NaN	NaN	NaN	NaN	NaN	NaN	NaN
	PF3D7_0711400	histone deacetylase complex subunit SAP18, putative	NaN	NaN	NaN	NaN	NaN	NaN	NaN	NaN	NaN	NaN	NaN	NaN	NaN	NaN	NaN	NaN	NaN	NaN	NaN	NaN	NaN	NaN	NaN	NaN	NaN	NaN	NaN	NaN	NaN	NaN	NaN	NaN	NaN	NaN	NaN	NaN	NaN	NaN	NaN	NaN	NaN	NaN	NaN	NaN	NaN	NaN	NaN
	PF3D7_0714200	conserved Plasmodium protein, unknown function	NaN	NaN	NaN	NaN	NaN	NaN	NaN	NaN	NaN	NaN	NaN	NaN	NaN	NaN	NaN	NaN	NaN	NaN	NaN	NaN	NaN	NaN	NaN	NaN	NaN	NaN	NaN	NaN	NaN	NaN	NaN	NaN	NaN	NaN	NaN	NaN	NaN	NaN	NaN	NaN	NaN	NaN	NaN	NaN	NaN	NaN	NaN
	PF3D7_0728100	conserved Plasmodium membrane protein, unknown function	NaN	NaN	NaN	NaN	NaN	NaN	NaN	NaN	NaN	NaN	NaN	NaN	NaN	NaN	NaN	NaN	NaN	NaN	NaN	NaN	NaN	NaN	NaN	NaN	NaN	NaN	NaN	NaN	NaN	NaN	NaN	NaN	NaN	NaN	NaN	NaN	NaN	NaN	NaN	NaN	NaN	NaN	NaN	NaN	NaN	NaN	NaN
	PF3D7_0811600	conserved Plasmodium protein, unknown function	NaN	NaN	NaN	NaN	NaN	NaN	NaN	NaN	NaN	NaN	NaN	NaN	NaN	NaN	NaN	NaN	NaN	NaN	NaN	NaN	NaN	NaN	NaN	NaN	NaN	NaN	NaN	NaN	NaN	NaN	NaN	NaN	NaN	NaN	NaN	NaN	NaN	NaN	NaN	0.497343	NaN	-0.227248	NaN	NaN	NaN	NaN	NaN
	PF3D7_0813600	translation initiation factor SUI1, putative	NaN	NaN	NaN	NaN	NaN	NaN	NaN	NaN	NaN	NaN	NaN	NaN	NaN	NaN	NaN	NaN	NaN	NaN	NaN	NaN	NaN	NaN	NaN	NaN	NaN	NaN	NaN	NaN	NaN	NaN	NaN	NaN	NaN	NaN	NaN	NaN	NaN	NaN	NaN	NaN	NaN	NaN	NaN	NaN	NaN	NaN	NaN
	PF3D7_0815300	FAD-dependent monooxygenase, putative	NaN	NaN	NaN	NaN	NaN	NaN	NaN	NaN	NaN	NaN	NaN	NaN	NaN	NaN	NaN	NaN	NaN	NaN	NaN	NaN	NaN	NaN	NaN	NaN	NaN	NaN	NaN	NaN	NaN	NaN	NaN	NaN	NaN	NaN	NaN	NaN	NaN	NaN	NaN	NaN	NaN	NaN	NaN	NaN	NaN	NaN	NaN
	PF3D7_0819000	conserved Plasmodium protein, unknown function	NaN	NaN	NaN	NaN	NaN	NaN	NaN	NaN	NaN	NaN	NaN	NaN	NaN	NaN	NaN	NaN	NaN	NaN	NaN	NaN	NaN	NaN	NaN	NaN	NaN	NaN	NaN	NaN	NaN	NaN	NaN	NaN	NaN	NaN	NaN	NaN	NaN	NaN	NaN	NaN	NaN	NaN	NaN	NaN	NaN	NaN	NaN
	PF3D7_0905900	coatomer subunit beta, putative	NaN	NaN	NaN	NaN	NaN	NaN	NaN	NaN	NaN	NaN	NaN	NaN	NaN	NaN	NaN	NaN	NaN	NaN	NaN	NaN	NaN	NaN	NaN	NaN	NaN	NaN	NaN	NaN	NaN	NaN	NaN	NaN	NaN	NaN	NaN	NaN	NaN	NaN	NaN	NaN	NaN	NaN	NaN	NaN	NaN	NaN	NaN
	PF3D7_0906000	exoribonuclease II	NaN	NaN	NaN	NaN	NaN	NaN	NaN	NaN	NaN	NaN	NaN	NaN	NaN	NaN	NaN	NaN	NaN	NaN	NaN	NaN	NaN	NaN	NaN	NaN	NaN	NaN	NaN	NaN	NaN	NaN	NaN	NaN	NaN	NaN	NaN	NaN	NaN	NaN	NaN	NaN	NaN	NaN	NaN	NaN	NaN	NaN	NaN
	PF3D7_0906200	conserved Plasmodium protein, unknown function	NaN	NaN	NaN	NaN	NaN	NaN	NaN	NaN	NaN	NaN	NaN	NaN	NaN	NaN	NaN	NaN	NaN	NaN	NaN	NaN	NaN	NaN	NaN	NaN	NaN	NaN	NaN	NaN	NaN	NaN	NaN	NaN	NaN	NaN	NaN	NaN	NaN	NaN	NaN	NaN	NaN	NaN	NaN	NaN	NaN	NaN	NaN
	PF3D7_0907600	translation initiation factor SUI1, putative	NaN	NaN	NaN	NaN	NaN	NaN	NaN	NaN	NaN	NaN	NaN	NaN	NaN	NaN	NaN	NaN	NaN	NaN	NaN	NaN	NaN	NaN	NaN	NaN	NaN	NaN	NaN	NaN	NaN	NaN	NaN	NaN	NaN	NaN	NaN	NaN	NaN	NaN	NaN	NaN	NaN	NaN	NaN	NaN	NaN	NaN	NaN
	PF3D7_0908000	P1 nuclease, putative	NaN	NaN	NaN	NaN	NaN	NaN	NaN	NaN	NaN	NaN	NaN	NaN	NaN	NaN	NaN	NaN	NaN	NaN	NaN	NaN	NaN	NaN	NaN	NaN	NaN	NaN	NaN	NaN	NaN	NaN	NaN	NaN	NaN	NaN	NaN	NaN	NaN	NaN	NaN	NaN	NaN	NaN	NaN	NaN	NaN	NaN	NaN
	PF3D7_0908800	transporter, putative	NaN	NaN	NaN	NaN	NaN	NaN	NaN	NaN	NaN	NaN	NaN	NaN	NaN	NaN	NaN	NaN	NaN	NaN	NaN	NaN	NaN	NaN	NaN	NaN	NaN	NaN	NaN	NaN	NaN	NaN	NaN	NaN	NaN	NaN	NaN	NaN	NaN	NaN	NaN	NaN	NaN	NaN	NaN	NaN	NaN	NaN	NaN
	PF3D7_0911200	conserved Plasmodium protein, unknown function	NaN	NaN	NaN	NaN	NaN	NaN	NaN	NaN	NaN	NaN	NaN	NaN	NaN	NaN	NaN	NaN	NaN	NaN	NaN	NaN	NaN	NaN	NaN	NaN	NaN	NaN	NaN	NaN	NaN	NaN	NaN	NaN	NaN	NaN	NaN	NaN	NaN	NaN	NaN	NaN	NaN	NaN	NaN	NaN	NaN	NaN	NaN
	PF3D7_0915300	conserved Plasmodium protein, unknown function	NaN	NaN	NaN	NaN	NaN	NaN	NaN	NaN	NaN	NaN	NaN	NaN	NaN	NaN	NaN	NaN	NaN	NaN	NaN	NaN	NaN	NaN	NaN	NaN	NaN	NaN	NaN	NaN	NaN	NaN	NaN	NaN	NaN	NaN	NaN	NaN	NaN	NaN	NaN	NaN	NaN	NaN	NaN	NaN	NaN	NaN	NaN
	PF3D7_0919900	regulator of chromosome condensation, putative	NaN	NaN	NaN	NaN	NaN	NaN	NaN	NaN	NaN	NaN	NaN	NaN	NaN	NaN	NaN	NaN	NaN	NaN	NaN	NaN	NaN	NaN	NaN	NaN	NaN	NaN	NaN	NaN	NaN	NaN	NaN	NaN	NaN	NaN	NaN	NaN	NaN	NaN	NaN	NaN	NaN	NaN	NaN	NaN	NaN	NaN	NaN
	PF3D7_0920800	inosine-5'-monophosphate dehydrogenase	NaN	NaN	NaN	NaN	NaN	NaN	NaN	NaN	NaN	NaN	NaN	NaN	NaN	NaN	NaN	NaN	NaN	NaN	NaN	NaN	NaN	NaN	NaN	NaN	NaN	NaN	NaN	NaN	NaN	NaN	NaN	NaN	NaN	NaN	NaN	NaN	NaN	NaN	NaN	NaN	NaN	NaN	NaN	NaN	NaN	NaN	NaN
	PF3D7_0922800	conserved Plasmodium protein, unknown function	NaN	NaN	NaN	NaN	NaN	NaN	NaN	NaN	NaN	NaN	NaN	NaN	NaN	NaN	NaN	NaN	NaN	NaN	NaN	NaN	NaN	NaN	NaN	NaN	NaN	NaN	NaN	NaN	NaN	NaN	NaN	NaN	NaN	NaN	NaN	NaN	NaN	NaN	NaN	NaN	NaN	NaN	NaN	NaN	NaN	NaN	NaN
	PF3D7_0924200	conserved Plasmodium protein, unknown function	NaN	NaN	NaN	NaN	NaN	NaN	NaN	NaN	NaN	NaN	NaN	NaN	NaN	NaN	NaN	NaN	NaN	NaN	NaN	NaN	NaN	NaN	NaN	NaN	NaN	NaN	NaN	NaN	NaN	NaN	NaN	NaN	NaN	NaN	NaN	NaN	NaN	NaN	NaN	NaN	NaN	NaN	NaN	NaN	NaN	NaN	NaN
	PF3D7_0925800	conserved Plasmodium protein, unknown function	NaN	NaN	NaN	NaN	NaN	NaN	NaN	NaN	NaN	NaN	NaN	NaN	NaN	NaN	NaN	NaN	NaN	NaN	NaN	NaN	NaN	NaN	NaN	NaN	NaN	NaN	NaN	NaN	NaN	NaN	NaN	NaN	NaN	NaN	NaN	NaN	NaN	NaN	NaN	NaN	NaN	NaN	NaN	NaN	NaN	NaN	NaN
	PF3D7_0927100	conserved Plasmodium protein, unknown function	NaN	NaN	NaN	NaN	NaN	NaN	NaN	NaN	NaN	NaN	NaN	NaN	NaN	NaN	NaN	NaN	NaN	NaN	NaN	NaN	NaN	NaN	NaN	NaN	NaN	NaN	NaN	NaN	NaN	NaN	NaN	NaN	NaN	NaN	NaN	NaN	NaN	NaN	NaN	NaN	NaN	NaN	NaN	NaN	NaN	NaN	NaN
	PF3D7_0930400	zinc finger protein, putative	NaN	NaN	NaN	NaN	NaN	NaN	NaN	NaN	NaN	NaN	NaN	NaN	NaN	NaN	NaN	NaN	NaN	NaN	NaN	NaN	NaN	NaN	NaN	NaN	NaN	NaN	NaN	NaN	NaN	NaN	NaN	NaN	NaN	NaN	NaN	NaN	NaN	NaN	NaN	NaN	NaN	NaN	NaN	NaN	NaN	NaN	NaN
	PF3D7_0932600	apicoplast ribosomal protein S6, putative	NaN	NaN	NaN	NaN	NaN	NaN	NaN	NaN	NaN	NaN	NaN	NaN	NaN	NaN	NaN	NaN	NaN	NaN	NaN	NaN	NaN	NaN	NaN	NaN	NaN	NaN	NaN	NaN	NaN	NaN	NaN	NaN	NaN	NaN	NaN	NaN	NaN	NaN	NaN	NaN	NaN	NaN	NaN	NaN	NaN	NaN	NaN
	PF3D7_0933000	CSTF domain-containing protein, putative	NaN	NaN	NaN	NaN	NaN	NaN	NaN	NaN	NaN	NaN	NaN	NaN	NaN	NaN	NaN	NaN	NaN	NaN	NaN	NaN	NaN	NaN	NaN	NaN	NaN	NaN	NaN	NaN	NaN	NaN	NaN	NaN	NaN	NaN	NaN	NaN	NaN	NaN	NaN	NaN	NaN	NaN	NaN	NaN	NaN	NaN	NaN
	PF3D7_0935200	vacuolar protein sorting-associated protein 33, putative	NaN	NaN	NaN	NaN	NaN	NaN	NaN	NaN	NaN	NaN	NaN	NaN	NaN	NaN	NaN	NaN	NaN	NaN	NaN	NaN	NaN	NaN	NaN	NaN	NaN	NaN	NaN	NaN	NaN	NaN	NaN	NaN	NaN	NaN	NaN	NaN	NaN	NaN	NaN	NaN	NaN	NaN	NaN	NaN	NaN	NaN	NaN
	PF3D7_1004500	conserved Plasmodium protein, unknown function	NaN	NaN	NaN	NaN	NaN	NaN	NaN	NaN	NaN	NaN	NaN	NaN	NaN	NaN	NaN	NaN	NaN	NaN	NaN	NaN	NaN	NaN	NaN	NaN	NaN	NaN	NaN	NaN	NaN	NaN	NaN	NaN	NaN	NaN	NaN	NaN	NaN	NaN	NaN	NaN	NaN	NaN	NaN	NaN	NaN	NaN	NaN
	PF3D7_1009200	small subunit rRNA synthesis-associated protein, putative	NaN	NaN	NaN	NaN	NaN	NaN	NaN	NaN	NaN	NaN	NaN	NaN	NaN	NaN	NaN	NaN	NaN	NaN	NaN	NaN	NaN	NaN	NaN	NaN	NaN	NaN	NaN	NaN	NaN	NaN	NaN	NaN	NaN	NaN	NaN	NaN	NaN	NaN	NaN	NaN	NaN	NaN	NaN	NaN	NaN	NaN	NaN
	PF3D7_1010000	ribosomal protein L43, mitochondrial, putative	NaN	NaN	NaN	NaN	NaN	NaN	NaN	NaN	NaN	NaN	NaN	NaN	NaN	NaN	NaN	NaN	NaN	NaN	NaN	NaN	NaN	NaN	NaN	NaN	NaN	NaN	NaN	NaN	NaN	NaN	NaN	NaN	NaN	NaN	NaN	NaN	NaN	NaN	NaN	NaN	NaN	NaN	NaN	NaN	NaN	NaN	NaN
	PF3D7_1010300	succinate dehydrogenase subunit 4, putative	NaN	NaN	NaN	NaN	NaN	NaN	NaN	NaN	NaN	NaN	NaN	NaN	NaN	NaN	NaN	NaN	NaN	NaN	NaN	NaN	NaN	NaN	NaN	NaN	NaN	NaN	NaN	0.412462	NaN	NaN	NaN	NaN	NaN	NaN	NaN	NaN	NaN	NaN	0.111298	1.72356	-0.520873	1.8918	NaN	-0.687598	NaN	0.277901	NaN
	PF3D7_1013200	conserved Plasmodium protein, unknown function	NaN	NaN	NaN	NaN	NaN	NaN	NaN	NaN	NaN	NaN	NaN	NaN	NaN	NaN	NaN	NaN	NaN	NaN	NaN	NaN	NaN	NaN	NaN	NaN	NaN	NaN	NaN	NaN	NaN	NaN	NaN	NaN	NaN	NaN	NaN	NaN	NaN	NaN	NaN	NaN	NaN	NaN	NaN	NaN	NaN	NaN	NaN
	PF3D7_1021800	schizont egress antigen-1	NaN	NaN	NaN	NaN	NaN	NaN	NaN	NaN	NaN	NaN	NaN	NaN	NaN	NaN	NaN	NaN	NaN	NaN	NaN	NaN	NaN	NaN	NaN	NaN	NaN	NaN	NaN	NaN	NaN	NaN	NaN	NaN	NaN	NaN	NaN	NaN	NaN	NaN	NaN	NaN	NaN	NaN	NaN	NaN	NaN	NaN	NaN
	PF3D7_1024500	conserved Plasmodium protein, unknown function	NaN	NaN	NaN	NaN	NaN	NaN	NaN	NaN	NaN	NaN	NaN	NaN	NaN	NaN	NaN	NaN	NaN	NaN	NaN	NaN	NaN	NaN	NaN	NaN	NaN	1.0394	NaN	NaN	NaN	NaN	NaN	NaN	NaN	NaN	NaN	NaN	NaN	0.363976	NaN	NaN	NaN	NaN	NaN	NaN	NaN	NaN	NaN
	PF3D7_1029100	conserved Plasmodium protein, unknown function	NaN	NaN	NaN	NaN	NaN	NaN	NaN	NaN	NaN	NaN	NaN	NaN	NaN	NaN	NaN	NaN	NaN	NaN	NaN	NaN	NaN	NaN	NaN	NaN	NaN	NaN	NaN	NaN	NaN	NaN	NaN	NaN	NaN	NaN	NaN	NaN	NaN	NaN	NaN	NaN	NaN	NaN	NaN	NaN	NaN	NaN	NaN
	PF3D7_1030000	transcription elongation factor SPT4, putative	NaN	NaN	NaN	NaN	NaN	NaN	NaN	NaN	NaN	NaN	NaN	NaN	NaN	NaN	NaN	NaN	NaN	NaN	NaN	NaN	NaN	NaN	NaN	NaN	NaN	NaN	NaN	NaN	NaN	NaN	NaN	NaN	NaN	NaN	NaN	NaN	NaN	NaN	NaN	NaN	NaN	NaN	NaN	NaN	NaN	NaN	NaN
	PF3D7_1032700	conserved Plasmodium protein, unknown function	NaN	NaN	NaN	NaN	NaN	NaN	NaN	NaN	NaN	NaN	NaN	NaN	NaN	NaN	NaN	NaN	NaN	NaN	NaN	NaN	NaN	NaN	NaN	NaN	NaN	0.269773	NaN	NaN	NaN	-4.32142	NaN	NaN	NaN	0.85964	NaN	NaN	NaN	1.71378	NaN	NaN	NaN	NaN	3.52657	NaN	3.55753	NaN	NaN
	PF3D7_1033100	S-adenosylmethionine decarboxylase/ornithine decarboxylase	NaN	NaN	NaN	NaN	NaN	NaN	NaN	NaN	NaN	NaN	NaN	NaN	NaN	NaN	NaN	NaN	NaN	NaN	NaN	NaN	NaN	NaN	NaN	NaN	NaN	NaN	NaN	NaN	NaN	NaN	NaN	NaN	NaN	NaN	NaN	NaN	NaN	NaN	NaN	NaN	NaN	NaN	NaN	NaN	NaN	NaN	NaN
	PF3D7_1104100	syntaxin, Qa-SNARE family	NaN	NaN	NaN	NaN	NaN	NaN	NaN	NaN	NaN	NaN	NaN	NaN	NaN	NaN	NaN	NaN	NaN	NaN	NaN	NaN	NaN	NaN	NaN	NaN	NaN	NaN	NaN	NaN	NaN	NaN	NaN	NaN	NaN	NaN	NaN	NaN	NaN	NaN	NaN	NaN	NaN	NaN	NaN	NaN	NaN	NaN	NaN
	PF3D7_1107100	nucleic acid binding protein, putative	NaN	NaN	NaN	NaN	NaN	NaN	NaN	NaN	NaN	NaN	NaN	NaN	NaN	NaN	NaN	NaN	NaN	NaN	NaN	NaN	NaN	NaN	NaN	NaN	NaN	NaN	NaN	NaN	NaN	NaN	NaN	NaN	NaN	NaN	NaN	NaN	NaN	NaN	NaN	NaN	NaN	NaN	NaN	NaN	NaN	NaN	NaN
	PF3D7_1107200	conserved Plasmodium protein, unknown function	NaN	NaN	NaN	NaN	NaN	NaN	NaN	NaN	NaN	NaN	NaN	NaN	NaN	NaN	NaN	NaN	NaN	NaN	NaN	NaN	NaN	NaN	NaN	NaN	NaN	NaN	NaN	NaN	NaN	NaN	NaN	NaN	NaN	NaN	NaN	NaN	NaN	NaN	NaN	NaN	NaN	NaN	NaN	NaN	NaN	NaN	NaN
	PF3D7_1112100	conserved Plasmodium protein, unknown function	NaN	NaN	NaN	NaN	NaN	NaN	NaN	NaN	NaN	NaN	NaN	NaN	NaN	NaN	NaN	NaN	NaN	NaN	NaN	NaN	NaN	NaN	NaN	NaN	NaN	NaN	NaN	NaN	NaN	NaN	NaN	NaN	NaN	NaN	NaN	NaN	NaN	NaN	NaN	NaN	NaN	NaN	NaN	NaN	NaN	NaN	NaN
	PF3D7_1117300	conserved Plasmodium protein, unknown function	NaN	NaN	NaN	NaN	NaN	NaN	NaN	NaN	NaN	NaN	NaN	NaN	NaN	NaN	NaN	NaN	NaN	NaN	NaN	NaN	NaN	NaN	NaN	NaN	NaN	0.511506	NaN	NaN	NaN	NaN	-0.126864	NaN	NaN	NaN	0.631337	NaN	NaN	-0.103934	NaN	NaN	NaN	NaN	NaN	NaN	NaN	NaN	NaN
	PF3D7_1119100	tRNA m(1)G methyltransferase, putative	NaN	NaN	NaN	NaN	NaN	NaN	NaN	NaN	NaN	NaN	NaN	NaN	NaN	NaN	NaN	NaN	NaN	NaN	NaN	NaN	NaN	NaN	NaN	NaN	NaN	NaN	NaN	NaN	NaN	NaN	NaN	NaN	NaN	NaN	NaN	NaN	NaN	NaN	NaN	NaN	NaN	NaN	NaN	NaN	NaN	NaN	NaN
	PF3D7_1121100	conserved Plasmodium protein, unknown function	NaN	NaN	NaN	NaN	NaN	NaN	NaN	NaN	NaN	NaN	NaN	NaN	NaN	NaN	NaN	NaN	NaN	NaN	NaN	NaN	NaN	NaN	NaN	NaN	NaN	NaN	NaN	NaN	NaN	NaN	NaN	NaN	NaN	NaN	NaN	NaN	NaN	NaN	NaN	NaN	NaN	NaN	NaN	NaN	NaN	NaN	NaN
	PF3D7_1122400	conserved Plasmodium protein, unknown function	NaN	NaN	NaN	NaN	NaN	NaN	NaN	NaN	NaN	NaN	NaN	NaN	NaN	NaN	NaN	NaN	NaN	NaN	NaN	NaN	NaN	NaN	NaN	NaN	NaN	NaN	NaN	NaN	NaN	NaN	NaN	NaN	NaN	NaN	NaN	NaN	NaN	NaN	NaN	NaN	NaN	NaN	NaN	NaN	NaN	NaN	NaN
	PF3D7_1122700	conserved Plasmodium protein, unknown function	NaN	NaN	NaN	NaN	NaN	NaN	NaN	NaN	NaN	NaN	NaN	NaN	NaN	NaN	NaN	NaN	NaN	NaN	NaN	NaN	NaN	NaN	NaN	NaN	NaN	NaN	NaN	NaN	NaN	NaN	NaN	NaN	NaN	NaN	NaN	NaN	NaN	NaN	NaN	NaN	NaN	NaN	NaN	NaN	NaN	NaN	NaN
	PF3D7_1124400	U6 snRNA-associated Sm-like protein LSm1, putative	NaN	NaN	NaN	NaN	NaN	NaN	NaN	NaN	NaN	NaN	NaN	NaN	NaN	NaN	NaN	NaN	NaN	NaN	NaN	NaN	NaN	NaN	NaN	NaN	NaN	NaN	NaN	NaN	NaN	NaN	NaN	NaN	NaN	NaN	NaN	NaN	NaN	NaN	NaN	NaN	NaN	NaN	NaN	NaN	NaN	NaN	NaN
	PF3D7_1132200	T-complex protein 1 subunit alpha	NaN	NaN	NaN	NaN	NaN	NaN	NaN	NaN	NaN	NaN	NaN	NaN	NaN	NaN	NaN	NaN	NaN	NaN	NaN	NaN	NaN	NaN	NaN	NaN	NaN	NaN	NaN	NaN	NaN	NaN	NaN	NaN	NaN	NaN	NaN	NaN	NaN	NaN	NaN	NaN	NaN	NaN	NaN	NaN	NaN	NaN	NaN
	PF3D7_1137500	apicoplast ribosomal protein S14p/S29e precursor, putative	NaN	NaN	NaN	NaN	NaN	NaN	NaN	NaN	NaN	NaN	NaN	NaN	NaN	NaN	NaN	NaN	NaN	NaN	NaN	NaN	NaN	NaN	NaN	NaN	NaN	NaN	NaN	NaN	NaN	NaN	NaN	NaN	NaN	NaN	NaN	NaN	NaN	NaN	NaN	NaN	NaN	NaN	NaN	NaN	NaN	NaN	NaN
	PF3D7_1139900	conserved protein, unknown function	NaN	NaN	NaN	NaN	NaN	NaN	NaN	NaN	NaN	NaN	NaN	NaN	NaN	NaN	NaN	NaN	NaN	NaN	NaN	NaN	NaN	NaN	NaN	NaN	NaN	0.284634	NaN	NaN	-0.0416399	-0.287945	-0.68221	-0.480162	-0.393918	-0.00561564	-0.294102	-0.39594	NaN	0.193767	NaN	NaN	NaN	NaN	NaN	NaN	NaN	NaN	NaN
	PF3D7_1145600	conserved protein, unknown function	NaN	NaN	NaN	NaN	NaN	NaN	NaN	NaN	NaN	NaN	NaN	NaN	NaN	NaN	NaN	NaN	NaN	NaN	NaN	NaN	NaN	NaN	NaN	NaN	NaN	NaN	NaN	NaN	NaN	NaN	NaN	NaN	NaN	NaN	NaN	NaN	NaN	NaN	NaN	NaN	NaN	NaN	NaN	NaN	NaN	NaN	NaN
	PF3D7_1202800	conserved Plasmodium protein, unknown function	NaN	NaN	NaN	NaN	NaN	NaN	NaN	NaN	NaN	NaN	NaN	NaN	NaN	NaN	NaN	NaN	NaN	NaN	NaN	NaN	NaN	NaN	NaN	NaN	NaN	NaN	NaN	NaN	NaN	NaN	NaN	NaN	NaN	NaN	NaN	NaN	NaN	NaN	NaN	NaN	NaN	NaN	NaN	NaN	NaN	NaN	NaN
	PF3D7_1208100	conserved Plasmodium protein, unknown function	NaN	NaN	NaN	NaN	NaN	NaN	NaN	NaN	NaN	NaN	NaN	NaN	NaN	NaN	NaN	NaN	NaN	NaN	NaN	NaN	NaN	NaN	NaN	NaN	NaN	NaN	NaN	NaN	NaN	NaN	NaN	NaN	NaN	NaN	NaN	NaN	NaN	NaN	NaN	NaN	NaN	NaN	NaN	NaN	NaN	NaN	NaN
	PF3D7_1212000	glutathione peroxidase-like thioredoxin peroxidase	NaN	NaN	NaN	NaN	NaN	NaN	NaN	NaN	NaN	NaN	NaN	NaN	NaN	NaN	NaN	NaN	NaN	NaN	NaN	NaN	NaN	NaN	NaN	NaN	NaN	NaN	NaN	NaN	NaN	NaN	NaN	NaN	NaN	NaN	NaN	NaN	NaN	NaN	NaN	NaN	NaN	NaN	NaN	NaN	NaN	NaN	NaN
	PF3D7_1213900	conserved Plasmodium protein, unknown function	NaN	NaN	NaN	NaN	NaN	NaN	NaN	NaN	NaN	NaN	NaN	NaN	NaN	NaN	NaN	NaN	NaN	NaN	NaN	NaN	NaN	NaN	NaN	NaN	NaN	NaN	NaN	NaN	NaN	NaN	NaN	NaN	NaN	NaN	NaN	NaN	NaN	NaN	NaN	NaN	NaN	NaN	NaN	NaN	NaN	NaN	NaN
	PF3D7_1218300	AP-2 complex subunit mu, putative	NaN	NaN	NaN	NaN	NaN	NaN	NaN	NaN	NaN	NaN	NaN	NaN	NaN	NaN	NaN	NaN	NaN	NaN	NaN	NaN	NaN	NaN	NaN	NaN	NaN	NaN	NaN	NaN	NaN	NaN	NaN	NaN	NaN	NaN	NaN	NaN	NaN	NaN	NaN	NaN	NaN	NaN	NaN	NaN	NaN	NaN	NaN
	PF3D7_1221000	histone-lysine N-methyltransferase, H3 lysine-4 specific (SET10)	NaN	NaN	NaN	NaN	NaN	NaN	NaN	NaN	NaN	NaN	NaN	NaN	NaN	NaN	NaN	NaN	NaN	NaN	NaN	NaN	NaN	NaN	NaN	NaN	NaN	NaN	NaN	NaN	NaN	NaN	NaN	NaN	NaN	NaN	NaN	NaN	NaN	NaN	NaN	NaN	NaN	NaN	NaN	NaN	NaN	NaN	NaN
	PF3D7_1229300	conserved Plasmodium protein, unknown function	NaN	NaN	NaN	NaN	NaN	NaN	NaN	NaN	NaN	NaN	NaN	NaN	NaN	NaN	NaN	NaN	NaN	NaN	NaN	NaN	NaN	NaN	NaN	NaN	0.171975	0.238442	NaN	NaN	NaN	NaN	NaN	NaN	NaN	NaN	NaN	NaN	0.185105	0.374225	NaN	NaN	NaN	NaN	NaN	NaN	NaN	NaN	NaN
	PF3D7_1230200	vacuolar transporter chaperone, putative, pseudogene	NaN	NaN	NaN	NaN	NaN	NaN	NaN	NaN	NaN	NaN	NaN	NaN	NaN	NaN	NaN	NaN	NaN	NaN	NaN	NaN	NaN	NaN	NaN	NaN	NaN	NaN	NaN	NaN	NaN	NaN	NaN	NaN	NaN	NaN	NaN	NaN	NaN	NaN	NaN	NaN	NaN	NaN	NaN	NaN	NaN	NaN	NaN
	PF3D7_1237500	conserved Plasmodium protein, unknown function	NaN	NaN	NaN	NaN	NaN	NaN	NaN	NaN	NaN	NaN	NaN	NaN	NaN	NaN	NaN	NaN	NaN	NaN	NaN	NaN	NaN	NaN	NaN	NaN	NaN	NaN	NaN	NaN	NaN	NaN	NaN	NaN	NaN	NaN	NaN	NaN	NaN	NaN	NaN	NaN	NaN	NaN	NaN	NaN	NaN	NaN	NaN
	PF3D7_1239500	DNA gyrase subunit B	NaN	NaN	NaN	NaN	NaN	NaN	NaN	NaN	NaN	NaN	NaN	NaN	NaN	NaN	NaN	NaN	NaN	NaN	NaN	NaN	NaN	NaN	NaN	NaN	NaN	NaN	NaN	NaN	NaN	NaN	NaN	NaN	NaN	NaN	NaN	NaN	NaN	NaN	NaN	NaN	NaN	NaN	NaN	NaN	NaN	NaN	NaN
	PF3D7_1239800	conserved Plasmodium protein, unknown function	NaN	NaN	NaN	NaN	NaN	NaN	NaN	NaN	NaN	NaN	NaN	NaN	NaN	NaN	NaN	NaN	NaN	NaN	NaN	NaN	NaN	NaN	NaN	NaN	NaN	NaN	0.873104	-0.493135	0.515712	1.07911	NaN	NaN	0.668119	0.138759	NaN	NaN	NaN	NaN	NaN	2.15946	NaN	0.844458	NaN	NaN	NaN	NaN	-0.0909258
	PF3D7_1239900	vacuolar protein sorting-associated protein 16, putative	NaN	NaN	NaN	NaN	NaN	NaN	NaN	NaN	NaN	NaN	NaN	NaN	NaN	NaN	NaN	NaN	NaN	NaN	NaN	NaN	NaN	NaN	NaN	NaN	NaN	NaN	NaN	NaN	NaN	NaN	NaN	NaN	NaN	NaN	NaN	NaN	NaN	NaN	NaN	NaN	NaN	NaN	NaN	NaN	NaN	NaN	NaN
	PF3D7_1243600	translation initiation factor SUI1, putative	NaN	NaN	NaN	NaN	NaN	NaN	NaN	NaN	NaN	NaN	NaN	NaN	NaN	NaN	NaN	NaN	NaN	NaN	NaN	NaN	NaN	NaN	NaN	NaN	NaN	NaN	NaN	NaN	NaN	NaN	NaN	NaN	NaN	NaN	NaN	NaN	NaN	NaN	NaN	NaN	NaN	NaN	NaN	NaN	NaN	NaN	NaN
	PF3D7_1244100	N-alpha-acetyltransferase 15, NatA auxiliary subunit, putative	NaN	NaN	NaN	NaN	NaN	NaN	NaN	NaN	NaN	NaN	NaN	NaN	NaN	NaN	NaN	NaN	NaN	NaN	NaN	NaN	NaN	NaN	NaN	NaN	NaN	NaN	NaN	NaN	NaN	NaN	NaN	NaN	NaN	NaN	NaN	NaN	NaN	NaN	NaN	NaN	NaN	NaN	NaN	NaN	NaN	NaN	NaN
	PF3D7_1244400	RNA-binding protein, putative	NaN	NaN	NaN	NaN	NaN	NaN	NaN	NaN	NaN	NaN	NaN	NaN	NaN	NaN	NaN	NaN	NaN	NaN	NaN	NaN	NaN	NaN	NaN	NaN	NaN	NaN	NaN	NaN	NaN	NaN	NaN	NaN	NaN	NaN	NaN	NaN	NaN	NaN	NaN	NaN	NaN	NaN	NaN	NaN	NaN	NaN	NaN
	PF3D7_1244600	ADP-ribosylation factor GTPase-activating protein, putative	NaN	NaN	NaN	NaN	NaN	NaN	NaN	NaN	NaN	NaN	NaN	NaN	NaN	NaN	NaN	NaN	NaN	NaN	NaN	NaN	NaN	NaN	NaN	NaN	NaN	NaN	NaN	NaN	NaN	NaN	NaN	NaN	NaN	NaN	NaN	NaN	NaN	NaN	NaN	NaN	NaN	NaN	NaN	NaN	NaN	NaN	NaN
	PF3D7_1244800	cytoplasmic translation machinery associated protein, putative	NaN	NaN	NaN	NaN	NaN	NaN	NaN	NaN	NaN	NaN	NaN	NaN	NaN	NaN	NaN	NaN	NaN	NaN	NaN	NaN	NaN	NaN	NaN	NaN	NaN	NaN	NaN	NaN	NaN	NaN	NaN	NaN	NaN	NaN	NaN	NaN	NaN	NaN	NaN	NaN	NaN	NaN	NaN	NaN	NaN	NaN	NaN
	PF3D7_1245500	conserved Plasmodium protein, unknown function	NaN	NaN	NaN	NaN	NaN	NaN	NaN	NaN	NaN	NaN	NaN	NaN	NaN	NaN	NaN	NaN	NaN	NaN	NaN	NaN	NaN	NaN	NaN	NaN	NaN	NaN	NaN	NaN	NaN	NaN	NaN	NaN	NaN	NaN	NaN	NaN	NaN	NaN	NaN	NaN	NaN	NaN	NaN	NaN	NaN	NaN	NaN
	PF3D7_1246400	myosin A tail domain interacting protein	NaN	NaN	-0.116129	NaN	NaN	NaN	NaN	NaN	2.37804	NaN	NaN	NaN	NaN	NaN	NaN	NaN	NaN	NaN	2.5765	NaN	NaN	NaN	NaN	NaN	NaN	NaN	NaN	NaN	NaN	NaN	NaN	NaN	NaN	NaN	NaN	NaN	NaN	NaN	NaN	NaN	NaN	NaN	NaN	NaN	NaN	NaN	NaN
	PF3D7_1246700	conserved Plasmodium protein, unknown function	NaN	NaN	NaN	NaN	NaN	NaN	NaN	NaN	NaN	NaN	NaN	NaN	NaN	NaN	NaN	NaN	NaN	NaN	NaN	NaN	NaN	NaN	NaN	NaN	NaN	NaN	NaN	NaN	NaN	NaN	NaN	NaN	NaN	NaN	NaN	NaN	NaN	NaN	NaN	NaN	NaN	NaN	NaN	NaN	NaN	NaN	NaN
	PF3D7_1251800	conserved Plasmodium protein, unknown function	NaN	NaN	NaN	NaN	NaN	NaN	NaN	NaN	NaN	NaN	NaN	NaN	NaN	NaN	NaN	NaN	NaN	NaN	NaN	NaN	NaN	NaN	NaN	NaN	NaN	NaN	NaN	NaN	NaN	NaN	NaN	NaN	NaN	NaN	NaN	NaN	NaN	NaN	NaN	NaN	NaN	NaN	NaN	4.27453	NaN	4.39605	NaN
	PF3D7_1252400	reticulocyte binding protein homologue 3, pseudogene	-0.178714	-0.0489337	NaN	0.0551266	-0.616282	1.86334	0.574828	0.314194	NaN	-0.126973	-1.23827	0.630617	0.00619029	-0.330099	-0.0833552	-0.345851	0.798341	0.858379	NaN	-0.110137	-0.668776	-1.32279	-0.0215407	0.0154976	NaN	NaN	0.0169242	NaN	-1.2466	1.92134	-1.16563	NaN	-2.20297	1.10799	-1.96623	NaN	NaN	NaN	NaN	1.24575	NaN	0.343055	-0.191524	NaN	-0.256683	NaN	1.97321
	PF3D7_1302900	conserved Plasmodium protein, unknown function	NaN	NaN	NaN	NaN	NaN	NaN	NaN	NaN	NaN	NaN	NaN	NaN	NaN	NaN	NaN	NaN	NaN	NaN	NaN	NaN	NaN	NaN	NaN	NaN	NaN	NaN	NaN	NaN	NaN	NaN	NaN	NaN	NaN	NaN	NaN	NaN	NaN	NaN	NaN	NaN	NaN	NaN	NaN	NaN	NaN	NaN	NaN
	PF3D7_1305200	AP2 domain transcription factor, putative	NaN	NaN	NaN	NaN	NaN	NaN	NaN	NaN	NaN	NaN	NaN	NaN	NaN	NaN	NaN	NaN	NaN	NaN	NaN	NaN	NaN	NaN	NaN	NaN	NaN	NaN	NaN	NaN	NaN	NaN	NaN	NaN	NaN	NaN	NaN	NaN	NaN	NaN	NaN	NaN	NaN	NaN	NaN	NaN	NaN	NaN	NaN
	PF3D7_1309200	protein phosphatase PPM6, putative	NaN	NaN	NaN	NaN	NaN	NaN	NaN	NaN	NaN	NaN	NaN	NaN	NaN	NaN	NaN	NaN	NaN	NaN	NaN	NaN	NaN	NaN	NaN	NaN	NaN	NaN	NaN	NaN	NaN	NaN	NaN	NaN	NaN	NaN	NaN	NaN	NaN	NaN	NaN	NaN	NaN	NaN	NaN	NaN	NaN	NaN	NaN
	PF3D7_1313400	DEAD box helicase, putative	NaN	NaN	NaN	NaN	NaN	NaN	NaN	NaN	NaN	NaN	NaN	NaN	NaN	NaN	NaN	NaN	NaN	NaN	NaN	NaN	NaN	NaN	NaN	NaN	NaN	NaN	NaN	NaN	NaN	NaN	NaN	NaN	NaN	NaN	NaN	NaN	NaN	NaN	NaN	NaN	NaN	NaN	NaN	NaN	NaN	NaN	NaN
	PF3D7_1314200	telomerase reverse transcriptase	NaN	NaN	NaN	NaN	NaN	NaN	NaN	NaN	NaN	NaN	NaN	NaN	NaN	NaN	NaN	NaN	NaN	NaN	NaN	NaN	NaN	NaN	NaN	NaN	NaN	NaN	NaN	NaN	NaN	NaN	NaN	NaN	NaN	NaN	NaN	NaN	NaN	NaN	NaN	NaN	NaN	NaN	NaN	NaN	NaN	NaN	NaN
	PF3D7_1314500	cop-coated vesicle membrane protein p24 precursor, putative	NaN	NaN	NaN	NaN	NaN	NaN	NaN	NaN	NaN	NaN	NaN	NaN	NaN	NaN	NaN	NaN	NaN	NaN	NaN	NaN	NaN	NaN	NaN	NaN	NaN	NaN	NaN	NaN	NaN	NaN	NaN	-1.35118	NaN	NaN	NaN	-0.6124	NaN	NaN	-0.937878	NaN	NaN	NaN	NaN	NaN	NaN	NaN	NaN
	PF3D7_1317400	conserved Plasmodium protein, unknown function	NaN	NaN	NaN	NaN	NaN	NaN	NaN	NaN	NaN	NaN	NaN	NaN	NaN	NaN	NaN	NaN	NaN	NaN	NaN	NaN	NaN	NaN	NaN	NaN	NaN	NaN	NaN	NaN	NaN	NaN	NaN	NaN	NaN	NaN	NaN	NaN	NaN	NaN	0.11836	0.559941	0.361207	1.3555	NaN	NaN	NaN	NaN	NaN
[truncated: 57 more rows]
[truncated: 378 more columns]

## Sheet: TableS2D_complete_list
	Majority protein IDs	protein product	log2-Ratio normalized	log2-Ratio normalized	log2-Ratio normalized	log2-Ratio normalized	log2-Ratio normalized	log2-Ratio normalized	log2-Ratio normalized	log2-Ratio normalized	log2-Ratio normalized	log2-Ratio normalized	log2-Ratio normalized	log2-Ratio normalized	log2-Ratio normalized	log2-Ratio normalized	log2-Ratio normalized	log2-Ratio normalized	log2-Ratio normalized	log2-Ratio normalized	log2-Ratio normalized	log2-Ratio normalized	log2-Ratio normalized	log2-Ratio normalized	log2-Ratio normalized	log2-Ratio normalized	log2-Ratio normalized	log2-Ratio normalized	log2-Ratio normalized	log2-Ratio normalized	log2-Ratio normalized	log2-Ratio normalized	log2-Ratio normalized	log2-Ratio normalized	log2-Ratio normalized	log2-Ratio normalized	log2-Ratio normalized	log2-Ratio normalized	log2-Ratio normalized	log2-Ratio normalized	log2-Ratio normalized	log2-Ratio normalized	log2-Ratio normalized	log2-Ratio normalized	log2-Ratio normalized	log2-Ratio normalized	log2-Ratio normalized	log2-Ratio normalized	log2-Ratio normalized
[truncated: 1,370 more rows]
[truncated: 378 more columns]
