# Supplementary material for: Epigenetic reader complexes of the human malaria parasite, Plasmodium falciparum
Source: Nucleic Acids Res. 2019 Nov 15;47(22):11574–88. doi: 10.1093/nar/gkz1044 (PMC7145593; doi:10.1093/nar/gkz1044)
Supplement: gkz1044_Supplemental_Files [file gkz1044_supplemental_files.zip › Supplementary_Table_S3.xlsx]

## Sheet: Explanatory notes
Supplementary_Table S3: Mass-spectrometry data for GFP- or HA-IPs of P. falciparum GCN5, PHD1 and PHD2
For each sheet the following information is included:
normalized log2 GFP/BABcontrol or HA/IgGcontrol ratio’s per experiment
two-sided significance B-values
the number of times an interactor was found as significantly enriched (FDR<10%) per bait (including negative controls)
scoring of proteins as significantly enriched (FDR<10%) at least 2 out of 4 or 6 reactions for any of the baits (GCN5, PHD1 and PHD2)
scoring of proteins as significantly enriched (FDR<10%) at least 2 out of 4 reactions for any of the negative controls
Max Quant score for protein identification
the summed log10 intensity for all peptides identified for this proteins in the dataset
the number of proteins belonging to a protein group and the protein ID(s) for this protein group
the number of peptides and unique peptides identified for the protein (group) in the entire dataset as well as specified per experiment
Table_S3A: Quantitative GFP- and HA-IP results of proteins significantly enriched with FDR<10% in at least 2 out of 4 (or 6) experiments for any of the baits. Significantly enriched proteins (FDR<10%) in at least 2 out of 4 reactions for the GFP- or HA-negative controls were excluded from the list.
Table_S3B: Quantitative GFP- and HA-IP results of proteins significantly enriched with FDR<10% in at least 2 out of 4 experiments for the GFP and/or HA negative controls. These proteins are considered to be false-positives. The high number of proteins significantly enriched in the HA-IP highlights the importance of including such negative controls.
Table_S3C: Quantitative MS/MS results of all proteins identified in the BDP and interactor GFP- and HA-IP dataset with selection for proteins identified by at least 2 peptides in the dataset.
Table_S3D: Quantitative MS/MS results of all proteins identified in the BDP and interactor GFP- and HA-IP dataset including all identifications (i.e. including proteins identified by a single peptide!!!).

## Sheet: Table_S3A_SignificantlyEnriched
Majority protein IDs	Protein product	log2 Ratio GFP/BAB normalized GCN5gfp1	log2 Ratio GFP/BAB normalized GCN5gfp2	log2 Ratio GFP/BAB normalized GCN5gfp3	log2 Ratio GFP/BAB normalized GCN5gfp4	log2 Ratio GFP/BAB normalized GCN5gfp5	log2 Ratio GFP/BAB normalized GCN5gfp6	log2 Ratio HA/IgG normalized PHD1ha1	log2 Ratio HA/IgG normalized PHD1ha2	log2 Ratio HA/IgG normalized PHD1ha3	log2 Ratio HA/IgG normalized PHD1ha4	log2 Ratio GFP/BABnormalized PHD2gfp1	log2 Ratio GFP/BAB normalized PHD2gfp2	log2 Ratio GFP/BAB normalized PHD2gfp3	log2 Ratio GFP/BAB normalized PHD2gfp4	log2 Ratio GFP/BAB normalized GFPcontrol1	log2 Ratio GFP/BAB normalized GFPcontrol2	log2 Ratio GFP/BAB normalized GFPcontrol3	log2 Ratio GFP/BAB normalized GFPcontrol4	log2 Ratio HA/IgG normalized HAcontrol1	log2 Ratio HA/IgG normalized HAcontrol2	log2 Ratio HA/IgG normalized HAcontrol3	log2 Ratio HA/IgG normalized HAcontrol4		GCN5gfp1 Significance B (two-sided)	GCN5gfp2 Significance B (two-sided)	GCN5gfp3F Significance B (two-sided)	GCN5gfp4R Significance B (two-sided)	GCN5gfp5F Significance B (two-sided)	GCN5gfp6R Significance B (two-sided)	PHD1ha1 Significance B (two-sided)	PHD1ha2 Significance B (two-sided)	PHD1ha3 Significance B (two-sided)	PHD1ha4 Significance B (two-sided)	PHD2gfp1 Significance B (two-sided)	PHD2gfp2 Significance B (two-sided)	PHD2gfp3 Significance B (two-sided)	PHD2gfp4 Significance B (two-sided)	GFPcontrol1 Significance B (two-sided)	GFPcontrol2 Significance B (two-sided)	GFPcontrol3 Significance B (two-sided)	GFPcontrol4 Significance B (two-sided)	HAcontrol1 Significance B (two-sided)	HAcontrol2 Significance B (two-sided)	HAcontrol3 Significance B (two-sided)	HAcontrol4 Significance B (two-sided)		# of times significant with FDR<10% GCN5	# of times significant with FDR<10% PHD1
PF3D7_0212100	conserved Plasmodium protein, unknown function	3.31067	2.13968	5.28648	4.86994	3.93565	3.01194	-0.237541	0.153222	0.281075	1.42962	3.15152	3.55916	3.64224	3.05481	0.134484	1.06181	NaN	0.449572	NaN	0.16196	0.183455	0.246293		0.0402685	0.649799	0.00807426	0.00860103	0.016877	0.00750239	0.869562	0.725472	0.712059	0.120026	0.0657833	0.0340444	0.0167219	0.0680499	0.66319	0.0566938	1	0.402604	1	0.442974	0.812016	0.842556		5	0
PF3D7_0306100	conserved Plasmodium protein, unknown function	1.9474	2.88577	3.18761	NaN	NaN	NaN	NaN	NaN	0.731357	0.690265	2.2011	2.95445	3.1254	2.38639	0.445727	-0.24987	NaN	-0.919531	0.586501	-1.24416	0.182819	-0.175045		0.549611	0.256364	0.489698	1	1	1	1	1	0.369787	0.465363	0.232713	0.0919959	0.0456623	0.175644	0.668005	0.152781	1	0.00341946	0.477805	0.109029	0.812755	0.676395		0	0
PF3D7_0309300	N2227-like protein, putative	NaN	4.42034	NaN	NaN	NaN	NaN	NaN	NaN	NaN	NaN	4.02822	3.43085	0.937269	3.00799	NaN	NaN	NaN	NaN	NaN	NaN	NaN	NaN		1	0.0112223	1	1	1	1	1	1	1	1	0.0148405	0.0426283	0.741925	0.0731773	1	1	1	1	1	1	1	1		1	0
PF3D7_0505200	actin-like protein, putative	1.73401	2.76112	NaN	NaN	NaN	NaN	NaN	NaN	1.17798	1.20786	2.07396	2.84539	2.95979	2.86902	-0.411311	NaN	NaN	NaN	NaN	-0.0124972	NaN	NaN		0.710672	0.307135	1	1	1	1	1	1	0.155501	0.191099	0.268331	0.108144	0.0611839	0.0902792	0.0365658	1	1	1	1	0.603558	1	1		0	0
PF3D7_0604100	AP2 domain transcription factor	2.56045	1.87271	4.05546	2.69769	3.74362	NaN	-0.0256175	-0.123004	0.569685	NaN	8.03941	4.85113	3.95187	3.89061	0.621055	0.807705	NaN	NaN	-0.145334	-0.636636	NaN	-0.280838		0.210725	0.833382	0.133496	0.51197	0.0262566	1	0.570281	0.895581	0.479333	1	2.40743e-07	0.00230355	0.0085646	0.0158282	0.38022	0.195667	1	1	0.912719	0.632232	1	0.570492		1	0
PF3D7_0710700	conserved Plasmodium protein, unknown function	NaN	NaN	NaN	NaN	NaN	NaN	NaN	NaN	3.91294	3.28814	NaN	NaN	NaN	NaN	NaN	NaN	NaN	NaN	0.469886	NaN	NaN	NaN		1	1	1	1	1	1	1	1	3.7273e-06	0.000286144	1	1	1	1	1	1	1	1	0.564503	1	1	1		0	2
PF3D7_0802100	AP2 domain transcription factor, putative	3.00833	2.33003	3.48903	3.20251	3.17709	NaN	NaN	NaN	NaN	NaN	2.33894	3.18076	4.41068	2.58554	NaN	NaN	NaN	NaN	NaN	NaN	NaN	NaN		0.0838423	0.530147	0.33105	0.265282	0.0836746	1	1	1	1	1	0.198038	0.0646599	0.00289226	0.135062	1	1	1	1	1	1	1	1		2	0
PF3D7_0817300	conserved Plasmodium protein, unknown function	5.45546	1.87853	2.94836	3.07692	3.99241	NaN	NaN	NaN	0.779722	NaN	1.83996	3.66817	3.64755	3.02656	NaN	-0.400538	NaN	NaN	0.382833	NaN	-0.990194	0.390151		1.44854e-05	0.829236	0.640087	0.317311	0.0147389	1	1	1	0.340305	1	0.34326	0.0279574	0.0165384	0.0711071	1	0.0651766	1	1	0.633804	1	0.165329	0.671646		2	0
PF3D7_0818200	14-3-3 protein	3.67243	4.26862	4.11128	3.94553	3.64973	2.34008	0.231432	0.561196	0.601792	0.275315	3.00009	3.24564	2.09909	2.62371	0.248049	-0.0200577	0.462367	-0.318693	-0.144218	-0.218719	0.228234	0.562218		0.0148322	0.01652	0.120533	0.0737067	0.0322942	0.0599751	0.290528	0.274539	0.456267	0.789287	0.0824061	0.0581942	0.224141	0.128185	0.927383	0.424927	0.460496	0.260179	0.913581	0.820996	0.760375	0.488102		5	0
PF3D7_0820000	Snf2-related CBP activator, putative	1.86025	3.54915	2.58386	2.40179	3.8334	NaN	-0.63093	NaN	2.27715	NaN	2.26514	2.84084	3.91428	2.73754	NaN	NaN	0.308128	NaN	NaN	NaN	NaN	NaN		0.613227	0.0817671	0.898536	0.698618	0.0214221	1	0.442594	1	0.00675443	1	0.216102	0.108865	0.00931459	0.109287	1	1	0.688794	1	1	1	1	1		2	1
PF3D7_0823300	histone acetyltransferase GCN5	4.71298	4.10063	5.43986	3.87423	4.23863	2.57656	2.7532	3.76676	3.83784	4.76376	4.45786	4.58132	3.7567	3.55549	-0.46917	0.310808	-0.272175	-0.548239	-0.0678027	-0.105008	0.0962619	0.0463995		0.000392285	0.0248395	0.00523757	0.0847591	0.00798165	0.0307729	4.69992e-09	4.55027e-12	5.67857e-06	1.33961e-07	0.00636228	0.00431559	0.0131352	0.0294791	0.0234494	0.922014	0.271405	0.0696552	0.97278	0.698134	0.914749	0.917541		6	4
PF3D7_0919000	nucleosome assembly protein	5.27676	4.02043	3.1998	5.59381	3.68459	2.97801	-0.490132	0.976106	0.348232	0.297023	3.87833	5.00324	3.46571	3.87904	0.180403	NaN	NaN	NaN	-0.0685439	-0.111165	0.818196	NaN		3.38399e-05	0.0299548	0.482579	0.0010214	0.0299262	0.00844726	0.677541	0.0647778	0.654292	0.770708	0.0195803	0.00159219	0.0239392	0.0161853	0.767025	1	1	1	0.972205	0.70462	0.23411	1		5	1
PF3D7_1007700	AP2 domain transcription factor, putative	3.80828	5.65065	4.6565	3.01835	2.55171	2.84539	0.146786	0.507542	0.985209	0.833182	2.28036	2.15592	2.27068	1.97432	0.211635	0.402741	NaN	0.131124	0.956577	0.40463	0.787683	0.561324		0.00984538	0.000253537	0.0392836	0.343721	0.235645	0.0132425	0.370345	0.319664	0.232316	0.373765	0.212282	0.266526	0.178147	0.287191	0.840262	0.749582	1	0.874268	0.256776	0.26614	0.252593	0.488982		4	0
PF3D7_1008100	zinc finger protein, putative	5.78986	3.9042	8.38547	4.21132	4.03201	3.36409	3.33785	2.58979	6.34921	5.89188	2.02811	2.25257	2.19036	2.49728	NaN	NaN	-0.210029	0.0372067	-0.817358	-0.0807941	0.0633648	0.500728		2.69629e-06	0.038961	3.02136e-08	0.0423878	0.013392	0.00200717	3.15975e-12	1.75523e-06	7.34159e-14	6.50835e-11	0.282049	0.237779	0.198717	0.15205	1	1	0.353515	0.952965	0.444913	0.672846	0.953979	0.550479		6	4
PF3D7_1014600	transcriptional coactivator ADA2	4.76017	3.75715	8.17103	4.87045	2.33788	2.07911	3.36163	3.40524	4.51614	4.42955	3.86205	4.54187	4.30582	4.28189	0.173383	0.217457	0.104203	0.1721	0.348232	-0.555031	0.196229	0.797488		0.000323768	0.0535601	9.28838e-08	0.00858942	0.317311	0.115701	2.28823e-12	3.80419e-10	9.65721e-08	9.55527e-07	0.0201672	0.00471668	0.00374385	0.00718372	0.750823	0.884831	0.953819	0.80601	0.662316	0.743208	0.797189	0.288355		4	4
PF3D7_1019700	conserved Plasmodium protein, unknown function	8.18051	3.97177	4.94523	4.10086	4.92974	6.50819	NaN	0.0777565	0.170694	NaN	8.6798	4.04919	7.53364	4.12535	-0.00161668	0.0628063	0.121811	0.0786856	0.503451	-0.864889	0.325617	-0.312665		4.48476e-13	0.0334807	0.0197753	0.0536787	0.00113866	1.05511e-11	1	0.830552	0.810552	1	2.13896e-08	0.0134471	8.26332e-08	0.00993624	0.396313	0.568633	0.992687	0.962933	0.538793	0.36765	0.651955	0.540249		6	0
PF3D7_1023900	chromodomain-helicase-DNA-binding protein 1 homolog, putative	4.30188	4.87705	5.29267	5.38263	3.33785	2.8625	0.330214	0.371852	1.10306	0.857469	3.04212	3.30201	3.09324	3.03068	0.239154	0.281877	0.129745	0.121235	0.0639171	-0.127501	0.155361	0.164335		0.00188888	0.00315152	0.00793719	0.00198227	0.0615464	0.0125121	0.213129	0.454143	0.182679	0.359388	0.0774828	0.0530219	0.0483857	0.0706544	0.905979	0.977457	0.991929	0.890901	0.911763	0.721932	0.844853	0.943965		6	0
PF3D7_1104200	chromatin remodeling protein	2.28119	2.94608	3.95661	3.82497	3.73444	3.43258	0.03492	0.871944	0.751549	0.746301	1.97479	1.84934	1.81648	1.82664	0.0219061	-0.144177	0.979294	-0.183709	0.0946415	-0.442333	0.356707	0.0785485		0.340076	0.234015	0.15906	0.0931528	0.0268006	0.00152449	0.494684	0.0974247	0.35729	0.428044	0.298593	0.373052	0.317311	0.336864	0.437222	0.254631	0.0615838	0.470733	0.883895	0.905193	0.618711	0.953775		3	1
PF3D7_1106000	RuvB-like helicase 2	3.98231	0.58801	3.02714	3.80154	2.25296	1.4671	-0.244651	0.963054	0.278936	-0.0788831	2.55366	3.09443	2.33173	2.2816	0.722553	0.928979	0.552475	0.0786398	-0.268521	-0.159629	-0.11182	0.501851		0.00566358	0.138801	0.588456	0.097371	0.354366	0.394781	0.880228	0.0682935	0.713928	0.873463	0.151796	0.0741697	0.163602	0.200354	0.25546	0.112758	0.349672	0.963011	0.818441	0.756388	0.851782	0.549305		2	1
PF3D7_1128000	conserved Plasmodium protein, unknown function	3.1318	1.73116	3.89404	2.53141	NaN	NaN	NaN	0.925851	0.993856	2.03759	3.46087	2.34556	2.97089	2.55971	0.200504	0.216166	0.15069	NaN	-0.0611798	NaN	0.24732	0.221758		0.0628308	0.935311	0.17706	0.613671	1	1	1	0.0791828	0.228377	0.0255647	0.0403323	0.212256	0.0600218	0.139875	0.813966	0.882029	0.95538	1	0.977923	1	0.73867	0.872719		1	2
PF3D7_1143100	AP2 domain transcription factor AP2-O, putative	NaN	3.04168	NaN	NaN	NaN	NaN	NaN	NaN	2.17537	3.15111	3.28124	3.07984	3.10301	3.50729	NaN	NaN	NaN	NaN	NaN	NaN	2.7476	NaN		1	0.201482	1	1	1	1	1	1	0.00961406	0.000511428	0.0538381	0.0758846	0.0475442	0.0321054	1	1	1	1	1	1	4.43347e-05	1		0	2
PF3D7_1146600	oocyst rupture protein 1, putative	NaN	1.07741	NaN	NaN	NaN	NaN	NaN	NaN	NaN	NaN	2.37674	4.94324	3.90062	NaN	NaN	NaN	NaN	NaN	NaN	NaN	NaN	NaN		1	0.427724	1	1	1	1	1	1	1	1	0.189226	0.00184434	0.00960116	1	1	1	1	1	1	1	1	1		0	0
PF3D7_1205800	high mobility group protein B3, putative	3.17964	3.01008	NaN	3.31473	NaN	2.92161	NaN	0.251693	0.446997	1.318	2.50835	2.94942	2.68318	2.29931	NaN	NaN	NaN	NaN	-0.561111	0.606386	-0.05116	-0.192699		0.0559586	0.211852	1	0.224038	1	0.0102551	1	0.59602	0.573046	0.152666	0.160796	0.0926946	0.0966822	0.196008	1	1	1	1	0.606952	0.16191	0.917219	0.658194		2	0
PF3D7_1224000	GTP cyclohydrolase I	NaN	0.943222	3.80199	3.26604	NaN	NaN	0.340619	1.03584	-1.53663	1.9996	0.534958	0.799722	-0.680567	0.0375176	-1.97755	NaN	NaN	3.34819	-0.966151	-0.387473	-0.902362	1.2032		1	0.326344	0.206237	0.241333	1	1	0.205938	0.0505396	0.0242049	0.0284965	0.952117	0.891457	0.147203	0.306087	7.91636e-12	1	1	2.29803e-12	0.363459	0.985953	0.205039	0.0896889		0	2
PF3D7_1248700	conserved Plasmodium protein, unknown function	3.56535	3.52084	3.6325	4.17953	2.98979	2.43136	0.560813	0.225649	1.26694	1.02509	2.36042	2.50022	2.51581	2.30038	0.276318	0.15258	0.0923428	0.453399	0.182565	-0.313246	0.235727	0.110277		0.0202136	0.0864035	0.268789	0.0454106	0.117142	0.046736	0.0921853	0.629241	0.127351	0.269817	0.192994	0.174296	0.125157	0.195748	0.995679	0.746521	0.927697	0.398034	0.805049	0.926738	0.75183	0.98963		4	1
PF3D7_1402800	conserved Plasmodium protein, unknown function	2.76456	2.15489	4.53213	4.89077	3.30523	2.18764	4.77368	0.561494	6.18267	5.09005	NaN	NaN	NaN	NaN	NaN	NaN	NaN	NaN	NaN	NaN	NaN	NaN		0.141815	0.639838	0.051754	0.00813495	0.0655955	0.0889195	2.90746e-22	0.274301	3.18306e-13	1.72768e-08	1	1	1	1	1	1	1	1	1	1	1	1		4	3
PF3D7_1425900	conserved Plasmodium protein, unknown function	1.48445	1.18774	NaN	3.5253	NaN	NaN	NaN	NaN	NaN	NaN	NaN	4.62223	3.45022	5.11064	NaN	NaN	NaN	NaN	-1.01263	NaN	NaN	NaN		0.916347	0.523363	1	0.15943	1	1	1	1	1	1	1	0.0039325	0.0246857	0.00107009	1	1	1	1	0.340057	1	1	1		0	0
PF3D7_1433400	conserved Plasmodium membrane protein, unknown function	3.02512	3.25443	4.13447	3.89237	1.7233	3.02198	NaN	0.536357	1.05095	0.634442	3.7567	4.86801	6.80297	3.12746	0.381173	0.609839	NaN	-0.148869	-0.176838	-0.156267	0.275126	0.349107		0.0806881	0.141151	0.115448	0.0818273	0.641522	0.00724149	1	0.294859	0.203559	0.504273	0.0243501	0.00221226	1.55608e-06	0.0606824	0.791998	0.413526	1	0.537342	0.888436	0.752759	0.707423	0.719131		3	0
PF3D7_1451200	conserved Plasmodium protein, unknown function	1.98437	0.61865	3.75724	NaN	NaN	NaN	NaN	NaN	0.0972062	0.25202	3.20068	3.27816	3.2254	2.25078	-0.13733	NaN	NaN	NaN	0.389567	-0.442652	0.672199	0.163446		0.523648	0.150648	0.221621	1	1	1	1	1	0.877943	0.809358	0.0610219	0.0551613	0.0380068	0.208081	0.207755	1	1	1	0.628317	0.904726	0.331615	0.945072		0	0
PF3D7_1472200	histone deacetylase, putative	3.28648	3.76252	4.91629	NaN	0.658097	1.54722	-0.139411	0.114379	0.986447	1.12196	1.92235	2.52002	2.30728	1.88294	NaN	NaN	-0.553278	-0.0842003	0.790772	0.0297059	0.439251	0.44336		0.0428462	0.0529556	0.0212464	1	0.378269	0.344398	0.725575	0.779051	0.231749	0.225695	0.315481	0.169826	0.169316	0.317311	1	1	0.0603806	0.672323	0.345176	0.562415	0.534283	0.612007		3	0
PF3D7_1473700	nucleoporin NUP116/NSP116, putative	NaN	3.51711	3.52507	NaN	NaN	NaN	NaN	NaN	NaN	NaN	2.25544	2.93567	2.29904	3.12595	NaN	4.03772	NaN	NaN	NaN	NaN	0.106214	0.409048		1	0.0870283	0.314597	1	1	1	1	1	1	1	0.218561	0.0946292	0.171275	0.0608287	1	1.20029e-19	1	1	1	1	0.902916	0.650201		1	0
[truncated: 55 more columns]

## Sheet: Table_S3B_FALSE-POSITIVES
Majority protein IDs	Protein product	log2 Ratio GFP/BAB normalized GCN5gfp1	log2 Ratio GFP/BAB normalized GCN5gfp2	log2 Ratio GFP/BAB normalized GCN5gfp3	log2 Ratio GFP/BAB normalized GCN5gfp4	log2 Ratio GFP/BAB normalized GCN5gfp5	log2 Ratio GFP/BAB normalized GCN5gfp6	log2 Ratio HA/IgG normalized PHD1ha1	log2 Ratio HA/IgG normalized PHD1ha2	log2 Ratio HA/IgG normalized PHD1ha3	log2 Ratio HA/IgG normalized PHD1ha4	log2 Ratio GFP/BABnormalized PHD2gfp1	log2 Ratio GFP/BAB normalized PHD2gfp2	log2 Ratio GFP/BAB normalized PHD2gfp3	log2 Ratio GFP/BAB normalized PHD2gfp4	log2 Ratio GFP/BAB normalized GFPcontrol1	log2 Ratio GFP/BAB normalized GFPcontrol2	log2 Ratio GFP/BAB normalized GFPcontrol3	log2 Ratio GFP/BAB normalized GFPcontrol4	log2 Ratio HA/IgG normalized HAcontrol1	log2 Ratio HA/IgG normalized HAcontrol2	log2 Ratio HA/IgG normalized HAcontrol3	log2 Ratio HA/IgG normalized HAcontrol4		GCN5gfp1 Significance B (two-sided)	GCN5gfp2 Significance B (two-sided)	GCN5gfp3F Significance B (two-sided)	GCN5gfp4R Significance B (two-sided)	GCN5gfp5F Significance B (two-sided)	GCN5gfp6R Significance B (two-sided)	PHD1ha1 Significance B (two-sided)	PHD1ha2 Significance B (two-sided)	PHD1ha3 Significance B (two-sided)	PHD1ha4 Significance B (two-sided)	PHD2gfp1 Significance B (two-sided)	PHD2gfp2 Significance B (two-sided)	PHD2gfp3 Significance B (two-sided)	PHD2gfp4 Significance B (two-sided)	GFPcontrol1 Significance B (two-sided)	GFPcontrol2 Significance B (two-sided)	GFPcontrol3 Significance B (two-sided)	GFPcontrol4 Significance B (two-sided)	HAcontrol1 Significance B (two-sided)	HAcontrol2 Significance B (two-sided)	HAcontrol3 Significance B (two-sided)	HAcontrol4 Significance B (two-sided)		# of times significant with FDR<10% GCN5	# of times significant with FDR<10% PHD1
PF3D7_1221000	histone-lysine N-methyltransferase, H3 lysine-4 specific	NaN	NaN	NaN	NaN	NaN	NaN	-3.93355	0.317265	15.8201	1.8593	0.87633	0.462813	1.10862	0.817104	NaN	-0.0870554	NaN	NaN	4.16446	4.09549	4.52287	2.91441		1	1	1	1	1	1	1.80601e-19	0.516137	4.44586e-77	0.0419611	0.770089	0.754159	0.6455	0.802634	1	0.326043	1	1	1.50064e-06	2.0649e-10	1.51693e-11	1.20541e-05		0	2
PF3D7_1024800	conserved Plasmodium protein, unknown function	NaN	NaN	NaN	NaN	NaN	NaN	3.00409	2.3794	5.07348	3.35334	NaN	NaN	NaN	NaN	NaN	NaN	NaN	NaN	8.01848	5.01261	4.84157	2.90045		1	1	1	1	1	1	2.37243e-10	1.09587e-05	2.14644e-09	0.000215378	1	1	1	1	1	1	1	1	2.73448e-20	1.86525e-14	5.03803e-13	1.33224e-05		0	4
PF3D7_1362200	RuvB-like helicase 3	2.86649	2.14522	3.36583	2.94553	2.67699	1.39411	0.267715	1.50059	0.591967	0.290639	2.92149	3.46302	2.40801	2.7471	1.96521	0.958477	0.95561	0.848193	-0.395796	-0.0579701	0.0490731	1.23131		0.114638	0.646163	0.391409	0.378461	0.195362	0.444352	0.260151	0.00510937	0.463259	0.776159	0.092292	0.0403201	0.146713	0.107807	1.58375e-05	0.0975352	0.069148	0.0916804	0.723736	0.649342	0.971063	0.0816736		0	1
PF3D7_1322300	conserved Plasmodium protein, unknown function	NaN	NaN	NaN	NaN	NaN	NaN	NaN	NaN	3.53431	2.79146	NaN	NaN	NaN	NaN	NaN	NaN	NaN	NaN	3.69544	3.30786	3.04876	2.50849		1	1	1	1	1	1	1	1	2.88645e-05	0.00211513	1	1	1	1	1	1	1	1	1.92413e-05	1.62974e-07	5.75126e-06	0.000183311		0	2
PF3D7_0907400	ATP-dependent protease ATPase subunit ClpY	NaN	NaN	NaN	NaN	NaN	NaN	4.45068	3.93722	4.83598	4.45226	NaN	NaN	NaN	NaN	NaN	NaN	NaN	NaN	4.61447	3.79778	5.52888	3.9696		1	1	1	1	1	1	1.001e-19	4.87447e-13	1.14353e-08	8.39644e-07	1	1	1	1	1	1	1	1	9.98575e-08	2.96702e-09	1.51736e-16	1.65066e-09		0	4
PF3D7_0108300	conserved Plasmodium protein, unknown function	NaN	NaN	NaN	NaN	NaN	NaN	NaN	-0.342213	0.234379	2.37542	NaN	NaN	-2.9596	NaN	NaN	NaN	NaN	0.21322	1.79863	0.952908	1.68293	0.363067		1	1	1	1	1	1	1	0.632809	0.753248	0.00906605	1	1	2.29094e-05	1	1	1	1	0.738969	0.0357934	0.0586165	0.0128895	0.702847		0	1
PF3D7_1460500	conserved Plasmodium protein, unknown function	NaN	NaN	NaN	NaN	NaN	NaN	NaN	0.673946	1.58847	1.965	0.678072	0.279809	0.546759	0.845961	0.102994	-0.0396999	NaN	NaN	1.76787	1.09477	1.45333	1.04139		1	1	1	1	1	1	1	0.194426	0.0572362	0.0314138	0.874931	0.482085	0.974944	0.78697	0.595417	0.394264	1	1	0.0390176	0.0363816	0.0321577	0.148836		0	2
PF3D7_1465900	40S ribosomal protein S3	2.2803	2.34542	2.91376	2.57648	3.20667	1.94647	0.422018	0.301906	0.439995	0.446148	1.58516	1.45819	1.84286	1.55839	1.86845	1.83671	1.48249	1.4476	0.583808	0.391607	0.578214	0.388016		0.340557	0.520986	0.663345	0.585238	0.0791773	0.156606	0.155675	0.534339	0.578645	0.647116	0.438683	0.542081	0.307669	0.44035	4.71897e-05	0.000162633	0.0029734	0.0030349	0.479721	0.274178	0.406593	0.674085		1	0
PF3D7_0803100	U3 small nucleolar RNA-associated protein 14, putative	NaN	NaN	NaN	NaN	NaN	NaN	NaN	NaN	1.49267	1.59763	NaN	NaN	NaN	NaN	NaN	NaN	NaN	NaN	2.63963	3.3679	2.50419	3.59466		1	1	1	1	1	1	1	1	0.0735794	0.081499	1	1	1	1	1	1	1	1	0.0021893	1.0231e-07	0.00020036	5.27444e-08		0	2
PF3D7_0814200	DNA/RNA-binding protein Alba 1	1.05915	2.20536	2.05589	2.47233	1.35744	0.890252	-0.123167	0.0948032	0.807025	0.653355	1.39594	1.44934	1.75651	1.44242	2.02836	1.88401	0.815002	0.658515	1.10454	0.225261	1.00727	1.00619		0.645416	0.607257	0.638329	0.651833	0.882791	0.864708	0.702506	0.806475	0.324347	0.490901	0.518467	0.546304	0.339954	0.4902	7.52497e-06	0.000102414	0.13111	0.19973	0.192354	0.391375	0.140639	0.164973		0	0
PF3D7_1347500	DNA/RNA-binding protein Alba 4	0.591871	1.33796	2.08243	1.8099	0.77989	0.308698	-0.409815	-0.107152	-0.592397	-0.193204	0.731791	0.985502	0.994942	0.664403	1.13185	1.10631	0.52677	0.210229	-0.039859	-0.582652	-0.0499796	0.122476		0.263472	0.669202	0.661274	0.821899	0.49743	0.385018	0.829746	0.915434	0.40218	0.750378	0.846223	0.787182	0.708925	0.886701	0.02893	0.0441377	0.379417	0.743785	0.994483	0.704902	0.918499	0.996217		0	0
PF3D7_1414300	60S ribosomal protein L10, putative	1.97589	3.03576	3.05844	2.25615	2.33771	1.45186	0.503552	-0.0302654	1.04761	0.700544	1.68899	2.14121	2.16899	2.20231	2.64566	2.33891	1.81533	1.82828	1.04075	0.570636	1.16169	0.674752		0.52955	0.203398	0.56849	0.798729	0.317383	0.404843	0.115261	0.985912	0.204957	0.458385	0.398084	0.271103	0.204471	0.220672	1.38066e-09	6.36491e-07	0.00021656	0.000159652	0.218498	0.177698	0.0881884	0.384549		0	0
PF3D7_0414000	structural maintenance of chromosomes protein 3, putative	NaN	NaN	2.96456	2.4053	NaN	NaN	-0.327113	NaN	0.453755	0.90026	1.65145	0.446698	0.88885	0.26906	0.127633	-0.109561	NaN	0.122507	0.953153	1.13863	0.365357	1.21974		1	1	0.62931	0.69626	1	1	0.993401	1	0.567666	0.334916	0.412492	0.728228	0.770004	0.641849	0.648184	0.296488	1	0.888759	0.258426	0.0311651	0.609596	0.0848999		0	0
PF3D7_1006200	DNA/RNA-binding protein Alba 3	0.853676	2.26604	1.88752	1.79781	0.751035	0.252346	-0.266715	-0.383055	0.385044	0.163316	0.83875	1.27428	0.81492	0.898619	1.34585	1.19149	0.51662	0.337794	0.156008	0.401101	0.107152	0.177702		0.453548	0.569103	0.501404	0.809119	0.467516	0.326756	0.913458	0.587584	0.623458	0.886827	0.789703	0.633001	0.813454	0.758612	0.00629546	0.0265671	0.391578	0.549348	0.828694	0.268301	0.901802	0.927318		0	0
PF3D7_1242700	40S ribosomal protein S17, putative	1.66335	1.98994	2.35293	2.19959	1.99624	1.17062	0.391328	0.393634	0.371615	0.131961	1.06157	0.975709	1.08807	0.930765	1.01421	1.19152	0.525267	0.377782	0.261711	0.152035	0.450063	0.501422		0.767488	0.750968	0.909854	0.838627	0.482105	0.616243	0.173405	0.430629	0.634634	0.914512	0.675755	0.792601	0.656793	0.741456	0.0596409	0.0265617	0.381203	0.493996	0.735709	0.451403	0.523671	0.549753		0	0
PF3D7_1422700	conserved Plasmodium protein, unknown function	NaN	NaN	NaN	NaN	NaN	NaN	NaN	NaN	3.38543	0.94828	NaN	NaN	NaN	NaN	NaN	NaN	NaN	NaN	1.88272	1.1804	0.900645	3.42073		1	1	1	1	1	1	1	1	6.13023e-05	0.308765	1	1	1	1	1	1	1	1	0.0281166	0.0268079	0.189015	2.34797e-07		0	1
PF3D7_0516200	40S ribosomal protein S11	2.08008	2.66018	2.76311	2.68297	2.39928	1.95137	-0.0636956	0.0389249	-0.0986291	-0.255319	1.04789	1.35528	1.56501	1.33112	1.69782	1.70679	0.846874	1.5091	-0.326425	-0.333653	-0.211181	-0.0721745		0.459473	0.352825	0.768183	0.520602	0.292162	0.154921	0.620494	0.885963	0.922569	0.685869	0.682572	0.592158	0.418991	0.540759	0.000280643	0.000543752	0.114223	0.00196643	0.774933	0.949804	0.746962	0.785939		0	0
PF3D7_0826700	receptor for activated c kinase	1.2581	0.937464	1.48785	1.13315	NaN	0.762975	-0.638074	-1.17549	-1.25491	-0.747774	-0.537047	0.364998	0.182184	0.603928	-0.863441	1.01328	0.949722	0.0537932	-1.42395	-1.31615	NaN	-0.773574		0.85719	0.322374	0.249159	0.251559	1	0.983872	0.432054	0.0726461	0.0670487	0.276213	0.0388645	0.602016	0.692696	0.920406	0.000536937	0.0736419	0.0711429	0.992613	0.175567	0.0826061	1	0.205626		0	0
PF3D7_0629200	DnaJ protein, putative	-0.265275	3.2616	NaN	NaN	NaN	NaN	-0.318236	0.418331	-2.35203	-0.707878	1.86715	2.12243	1.9146	2.52193	2.43029	2.56713	0.79427	2.02991	-0.141001	-0.739675	-0.851313	0.429965		0.020052	0.139389	1	1	1	1	0.991542	0.404843	0.000507484	0.301408	0.333926	0.277024	0.28244	0.14715	3.65701e-08	3.21775e-08	0.143092	2.60723e-05	0.916066	0.503354	0.23109	0.6268		0	0
PF3D7_1211400	heat shock protein DNAJ homologue Pfj4	NaN	2.77241	1.8869	3.11553	NaN	NaN	NaN	1.0017	0.656908	0.932306	1.89091	2.39176	1.90716	1.85851	1.21667	0.880046	1.0795	0.940783	0.733528	-0.250719	0.55719	0.649254		1	0.302279	0.500927	0.300645	1	1	1	0.0583162	0.418164	0.317311	0.325901	0.20034	0.28499	0.325701	0.0163298	0.142069	0.0367466	0.0595723	0.379743	0.856529	0.424656	0.406755		0	1
PF3D7_1437900	HSP40, subfamily A	1.59813	NaN	NaN	NaN	NaN	NaN	0.444243	0.511115	0.063779	0.160363	1.50243	1.73485	1.7896	1.69918	1.74966	NaN	1.70788	1.18965	0.117163	-0.498864	0.22848	0.17158		0.82107	1	1	1	1	1	0.14372	0.316516	0.908923	0.889429	0.472665	0.418806	0.327333	0.383927	0.00016642	1	0.000532753	0.0157623	0.863556	0.822997	0.760094	0.934939		0	0
PF3D7_0705700	40S ribosomal protein S29, putative	0.428142	1.60126	2.27122	2.17677	1.98306	0.909933	-0.203984	-0.183836	0.686613	0.334007	0.43328	0.585129	1.44483	0.899614	1.21735	1.1839	0.950916	0.332753	0.572502	-0.156914	1.3938	0.40947		0.177399	0.954116	0.832593	0.854843	0.489281	0.846485	0.819573	0.820105	0.398431	0.739363	0.977553	0.958025	0.473689	0.758079	0.016252	0.0278391	0.0707344	0.556538	0.487814	0.753457	0.0400575	0.649726		0	0
PF3D7_1225600	conserved Plasmodium protein, unknown function	NaN	NaN	NaN	NaN	NaN	NaN	0.845189	-2.43277	1.74144	1.66287	NaN	NaN	-0.368793	-0.311619	NaN	NaN	NaN	0.257821	1.93621	1.72523	1.60455	-0.140255		1	1	1	1	1	1	0.0260593	0.000155206	0.0374515	0.0695511	1	1	0.285297	0.0621267	1	1	1	0.668445	0.0240098	0.00280377	0.0178247	0.712815		0	3
PF3D7_1340300	nucleolar complex protein 2, putative	2.75724	NaN	NaN	2.5667	NaN	NaN	0.179256	0.10642	1.10956	1.04502	1.25611	1.01427	1.00842	NaN	0.671746	0.896818	1.28972	0.364496	0.993131	0.666439	2.90579	1.17111		0.143943	1	1	0.591353	1	1	0.338244	0.790169	0.18019	0.260289	0.581914	0.771324	0.701291	1	0.313843	0.131426	0.0108152	0.51205	0.239617	0.137807	1.55389e-05	0.0996023		0	0
PF3D7_1449500	AP2 domain transcription factor, putative	NaN	1.5147	NaN	NaN	NaN	NaN	0.532566	0.755162	1.47332	1.67337	1.19371	1.60424	1.55169	1.38327	NaN	NaN	1.32855	NaN	0.66712	1.68891	1.27143	1.21622		1	0.857876	1	1	1	1	0.103057	0.148399	0.0773062	0.06777	0.61135	0.474839	0.424865	0.51675	1	1	0.0084486	1	0.422409	0.00331544	0.0615377	0.0859026		0	2
PF3D7_0319700	ABC transporter I family member 1, putative	NaN	NaN	NaN	NaN	NaN	NaN	NaN	NaN	3.64062	3.1818	NaN	NaN	NaN	NaN	NaN	NaN	NaN	NaN	3.55741	2.67034	1.71625	1.68163		1	1	1	1	1	1	1	1	1.65594e-05	0.000449901	1	1	1	1	1	1	1	1	3.86673e-05	1.48168e-05	0.011188	0.0144368		0	2
PF3D7_0527900	ATP-dependent RNA helicase DDX41, putative	NaN	1.58996	NaN	NaN	NaN	NaN	NaN	NaN	0.509442	0.382701	NaN	0.865464	NaN	NaN	NaN	NaN	0.0172092	0.438933	1.10105	0.669969	1.38582	1.1837		1	0.941491	1	1	1	1	1	1	0.524278	0.69875	1	0.854244	1	1	1	1	0.765143	0.415471	0.193723	0.136481	0.0412327	0.0956124		0	0
PF3D7_1331800	60S ribosomal protein L23, putative	1.43109	1.80909	3.11313	2.83167	2.82843	1.85773	1.24866	1.1234	0.943959	0.709363	1.33228	1.15104	1.75779	1.3626	2.06581	2.05956	1.24683	1.11188	1.01707	0.482754	1.41121	0.750324		0.961573	0.87895	0.534398	0.436932	0.153705	0.189562	0.00275908	0.0344719	0.251768	0.452445	0.546904	0.697322	0.33946	0.526197	4.78249e-06	1.65211e-05	0.0140975	0.0245363	0.228829	0.221328	0.0375929	0.32321		0	2
PF3D7_1361000	protein arginine N-methyltransferase 5, putative	NaN	NaN	NaN	NaN	NaN	NaN	1.38604	1.23385	2.32996	2.70802	NaN	NaN	0.437973	0.116848	NaN	-0.178237	NaN	0.00297501	2.10474	1.72018	2.41886	2.84632		1	1	1	1	1	1	0.00113431	0.0205987	0.00559518	0.00287769	1	1	0.934151	0.405316	1	0.217643	1	0.871612	0.0142797	0.00287028	0.00032993	1.95483e-05		0	4
PF3D7_1015900	enolase	NaN	NaN	NaN	2.2974	NaN	NaN	0.536749	NaN	1.75544	1.96657	1.63022	NaN	NaN	NaN	0.639232	NaN	0.425245	0.873529	1.12711	3.18246	0.973207	1.72767		1	1	1	0.769957	1	1	0.101386	1	0.0359746	0.0312753	0.420778	1	1	1	0.355487	1	0.511315	0.0817536	0.183678	4.21281e-07	0.15493	0.0117925		0	2
PF3D7_1037300	ADP/ATP transporter on adenylate translocase	1.88546	1.6198	2.36552	1.98839	NaN	NaN	-0.661889	0.00710107	-0.128535	-0.146134	1.66471	2.19621	1.65453	2.29541	2.52042	2.61043	2.81044	2.11322	0.108625	-0.015783	-0.356994	-0.159371		0.594494	0.974873	0.92186	0.990467	1	1	0.397988	0.931806	0.887041	0.800481	0.407368	0.254264	0.380781	0.196959	9.62031e-09	1.76689e-08	4.188e-09	1.1712e-05	0.871257	0.606818	0.601713	0.692717		0	0
PF3D7_1237900	conserved Plasmodium protein, unknown function	NaN	NaN	NaN	NaN	NaN	NaN	NaN	NaN	NaN	1.96038	NaN	NaN	NaN	NaN	NaN	NaN	NaN	NaN	NaN	3.31559	NaN	2.63138		1	1	1	1	1	1	1	1	1	0.0318213	1	1	1	1	1	1	1	1	1	1.53545e-07	1	8.37512e-05		0	1
PF3D7_0323700	U4/U6.U5 tri-snRNP-associated protein 1, putative	NaN	NaN	NaN	NaN	NaN	NaN	NaN	NaN	NaN	NaN	-0.270939	2.06136	1.77876	2.29896	NaN	NaN	1.25683	1.10992	NaN	NaN	NaN	0.3311		1	1	1	1	1	1	1	1	1	1	0.13185	0.296882	0.331437	0.196094	1	1	0.0132624	0.024804	1	1	1	0.740324		0	0
PF3D7_0423000	conserved Plasmodium protein, unknown function	NaN	NaN	NaN	NaN	NaN	NaN	NaN	NaN	4.68684	2.02356	NaN	NaN	NaN	NaN	NaN	NaN	NaN	NaN	3.86542	NaN	3.36233	-0.395611		1	1	1	1	1	1	1	1	3.14562e-08	0.0266153	1	1	1	1	1	1	1	1	7.88183e-06	1	5.56768e-07	0.465392		0	2
PF3D7_0731300	Plasmodium exported protein (PHISTb), unknown function	NaN	1.95422	NaN	NaN	NaN	NaN	0.171207	0.573789	-2.25512	0.165143	-0.253309	-0.0104934	-1.20214	1.14707	NaN	0.0946183	1.35044	1.89706	-1.34395	-1.22546	-2.42593	-0.697596		1	0.775824	1	1	1	1	0.34603	0.264612	0.000864031	0.885217	0.141608	0.186405	0.0369019	0.6297	1	0.629382	0.00732922	8.77622e-05	0.20173	0.116885	0.000809071	0.246864		0	0
PF3D7_0921600	tetratricopeptide repeat protein, putative	NaN	NaN	NaN	NaN	NaN	NaN	1.44737	NaN	0.819341	1.37831	0.158725	NaN	NaN	NaN	NaN	NaN	NaN	NaN	0.555522	0.762167	1.46947	2.75419		1	1	1	1	1	1	0.000747193	1	0.317311	0.134279	0.545415	1	1	1	1	1	1	1	0.500104	0.105226	0.0302618	3.69588e-05		0	1
PF3D7_1129100	parasitophorous vacuolar protein 1	NaN	NaN	NaN	NaN	NaN	NaN	3.30374	3.33158	6.62622	5.69026	NaN	NaN	NaN	NaN	NaN	NaN	NaN	NaN	4.92619	NaN	4.52155	1.45229		1	1	1	1	1	1	5.00328e-12	8.89979e-10	5.88893e-15	2.85058e-10	1	1	1	1	1	1	1	1	1.31355e-08	1	1.53773e-11	0.03688		0	4
PF3D7_0520700	CDC73 domain-containing protein, putative	NaN	NaN	NaN	NaN	NaN	NaN	2.74399	2.71331	3.7327	2.86659	NaN	NaN	NaN	NaN	NaN	NaN	NaN	NaN	1.96864	1.91561	2.45507	NaN		1	1	1	1	1	1	5.22221e-09	5.60826e-07	1.01112e-05	0.00159197	1	1	1	1	1	1	1	1	0.0217821	0.00111812	0.000267502	1		0	4
PF3D7_0529800	conserved Plasmodium protein, unknown function	NaN	NaN	NaN	NaN	NaN	NaN	NaN	NaN	2.73099	NaN	NaN	NaN	NaN	NaN	NaN	NaN	NaN	NaN	3.20132	NaN	2.26975	NaN		1	1	1	1	1	1	1	1	0.00119253	1	1	1	1	1	1	1	1	1	0.000209624	1	0.000760062	1		0	1
PF3D7_1010700	dolichyl-phosphate-mannose protein mannosyltransferase, putative	NaN	NaN	NaN	1.52782	NaN	NaN	-0.69633	NaN	NaN	0.0484122	NaN	NaN	NaN	0.907657	NaN	NaN	2.03178	1.52728	NaN	-0.590626	NaN	NaN		1	1	1	0.542405	1	1	0.351687	1	1	0.988699	1	1	1	0.753776	1	1	3.01193e-05	0.00172435	1	0.693977	1	1		0	0
PF3D7_1014700	prohibitin, putative	NaN	NaN	NaN	3.20251	NaN	NaN	NaN	NaN	NaN	NaN	NaN	NaN	NaN	NaN	NaN	1.50791	NaN	2.08914	NaN	NaN	NaN	NaN		1	1	1	0.265282	1	1	1	1	1	1	1	1	1	1	1	0.00288734	1	1.48057e-05	1	1	1	1		0	0
PF3D7_1129400	rRNA (cytosine-C(5))-methyltransferase, putative	NaN	NaN	NaN	NaN	NaN	NaN	NaN	NaN	-0.10262	-0.251204	NaN	NaN	NaN	NaN	0.429536	NaN	1.1163	1.23504	NaN	0.580828	NaN	NaN		1	1	1	1	1	1	1	1	0.917817	0.690079	1	1	1	1	0.698416	1	0.0300749	0.0120346	1	0.173084	1	1		0	0
PF3D7_1134800	coatomer subunit delta	NaN	NaN	NaN	NaN	NaN	NaN	NaN	NaN	-0.273901	NaN	2.38245	1.36309	2.28371	1.65249	NaN	NaN	1.56978	1.00897	0.0545011	-0.53077	-0.682048	-0.0942361		1	1	1	1	1	1	1	1	0.718799	1	0.187921	0.588284	0.174963	0.402129	1	1	0.00156951	0.0424294	0.920327	0.777389	0.333939	0.762		0	0
PF3D7_1244700	conserved Plasmodium protein, unknown function	NaN	NaN	NaN	NaN	NaN	NaN	NaN	NaN	1.36154	0.648236	NaN	1.50643	NaN	NaN	NaN	0.984988	NaN	NaN	1.52301	0.581044	1.40381	1.27122		1	1	1	1	1	1	1	1	0.10194	0.494501	1	0.519353	1	1	1	0.0852984	1	1	0.0745326	0.172987	0.0386238	0.0713027		0	0
PF3D7_1408700	conserved Plasmodium protein, unknown function	NaN	NaN	0.801407	NaN	NaN	-0.789103	NaN	0.0884388	-4.39727	6.28535	NaN	2.00133	-0.501933	NaN	NaN	NaN	-1.34498	1.15833	-5.78373	5.6057	-4.5356	7.07466		1	1	0.0480447	1	1	0.00228669	1	0.815444	5.98355e-11	3.15998e-12	1	0.317311	0.218251	1	1	1	4.70829e-05	0.0188933	2.1509e-08	1.85829e-17	4.57336e-10	1.27107e-27		0	1
PF3D7_1410600	eukaryotic translation initiation factor 2 subunit gamma, putative	NaN	NaN	NaN	NaN	NaN	NaN	NaN	NaN	0.728574	NaN	0.485736	0.278619	0.24123	0.672198	0.360982	NaN	0.620774	NaN	2.11367	1.11232	NaN	1.60082		1	1	1	1	1	1	1	1	0.37153	1	0.978805	0.480506	0.746662	0.88237	0.832063	1	0.278058	1	0.0138789	0.0342116	1	0.0203591		0	0
PF3D7_0306900	40S ribosomal protein S23, putative	1.33794	NaN	2.86251	3.15959	1.89107	NaN	-0.154185	0.77967	1.48006	1.90736	NaN	1.63223	0.371615	1.03546	0.402504	1.01263	0.132511	0.962182	-0.128614	0.898269	1.21599	1.41239		0.946178	1	0.698397	0.282357	0.540893	1	0.746776	0.136288	0.0759915	0.0368422	1	0.462496	0.869957	0.686504	0.750261	0.0738907	0.987099	0.053662	0.925642	0.069767	0.0740238	0.0429087		0	2
PF3D7_0519800	EELM2 domain-containing protein, putative	NaN	NaN	NaN	NaN	NaN	NaN	NaN	NaN	-1.1633	0.238613	NaN	NaN	NaN	NaN	NaN	NaN	NaN	NaN	1.4556	NaN	5.36089	-5.33878		1	1	1	1	1	1	1	1	0.0902737	0.820967	1	1	1	1	1	1	1	1	0.0879976	1	1.21259e-15	1.02609e-14		0	0
PF3D7_0710200	conserved Plasmodium protein, unknown function	NaN	NaN	NaN	NaN	NaN	NaN	-1.03133	0.0958204	-0.0820107	NaN	2.84657	4.04019	NaN	4.95183	NaN	NaN	NaN	NaN	-3.90466	0.802084	1.78367	NaN		1	1	1	1	1	1	0.0769237	0.805044	0.942384	1	0.102581	0.0136923	1	0.00157953	1	1	1	1	0.000163342	0.0935916	0.0083423	1		0	0
PF3D7_0807300	ras-related protein Rab-18	NaN	NaN	NaN	NaN	NaN	NaN	NaN	NaN	NaN	NaN	1.89006	1.6559	1.27148	2.04531	NaN	1.97228	2.64289	2.32027	NaN	-0.0990932	-0.145462	NaN		1	1	1	1	1	1	1	1	1	1	0.326188	0.452198	0.559046	0.265166	1	4.1803e-05	3.59021e-08	1.40581e-06	1	0.691925	0.815897	1		0	0
PF3D7_0821000	conserved Plasmodium protein, unknown function	1.55464	NaN	NaN	NaN	NaN	-0.183963	-0.272628	-0.745625	-0.801305	-0.929715	0.61664	NaN	-0.201742	NaN	0.756682	0.441047	1.2364	0.994614	-1.11163	-0.715454	-1.02019	-1.20827		0.857287	1	1	1	1	0.0646461	0.922392	0.264636	0.249713	0.179686	0.907961	1	0.387392	1	0.22076	0.68078	0.0150183	0.0456428	0.293515	0.532358	0.153184	0.059866		0	0
PF3D7_1308300	40S ribosomal protein S27	NaN	2.70228	NaN	NaN	NaN	NaN	NaN	-1.25332	NaN	NaN	3.55213	0.174817	NaN	0.285882	NaN	1.74724	4.00306	NaN	-2.06347	NaN	NaN	NaN		1	0.333269	1	1	1	1	1	0.0551002	1	1	0.0346518	0.354143	1	0.671164	1	0.000377127	2.12888e-17	1	0.0480198	1	1	1		0	0
PF3D7_1346500	conserved Plasmodium protein, unknown function	NaN	NaN	NaN	NaN	NaN	NaN	NaN	1.39233	1.71154	2.20736	NaN	NaN	NaN	0.517007	0.0460021	NaN	NaN	NaN	1.71537	1.72052	NaN	2.42036		1	1	1	1	1	1	1	0.00923337	0.0407805	0.0154307	1	1	1	0.969087	0.481542	1	1	1	0.0450891	0.00286585	1	0.000314602		0	3
[truncated: 55 more columns]

## Sheet: Table_S3C_>1peptide
Majority protein IDs	Protein product	log2 Ratio GFP/BAB normalized GCN5gfp1	log2 Ratio GFP/BAB normalized GCN5gfp2	log2 Ratio GFP/BAB normalized GCN5gfp3	log2 Ratio GFP/BAB normalized GCN5gfp4	log2 Ratio GFP/BAB normalized GCN5gfp5	log2 Ratio GFP/BAB normalized GCN5gfp6	log2 Ratio HA/IgG normalized PHD1ha1	log2 Ratio HA/IgG normalized PHD1ha2	log2 Ratio HA/IgG normalized PHD1ha3	log2 Ratio HA/IgG normalized PHD1ha4	log2 Ratio GFP/BABnormalized PHD2gfp1	log2 Ratio GFP/BAB normalized PHD2gfp2	log2 Ratio GFP/BAB normalized PHD2gfp3	log2 Ratio GFP/BAB normalized PHD2gfp4	log2 Ratio GFP/BAB normalized GFPcontrol1	log2 Ratio GFP/BAB normalized GFPcontrol2	log2 Ratio GFP/BAB normalized GFPcontrol3	log2 Ratio GFP/BAB normalized GFPcontrol4	log2 Ratio HA/IgG normalized HAcontrol1	log2 Ratio HA/IgG normalized HAcontrol2	log2 Ratio HA/IgG normalized HAcontrol3	log2 Ratio HA/IgG normalized HAcontrol4		GCN5gfp1 Significance B (two-sided)	GCN5gfp2 Significance B (two-sided)	GCN5gfp3F Significance B (two-sided)	GCN5gfp4R Significance B (two-sided)	GCN5gfp5F Significance B (two-sided)	GCN5gfp6R Significance B (two-sided)	PHD1ha1 Significance B (two-sided)	PHD1ha2 Significance B (two-sided)	PHD1ha3 Significance B (two-sided)	PHD1ha4 Significance B (two-sided)	PHD2gfp1 Significance B (two-sided)	PHD2gfp2 Significance B (two-sided)	PHD2gfp3 Significance B (two-sided)	PHD2gfp4 Significance B (two-sided)	GFPcontrol1 Significance B (two-sided)	GFPcontrol2 Significance B (two-sided)	GFPcontrol3 Significance B (two-sided)	GFPcontrol4 Significance B (two-sided)	HAcontrol1 Significance B (two-sided)	HAcontrol2 Significance B (two-sided)	HAcontrol3 Significance B (two-sided)	HAcontrol4 Significance B (two-sided)		# of times significant with FDR<10% GCN5	# of times significant with FDR<10% PHD1
PF3D7_1008100	zinc finger protein, putative	5.78986	3.9042	8.38547	4.21132	4.03201	3.36409	3.33785	2.58979	6.34921	5.89188	2.02811	2.25257	2.19036	2.49728	NaN	NaN	-0.210029	0.0372067	-0.817358	-0.0807941	0.0633648	0.500728		2.69629e-06	0.038961	3.02136e-08	0.0423878	0.013392	0.00200717	3.15975e-12	1.75523e-06	7.34159e-14	6.50835e-11	0.282049	0.237779	0.198717	0.15205	1	1	0.353515	0.952965	0.444913	0.672846	0.953979	0.550479		6	4
PF3D7_1433400	conserved Plasmodium membrane protein, unknown function	3.02512	3.25443	4.13447	3.89237	1.7233	3.02198	NaN	0.536357	1.05095	0.634442	3.7567	4.86801	6.80297	3.12746	0.381173	0.609839	NaN	-0.148869	-0.176838	-0.156267	0.275126	0.349107		0.0806881	0.141151	0.115448	0.0818273	0.641522	0.00724149	1	0.294859	0.203559	0.504273	0.0243501	0.00221226	1.55608e-06	0.0606824	0.791998	0.413526	1	0.537342	0.888436	0.752759	0.707423	0.719131		3	0
PF3D7_1023900	chromodomain-helicase-DNA-binding protein 1 homolog, putative	4.30188	4.87705	5.29267	5.38263	3.33785	2.8625	0.330214	0.371852	1.10306	0.857469	3.04212	3.30201	3.09324	3.03068	0.239154	0.281877	0.129745	0.121235	0.0639171	-0.127501	0.155361	0.164335		0.00188888	0.00315152	0.00793719	0.00198227	0.0615464	0.0125121	0.213129	0.454143	0.182679	0.359388	0.0774828	0.0530219	0.0483857	0.0706544	0.905979	0.977457	0.991929	0.890901	0.911763	0.721932	0.844853	0.943965		6	0
PF3D7_1014600	transcriptional coactivator ADA2	4.76017	3.75715	8.17103	4.87045	2.33788	2.07911	3.36163	3.40524	4.51614	4.42955	3.86205	4.54187	4.30582	4.28189	0.173383	0.217457	0.104203	0.1721	0.348232	-0.555031	0.196229	0.797488		0.000323768	0.0535601	9.28838e-08	0.00858942	0.317311	0.115701	2.28823e-12	3.80419e-10	9.65721e-08	9.55527e-07	0.0201672	0.00471668	0.00374385	0.00718372	0.750823	0.884831	0.953819	0.80601	0.662316	0.743208	0.797189	0.288355		4	4
PF3D7_1221000	histone-lysine N-methyltransferase, H3 lysine-4 specific	NaN	NaN	NaN	NaN	NaN	NaN	-3.93355	0.317265	15.8201	1.8593	0.87633	0.462813	1.10862	0.817104	NaN	-0.0870554	NaN	NaN	4.16446	4.09549	4.52287	2.91441		1	1	1	1	1	1	1.80601e-19	0.516137	4.44586e-77	0.0419611	0.770089	0.754159	0.6455	0.802634	1	0.326043	1	1	1.50064e-06	2.0649e-10	1.51693e-11	1.20541e-05		0	2
PF3D7_0823300	histone acetyltransferase GCN5	4.71298	4.10063	5.43986	3.87423	4.23863	2.57656	2.7532	3.76676	3.83784	4.76376	4.45786	4.58132	3.7567	3.55549	-0.46917	0.310808	-0.272175	-0.548239	-0.0678027	-0.105008	0.0962619	0.0463995		0.000392285	0.0248395	0.00523757	0.0847591	0.00798165	0.0307729	4.69992e-09	4.55027e-12	5.67857e-06	1.33961e-07	0.00636228	0.00431559	0.0131352	0.0294791	0.0234494	0.922014	0.271405	0.0696552	0.97278	0.698134	0.914749	0.917541		6	4
PF3D7_0802100	AP2 domain transcription factor, putative	3.00833	2.33003	3.48903	3.20251	3.17709	NaN	NaN	NaN	NaN	NaN	2.33894	3.18076	4.41068	2.58554	NaN	NaN	NaN	NaN	NaN	NaN	NaN	NaN		0.0838423	0.530147	0.33105	0.265282	0.0836746	1	1	1	1	1	0.198038	0.0646599	0.00289226	0.135062	1	1	1	1	1	1	1	1		2	0
PF3D7_1011800	PRE-binding protein	1.52401	2.00932	2.74792	2.0272	0.798756	1.13793	-0.656194	-0.234011	-0.491835	-0.0274371	0.23352	0.462614	1.00267	0.471789	0.167743	0.170556	-0.0740309	-0.111565	-0.654377	-1.09024	-0.51548	-0.622087		0.882977	0.737583	0.779032	0.96237	0.517525	0.643641	0.405984	0.75905	0.492137	0.930065	0.654449	0.753838	0.704545	0.994469	0.737884	0.784236	0.58142	0.613557	0.545022	0.187565	0.460179	0.293267		0	0
PF3D7_1402800	conserved Plasmodium protein, unknown function	2.76456	2.15489	4.53213	4.89077	3.30523	2.18764	4.77368	0.561494	6.18267	5.09005	NaN	NaN	NaN	NaN	NaN	NaN	NaN	NaN	NaN	NaN	NaN	NaN		0.141815	0.639838	0.051754	0.00813495	0.0655955	0.0889195	2.90746e-22	0.274301	3.18306e-13	1.72768e-08	1	1	1	1	1	1	1	1	1	1	1	1		4	3
PF3D7_1104200	chromatin remodeling protein	2.28119	2.94608	3.95661	3.82497	3.73444	3.43258	0.03492	0.871944	0.751549	0.746301	1.97479	1.84934	1.81648	1.82664	0.0219061	-0.144177	0.979294	-0.183709	0.0946415	-0.442333	0.356707	0.0785485		0.340076	0.234015	0.15906	0.0931528	0.0268006	0.00152449	0.494684	0.0974247	0.35729	0.428044	0.298593	0.373052	0.317311	0.336864	0.437222	0.254631	0.0615838	0.470733	0.883895	0.905193	0.618711	0.953775		3	1
PF3D7_0604100	AP2 domain transcription factor	2.56045	1.87271	4.05546	2.69769	3.74362	NaN	-0.0256175	-0.123004	0.569685	NaN	8.03941	4.85113	3.95187	3.89061	0.621055	0.807705	NaN	NaN	-0.145334	-0.636636	NaN	-0.280838		0.210725	0.833382	0.133496	0.51197	0.0262566	1	0.570281	0.895581	0.479333	1	2.40743e-07	0.00230355	0.0085646	0.0158282	0.38022	0.195667	1	1	0.912719	0.632232	1	0.570492		1	0
PF3D7_0818900	heat shock protein 70	2.38951	2.68011	3.51904	3.05409	2.34837	1.5934	0.00834347	-0.107554	0.472176	0.567383	1.38725	1.73596	0.976364	1.20134	0.291132	0.342854	0.126973	-0.129877	0.123136	-0.133827	0.583134	0.253532		0.284874	0.343481	0.317311	0.327441	0.312915	0.317311	0.5272	0.91493	0.553125	0.553188	0.522302	0.418349	0.719499	0.602827	0.973408	0.861051	0.996768	0.575549	0.858176	0.728674	0.402434	0.833697		0	0
PF3D7_0513600	deoxyribodipyrimidine photo-lyase, putative	1.52406	2.35262	2.93333	1.24079	NaN	NaN	-0.110044	-0.0173518	-0.13095	0.0856498	0.409255	0.083233	0.313826	0.406465	0.174918	0.190042	-0.199669	0.0104104	-0.0358454	-0.632734	0.135272	-0.176833		0.882935	0.516725	0.65015	0.317311	1	1	0.684066	0.967193	0.884181	0.955583	0.937364	0.262009	0.814728	0.893583	0.754356	0.825695	0.368591	0.889198	0.997601	0.637378	0.868503	0.674543		0	0
PF3D7_0624600	SNF2 helicase, putative	2.53618	1.80163	3.61612	2.72719	0.924024	NaN	-0.122743	0.168869	-0.140953	-0.386259	1.20908	0.946194	0.525668	0.838667	0.513086	0.403065	0.532167	0.0816901	-0.215948	-0.544881	0.0973411	0.0509956		0.220306	0.884325	0.27546	0.49489	0.660781	1	0.701907	0.704247	0.872351	0.557578	0.604038	0.808995	0.987777	0.790922	0.547682	0.74899	0.373046	0.95783	0.858438	0.757451	0.913464	0.922712		0	0
PF3D7_1468100	conserved Plasmodium protein, unknown function	2.17236	1.83717	2.73983	2.56619	1.92581	1.2329	-0.10698	0.545192	0.465609	0.448174	0.605874	0.682928	0.941707	0.582728	0.134352	0.33774	-0.153768	-0.0153548	0.306262	0.0481287	0.585059	0.470409		0.402005	0.85878	0.784834	0.591675	0.521086	0.565516	0.679787	0.287518	0.558288	0.645493	0.913768	0.95811	0.739368	0.932259	0.662901	0.870734	0.440087	0.828549	0.697566	0.54489	0.400813	0.582617		0	0
PF3D7_1036900	conserved Plasmodium protein, unknown function	1.31249	1.89803	1.75043	1.75677	1.05797	0.359102	-0.613564	-0.200881	-0.0835692	0.291627	0.380286	0.558772	0.900722	0.656876	-0.161589	0.40316	0.0483758	0.146723	-0.0209405	-0.394953	-0.010178	0.0891906		0.917688	0.815394	0.402614	0.766123	0.828931	0.442175	0.468817	0.799221	0.940524	0.775315	0.889124	0.913384	0.76309	0.890886	0.182426	0.748816	0.831752	0.848143	0.989193	0.974914	0.961776	0.965794		0	0
PF3D7_0917900	heat shock protein 70	1.46163	1.64223	2.65244	2.22499	0.990374	0.552431	0.228603	0.250612	-0.00956784	0.0114862	0.411426	0.466357	0.354339	0.212033	0.273576	0.0660497	0.0846086	-0.296193	0.0213375	-0.146525	0.211261	0.507685		0.935659	1	0.848136	0.820649	0.742541	0.700725	0.292993	0.597384	0.977322	0.973141	0.940991	0.7599	0.853367	0.546752	0.989044	0.574697	0.910702	0.289821	0.950557	0.742271	0.779836	0.543229		0	0
PF3D7_1024800	conserved Plasmodium protein, unknown function	NaN	NaN	NaN	NaN	NaN	NaN	3.00409	2.3794	5.07348	3.35334	NaN	NaN	NaN	NaN	NaN	NaN	NaN	NaN	8.01848	5.01261	4.84157	2.90045		1	1	1	1	1	1	2.37243e-10	1.09587e-05	2.14644e-09	0.000215378	1	1	1	1	1	1	1	1	2.73448e-20	1.86525e-14	5.03803e-13	1.33224e-05		0	4
PF3D7_0613800	AP2 domain transcription factor, putative	NaN	1.90142	NaN	2.27544	NaN	0.287642	-0.209028	1.07808	1.09024	1.38492	0.569005	0.572115	0.646439	0.559579	-0.0146016	0.00581129	-0.354317	-0.209141	0.704783	1.14675	1.02169	0.875037		1	0.812991	1	0.785238	1	0.362543	0.827045	0.042141	0.187662	0.132371	0.933686	0.935959	0.914433	0.945219	0.374756	0.467364	0.184435	0.425141	0.397876	0.030273	0.134901	0.236742		0	1
PF3D7_1019700	conserved Plasmodium protein, unknown function	8.18051	3.97177	4.94523	4.10086	4.92974	6.50819	NaN	0.0777565	0.170694	NaN	8.6798	4.04919	7.53364	4.12535	-0.00161668	0.0628063	0.121811	0.0786856	0.503451	-0.864889	0.325617	-0.312665		4.48476e-13	0.0334807	0.0197753	0.0536787	0.00113866	1.05511e-11	1	0.830552	0.810552	1	2.13896e-08	0.0134471	8.26332e-08	0.00993624	0.396313	0.568633	0.992687	0.962933	0.538793	0.36765	0.651955	0.540249		6	0
PF3D7_1110400	RNA-binding protein, putative	0.679874	1.06064	1.60625	1.02629	0.493545	0.093094	-0.335317	0.0353722	-0.254324	-0.017922	0.0250288	0.6474	0.675906	0.286287	-0.0558162	0.211598	-0.0541077	0.526057	0.337083	-0.216982	-0.0187903	0.0634694		0.320084	0.414135	0.312419	0.196336	0.248192	0.194585	0.97704	0.891064	0.740869	0.940581	0.375953	0.978465	0.896624	0.671876	0.311262	0.872127	0.619782	0.317311	0.671612	0.819077	0.952397	0.936763		0	0
PF3D7_0500800	mature parasite-infected erythrocyte surface antigen	2.32435	1.92232	2.87149	3.14344	1.85667	NaN	0.211511	0.510211	0.395392	0.399502	0.135272	0.257752	0.341758	0.13155	-0.277027	0.259323	-0.205563	-0.446362	-0.261933	-0.531169	0.127237	0.105178		0.317311	0.798224	0.692207	0.288973	0.560871	1	0.308184	0.317311	0.614905	0.684929	0.513183	0.453295	0.841325	0.425618	0.0923021	0.976276	0.359965	0.131371	0.82343	0.776823	0.877997	0.983865		0	0
PF3D7_1224300	polyadenylate-binding protein, putative	1.20113	1.47955	2.00371	1.86617	0.766213	0.443929	-0.446718	-0.125783	-0.279021	-0.227741	0.070252	0.356827	0.505586	0.106436	0.133564	-0.136848	-0.140889	-0.276675	0.0213375	-0.786596	-0.330846	-0.175812		0.794727	0.819315	0.59423	0.881959	0.483125	0.548534	0.758626	0.892107	0.713065	0.714261	0.429283	0.589951	1	0.391293	0.661166	0.263132	0.461491	0.317311	0.950557	0.44963	0.626824	0.675601		0	0
PF3D7_1248700	conserved Plasmodium protein, unknown function	3.56535	3.52084	3.6325	4.17953	2.98979	2.43136	0.560813	0.225649	1.26694	1.02509	2.36042	2.50022	2.51581	2.30038	0.276318	0.15258	0.0923428	0.453399	0.182565	-0.313246	0.235727	0.110277		0.0202136	0.0864035	0.268789	0.0454106	0.117142	0.046736	0.0921853	0.629241	0.127351	0.269817	0.192994	0.174296	0.125157	0.195748	0.995679	0.746521	0.927697	0.398034	0.805049	0.926738	0.75183	0.98963		4	1
PF3D7_1004400	RNA-binding protein, putative	1.33668	1.2189	1.17658	1.30048	0.730314	0.116098	-0.323353	0.0317248	-0.11702	-0.0284276	0.169797	0.318794	0.784253	0.303561	0.37529	0.548586	0.570366	0.295305	0.438506	-0.46728	0.207768	0.307948		0.94477	0.552234	0.126935	0.358239	0.446664	0.210781	0.999314	0.896307	0.900697	0.928971	0.560974	0.535312	0.831656	0.702522	0.803621	0.502692	0.329869	0.61133	0.589062	0.868741	0.78386	0.767864		0	0
PF3D7_0322900	40S ribosomal protein S3A, putative	1.2803	1.93418	2.0878	1.81741	1.01064	0.806317	-0.0783199	-0.140255	0.0284276	-0.0441843	0.623118	0.748869	0.577441	0.607749	0.641823	0.356458	0.0441843	-0.0123541	-0.288417	-0.215989	0.0230425	0.252192		0.881808	0.789876	0.665958	0.829859	0.768153	0.943117	0.640277	0.87405	0.941837	0.911586	0.904469	0.920412	0.956287	0.918272	0.352046	0.835399	0.822712	0.835567	0.803421	0.81798	0.997988	0.835337		0	0
PF3D7_0929400	high molecular weight rhoptry protein 2	1.0857	1.31215	2.21562	1.54658	NaN	NaN	-0.45914	0.383379	-0.360397	-0.535456	0.550901	0.683252	0.362666	0.395189	0.395611	-0.0558898	-0.0664274	-0.426426	-0.480861	-0.581689	-0.545677	-0.0103502		0.672478	0.64302	0.780885	0.559463	1	1	0.735107	0.44161	0.624283	0.427316	0.943482	0.957924	0.861356	0.872122	0.763674	0.370026	0.595929	0.147351	0.662624	0.706227	0.435495	0.854042		0	0
PF3D7_1362200	RuvB-like helicase 3	2.86649	2.14522	3.36583	2.94553	2.67699	1.39411	0.267715	1.50059	0.591967	0.290639	2.92149	3.46302	2.40801	2.7471	1.96521	0.958477	0.95561	0.848193	-0.395796	-0.0579701	0.0490731	1.23131		0.114638	0.646163	0.391409	0.378461	0.195362	0.444352	0.260151	0.00510937	0.463259	0.776159	0.092292	0.0403201	0.146713	0.107807	1.58375e-05	0.0975352	0.069148	0.0916804	0.723736	0.649342	0.971063	0.0816736		0	1
PF3D7_1451200	conserved Plasmodium protein, unknown function	1.98437	0.61865	3.75724	NaN	NaN	NaN	NaN	NaN	0.0972062	0.25202	3.20068	3.27816	3.2254	2.25078	-0.13733	NaN	NaN	NaN	0.389567	-0.442652	0.672199	0.163446		0.523648	0.150648	0.221621	1	1	1	1	1	0.877943	0.809358	0.0610219	0.0551613	0.0380068	0.208081	0.207755	1	1	1	0.628317	0.904726	0.331615	0.945072		0	0
PF3D7_0212100	conserved Plasmodium protein, unknown function	3.31067	2.13968	5.28648	4.86994	3.93565	3.01194	-0.237541	0.153222	0.281075	1.42962	3.15152	3.55916	3.64224	3.05481	0.134484	1.06181	NaN	0.449572	NaN	0.16196	0.183455	0.246293		0.0402685	0.649799	0.00807426	0.00860103	0.016877	0.00750239	0.869562	0.725472	0.712059	0.120026	0.0657833	0.0340444	0.0167219	0.0680499	0.66319	0.0566938	1	0.402604	1	0.442974	0.812016	0.842556		5	0
PF3D7_0310200	phd finger protein, putative	1.23824	3.96198	3.4593	2.58649	NaN	0.677564	NaN	NaN	NaN	NaN	NaN	NaN	NaN	NaN	NaN	NaN	NaN	NaN	NaN	NaN	NaN	NaN		0.83529	0.0342315	0.345033	0.579002	1	0.892074	1	1	1	1	1	1	1	1	1	1	1	1	1	1	1	1		1	0
PF3D7_1364400	conserved Plasmodium protein, unknown function	0.998123	1.88689	3.72552	2.44097	-0.551247	2.35971	NaN	NaN	NaN	NaN	NaN	NaN	NaN	NaN	NaN	NaN	NaN	NaN	NaN	NaN	NaN	NaN		0.585009	0.823298	0.23301	0.672477	0.00382416	0.0568913	1	1	1	1	1	1	1	1	1	1	1	1	1	1	1	1		1	0
PF3D7_0703500	erythrocyte membrane-associated antigen	NaN	NaN	NaN	NaN	NaN	NaN	-0.882943	-0.394514	-0.887687	-0.420186	1.62443	1.06564	1.05887	1.03522	0.135929	0.370247	0.0220482	0.898538	-0.606826	-1.37189	-0.75504	-0.529571		1	1	1	1	1	1	0.162155	0.575168	0.200334	0.526346	0.423054	0.74324	0.672976	0.686627	0.666373	0.809574	0.775385	0.0728284	0.576204	0.0659298	0.286436	0.357647		0	0
PF3D7_1128000	conserved Plasmodium protein, unknown function	3.1318	1.73116	3.89404	2.53141	NaN	NaN	NaN	0.925851	0.993856	2.03759	3.46087	2.34556	2.97089	2.55971	0.200504	0.216166	0.15069	NaN	-0.0611798	NaN	0.24732	0.221758		0.0628308	0.935311	0.17706	0.613671	1	1	1	0.0791828	0.228377	0.0255647	0.0403323	0.212256	0.0600218	0.139875	0.813966	0.882029	0.95538	1	0.977923	1	0.73867	0.872719		1	2
PF3D7_1205800	high mobility group protein B3, putative	3.17964	3.01008	NaN	3.31473	NaN	2.92161	NaN	0.251693	0.446997	1.318	2.50835	2.94942	2.68318	2.29931	NaN	NaN	NaN	NaN	-0.561111	0.606386	-0.05116	-0.192699		0.0559586	0.211852	1	0.224038	1	0.0102551	1	0.59602	0.573046	0.152666	0.160796	0.0926946	0.0966822	0.196008	1	1	1	1	0.606952	0.16191	0.917219	0.658194		2	0
linker-AID-linker-GFP-T2A	AID-GFP-linker	4.68583	4.23338	9.0105	5.7647	4.53543	5.88104	NaN	NaN	NaN	NaN	5.69432	8.81386	9.31581	4.77193	NaN	NaN	NaN	NaN	-0.215061	-0.642378	0.1129	NaN		0.000437626	0.0180275	9.16461e-10	0.000582398	0.00360353	1.37119e-09	1	1	1	1	0.000357559	3.72741e-09	1.80743e-11	0.00242086	1	1	1	1	0.859117	0.624692	0.894979	1		6	0
PF3D7_0507100	60S ribosomal protein L4	1.25175	1.48294	2.45809	1.85773	0.966209	0.873344	-0.595184	-0.1121	-0.0950497	0.063364	0.0306892	0.29596	0.400101	0.170329	0.127369	0.20415	-0.0255735	-0.0253123	-0.131629	-0.691356	-0.114238	0.145302		0.850178	0.82301	0.991878	0.872895	0.712368	0.880421	0.497484	0.909232	0.926834	0.975397	0.382395	0.503782	0.897434	0.481931	0.647608	0.856025	0.676555	0.80536	0.923309	0.562033	0.849191	0.967706		0	0
PF3D7_0517300	serine/arginine-rich splicing factor 1	0.89755	1.14672	2.11773	1.45142	1.31162	0.47684	0.149519	0.0608938	0.0813396	-0.355467	0.375846	0.74514	0.129349	0.144537	0.360308	0.000981409	0.445939	0.164011	0.021764	0.00174668	0.44074	0.519818		0.491627	0.486577	0.692287	0.475719	0.914322	0.592956	0.367571	0.854528	0.892627	0.586683	0.881762	0.92254	0.645686	0.444035	0.833409	0.459267	0.48263	0.819385	0.950168	0.589521	0.532816	0.530702		0	0
PF3D7_0604500	conserved Plasmodium protein, unknown function	NaN	NaN	3.12223	1.87535	NaN	NaN	-0.124786	-0.0749164	-0.261189	-0.0797024	-0.0122717	0.592702	0.529671	0.297112	0.244644	0.560026	0.113834	0.0543324	-0.0475621	-0.359296	-0.117412	-0.0356239		1	1	0.528833	0.891833	1	1	0.704794	0.955957	0.733104	0.872566	0.335196	0.970883	0.985341	0.691021	0.919182	0.485304	0.975071	0.993903	0.988499	0.978847	0.845794	0.826039		0	0
PF3D7_1007700	AP2 domain transcription factor, putative	3.80828	5.65065	4.6565	3.01835	2.55171	2.84539	0.146786	0.507542	0.985209	0.833182	2.28036	2.15592	2.27068	1.97432	0.211635	0.402741	NaN	0.131124	0.956577	0.40463	0.787683	0.561324		0.00984538	0.000253537	0.0392836	0.343721	0.235645	0.0132425	0.370345	0.319664	0.232316	0.373765	0.212282	0.266526	0.178147	0.287191	0.840262	0.749582	1	0.874268	0.256776	0.26614	0.252593	0.488982		4	0
PF3D7_1027300	peroxiredoxin	0.3421	1.00706	1.75386	1.88571	1.42632	0.448784	-0.0717396	0.266246	0.412944	0.27167	0.606348	0.704583	0.242694	0.723372	0.181802	0.557539	0.474462	0.0987218	-0.101536	-0.261832	0.358396	1.09977		0.141566	0.372462	0.404932	0.902993	0.835754	0.554984	0.631343	0.577812	0.600517	0.792418	0.913512	0.945715	0.748017	0.854031	0.770268	0.489055	0.444569	0.92894	0.946609	0.86894	0.616926	0.124764		0	0
PF3D7_1322300	conserved Plasmodium protein, unknown function	NaN	NaN	NaN	NaN	NaN	NaN	NaN	NaN	3.53431	2.79146	NaN	NaN	NaN	NaN	NaN	NaN	NaN	NaN	3.69544	3.30786	3.04876	2.50849		1	1	1	1	1	1	1	1	2.88645e-05	0.00211513	1	1	1	1	1	1	1	1	1.92413e-05	1.62974e-07	5.75126e-06	0.000183311		0	2
PF3D7_1409800	CUGBP Elav-like family member 2, putative	0.826437	0.969028	1.37746	0.547847	0.838589	0.238017	-0.0983357	0.108534	-0.030575	-0.114767	-0.31928	-0.287945	-0.561217	-0.537545	-0.0265724	-0.0813396	0.292664	-0.0363276	-0.201327	-0.0681893	0.024887	-0.10916		0.43077	0.344521	0.198793	0.0519545	0.561295	0.312906	0.667771	0.787212	0.996965	0.834346	0.107758	0.0558438	0.192357	0.015944	0.355539	0.333845	0.713879	0.779908	0.869631	0.659824	1	0.745933		0	0
PF3D7_0820000	Snf2-related CBP activator, putative	1.86025	3.54915	2.58386	2.40179	3.8334	NaN	-0.63093	NaN	2.27715	NaN	2.26514	2.84084	3.91428	2.73754	NaN	NaN	0.308128	NaN	NaN	NaN	NaN	NaN		0.613227	0.0817671	0.898536	0.698618	0.0214221	1	0.442594	1	0.00675443	1	0.216102	0.108865	0.00931459	0.109287	1	1	0.688794	1	1	1	1	1		2	1
PF3D7_0907400	ATP-dependent protease ATPase subunit ClpY	NaN	NaN	NaN	NaN	NaN	NaN	4.45068	3.93722	4.83598	4.45226	NaN	NaN	NaN	NaN	NaN	NaN	NaN	NaN	4.61447	3.79778	5.52888	3.9696		1	1	1	1	1	1	1.001e-19	4.87447e-13	1.14353e-08	8.39644e-07	1	1	1	1	1	1	1	1	9.98575e-08	2.96702e-09	1.51736e-16	1.65066e-09		0	4
PF3D7_1423700	conserved Plasmodium protein, unknown function	1.42986	1.22078	1.96536	1.92736	-0.0522965	0.564948	-0.28914	0.0243111	0.0110662	-0.0304067	0.41738	0.265969	0.41792	0.548902	0.165687	0.205048	-0.550169	0.0503829	0.248535	-0.423632	-0.0802404	-0.127369		0.962619	0.554002	0.562734	0.948034	0.0391579	0.719243	0.947386	0.906976	0.958041	0.926785	0.950942	0.463905	0.914687	0.951201	0.733185	0.857962	0.0615674	0.984456	0.747122	0.932655	0.88575	0.726477		0	0
PF3D7_1027800	60S ribosomal protein L3	1.51223	1.39646	2.68336	1.91992	1.22947	0.662049	-0.502199	-0.178492	-0.254375	-0.0666747	0.445303	0.289951	0.114767	0.357659	0.30147	0.0654759	0.0549179	0.0243552	-0.26642	-0.655535	-0.0797219	-0.0775164		0.892899	0.73002	0.825603	0.939967	0.971164	0.867755	0.655606	0.82668	0.74081	0.886847	0.997693	0.495649	0.632947	0.801455	0.952325	0.573622	0.845906	0.922319	0.820032	0.607565	0.88631	0.780123		0	0
PF3D7_1147300	conserved Plasmodium protein, unknown function	2.54263	3.47459	3.03201	1.90547	2.05807	NaN	-0.156917	-0.478713	-0.0470403	0.00109689	1.24483	0.831974	0.761711	-1.32043	NaN	NaN	-0.115551	0.330973	-0.791782	-0.633013	0.0347792	0.00455164		0.217729	0.0944315	0.585325	0.924327	0.449238	1	0.750718	0.487958	0.984182	0.961631	0.587186	0.873166	0.845094	1.72291e-05	1	1	0.505251	0.559087	0.459894	0.63701	0.988163	0.870642		1	0
PF3D7_1424400	60S ribosomal protein L7-3, putative	1.15504	1.61515	2.00497	2.15779	1.16273	0.800324	-0.441948	0.356846	-0.0173294	0.263733	-0.0157388	0.53247	0.20063	0.337229	0.0657101	0.13125	-0.0329938	0.0667447	-0.431287	-0.587269	0.350497	0.288558		0.745109	0.969669	0.595277	0.868387	0.966613	0.948745	0.767719	0.470755	0.984578	0.799249	0.331558	0.869107	0.709403	0.763621	0.519535	0.702552	0.661597	0.983228	0.697997	0.698569	0.625292	0.791157		0	0
PF3D7_1445900	ATP-dependent RNA helicase DDX5, putative	NaN	1.94514	2.16813	1.3671	NaN	NaN	-0.85504	-0.896155	-1.4616	-1.61136	-0.00342325	0.537424	0.181548	0.383849	0.497433	0.799646	0.66339	0.215395	-2.37699	-2.06726	-2.00677	-2.10074		1	0.782184	0.737466	0.407658	1	1	0.184145	0.175907	0.0322469	0.0220762	0.344597	0.87742	0.692123	0.850635	0.57467	0.202452	0.238815	0.735471	0.0224625	0.00177557	0.00549	0.00165131		0	0
PF3D7_0617200	conserved Plasmodium protein, unknown function	2.11839	1.61812	2.71187	2.54987	0.708584	NaN	-0.678557	-0.997907	-0.775787	-0.6371	0.506399	0.543888	0.931305	0.241202	0.339821	0.177637	-0.00332205	-0.145221	-1.40618	-1.36244	-0.882146	-1.48728		0.435072	0.972988	0.804953	0.601946	0.425378	1	0.375139	0.129946	0.265805	0.34976	0.967597	0.888286	0.745366	0.594523	0.874525	0.799236	0.722163	0.544581	0.18115	0.0685439	0.215088	0.0227727		0	0
PF3D7_0707400	AAA family ATPase, putative	NaN	0.810738	1.7392	NaN	-0.58383	-0.170694	-0.448351	0.403752	-0.356384	0.341482	-0.294827	-0.260869	0.144568	-0.125519	0.0924781	0.0388805	-0.446836	0.035313	0.325502	0.00773913	0.205518	0.322812		1	0.242996	0.395071	1	0.0032139	0.0685567	0.755521	0.419951	0.628549	0.733077	0.119469	0.0636561	0.659094	0.156594	0.573509	0.524874	0.113343	0.948444	0.681321	0.583661	0.786454	0.750147		0	0
PF3D7_0818200	14-3-3 protein	3.67243	4.26862	4.11128	3.94553	3.64973	2.34008	0.231432	0.561196	0.601792	0.275315	3.00009	3.24564	2.09909	2.62371	0.248049	-0.0200577	0.462367	-0.318693	-0.144218	-0.218719	0.228234	0.562218		0.0148322	0.01652	0.120533	0.0737067	0.0322942	0.0599751	0.290528	0.274539	0.456267	0.789287	0.0824061	0.0581942	0.224141	0.128185	0.927383	0.424927	0.460496	0.260179	0.913581	0.820996	0.760375	0.488102		5	0
PF3D7_0823800	DnaJ protein, putative	1.21288	1.76268	2.0513	1.95881	NaN	NaN	-0.93429	-0.467905	-0.533096	-0.845912	-0.230093	0.0568363	0.0374524	0.44385	0.339707	-0.32239	0.559247	-0.222063	-0.727523	-0.559932	-1.23229	-0.843502		0.807516	0.912459	0.634397	0.98217	1	1	0.126953	0.498739	0.45398	0.220479	0.155294	0.238845	0.567281	0.965208	0.874755	0.103276	0.34209	0.403002	0.498752	0.736361	0.0857485	0.172318		0	0
PF3D7_1130200	60S ribosomal protein P0	1.2506	1.82352	2.56582	1.59505	1.35265	0.388356	-0.279862	-0.330329	0.00590291	-0.828063	0.765705	0.698646	-0.103069	0.403771	0.419	0.168366	0.155361	-0.333882	-1.0185	-0.5065	-0.452649	0.203718		0.848907	0.868573	0.911869	0.604708	0.886082	0.477461	0.933333	0.646241	0.962864	0.229965	0.828202	0.949112	0.45701	0.888448	0.718472	0.779611	0.947239	0.241396	0.337175	0.81202	0.513965	0.895018		0	0
PF3D7_1357100;PF3D7_1357000	elongation factor 1-alpha ; elongation factor 1-alpha	1.97574	-0.0277203	2.47765	1.20071	NaN	NaN	-0.889717	-1.16227	-1.90147	-1.98455	0.656908	1.08964	-0.198858	0.910366	0.946731	0.57336	0.00201835	-0.162468	-2.41427	-2.39413	-1.85012	-2.80257		0.529652	0.0190354	0.977322	0.291621	1	1	0.157129	0.076038	0.0050938	0.0049896	0.886288	0.730238	0.38933	0.752328	0.0871222	0.465455	0.733265	0.510791	0.0204088	0.000191359	0.0103868	3.45211e-05		0	0
PF3D7_1447000	40S ribosomal protein S5	1.10494	1.66919	2.26003	2.305	1.22083	1.23701	-0.0660195	0.169469	0.0968015	0.0231085	0.572308	0.779175	0.757877	0.632115	0.361544	0.57893	0.0728604	0.0862163	0.00129788	-0.283211	-0.0519824	-0.057277		0.692365	0.980372	0.822119	0.764683	0.977155	0.562242	0.62362	0.703437	0.878317	0.986025	0.9319	0.903141	0.847384	0.904675	0.830942	0.457298	0.884967	0.950145	0.968861	0.892907	0.916327	0.802222		0	0
PF3D7_1472200	histone deacetylase, putative	3.28648	3.76252	4.91629	NaN	0.658097	1.54722	-0.139411	0.114379	0.986447	1.12196	1.92235	2.52002	2.30728	1.88294	NaN	NaN	-0.553278	-0.0842003	0.790772	0.0297059	0.439251	0.44336		0.0428462	0.0529556	0.0212464	1	0.378269	0.344398	0.725575	0.779051	0.231749	0.225695	0.315481	0.169826	0.169316	0.317311	1	1	0.0603806	0.672323	0.345176	0.562415	0.534283	0.612007		3	0
PF3D7_0108300	conserved Plasmodium protein, unknown function	NaN	NaN	NaN	NaN	NaN	NaN	NaN	-0.342213	0.234379	2.37542	NaN	NaN	-2.9596	NaN	NaN	NaN	NaN	0.21322	1.79863	0.952908	1.68293	0.363067		1	1	1	1	1	1	1	0.632809	0.753248	0.00906605	1	1	2.29094e-05	1	1	1	1	0.738969	0.0357934	0.0586165	0.0128895	0.702847		0	1
PF3D7_0306100	conserved Plasmodium protein, unknown function	1.9474	2.88577	3.18761	NaN	NaN	NaN	NaN	NaN	0.731357	0.690265	2.2011	2.95445	3.1254	2.38639	0.445727	-0.24987	NaN	-0.919531	0.586501	-1.24416	0.182819	-0.175045		0.549611	0.256364	0.489698	1	1	1	1	1	0.369787	0.465363	0.232713	0.0919959	0.0456623	0.175644	0.668005	0.152781	1	0.00341946	0.477805	0.109029	0.812755	0.676395		0	0
PF3D7_0810600	ATP-dependent RNA helicase DBP1, putative	1.26897	2.53041	NaN	1.32709	NaN	NaN	-0.777542	-0.642933	-0.76518	-0.693409	-0.219018	0.193387	0.603122	0.570786	0.178237	NaN	-0.491652	-0.22132	-1.01325	-1.96392	-0.440538	-2.0073		0.869232	0.417553	1	0.377511	1	1	0.256647	0.340508	0.272699	0.310912	0.162166	0.375063	0.940689	0.938943	0.762014	1	0.0877464	0.404255	0.339755	0.00334391	0.524696	0.00257609		0	0
PF3D7_0905400	high molecular weight rhoptry protein 3	1.31991	1.40901	2.02304	2.05086	0.669571	NaN	-1.4922	NaN	-0.539142	-0.914029	0.0364681	0.317822	-0.21327	0.153896	-0.0752008	0.437545	0.192321	0.0841502	-0.99611	-0.718351	-0.571686	-0.303109		0.925981	0.743307	0.610406	0.945266	0.388683	1	0.00348893	1	0.448532	0.186861	0.389041	0.533951	0.379703	0.457586	0.284008	0.68697	0.883086	0.953652	0.348263	0.528846	0.41486	0.549245		0	0
PF3D7_1136300	tudor staphylococcal nuclease	0.914565	2.22391	NaN	NaN	0.43808	NaN	-0.691173	-0.480782	-0.737495	-0.64441	0.232906	0.0302067	0.47892	0.047249	0.747344	0.227726	0.0592169	-0.432211	-1.5409	-1.80492	-1.08614	-1.40245		0.506843	0.595471	1	1	0.2124	1	0.358394	0.485909	0.291267	0.34455	0.653519	0.21698	0.974005	0.317311	0.229899	0.907165	0.855234	0.142568	0.141996	0.00828931	0.128887	0.0310061		0	0
PF3D7_1460500	conserved Plasmodium protein, unknown function	NaN	NaN	NaN	NaN	NaN	NaN	NaN	0.673946	1.58847	1.965	0.678072	0.279809	0.546759	0.845961	0.102994	-0.0396999	NaN	NaN	1.76787	1.09477	1.45333	1.04139		1	1	1	1	1	1	1	0.194426	0.0572362	0.0314138	0.874931	0.482085	0.974944	0.78697	0.595417	0.394264	1	1	0.0390176	0.0363816	0.0321577	0.148836		0	2
PF3D7_1465900	40S ribosomal protein S3	2.2803	2.34542	2.91376	2.57648	3.20667	1.94647	0.422018	0.301906	0.439995	0.446148	1.58516	1.45819	1.84286	1.55839	1.86845	1.83671	1.48249	1.4476	0.583808	0.391607	0.578214	0.388016		0.340557	0.520986	0.663345	0.585238	0.0791773	0.156606	0.155675	0.534339	0.578645	0.647116	0.438683	0.542081	0.307669	0.44035	4.71897e-05	0.000162633	0.0029734	0.0030349	0.479721	0.274178	0.406593	0.674085		1	0
PF3D7_0317600	40S ribosomal protein S11, putative	1.43419	1.53387	2.93094	2.28997	1.26688	1.16314	0.514501	-0.0989585	0.15017	0.325576	0.873262	0.714302	1.287	0.617698	0.483364	0.238374	0.426748	0.222414	0.710173	-0.0139266	0.0511633	0.0244432		0.958941	0.879062	0.65175	0.775116	0.945244	0.62247	0.110529	0.925718	0.829255	0.746473	0.771685	0.940157	0.551113	0.912717	0.599452	0.930404	0.509201	0.724226	0.394437	0.604975	0.968563	0.892888		0	0
PF3D7_0803100	U3 small nucleolar RNA-associated protein 14, putative	NaN	NaN	NaN	NaN	NaN	NaN	NaN	NaN	1.49267	1.59763	NaN	NaN	NaN	NaN	NaN	NaN	NaN	NaN	2.63963	3.3679	2.50419	3.59466		1	1	1	1	1	1	1	1	0.0735794	0.081499	1	1	1	1	1	1	1	1	0.0021893	1.0231e-07	0.00020036	5.27444e-08		0	2
PF3D7_1021900	PHAX domain-containing protein, putative	NaN	NaN	NaN	NaN	0.207018	NaN	-0.430217	-0.0462816	-0.144042	0.293925	0.832039	0.655103	0.649478	1.03254	0.468427	1.70186	0.0922074	0.216334	0.933497	0.171563	-0.0271015	0.149969		1	1	1	1	0.102834	1	0.790213	0.992053	0.868703	0.773352	0.79322	0.97405	0.912595	0.688019	0.62628	0.000568235	0.9274	0.733965	0.268039	0.434905	0.943353	0.961882		0	0
PF3D7_1239700	ATP-dependent zinc metalloprotease FTSH 1	2.21223	1.12756	2.18545	NaN	0.700262	-0.502534	-0.611425	0.180315	-0.198163	-1.028	-0.1109	0.232176	0.325041	-0.0226164	0.412511	0.0995872	-0.174182	-0.175301	-0.430587	-0.360982	0.0123541	0.11796		0.378574	0.46988	0.753218	1	0.417385	0.0131103	0.472106	0.688862	0.805315	0.139322	0.241679	0.42116	0.825383	0.242615	0.730922	0.639116	0.407354	0.486378	0.698501	0.980757	0.986333	0.998317		0	0
PF3D7_1325100	phosphoribosylpyrophosphate synthetase	2.67338	2.01223	2.07279	1.24127	0.765959	0.703807	-0.723801	-1.06915	-0.666782	-1.28688	0.457016	0.788714	0.19497	0.4834	0.267596	0.568003	0.751121	0.162686	-1.17303	-1.31661	-1.18623	-1.45281		0.170093	0.735582	0.652903	0.317625	0.482861	0.93343	0.317311	0.103749	0.342471	0.0660475	0.99439	0.897714	0.704261	0.98795	0.97458	0.473375	0.170704	0.821581	0.266905	0.0824546	0.0978629	0.0258562		0	0
PF3D7_1410400	rhoptry-associated protein 1	0.820404	1.86486	NaN	NaN	NaN	NaN	-0.671669	-0.269991	-0.700591	-0.815002	0.360758	-0.260267	-0.245301	0.0497854	0.558268	0.0375768	0.0615688	-0.0103502	-1.47045	-1.00202	-0.757208	-0.401412		0.425816	0.838979	1	1	1	1	0.384482	0.716152	0.317311	0.237088	0.856824	0.0638397	0.358836	0.32028	0.473473	0.52254	0.860346	0.840261	0.161573	0.248259	0.285098	0.460382		0	0
PF3D7_0422400	40S ribosomal protein S19	1.23909	1.68024	2.70259	2.19489	1.39775	1.11694	-0.380371	0.250011	-0.0561762	-0.18574	0.412836	0.505533	0.54092	0.30504	0.441377	0.0470403	0.0976109	0.190289	-0.181428	-0.346758	-0.203153	-0.310573		0.836232	0.972325	0.811659	0.84196	0.855203	0.661497	0.887541	0.598142	0.973253	0.758259	0.943346	0.824183	0.978496	0.705168	0.676124	0.539602	0.939293	0.776146	0.884907	0.964641	0.755287	0.542212		0	0
PF3D7_0814000	60S ribosomal protein L13-2, putative	1.19409	1.12532	2.22796	2.01654	0.917852	0.544351	-0.470929	0.229551	0.00331442	0.172197	0.216113	0.296811	0.786095	0.403485	0.169668	0.343165	0.202136	-0.0758749	0.0132121	-0.802069	0.42094	0.240009		0.787084	0.467953	0.792286	0.970085	0.65336	0.688861	0.713013	0.624213	0.965282	0.879009	0.628286	0.504938	0.83056	0.887903	0.742293	0.860463	0.86616	0.690629	0.957976	0.432654	0.5525	0.850261		0	0
PF3D7_0817300	conserved Plasmodium protein, unknown function	5.45546	1.87853	2.94836	3.07692	3.99241	NaN	NaN	NaN	0.779722	NaN	1.83996	3.66817	3.64755	3.02656	NaN	-0.400538	NaN	NaN	0.382833	NaN	-0.990194	0.390151		1.44854e-05	0.829236	0.640087	0.317311	0.0147389	1	1	1	0.340305	1	0.34326	0.0279574	0.0165384	0.0711071	1	0.0651766	1	1	0.633804	1	0.165329	0.671646		2	0
PF3D7_1105600	translocon component PTEX88	NaN	NaN	2.02272	NaN	NaN	NaN	-0.108674	0.145845	-0.57439	-0.578407	0.393746	0.744415	-0.15711	-0.0529723	0.35321	0.564755	0.298189	0.680706	-1.11079	-1.05026	-0.686638	-0.0531114		1	1	0.610137	1	1	1	0.682152	0.735554	0.417522	0.39339	0.911497	0.922954	0.418046	0.214355	0.847608	0.478211	0.70488	0.183644	0.293892	0.21356	0.33081	0.80679		0	0
PF3D7_1107300	polyadenylate-binding protein-interacting protein 1, putative	NaN	1.54954	1.2655	NaN	NaN	1.36075	-0.33388	0.0819802	-0.238834	0.125274	0.364348	0.137093	0.596172	0.210212	0.110497	NaN	0.104471	-0.176961	-0.0435716	-1.0125	-0.24554	-0.38659		1	0.896439	0.155757	1	1	0.468141	0.979906	0.824571	0.758484	0.920431	0.862747	0.313966	0.944908	0.543835	0.611277	1	0.954411	0.483267	0.991599	0.240405	0.711674	0.473244		0	0
PF3D7_1107800	AP2 domain transcription factor, putative	NaN	NaN	NaN	1.98273	NaN	NaN	-0.569929	3.08045	0.0359054	0.261051	-0.279424	0.44436	0.403377	0.213303	-0.14749	0.402188	0.0790197	-0.354565	0.318693	-0.113167	-0.0907722	0.01749		1	1	1	0.994563	1	1	0.538346	1.41514e-08	0.934864	0.801561	0.127343	0.724491	0.900603	0.548793	0.196853	0.750591	0.898446	0.217385	0.687053	0.706734	0.874395	0.885101		0	1
PF3D7_1342000	40S ribosomal protein S6	1.26412	1.60323	2.78105	2.76817	1.18789	1.12519	-0.242823	-0.0298416	-0.130271	0.0353426	0.398898	0.662574	0.757365	0.467434	0.256769	0.0908183	-0.0755048	0.102651	0.0182068	-0.445833	-0.10597	-0.1141		0.86385	0.95632	0.755435	0.471676	1	0.654453	0.877484	0.985297	0.884985	0.99959	0.92008	0.969768	0.84769	0.996915	0.948417	0.62198	0.578626	0.922287	0.953415	0.900065	0.858056	0.740638		0	0
PF3D7_1433500	DNA topoisomerase 2	1.32233	-1.45096	NaN	NaN	NaN	NaN	-0.333134	-0.458067	-0.106312	-0.765535	0.0430645	0.17132	-0.897785	-0.418784	0.332164	0.288805	0.174918	0.321027	0.436162	-0.239276	0.0732718	-0.445727		0.928695	1.40388e-05	1	1	1	1	0.981392	0.508662	0.913425	0.265473	0.396713	0.350287	0.0863591	0.033686	0.889987	0.964161	0.913224	0.573436	0.590917	0.843785	0.942149	0.423117		0	0
PF3D7_0307100	40S ribosomal protein S12, putative	1.44583	1.43522	2.4691	1.86481	1.09505	0.569094	-0.444949	-0.854155	0.13711	-0.152768	0.395392	0.683924	0.663208	0.628185	0.264957	-0.0672257	-0.27432	-0.0545011	-1.04665	-0.365133	-0.453459	-1.29966		0.949057	0.771302	0.983682	0.880491	0.877285	0.725415	0.761993	0.19807	0.841207	0.793365	0.914239	0.957539	0.904293	0.906866	0.968199	0.353619	0.268827	0.738437	0.323557	0.985462	0.513251	0.0442935		0	0
PF3D7_0618300	60S ribosomal protein L27a, putative	-1.26882	1.7816	NaN	1.78861	NaN	0.595053	-0.310504	0.139872	0.00187425	-0.262674	0.256407	0.609024	0.31823	0.490801	0.281669	0.0100762	0.537942	-0.0740944	-0.41373	-0.404467	-0.249634	0.116786		0.000184975	0.898775	1	0.799426	1	0.764448	0.9798	0.743751	0.966628	0.67837	0.689501	0.998616	0.818908	0.983795	0.992722	0.474579	0.366303	0.694568	0.710688	0.960881	0.707509	0.99699		0	0
PF3D7_0812500	RNA-binding protein, putative	1.19156	1.03177	NaN	NaN	NaN	0.450577	-0.315451	0.236384	0.123534	-0.0264459	0.331591	0.504817	0.883152	0.261016	0.419755	-0.98652	0.491802	0.565332	0.494672	0.125463	0.723515	0.383021		0.78435	0.391349	1	1	1	0.557374	0.987311	0.615451	0.853671	0.93116	0.809041	0.822995	0.77333	0.628022	0.717028	0.000549844	0.422295	0.278494	0.545461	0.474411	0.294716	0.679807		0	0
PF3D7_0814200	DNA/RNA-binding protein Alba 1	1.05915	2.20536	2.05589	2.47233	1.35744	0.890252	-0.123167	0.0948032	0.807025	0.653355	1.39594	1.44934	1.75651	1.44242	2.02836	1.88401	0.815002	0.658515	1.10454	0.225261	1.00727	1.00619		0.645416	0.607257	0.638329	0.651833	0.882791	0.864708	0.702506	0.806475	0.324347	0.490901	0.518467	0.546304	0.339954	0.4902	7.52497e-06	0.000102414	0.13111	0.19973	0.192354	0.391375	0.140639	0.164973		0	0
PF3D7_1347500	DNA/RNA-binding protein Alba 4	0.591871	1.33796	2.08243	1.8099	0.77989	0.308698	-0.409815	-0.107152	-0.592397	-0.193204	0.731791	0.985502	0.994942	0.664403	1.13185	1.10631	0.52677	0.210229	-0.039859	-0.582652	-0.0499796	0.122476		0.263472	0.669202	0.661274	0.821899	0.49743	0.385018	0.829746	0.915434	0.40218	0.750378	0.846223	0.787182	0.708925	0.886701	0.02893	0.0441377	0.379417	0.743785	0.994483	0.704902	0.918499	0.996217		0	0
PF3D7_0219600	replication factor C subunit 1, putative	1.76486	1.60929	2.60985	NaN	0.756255	NaN	-0.112428	-0.128029	-0.00141456	-0.0760118	0.606821	0.792682	0.818523	0.771692	0.659651	0.550507	0.540623	0.202273	0.0816123	-0.323082	-0.391872	0.0562211		0.68634	0.963103	0.879375	1	0.472852	1	0.687402	0.8893	0.969701	0.876608	0.913256	0.895458	0.811322	0.827443	0.328945	0.499749	0.363199	0.756647	0.895697	0.93785	0.568943	0.928596		0	0
PF3D7_0305600	AP endonuclease (DNA-[apurinic or apyrimidinic site] lyase), putative	NaN	NaN	1.097	0.93316	NaN	0.0329642	-0.36736	-0.35242	-0.0628816	-0.122341	-0.267583	-0.263155	0.548437	-0.0959919	-0.0183373	0.226189	-0.124063	0.195897	0.355806	-0.500394	-0.410141	-0.116631		1	1	0.104827	0.155936	1	0.156593	0.913292	0.621368	0.965235	0.826137	0.133666	0.0629635	0.973923	0.178491	0.368691	0.903818	0.490311	0.767003	0.656032	0.820794	0.552126	0.73793		0	0
PF3D7_0517400	FACT complex subunit SPT16, putative	1.3278	1.51466	0.0500489	1.12111	NaN	NaN	NaN	NaN	-0.791608	0.253017	0.40523	0.535896	1.12796	0.833799	-2.4243	0.142083	NaN	0.46935	-1.01771	-0.783331	-0.499381	-0.191689		0.934819	0.85783	0.00398263	0.244846	1	1	1	1	0.255746	0.808496	0.930643	0.874855	0.634948	0.793562	2.5108e-16	0.724769	1	0.379328	0.337562	0.45326	0.473653	0.65923		0	0
PF3D7_0721600	40S ribosomal protein S5, putative	1.30743	1.4236	2.89402	1.80229	1.72722	0.976503	0.0211954	-1.07793	0.195852	-0.539729	0.429428	0.609839	0.402286	0.419198	0.611645	0.182426	0.280719	-0.0216219	0.204015	-0.354001	0.316725	-0.178746		0.912032	0.758854	0.676763	0.81384	0.639079	0.785507	0.511341	0.100836	0.787775	0.423866	0.971104	1	0.899547	0.917911	0.393431	0.809425	0.733473	0.813936	0.786079	0.972846	0.661596	0.672563		0	0
PF3D7_0919000	nucleosome assembly protein	5.27676	4.02043	3.1998	5.59381	3.68459	2.97801	-0.490132	0.976106	0.348232	0.297023	3.87833	5.00324	3.46571	3.87904	0.180403	NaN	NaN	NaN	-0.0685439	-0.111165	0.818196	NaN		3.38399e-05	0.0299548	0.482579	0.0010214	0.0299262	0.00844726	0.677541	0.0647778	0.654292	0.770708	0.0195803	0.00159219	0.0239392	0.0161853	0.767025	1	1	1	0.972205	0.70462	0.23411	1		5	1
PF3D7_0930300	merozoite surface protein 1	NaN	NaN	NaN	NaN	NaN	NaN	NaN	NaN	-1.85256	-2.44924	NaN	NaN	-1.35975	NaN	-0.520749	NaN	-1.12259	-0.167615	-1.20979	0.343769	NaN	NaN		1	1	1	1	1	1	1	1	0.00637798	0.000553324	1	1	0.0226406	1	0.0154167	1	0.000552319	0.500923	0.251788	0.305119	1	1		0	0
PF3D7_1246200	actin I	3.6227	2.93038	3.33214	2.01689	2.98235	1.62264	-0.199703	0.228875	0.517326	0.550169	2.38863	2.18738	2.64037	2.27991	NaN	NaN	1.05665	NaN	0.388796	-0.754888	0.169027	0.324762		0.0171507	0.239696	0.409016	0.969832	0.118663	0.3009	0.813243	0.625083	0.518276	0.56611	0.186514	0.256918	0.10342	0.200771	1	1	0.0414925	1	0.628944	0.485573	0.828842	0.747832		1	0
PF3D7_1414300	60S ribosomal protein L10, putative	1.97589	3.03576	3.05844	2.25615	2.33771	1.45186	0.503552	-0.0302654	1.04761	0.700544	1.68899	2.14121	2.16899	2.20231	2.64566	2.33891	1.81533	1.82828	1.04075	0.570636	1.16169	0.674752		0.52955	0.203398	0.56849	0.798729	0.317383	0.404843	0.115261	0.985912	0.204957	0.458385	0.398084	0.271103	0.204471	0.220672	1.38066e-09	6.36491e-07	0.00021656	0.000159652	0.218498	0.177698	0.0881884	0.384549		0	0
PF3D7_1424100	60S ribosomal protein L5, putative	1.18846	1.74618	2.15449	1.74198	1.00598	0.258477	-1.50992	-0.260748	-1.71099	-1.02141	-0.437233	0.0594198	-0.782819	-0.136716	-0.574842	-0.144177	-0.275018	-0.421587	-1.10426	-1.34164	-0.143054	-0.51005		0.780998	0.924413	0.725139	0.750794	0.762237	0.332802	0.00302366	0.727093	0.0118909	0.141791	0.0634494	0.241046	0.115387	0.148845	0.00969646	0.254631	0.267991	0.151446	0.296825	0.0745967	0.818453	0.37229		0	0
PF3D7_1426000	60S ribosomal protein L21	1.4783	1.86376	2.4939	2.28272	0.927593	1.06809	-0.421766	0.0660347	-0.0976408	0.341336	0.257131	0.563689	0.455649	0.326498	-0.246019	0.270138	-0.105706	-0.212258	-0.181869	-0.383055	-0.110137	0.330864		0.921547	0.839766	0.965232	0.780161	0.665088	0.70379	0.806529	0.847203	0.923747	0.7332	0.690622	0.921696	0.951341	0.743965	0.111982	1	0.522824	0.419737	0.884567	0.992475	0.853586	0.740603		0	0
PF3D7_1460700	60S ribosomal protein L27	0.653519	2.08694	2.37879	1.83583	0.949199	0.145541	-0.408263	0.115738	-0.222397	-0.19711	0.0661237	0.345968	0.192952	0.414211	0.282736	0.119025	-0.0436013	0.141032	0.0651587	-0.915406	-0.039177	0.0766454		0.302352	0.684816	0.934522	0.849467	0.691391	0.232905	0.832772	0.777156	0.777314	0.746264	0.42424	0.574091	0.702431	0.908371	0.990543	0.677782	0.640447	0.857656	0.910634	0.320055	0.930226	0.951627		0	0
PF3D7_0414000	structural maintenance of chromosomes protein 3, putative	NaN	NaN	2.96456	2.4053	NaN	NaN	-0.327113	NaN	0.453755	0.90026	1.65145	0.446698	0.88885	0.26906	0.127633	-0.109561	NaN	0.122507	0.953153	1.13863	0.365357	1.21974		1	1	0.62931	0.69626	1	1	0.993401	1	0.567666	0.334916	0.412492	0.728228	0.770004	0.641849	0.648184	0.296488	1	0.888759	0.258426	0.0311651	0.609596	0.0848999		0	0
PF3D7_0516900	60S ribosomal protein L2	1.3955	1.56999	2.49764	1.41392	1.29313	0.485964	-0.673923	-0.14965	0.065848	-0.267715	0.49774	0.497405	0.420078	0.373234	0.342782	0.129481	0.115166	0.00903064	-0.198278	-0.919302	0.170951	0.189927		0.991814	0.919204	0.962455	0.444707	0.927084	0.605556	0.381409	0.862362	0.907001	0.673248	0.972293	0.810733	0.91678	0.83062	0.868559	0.698948	0.978013	0.88593	0.871968	0.31656	0.826594	0.912121		0	0
PF3D7_0520000	40S ribosomal protein S9, putative	1.11696	1.88034	1.95457	1.73509	1.67419	0.963026	0.750778	0.529177	0.5144	0.400473	1.21083	0.870915	0.707083	0.745817	0.982583	0.704724	0.40882	0.460628	1.01278	0.734611	1.02687	0.790459		0.704899	0.827953	0.554019	0.743693	0.67239	0.79776	0.0407953	0.300915	0.5205	0.684134	0.60321	0.851172	0.877838	0.841658	0.0714652	0.295513	0.534699	0.389489	0.230733	0.113907	0.132886	0.293382		0	1
PF3D7_1006200	DNA/RNA-binding protein Alba 3	0.853676	2.26604	1.88752	1.79781	0.751035	0.252346	-0.266715	-0.383055	0.385044	0.163316	0.83875	1.27428	0.81492	0.898619	1.34585	1.19149	0.51662	0.337794	0.156008	0.401101	0.107152	0.177702		0.453548	0.569103	0.501404	0.809119	0.467516	0.326756	0.913458	0.587584	0.623458	0.886827	0.789703	0.633001	0.813454	0.758612	0.00629546	0.0265671	0.391578	0.549348	0.828694	0.268301	0.901802	0.927318		0	0
PF3D7_1007900	eukaryotic translation initiation factor 3 subunit D, putative	1.60796	1.74991	NaN	NaN	NaN	NaN	-0.711866	0.0503679	-0.228486	-0.250476	0.769772	0.135348	-0.25269	0.0531793	NaN	-0.0224743	0.0629506	0.152179	-1.10603	-0.558855	0.171079	-0.0997664		0.812933	0.921708	1	1	1	1	0.331966	0.869563	0.770323	0.690824	0.826046	0.312184	0.354126	0.324281	1	0.421081	0.863352	0.839043	0.296028	0.737864	0.826444	0.756034		0	0
PF3D7_1033700	bromodomain protein 1	NaN	2.03345	1.6591	2.31933	NaN	NaN	NaN	NaN	0.637007	0.605749	0.641731	1.38911	1.8887	1.12872	-0.299507	0.271705	NaN	0.230584	0.335712	-0.0835197	-0.373365	-0.285935		1	0.721031	0.343805	0.754779	1	1	1	1	0.431701	0.524919	0.894448	0.575461	0.291384	0.638902	0.0798519	0.996991	1	0.711212	0.672758	0.675675	0.586225	0.565595		0	0
PF3D7_1105000	histone H4	-0.0829426	1.90833	1.61471	1.04907	0.656359	0.421766	-0.294279	0.131203	0.171847	-0.562181	0.559443	0.680729	-1.50296	0.153398	0.70558	-0.487075	1.3862	-0.0392789	-0.331155	0.186689	0.0387171	-0.586116		0.0385847	0.808097	0.317311	0.207291	0.376707	0.519576	0.955177	0.755699	0.809504	0.40601	0.938859	0.959369	0.0141103	0.45686	0.274061	0.0373443	0.00578425	0.773127	0.771409	0.422369	0.983451	0.317311		0	0
PF3D7_1105400	40S ribosomal protein S4, putative	0.502738	1.56064	1.6559	1.74642	1.10024	0.745841	-0.656649	-0.769433	-0.465181	-0.581399	0.809908	0.710803	0.964731	0.539289	0.333767	0.522033	-0.00481218	0.383285	-0.875434	-0.635801	-0.428644	0.183966		0.213591	0.90879	0.341849	0.755391	0.884096	1	0.405342	0.248854	0.517671	0.391089	0.804849	0.942157	0.726148	0.95659	0.886746	0.544287	0.719075	0.48662	0.41195	0.633332	0.535345	0.919528		0	0
PF3D7_1230800	pre-mRNA-splicing regulator, putative	0.751292	1.7386	1.36631	1.57785	NaN	NaN	-0.405624	-0.387032	0.452912	0.721539	0.723078	1.26032	-0.0912793	0.372617	NaN	NaN	0.582074	0.268226	0.721416	0.208761	0.514097	0.570914		0.37148	0.929909	0.194153	0.588465	1	1	0.837925	0.583261	0.568336	0.444316	0.850867	0.64016	0.465774	0.829461	1	1	0.317311	0.652379	0.38732	0.40446	0.463108	0.479599		0	0
PF3D7_1232100	60 kDa chaperonin	1.5854	1.43647	2.1475	2.16735	NaN	0.23613	0.187768	0.83105	0.35242	0.151602	0.54498	0.603599	0.448901	0.385639	0.0156403	0.0269692	0.736821	-0.112767	-0.0788837	-0.797262	0.27739	0.280265		0.831637	0.772644	0.718856	0.861563	1	0.311111	0.330134	0.113389	0.650753	0.897155	0.946688	0.989397	0.944775	0.854019	0.426094	0.50375	0.180684	0.61103	0.964179	0.437888	0.7049	0.801179		0	0
PF3D7_1239200	AP2 domain transcription factor, putative	NaN	0.0820261	2.54925	2.38255	NaN	NaN	0.0453032	NaN	-0.157174	0.618694	0.643949	1.10247	1.4703	0.908767	0.350045	0.478587	0.0067647	0.875328	0.149519	0.0403633	0.104203	0.637738		1	0.0284707	0.924136	0.711587	1	1	0.482278	1	0.853228	0.515551	0.893255	0.723318	0.461777	0.753183	0.853958	0.615833	0.743179	0.0810834	0.834496	0.552244	0.905306	0.41703		0	0
PF3D7_1242700	40S ribosomal protein S17, putative	1.66335	1.98994	2.35293	2.19959	1.99624	1.17062	0.391328	0.393634	0.371615	0.131961	1.06157	0.975709	1.08807	0.930765	1.01421	1.19152	0.525267	0.377782	0.261711	0.152035	0.450063	0.501422		0.767488	0.750968	0.909854	0.838627	0.482105	0.616243	0.173405	0.430629	0.634634	0.914512	0.675755	0.792601	0.656793	0.741456	0.0596409	0.0265617	0.381203	0.493996	0.735709	0.451403	0.523671	0.549753		0	0
PF3D7_1358800	40S ribosomal protein S15	1.02091	1.70613	2.48486	2.00729	1.36709	0.935835	-0.582015	0.0032931	-0.0678632	-0.135404	0.339707	0.486711	1.12062	0.461462	0.359971	0.149905	-0.0890678	0.0560412	-0.0575568	-0.455229	0.0425042	-0.0553346		0.607259	0.953489	0.971959	0.976782	0.876171	0.822628	0.518583	0.937309	0.959281	0.812027	0.822276	0.793123	0.638948	0.999083	0.834082	0.740957	0.553222	0.99799	0.980736	0.88632	0.97892	0.804351		0	0
PF3D7_1408600	40S ribosomal protein S8e, putative	1.1505	1.61153	2.79011	1.78832	1.17951	1.29718	-0.51309	0.0316659	0.272143	-0.205643	0.557778	0.753531	0.27274	0.202904	0.536252	0.269251	0.152768	-0.0278618	0.191184	-0.633757	-0.0455207	0.118821		0.740273	0.965617	0.749019	0.799111	0.988876	0.515365	0.636058	0.896392	0.719877	0.737302	0.93976	0.917753	0.775997	0.532203	0.508927	0.998054	0.951758	0.79945	0.797413	0.636027	0.923338	0.999291		0	0
PF3D7_1417600	conserved Plasmodium protein, unknown function	NaN	NaN	3.74846	NaN	NaN	NaN	NaN	NaN	0.00374607	1.07646	1.60644	2.39912	2.00816	2.29244	NaN	NaN	NaN	NaN	0.793771	NaN	-0.966376	0.827359		1	1	0.224732	1	1	1	1	1	0.964879	0.24573	0.430171	0.198486	0.251701	0.197685	1	1	1	1	0.343422	1	0.175476	0.267641		0	0
PF3D7_1422700	conserved Plasmodium protein, unknown function	NaN	NaN	NaN	NaN	NaN	NaN	NaN	NaN	3.38543	0.94828	NaN	NaN	NaN	NaN	NaN	NaN	NaN	NaN	1.88272	1.1804	0.900645	3.42073		1	1	1	1	1	1	1	1	6.13023e-05	0.308765	1	1	1	1	1	1	1	1	0.0281166	0.0268079	0.189015	2.34797e-07		0	1
PF3D7_0206500	conserved Plasmodium protein, unknown function	2.31525	1.26091	3.70388	4.13249	NaN	NaN	NaN	NaN	NaN	NaN	NaN	NaN	NaN	NaN	NaN	NaN	NaN	NaN	NaN	NaN	NaN	NaN		0.322027	0.592355	0.241018	0.0502142	1	1	1	1	1	1	1	1	1	1	1	1	1	1	1	1	1	1		1	0
PF3D7_0316800	40S ribosomal protein S15A, putative	1.67111	1.70557	2.31014	NaN	1.28623	1.0292	-0.760749	-0.865127	-0.582642	-0.963104	0.847035	0.743303	0.316725	0.514635	0.555816	0.307751	0.494876	0.609486	-1.02629	-0.764856	-1.01742	-0.844546		0.761175	0.9539	0.869239	1	0.931855	0.73813	0.274671	0.192093	0.410449	0.165099	0.785367	0.923588	0.817479	0.970418	0.477353	0.927858	0.418415	0.238868	0.333368	0.474109	0.154279	0.171853		0	0
PF3D7_0320800	ATP-dependent RNA helicase DDX6	NaN	NaN	NaN	NaN	NaN	NaN	NaN	0.0388953	-0.706865	-0.385707	0.12618	0.125825	NaN	NaN	NaN	NaN	0.226878	0.259599	-1.04513	-1.53172	-1.69003	-1.49488		1	1	1	1	1	1	1	0.886005	0.312778	0.558093	0.500959	0.302571	1	1	1	1	0.823781	0.665689	0.324283	0.0327941	0.0190842	0.022138		0	0
PF3D7_0415900	60S ribosomal protein L15, putative	1.48481	1.49439	2.44718	1.68757	1.22398	0.808488	0.105544	0.382645	0.0464211	-0.487486	0.914794	0.797413	0.372283	0.259029	0.184852	0.0339239	0.553459	-0.0924781	-0.151042	-0.613437	-0.118461	0.251745		0.916041	0.835551	1	0.695298	0.974968	0.941079	0.413746	0.442402	0.925068	0.467149	0.750164	0.892769	0.8706	0.624626	0.777347	0.516029	0.348564	0.654313	0.908313	0.663078	0.844671	0.835883		0	0
PF3D7_0503300	serine/arginine-rich splicing factor 12	0.105008	0.97095	1.06599	1.33101	0.33308	-0.331132	-0.190223	-0.06226	-0.1109	-0.275722	-0.0295586	0.548818	0.212632	0.131345	0.337882	0.321441	0.195726	0.0734236	0.448267	-0.215989	0.405012	0.344758		0.0712484	0.3459	0.0970856	0.380399	0.155138	0.0323426	0.799272	0.971904	0.907968	0.665144	0.317311	0.896588	0.72035	0.42533	0.878436	0.901717	0.877208	0.971874	0.581371	0.81798	0.568591	0.72423		0	0
PF3D7_0516200	40S ribosomal protein S11	2.08008	2.66018	2.76311	2.68297	2.39928	1.95137	-0.0636956	0.0389249	-0.0986291	-0.255319	1.04789	1.35528	1.56501	1.33112	1.69782	1.70679	0.846874	1.5091	-0.326425	-0.333653	-0.211181	-0.0721745		0.459473	0.352825	0.768183	0.520602	0.292162	0.154921	0.620494	0.885963	0.922569	0.685869	0.682572	0.592158	0.418991	0.540759	0.000280643	0.000543752	0.114223	0.00196643	0.774933	0.949804	0.746962	0.785939		0	0
PF3D7_0605100	RNA-binding protein, putative	1.42798	NaN	0.402504	2.26257	NaN	NaN	-0.497995	-0.242938	-0.247234	-0.321466	0.20364	0.649186	0.444455	0.12573	0.565987	0.43047	0.160533	-0.0103502	-0.289016	-0.699907	-0.25147	-0.372283		0.964212	1	0.0140434	0.794229	1	1	0.663214	0.748332	0.748915	0.619615	0.609818	0.977441	0.940452	0.417511	0.461372	0.699541	0.938231	0.840261	0.80297	0.551412	0.705643	0.485844		0	0
PF3D7_0611400	SWIB/MDM2 domain-containing protein	1.48589	4.31657	4.11312	2.88854	NaN	NaN	NaN	NaN	3.21423	NaN	3.63052	NaN	-0.148417	NaN	NaN	NaN	NaN	NaN	NaN	NaN	NaN	NaN		0.915127	0.0146472	0.120124	0.407099	1	1	1	1	0.000140618	1	0.030332	1	0.424178	1	1	1	1	1	1	1	1	1		1	1
PF3D7_0719300	actin-related protein, putative	1.85124	NaN	3.55385	3.3351	NaN	NaN	NaN	NaN	NaN	NaN	1.7876	1.89953	2.46148	2.31287	NaN	0.548776	NaN	NaN	NaN	NaN	NaN	NaN		0.619983	1	0.301848	0.217072	1	1	1	1	1	1	0.361702	0.354007	0.135691	0.192729	1	0.502401	1	1	1	1	1	1		0	0
PF3D7_0730900	EMP1-trafficking protein	1.1304	1.72872	1.2719	0.0294261	-0.0999119	NaN	-0.776676	-0.0734089	-0.179841	-0.64957	0.174406	0.201327	0.630499	0.286568	0.431783	0.554655	0.107554	-0.0313951	-0.260826	-0.981634	-0.106716	-0.142479		0.719007	0.937082	0.158011	0.00806372	0.0322167	1	0.257555	0.957856	0.826652	0.340902	0.567514	0.384237	0.924086	0.672371	0.694163	0.493427	0.961211	0.791278	0.824269	0.264048	0.857255	0.710466		0	0
PF3D7_0823200	RNA-binding protein, putative	1.67758	1.27977	2.15056	1.07792	NaN	0.842335	-0.982819	-1.4756	-1.81208	-2.07779	0.321813	0.727547	0.0738203	0.347894	0.443925	0.429654	0.125122	0.277656	-2.35498	-2.22555	-2.33942	-2.38045		0.755933	0.610793	0.721604	0.221798	1	0.909357	0.0994449	0.0232397	0.00765376	0.00331103	0.793171	0.932586	0.597764	0.783308	0.671364	0.700997	1	0.637956	0.0237579	0.000630203	0.0012317	0.000395417		0	0
PF3D7_0826700	receptor for activated c kinase	1.2581	0.937464	1.48785	1.13315	NaN	0.762975	-0.638074	-1.17549	-1.25491	-0.747774	-0.537047	0.364998	0.182184	0.603928	-0.863441	1.01328	0.949722	0.0537932	-1.42395	-1.31615	NaN	-0.773574		0.85719	0.322374	0.249159	0.251559	1	0.983872	0.432054	0.0726461	0.0670487	0.276213	0.0388645	0.602016	0.692696	0.920406	0.000536937	0.0736419	0.0711429	0.992613	0.175567	0.0826061	1	0.205626		0	0
PF3D7_1002400	RNA-binding protein, putative	0.998773	1.14404	0.75292	0.564862	0.862114	0.176071	-0.551437	0.256563	0.138683	0.352639	0.104337	0.282825	1.13113	0.208328	0.230572	0.519735	0.17594	0.308269	0.569102	-0.176961	0.365021	0.423546		0.585639	0.484223	0.041829	0.0548145	0.58796	0.257533	0.569298	0.589899	0.839765	0.723729	0.472235	0.486097	0.633228	0.540823	0.885394	0.547965	0.91145	0.592092	0.490261	0.775185	0.609949	0.633943		0	0
PF3D7_1006800	single-strand telomeric DNA-binding protein GBP2, putative	0.847997	0.769477	2.23389	1.35148	0.536948	0.329885	-0.330755	0.510909	-0.302102	-0.25411	0.553459	0.379113	0.329985	0.168398	0.655901	-0.352081	-0.0982739	-0.421372	-0.121173	-0.592349	-0.0557263	0.207095		0.448744	0.2204	0.797783	0.39572	0.279	0.408472	0.986136	0.316696	0.68742	0.687105	0.942098	0.623117	0.83009	0.479035	0.33372	0.0871164	0.536296	0.15163	0.931399	0.691624	0.912267	0.890837		0	0
PF3D7_1022400	serine/arginine-rich splicing factor 4	1.03203	0.769084	1.47379	0.892044	1.33382	0.263733	-0.331155	0.179351	0.0787465	-0.302758	0.396707	0.289175	0.251568	0.0699364	0.278104	0.101629	0.340505	0.0969617	0.441483	-0.221568	0.422233	0.327077		0.618252	0.220192	0.24229	0.140252	0.899022	0.338042	0.98534	0.690153	0.895031	0.638073	0.91643	0.494604	0.756248	0.344511	1	0.643134	0.637393	0.931922	0.586711	0.824145	0.551204	0.745087		0	0
PF3D7_1126200	40S ribosomal protein S18, putative	1.79373	1.73836	2.05655	3.37427	1.77362	0.722563	-0.739276	-0.0476779	-0.308841	-0.351628	0.258459	0.243438	0.606632	0.228926	0.214747	-0.171719	-0.0899121	0.333662	-0.40878	-0.518031	-1.30982	0.201991		0.663857	0.930084	0.638895	0.204119	0.610522	0.963104	0.29895	0.990291	0.679998	0.59036	0.692677	0.435142	0.938559	0.574186	0.847645	0.224404	0.551659	0.555239	0.714281	0.795516	0.0681175	0.897157		0	0
PF3D7_1149000	antigen 332, DBL-like protein	NaN	NaN	NaN	NaN	NaN	-0.23634	-1.62407	0.461422	-0.862759	-0.0287106	-0.512431	-0.2444	0.242694	-0.484293	0.0604624	0.441968	-0.251573	0.038836	0.072586	-0.7554	-0.148817	-0.111298		1	1	1	1	1	0.0509643	0.00115129	0.362124	0.213789	0.928658	0.0440168	0.0688348	0.748017	0.0225022	0.50927	0.679156	0.297041	0.956856	0.903887	0.48498	0.812338	0.743639		0	0
PF3D7_1212700	eukaryotic translation initiation factor 3 subunit A, putative	0.122871	0.721325	NaN	1.96308	NaN	NaN	-0.744608	0.582318	-0.220597	0.0965452	0.0713507	0.412577	-0.312742	-0.0601858	-0.199338	0.191014	0.00891703	-0.0294175	0.0729976	-0.445091	-0.824673	0.272785		0.0752836	0.195984	1	0.986807	1	1	0.292792	0.258031	0.779384	0.945906	0.430631	0.674368	0.317311	0.208004	0.147675	0.827775	0.747689	0.795849	0.903514	0.901152	0.245583	0.810245		0	0
PF3D7_1212900	bromodomain protein 2, putative	0.461005	0.312599	4.41041	2.20144	NaN	1.39695	0.00144204	0.285056	0.10286	0.226983	0.585155	1.42469	1.99729	0.956543	0.702303	0.429304	-0.0335105	NaN	0.947928	-0.502534	0.222928	-0.155361		0.192736	0.0619039	0.067009	0.83731	1	0.442355	0.535819	0.554675	0.87272	0.83107	0.924955	0.558148	0.255148	0.72779	0.277756	0.701621	0.66056	1	0.260958	0.817716	0.766443	0.696915		1	0
PF3D7_1252100	rhoptry neck protein 3	1.30766	1.9098	NaN	NaN	NaN	NaN	-0.655467	NaN	1.08583	-1.95423	0.404358	0.164302	-0.352971	0.110044	NaN	NaN	0.336398	-0.1503	0.00805652	0.126077	-0.263213	-2.39512		0.912292	0.807063	1	1	1	1	0.407012	1	0.1894	0.00568239	0.929188	0.342631	0.294105	0.396118	1	1	0.643825	0.534516	0.962685	0.473872	0.693756	0.000365372		0	0
PF3D7_1305900	conserved Plasmodium protein, unknown function	0.306729	1.32923	NaN	0.783117	NaN	0.402035	-0.323805	1.04513	0.181039	-0.250962	0.354339	0.389659	0.1121	0.188299	0.772646	0.362399	0.399007	0.651111	0.152768	-0.361656	0.411643	0.295659		0.128561	0.660302	1	0.104553	1	0.494475	1	0.0485811	0.801165	0.690327	0.846258	0.639087	0.630629	0.509339	0.205744	0.824249	0.548924	0.205321	0.831591	0.981521	0.561865	0.782604		0	1
PF3D7_1307800	fork head domain protein, putative	0.716508	0.144935	NaN	NaN	-1.33986	NaN	-0.16125	-0.620117	0.104605	0.0273514	-0.207994	-0.263515	0.394953	0.0444491	0.0828389	0.442634	0.0688771	0.270573	0.166972	-0.051024	0.0489337	0.286058		0.345839	0.0355178	1	1	2.62441e-05	1	0.756984	0.359093	0.871109	0.990729	0.169232	0.0628548	0.892459	0.314054	0.55377	0.677981	0.876268	0.648776	0.818912	0.642256	0.97123	0.794175		0	0
PF3D7_1330800	RNA-binding protein, putative	0.32458	2.77418	2.88509	1.76371	0.123799	NaN	-0.560494	0.175941	0.220949	0.475555	0.54409	0.82332	-0.659517	NaN	0.0936954	0.68557	-0.139442	0.438444	-0.0468912	0.209829	-0.759307	0.279862		0.135004	0.30152	0.682872	0.773347	0.0767829	1	0.554033	0.694727	0.765231	0.62373	0.94717	0.878068	0.154516	1	0.576026	0.317311	0.463931	0.416068	0.989021	0.403606	0.283808	0.801667		0	0
PF3D7_1338200	60S ribosomal protein L6-2, putative	0.267236	1.43667	2.64704	1.74395	1.43643	0.529635	0.081885	0.204432	-0.0164537	-0.0926134	0.78902	0.689567	0.208143	0.200299	0.918921	-0.173767	0.822934	-0.199123	-0.254169	-0.608526	0.0211954	0.756599		0.11516	0.772853	0.852086	0.75284	0.828895	0.667455	0.439947	0.656874	0.983759	0.858453	0.815864	0.954309	0.716249	0.528088	0.101084	0.222264	0.126736	0.442786	0.829318	0.669686	0.995974	0.318421		0	0
PF3D7_1441200	60S ribosomal protein L1, putative	1.12928	1.46594	2.46916	2.2039	1.2447	0.607111	-0.255288	-0.47176	-0.0819802	-0.202888	0.102188	0.819776	0.229588	0.520707	0.444455	0.0639671	0.312549	-0.154324	-0.127053	-0.464145	-0.213471	0.030855		0.717827	0.804488	0.983644	0.835568	0.9606	0.782791	0.896226	0.49488	0.94242	0.740192	0.469459	0.880077	0.735913	0.967011	0.670375	0.5708	0.681683	0.526608	0.926849	0.873307	0.744593	0.900078		0	0
PF3D7_1451100	elongation factor 2	0.975777	NaN	NaN	NaN	NaN	NaN	-1.08853	-0.835197	-1.72771	-1.00245	0.196607	NaN	NaN	NaN	NaN	NaN	NaN	-0.111833	-2.22176	-1.73721	-2.01736	-2.22583		0.563566	1	1	1	1	1	0.0558976	0.208718	0.0110712	0.149075	0.599514	1	1	1	1	1	1	0.612995	0.0330636	0.0119106	0.00525036	0.000887435		0	0
PF3D7_1466400	AP2 domain transcription factor AP2-SP	2.09778	0.591571	3.30255	2.92073	NaN	NaN	NaN	NaN	0.638305	1.07203	1.9062	2.91094	2.37039	2.65227	NaN	NaN	NaN	NaN	-0.675304	0.27343	NaN	0.935338		0.448106	0.14014	0.424855	0.390764	1	1	1	1	0.43081	0.247748	0.320807	0.0981898	0.154868	0.123221	1	1	1	1	0.531569	0.354669	1	0.201393		0	0
PF3D7_0307200	60S ribosomal protein L7, putative	1.2249	0.895717	2.3978	2.03032	1.12611	0.966884	-0.550021	-0.413702	-0.193206	0.23265	0.229096	0.216753	0.628167	0.587208	0.339707	-0.131853	-0.368439	0.3359	0.0184917	-0.642101	-0.217591	0.045357		0.820659	0.294542	0.9527	0.960113	0.918165	0.794247	0.571702	0.554662	0.811074	0.826143	0.647757	0.402446	0.925499	0.929753	0.874755	0.269035	0.171839	0.552045	0.953155	0.625055	0.740335	0.916368		0	0
PF3D7_0309600	60S acidic ribosomal protein P2	1.60336	1.33054	1.85344	1.78428	2.04824	0.840991	-0.420241	-0.463832	-0.38711	-0.230941	0.224411	1.17208	0.22885	0.268973	0.27023	0.422559	-0.111259	-0.0229004	-0.449533	-0.150949	-0.138918	-0.568324		0.816737	0.661631	0.475703	0.794875	0.454381	0.910615	0.809484	0.502836	0.596215	0.710946	0.640702	0.686169	0.735233	0.641699	0.980951	0.713696	0.512874	0.810962	0.684896	0.747028	0.822849	0.329668		0	0
PF3D7_0628600	DNA methyltransferase 1-associated protein 1, putative	NaN	3.89522	2.77726	3.28026	NaN	NaN	NaN	NaN	NaN	NaN	2.72803	2.37925	3.07327	-0.515914	NaN	NaN	NaN	NaN	NaN	NaN	NaN	NaN		1	0.0397437	0.758119	0.236185	1	1	1	1	1	1	0.120703	0.203518	0.050144	0.0183719	1	1	1	1	1	1	1	1		1	0
PF3D7_0629200	DnaJ protein, putative	-0.265275	3.2616	NaN	NaN	NaN	NaN	-0.318236	0.418331	-2.35203	-0.707878	1.86715	2.12243	1.9146	2.52193	2.43029	2.56713	0.79427	2.02991	-0.141001	-0.739675	-0.851313	0.429965		0.020052	0.139389	1	1	1	1	0.991542	0.404843	0.000507484	0.301408	0.333926	0.277024	0.28244	0.14715	3.65701e-08	3.21775e-08	0.143092	2.60723e-05	0.916066	0.503354	0.23109	0.6268		0	0
PF3D7_0716800	eukaryotic translation initiation factor 3 subunit I, putative	-0.504735	0.462257	NaN	2.25078	NaN	NaN	-0.109608	0.664837	-0.17674	0.254788	0.0961269	0.685361	-0.140126	0.703008	0.427821	0.350706	1.36014	0.295411	0.0224743	-0.367706	-0.0159284	0.512534		0.00775363	0.097551	1	0.802494	1	1	0.683456	0.200179	0.830278	0.806965	0.461678	0.956716	0.430076	0.865288	0.701666	0.846224	0.0068773	0.611172	0.949519	0.98838	0.955513	0.538205		0	0
PF3D7_0813900	40S ribosomal protein S16, putative	0.872159	1.76886	2.22083	1.79236	1.52937	0.343879	-0.575551	-0.301705	-0.202605	0.438796	0.333882	0.675904	0.421156	0.195599	0.222063	0.493845	-0.209511	0.340276	-0.655899	-0.442227	-0.609618	0.30961		0.469383	0.907986	0.785692	0.803365	0.766513	0.42442	0.529106	0.679064	0.800162	0.653019	0.812772	0.962132	0.917825	0.520703	0.865058	0.590238	0.354259	0.545826	0.544038	0.905348	0.385824	0.765877		0	0
PF3D7_0831700	heat shock protein 70	NaN	NaN	NaN	NaN	NaN	NaN	NaN	NaN	NaN	NaN	NaN	NaN	NaN	NaN	NaN	NaN	NaN	NaN	2.46785	NaN	NaN	0.665615		1	1	1	1	1	1	1	1	1	1	1	1	1	1	1	1	1	1	0.00415201	1	1	0.39242		0	0
PF3D7_0922100	ubiquitin-like protein, putative	NaN	NaN	-1.40939	NaN	NaN	NaN	0.581303	NaN	0.968496	0.927935	0.251446	-0.194591	0.125122	-0.332278	NaN	0.270312	-0.236113	-0.283803	1.21033	0.68629	1.23475	0.565844		1	1	3.60969e-06	1	1	1	0.0848909	1	0.240064	0.319675	0.681844	0.0866368	0.641983	0.055466	1	0.999666	0.317311	0.307079	0.154183	0.130479	0.0695855	0.484547		0	1
PF3D7_0935800	cytoadherence linked asexual protein 9	1.56608	1.5457	NaN	1.42194	NaN	NaN	-0.0947107	-0.672561	-0.287906	-0.283448	0.289834	0.307448	0.440102	0.31901	0.543892	0.462078	0.190552	-0.316377	-0.0327576	-0.537843	0.0308304	0.539457		0.847722	0.892177	1	0.451239	1	1	0.662757	0.317311	0.703152	0.657361	0.741897	0.519521	0.93622	0.730346	0.496469	0.644064	0.886143	0.263129	1	0.767377	0.992888	0.510739		0	0
PF3D7_1004000	60S ribosomal protein L13, putative	1.06302	1.64489	2.26315	2.11416	1.16234	0.584955	-0.307823	-0.0688771	0.0429245	-0.0615688	0.193709	0.242379	0.368377	0.226341	0.0877344	0.215295	0.117429	-0.0180643	-0.247851	-0.641639	-0.230939	-0.0323829		0.649335	0.998063	0.825044	0.899645	0.9661	0.749187	0.975729	0.963565	0.928324	0.892455	0.59529	0.433817	0.866843	0.569947	0.563753	0.880139	0.983009	0.822223	0.834117	0.625661	0.726599	0.829619		0	0
PF3D7_1026800	40S ribosomal protein S2	1.1038	1.09567	1.44874	0.409815	1.33588	0.244463	-0.519115	-0.253263	-0.480096	-0.705403	-0.18146	-0.200002	-0.521598	-0.450591	-0.260446	-0.302992	-0.364273	-1.08604	-1.81777	-0.897705	-0.983104	-1.1232		0.69118	0.442812	0.230385	0.0330517	0.897605	0.319088	0.625352	0.735994	0.503299	0.30302	0.187182	0.084539	0.209398	0.0277706	0.102449	0.115063	0.175486	0.000611509	0.0822171	0.336252	0.168302	0.0782019		0	0
PF3D7_1106000	RuvB-like helicase 2	3.98231	0.58801	3.02714	3.80154	2.25296	1.4671	-0.244651	0.963054	0.278936	-0.0788831	2.55366	3.09443	2.33173	2.2816	0.722553	0.928979	0.552475	0.0786398	-0.268521	-0.159629	-0.11182	0.501851		0.00566358	0.138801	0.588456	0.097371	0.354366	0.394781	0.880228	0.0682935	0.713928	0.873463	0.151796	0.0741697	0.163602	0.200354	0.25546	0.112758	0.349672	0.963011	0.818441	0.756388	0.851782	0.549305		2	1
PF3D7_1124300	conserved Plasmodium protein, unknown function	NaN	0.712977	2.80333	1.6148	1.55184	NaN	-0.196889	NaN	NaN	0.0676515	-0.14626	1.44938	0.789854	0.652289	0.224781	-0.148088	NaN	NaN	0.372952	-0.274888	0.00432164	-0.0980152		1	0.191961	0.739684	0.623601	0.751643	1	0.809089	1	1	0.971583	0.213114	0.546285	0.828324	0.893438	0.871546	0.250174	1	1	0.641894	0.883564	0.977576	0.757921		0	0
PF3D7_1211400	heat shock protein DNAJ homologue Pfj4	NaN	2.77241	1.8869	3.11553	NaN	NaN	NaN	1.0017	0.656908	0.932306	1.89091	2.39176	1.90716	1.85851	1.21667	0.880046	1.0795	0.940783	0.733528	-0.250719	0.55719	0.649254		1	0.302279	0.500927	0.300645	1	1	1	0.0583162	0.418164	0.317311	0.325901	0.20034	0.28499	0.325701	0.0163298	0.142069	0.0367466	0.0595723	0.379743	0.856529	0.424656	0.406755		0	1
PF3D7_1302800	40S ribosomal protein S7, putative	1.17696	1.98673	1.71708	2.2632	NaN	NaN	-0.478829	-0.759667	-0.710048	-1.27983	0.439144	0.781777	-0.203718	0.55892	0.854475	0.278426	0.253021	0.349364	-0.256252	-0.967095	-0.760651	-0.152768		0.768591	0.753189	0.38047	0.793793	1	1	0.698339	0.255246	0.310496	0.0675048	0.987376	0.90166	0.386067	0.945588	0.140286	0.984084	0.779557	0.533024	0.827737	0.275724	0.282984	0.699636		0	0
PF3D7_1346300	DNA/RNA-binding protein Alba 2	1.61023	1.81665	1.77631	0.62736	0.637842	1.15338	-0.794958	-0.13014	-1.2427	-0.7376	-0.238187	1.12828	0.27858	0.665729	0.339594	0.901634	-0.0384508	0.46339	-1.22391	-1.32861	-1.39453	-0.949199		0.811057	0.873516	0.420316	0.0664691	0.36031	0.630629	0.238839	0.886664	0.0698253	0.282497	0.150413	0.70946	0.781471	0.885964	0.874984	0.128487	0.650681	0.386254	0.246145	0.0786089	0.0523804	0.129874		0	0
PF3D7_1441400	FACT complex subunit SSRP1, putative	2.03348	2.83743	3.59264	3.25044	NaN	0.0630172	-0.136506	0.313154	-0.287237	-0.116764	0.813525	0.907738	-0.0776042	0.364738	0.365469	1.70223	NaN	-0.195221	-1.02078	-0.611456	0.268315	0.119448		0.490158	0.275314	0.285221	0.247067	1	0.174813	0.72143	0.520977	0.703897	0.83218	0.802945	0.830479	0.476056	0.814679	0.823119	0.000566337	1	0.449768	0.336058	0.665741	0.715035	1		0	0
PF3D7_0310500	ATP-dependent RNA helicase DHX57, putative	NaN	NaN	NaN	NaN	NaN	NaN	-0.217206	-0.126841	0.521453	1.01136	0.300534	0.193041	NaN	NaN	NaN	0.352087	NaN	NaN	1.01678	0.275105	0.68428	0.735692		1	1	1	1	1	1	0.839194	0.890785	0.515149	0.276522	0.758938	0.374666	1	1	1	0.843623	1	1	0.228955	0.353433	0.32267	0.33456		0	0
PF3D7_0614500	60S ribosomal protein L19	1.79855	1.39479	2.52404	2.42903	0.933119	0.506394	-0.303721	-0.0659858	0.254957	0.243831	0.445727	0.206429	0.854634	0.546477	0.373286	0.210947	-0.0351948	-0.0468402	-0.0365703	-0.592158	0.0255958	0.0682564		0.660134	0.728258	0.942838	0.680401	0.671778	0.634197	0.969503	0.967208	0.735002	0.816444	0.998403	0.390202	0.790033	0.95256	0.807589	0.870716	0.657185	0.755834	0.997038	0.691885	0.999152	0.942161		0	0
PF3D7_0706500	conserved Plasmodium protein, unknown function	1.23952	2.17534	NaN	0.771569	0.345851	NaN	-0.363549	-0.469157	0.120883	-0.0760118	0.439995	1.38873	0.581785	2.85111	0.32435	NaN	-0.17184	0.0593446	0.179511	-0.653519	-0.0437797	-0.280362		0.836702	0.626551	1	0.101236	0.1614	1	0.920851	0.497485	0.856109	0.876608	0.988802	0.575646	0.953647	0.0927004	0.905808	1	0.411034	0.995811	0.80776	0.610176	0.925228	0.57095		0	0
PF3D7_1016300	glycophorin binding protein	1.48021	1.3833	1.97037	1.45918	0.03492	0.529593	-0.695022	-0.383939	0.274172	0.270782	0.132906	-0.169797	0.319271	0.111929	0.55768	0.285319	0.139731	0.17736	0.0183493	-0.566961	0.14274	-0.156008		0.919927	0.716177	0.566807	0.482276	0.0551774	0.667395	0.353381	0.586621	0.718098	0.793182	0.509986	0.0967938	0.819897	0.398654	0.474402	0.97085	0.974495	0.797343	0.953285	0.726578	0.859696	0.696237		0	0
PF3D7_1103600	actin-like protein, putative	NaN	NaN	NaN	2.89475	NaN	NaN	NaN	NaN	NaN	NaN	2.26858	1.82118	1.85004	2.51474	NaN	NaN	NaN	0.146962	NaN	0.976872	NaN	0.848739		1	1	1	0.403917	1	1	1	1	1	1	0.215233	0.384009	0.305079	0.148567	1	1	1	0.847743	1	0.0542156	1	0.253459		0	0
PF3D7_1124900	60S ribosomal protein L35, putative	0.604261	0.911913	NaN	NaN	1.28422	NaN	0.489748	0.118946	0.50711	0.0131013	0.0803848	0.15234	0.937269	0.486509	0.352758	0.37737	-0.0614357	0.018688	0.315566	-0.452279	1.25671	0.356162		0.270995	0.305143	1	1	0.933247	1	0.121454	0.77269	0.526061	0.974931	0.441809	0.329829	0.741925	0.986204	0.848514	0.796315	0.605544	0.908839	0.689692	0.890631	0.064669	0.710884		0	0
PF3D7_1133200	conserved Plasmodium protein, unknown function	2.02088	1.68427	1.73587	2.09419	NaN	NaN	-0.287977	-0.279412	0.0227584	0.0493972	1.01006	1.00906	0.617298	0.203884	NaN	0.354483	0.249142	-0.00590291	0.0234682	-0.613532	-0.598894	0.483198		0.49864	0.969393	0.392851	0.914012	1	1	0.945623	0.70506	0.947126	0.987822	0.701551	0.774187	0.932088	0.533755	1	0.839113	0.786078	0.850699	0.948612	0.662952	0.393904	0.568954		0	0
PF3D7_1134100	protein disulfide isomerase	NaN	0.684387	1.17255	1.05526	NaN	-0.286645	-0.6986	-0.0418037	-1.38756	-1.06399	0.414893	0.088899	-0.596165	2.62175	0.618615	NaN	NaN	-0.116764	-2.0318	-1.02418	-1.47381	-3.95856		1	0.178644	0.125735	0.210344	1	0.0401944	0.348761	0.997701	0.0423264	0.126431	0.946785	0.267178	0.178192	0.128531	0.38362	1	1	0.602654	0.0516119	0.231858	0.0405248	7.47932e-09		0	0
PF3D7_1309100	60S ribosomal protein L24, putative	1.73361	1.91414	2.76702	2.65717	1.61847	1.4069	0.437441	1.56918	0.28629	1.46925	1.26087	1.33876	1.39797	0.888995	0.678613	0.436842	0.348912	0.282562	0.399882	-0.339251	0.461109	0.456207		0.710981	0.803994	0.765402	0.535918	0.708091	0.435413	0.147302	0.00344756	0.707508	0.109849	0.579694	0.600387	0.496033	0.763772	0.305477	0.688216	0.624314	0.630507	0.61995	0.956141	0.512941	0.597966		0	1
PF3D7_1345100	thioredoxin 2	0.860128	0.171271	1.32366	0.973894	0.878608	-0.433173	0.181802	0.445401	-0.0287784	-0.319387	-0.0329938	-0.267476	0.125651	-0.618896	0.0851526	0.152564	0.109561	-0.309758	0.0107799	-0.0816123	-0.360416	0.177604		0.459042	0.0388826	0.177137	0.172754	0.606997	0.0191332	0.335805	0.377665	0.995284	0.621655	0.313832	0.061671	0.642446	0.00915073	0.558477	0.746488	0.96564	0.271688	0.960198	0.673695	0.59846	0.927439		0	0
PF3D7_1366300	conserved Plasmodium protein, unknown function	NaN	NaN	NaN	NaN	NaN	NaN	-0.0569413	NaN	0.452068	0.390983	1.14156	0.93509	0.871055	1.71066	NaN	NaN	NaN	NaN	0.77543	0.260774	0.32987	0.382043		1	1	1	1	1	1	0.611447	1	0.569006	0.691925	0.636444	0.815185	0.780403	0.379531	1	1	1	1	0.354238	0.364096	0.647365	0.680929		0	0
PF3D7_1366900	conserved Plasmodium protein, unknown function	NaN	NaN	NaN	1.91246	NaN	NaN	-1.09758	-0.867896	-0.994873	-1.14366	NaN	NaN	NaN	NaN	NaN	NaN	0.0985544	-0.457122	-1.54221	-0.314639	-1.22193	-1.59177		1	1	1	0.931889	1	1	0.0530574	0.190605	0.149485	0.101203	1	1	1	1	1	1	0.941371	0.123323	0.141652	0.928311	0.0883637	0.0152946		0	0
PF3D7_1412500	actin II	2.86041	3.7305	NaN	NaN	NaN	NaN	NaN	NaN	NaN	NaN	2.04065	0.111913	-1.60244	NaN	NaN	NaN	NaN	NaN	NaN	NaN	NaN	NaN		0.116137	0.0566437	1	1	1	1	1	1	1	1	0.278251	0.288887	0.00999471	1	1	1	1	1	1	1	1	1		1	0
PF3D7_1437900	HSP40, subfamily A	1.59813	NaN	NaN	NaN	NaN	NaN	0.444243	0.511115	0.063779	0.160363	1.50243	1.73485	1.7896	1.69918	1.74966	NaN	1.70788	1.18965	0.117163	-0.498864	0.22848	0.17158		0.82107	1	1	1	1	1	0.14372	0.316516	0.908923	0.889429	0.472665	0.418806	0.327333	0.383927	0.00016642	1	0.000532753	0.0157623	0.863556	0.822997	0.760094	0.934939		0	0
PF3D7_1464000	YL1 nuclear protein, putative	NaN	-0.720191	NaN	3.61851	NaN	NaN	0.598746	NaN	NaN	0.314553	2.68587	1.06468	3.48993	NaN	NaN	0.870176	NaN	NaN	0.416732	NaN	NaN	NaN		1	0.000909385	1	0.135805	1	1	0.0790555	1	1	0.7558	0.12772	0.743766	0.0228116	1	1	0.148635	1	1	0.606388	1	1	1		0	1
PF3D7_1473700	nucleoporin NUP116/NSP116, putative	NaN	3.51711	3.52507	NaN	NaN	NaN	NaN	NaN	NaN	NaN	2.25544	2.93567	2.29904	3.12595	NaN	4.03772	NaN	NaN	NaN	NaN	0.106214	0.409048		1	0.0870283	0.314597	1	1	1	1	1	1	1	0.218561	0.0946292	0.171275	0.0608287	1	1.20029e-19	1	1	1	1	0.902916	0.650201		1	0
PF3D7_1475600	bromodomain protein, putative	NaN	2.54549	2.8678	NaN	NaN	NaN	NaN	NaN	NaN	NaN	3.33928	1.10064	2.02677	2.24475	NaN	0.563284	NaN	-0.0629506	0.329181	-1.1908	NaN	NaN		1	0.40969	0.69475	1	1	1	1	1	1	1	0.049112	0.724302	0.245879	0.209618	1	0.480412	1	0.719404	0.67823	0.132616	1	1		0	0
PF3D7_0505200	actin-like protein, putative	1.73401	2.76112	NaN	NaN	NaN	NaN	NaN	NaN	1.17798	1.20786	2.07396	2.84539	2.95979	2.86902	-0.411311	NaN	NaN	NaN	NaN	-0.0124972	NaN	NaN		0.710672	0.307135	1	1	1	1	1	1	0.155501	0.191099	0.268331	0.108144	0.0611839	0.0902792	0.0365658	1	1	1	1	0.603558	1	1		0	0
PF3D7_0517000	60S ribosomal protein L12, putative	1.41484	0.88598	2.52261	2.08125	1.04649	0.479754	-0.322632	-0.447526	-0.0507415	-0.219711	0.28948	0.542857	0.759667	0.103348	0.438293	0.0557562	0.0461418	-0.305679	0.081067	-0.468531	0.0749164	-0.164915		0.975377	0.28829	0.9439	0.923334	0.814082	0.596967	0.998218	0.519407	0.979754	0.722605	0.741335	0.886553	0.846314	0.387193	0.681904	0.555559	0.826931	0.277058	0.896192	0.866919	0.940186	0.686927		0	0
PF3D7_0519400	40S ribosomal protein S24	1.20814	1.61564	2.32981	1.99873	1.43376	0.701623	0.000144286	0.263646	-0.114223	-0.0413831	0.666757	0.933711	0.579373	0.478527	0.962734	0.379977	0.269632	-0.081885	-0.220177	-0.278461	0.0549179	0.240333		0.802352	0.970213	0.887878	0.982978	0.830704	0.92998	0.537447	0.581046	0.90402	0.914674	0.881	0.815954	0.955113	0.990686	0.0798212	0.791475	0.751815	0.677395	0.855206	0.887573	0.964074	0.849863		0	0
PF3D7_0523000	multidrug resistance protein 1	1.35044	1.96776	NaN	NaN	1.24513	NaN	-0.692199	-0.424815	-0.726568	-0.451963	0.240375	0.323624	0.214249	0.101567	0.701593	0.233532	-0.0232111	0.171125	-0.610565	-0.671837	-0.586514	-0.110631		0.960202	0.766375	1	1	0.960305	1	0.357054	0.542952	0.298824	0.497926	0.664873	0.542108	0.721829	0.384839	0.278561	0.919828	0.681345	0.80762	0.573721	0.586639	0.403358	0.744355		0	0
PF3D7_0705700	40S ribosomal protein S29, putative	0.428142	1.60126	2.27122	2.17677	1.98306	0.909933	-0.203984	-0.183836	0.686613	0.334007	0.43328	0.585129	1.44483	0.899614	1.21735	1.1839	0.950916	0.332753	0.572502	-0.156914	1.3938	0.40947		0.177399	0.954116	0.832593	0.854843	0.489281	0.846485	0.819573	0.820105	0.398431	0.739363	0.977553	0.958025	0.473689	0.758079	0.016252	0.0278391	0.0707344	0.556538	0.487814	0.753457	0.0400575	0.649726		0	0
PF3D7_0727800	cation transporting ATPase, putative	0.788352	NaN	NaN	NaN	NaN	NaN	NaN	NaN	-0.147857	0.0623242	0.276437	0.190783	0.529471	0.69129	-0.968831	-0.346078	0.0724488	0.0454761	0.379621	-0.134484	0.478609	0.395473		0.400061	1	1	1	1	1	1	1	0.864201	0.976321	0.720737	0.372085	0.985463	0.871778	0.000156073	0.0902075	0.884068	0.972723	0.636429	0.729375	0.49618	0.665578		0	0
PF3D7_0812400	karyopherin alpha	2.89554	2.2659	NaN	1.64314	3.45049	NaN	-0.358269	-0.127897	0.271904	-0.122076	1.07505	1.81604	1.27923	2.02444	0.1129	0.282404	-0.0434377	-0.0426443	-0.120483	-0.175557	NaN	0.0459973		0.107697	0.569188	1	0.651144	0.0491266	1	0.931338	0.889465	0.720087	0.826424	0.669062	0.38603	0.555077	0.271516	0.616397	0.976447	0.640771	0.765415	0.931933	0.773657	1	0.917089		1	0
PF3D7_0903900	60S ribosomal protein L32	1.29672	1.95926	2.68163	1.97523	1.27697	0.640389	-0.346701	0.267531	0.0513026	-0.0961269	0.218099	0.342744	-0.299205	0.234839	0.229588	-0.0706641	0.111298	-0.17479	-0.2283	-0.631617	-0.0297501	0.296368		0.900084	0.772302	0.826861	1	0.938257	0.834016	0.954352	0.576218	0.920524	0.854621	0.631248	0.569422	0.325382	0.58394	0.883038	0.348735	0.969474	0.487338	0.849004	0.638855	0.940473	0.781752		0	0
PF3D7_0912500	SAP domain-containing protein, putative	NaN	NaN	NaN	NaN	NaN	NaN	-0.663968	-0.445727	-0.0628816	-0.220701	0.323197	0.86741	1.20764	0.461939	NaN	1.3995	0.31823	0.289704	-1.02947	-0.47633	-0.206113	-0.85591		1	1	1	1	1	1	0.395094	0.521254	0.965235	0.721574	0.795413	0.853147	0.592265	1	1	0.00655729	0.672587	0.619727	0.331825	0.855581	0.752215	0.166855		0	0
PF3D7_0929200	RNA-binding protein, putative	NaN	NaN	NaN	NaN	NaN	NaN	-0.811346	-0.746141	-0.655717	-0.840524	NaN	NaN	-0.343403	NaN	NaN	NaN	-0.0292199	-0.179129	-0.707548	-1.62989	-1.08605	-1.54285		1	1	1	1	1	1	0.222896	0.264287	0.350975	0.223313	1	1	0.299518	1	1	1	0.669188	0.479221	0.511177	0.0205457	0.128919	0.0184735		0	0
PF3D7_1104400	thioredoxin, putative	NaN	NaN	NaN	NaN	NaN	NaN	-0.822146	-0.689568	-2.91975	-1.92064	NaN	NaN	NaN	NaN	NaN	NaN	NaN	NaN	-3.67523	-2.7155	-4.08681	-3.62398		1	1	1	1	1	1	0.212814	0.304475	1.50318e-05	0.00655044	1	1	1	1	1	1	1	1	0.00039042	1.5272e-05	1.91284e-08	1.1231e-07		0	0
PF3D7_1130100	60S ribosomal protein L38	1.38587	1.50906	2.35007	2.05337	1.55983	1.48681	0.30906	0.432552	0.344715	0.237252	0.573472	0.410984	0.811635	0.505431	0.214871	0.399407	-0.0314152	0.148449	0.518636	-0.394295	0.367036	0.583074		1	0.851666	0.907136	0.94345	0.74637	0.381986	0.228305	0.390422	0.65727	0.822148	0.93127	0.671891	0.815399	0.975583	0.84794	0.755674	0.664768	0.845262	0.527357	0.975886	0.607833	0.467847		0	0
PF3D7_1130700	structural maintenance of chromosomes protein 1, putative	NaN	NaN	NaN	0.825798	NaN	NaN	NaN	1.64084	-0.787518	0.775861	NaN	1.42608	NaN	0.733267	-0.349438	0.487318	-0.889717	0.488107	0.357833	1.01237	-0.173808	-0.27274		1	1	1	0.11757	1	1	1	0.0022508	0.25832	0.409081	1	0.557474	1	0.848571	0.0570463	0.601127	0.00496397	0.358037	0.654353	0.0482053	0.785955	0.578314		0	1
PF3D7_1136500	casein kinase 1	NaN	NaN	NaN	NaN	NaN	NaN	-0.708114	-1.04096	-1.49411	-2.2334	NaN	0.0764476	-0.860557	NaN	NaN	NaN	NaN	NaN	-1.72657	-1.4282	-2.51994	-2.9911		1	1	1	1	1	1	0.336662	0.113563	0.0285176	0.00161303	1	0.255912	0.095032	1	1	1	1	1	0.0991128	0.052008	0.000504854	1.04042e-05		0	0
PF3D7_1143100	AP2 domain transcription factor AP2-O, putative	NaN	3.04168	NaN	NaN	NaN	NaN	NaN	NaN	2.17537	3.15111	3.28124	3.07984	3.10301	3.50729	NaN	NaN	NaN	NaN	NaN	NaN	2.7476	NaN		1	0.201482	1	1	1	1	1	1	0.00961406	0.000511428	0.0538381	0.0758846	0.0475442	0.0321054	1	1	1	1	1	1	4.43347e-05	1		0	2
PF3D7_1225200	conserved Plasmodium protein, unknown function	1.85894	3.3807	5.46411	3.53471	NaN	NaN	0.27011	NaN	0.97739	0.539834	1.91678	2.19548	2.72938	1.51124	NaN	NaN	NaN	0.461363	2.01999	-0.300417	-0.104961	-0.315914		0.614209	0.112563	0.00488261	0.156911	1	1	0.258227	1	0.235918	0.573937	0.317311	0.254482	0.0898105	0.460259	1	1	1	0.388627	0.0186227	0.912268	0.859138	0.537208		1	0
PF3D7_1225600	conserved Plasmodium protein, unknown function	NaN	NaN	NaN	NaN	NaN	NaN	0.845189	-2.43277	1.74144	1.66287	NaN	NaN	-0.368793	-0.311619	NaN	NaN	NaN	0.257821	1.93621	1.72523	1.60455	-0.140255		1	1	1	1	1	1	0.0260593	0.000155206	0.0374515	0.0695511	1	1	0.285297	0.0621267	1	1	1	0.668445	0.0240098	0.00280377	0.0178247	0.712815		0	3
PF3D7_1312900	eukaryotic translation initation factor 4 gamma	NaN	NaN	2.45681	NaN	NaN	NaN	NaN	NaN	-0.91099	0.342195	0.296663	0.178731	0.536451	0.516037	NaN	NaN	-0.258097	-0.0430645	-0.830768	-1.65673	-0.0287636	0.0222731		1	1	0.992836	1	1	1	1	1	0.188325	0.732478	0.752759	0.358489	0.981216	0.969631	1	1	0.288753	0.764454	0.437171	0.0179876	0.941545	0.890457		0	0
PF3D7_1329500	conserved Plasmodium protein, unknown function	1.43291	4.57942	NaN	NaN	NaN	NaN	NaN	NaN	NaN	NaN	3.08968	1.96607	NaN	NaN	NaN	NaN	NaN	-0.153546	NaN	NaN	NaN	NaN		0.96003	0.00734243	1	1	1	1	1	1	1	1	0.0722028	0.329729	1	1	1	1	1	0.528133	1	1	1	1		1	0
PF3D7_1340300	nucleolar complex protein 2, putative	2.75724	NaN	NaN	2.5667	NaN	NaN	0.179256	0.10642	1.10956	1.04502	1.25611	1.01427	1.00842	NaN	0.671746	0.896818	1.28972	0.364496	0.993131	0.666439	2.90579	1.17111		0.143943	1	1	0.591353	1	1	0.338244	0.790169	0.18019	0.260289	0.581914	0.771324	0.701291	1	0.313843	0.131426	0.0108152	0.51205	0.239617	0.137807	1.55389e-05	0.0996023		0	0
PF3D7_1351400	60S ribosomal protein L17, putative	1.01293	1.00639	2.74547	1.84648	1.16652	0.619803	0.0119249	0.222481	0.450169	-0.88096	0.46425	0.738529	0.736042	0.398532	-0.199272	-0.181293	0.213378	-0.128689	0.737946	-0.831796	0.0880058	-0.0360461		0.59942	0.37196	0.780786	0.860844	0.971647	0.802229	0.522755	0.633335	0.570518	0.202676	0.990464	0.926313	0.86045	0.878475	0.147731	0.214523	0.846848	0.577979	0.377001	0.401101	0.924578	0.825573		0	0
PF3D7_1421200	40S ribosomal protein S25	0.488721	1.51503	1.93467	2.09672	0.942083	0.885393	-0.389243	-0.930548	-0.0631831	-0.0328061	0.012068	0.481243	0.225892	0.532867	0.173255	0.40013	0.000288558	0.778977	-0.306948	-0.615416	-0.225228	-0.163756		0.206412	0.858239	0.538123	0.912192	0.682685	0.869218	0.870048	0.159181	0.964875	0.924136	0.361457	0.784158	0.732511	0.960191	0.750529	0.754351	0.729662	0.123787	0.789497	0.660424	0.732466	0.688135		0	0
PF3D7_1431700	60S ribosomal protein L14, putative	1.03168	1.30479	2.3514	1.82465	1.20533	0.415172	-0.886806	0.132167	0.0199154	-0.0788831	0.12499	0.266854	0.955982	0.397638	0.197362	-0.548338	-0.13005	-0.280481	0.253021	-0.703189	0.0229004	0.134002		0.617901	0.635631	0.908402	0.837551	0.987903	0.511115	0.159274	0.754367	0.949779	0.873463	0.49937	0.465056	0.731162	0.876776	0.80658	0.024422	0.479947	0.31182	0.74323	0.547361	0.997834	0.981817		0	0
PF3D7_1432100	voltage-dependent anion-selective channel protein, putative	NaN	0.912863	NaN	NaN	NaN	NaN	NaN	NaN	1.15847	3.15933	NaN	NaN	NaN	NaN	NaN	1.22698	NaN	NaN	3.0906	NaN	NaN	NaN		1	0.305772	1	1	1	1	1	1	0.162266	0.000494214	1	1	1	1	1	0.0212647	1	1	0.000343317	1	1	1		0	1
PF3D7_1449500	AP2 domain transcription factor, putative	NaN	1.5147	NaN	NaN	NaN	NaN	0.532566	0.755162	1.47332	1.67337	1.19371	1.60424	1.55169	1.38327	NaN	NaN	1.32855	NaN	0.66712	1.68891	1.27143	1.21622		1	0.857876	1	1	1	1	0.103057	0.148399	0.0773062	0.06777	0.61135	0.474839	0.424865	0.51675	1	1	0.0084486	1	0.422409	0.00331544	0.0615377	0.0859026		0	2
PF3D7_0202000	knob-associated histidine-rich protein	1.52271	0.93005	NaN	NaN	0.323312	-0.0854246	-0.092171	-0.063779	-0.102527	0.257235	-0.468072	0.371105	0.167101	-0.0209111	-0.030133	0.0704514	0.908352	0.15319	-1.79176	-0.201508	0.161823	0.334553		0.884074	0.317311	1	1	0.150474	0.0985583	0.659253	0.96999	0.917928	0.804853	0.0547587	0.611106	0.679145	0.244276	0.349945	0.582974	0.0865232	0.83736	0.0867785	0.802031	0.837273	0.736245		0	0
PF3D7_0319700	ABC transporter I family member 1, putative	NaN	NaN	NaN	NaN	NaN	NaN	NaN	NaN	3.64062	3.1818	NaN	NaN	NaN	NaN	NaN	NaN	NaN	NaN	3.55741	2.67034	1.71625	1.68163		1	1	1	1	1	1	1	1	1.65594e-05	0.000449901	1	1	1	1	1	1	1	1	3.86673e-05	1.48168e-05	0.011188	0.0144368		0	2
PF3D7_0403200	conserved Plasmodium protein, unknown function	NaN	NaN	NaN	NaN	NaN	NaN	-0.106234	0.141366	0.451963	0.240435	0.413702	0.0605026	0.557876	0.0782895	0.470303	0.0682413	0.803888	0.174475	1.00324	-0.054779	0.563841	0.585388		1	1	1	1	1	1	0.678747	0.741697	0.56909	0.819387	0.944794	0.241973	0.968182	0.354889	0.622883	0.578811	0.137432	0.802094	0.235016	0.646083	0.418891	0.465628		0	0
PF3D7_0505600	conserved Plasmodium protein, unknown function	3.13108	NaN	NaN	2.00868	NaN	NaN	NaN	NaN	1.25725	NaN	NaN	0.803292	2.37454	NaN	NaN	NaN	0.745022	NaN	NaN	NaN	NaN	NaN		0.06294	1	1	0.975774	1	1	1	1	0.130209	1	1	0.889429	0.153952	1	1	1	0.174909	1	1	1	1	1		1	0
PF3D7_0527900	ATP-dependent RNA helicase DDX41, putative	NaN	1.58996	NaN	NaN	NaN	NaN	NaN	NaN	0.509442	0.382701	NaN	0.865464	NaN	NaN	NaN	NaN	0.0172092	0.438933	1.10105	0.669969	1.38582	1.1837		1	0.941491	1	1	1	1	1	1	0.524278	0.69875	1	0.854244	1	1	1	1	0.765143	0.415471	0.193723	0.136481	0.0412327	0.0956124		0	0
PF3D7_0610400	histone H3	0.675816	1.75355	1.45275	1.0124	1.49308	0.344685	0.15056	-0.134615	-0.46033	-0.670387	0.750864	0.474533	-0.588248	0.363921	0.579566	-0.618427	-0.724373	-0.3122	-1.11754	-0.572793	0.0385766	0.0205453		0.317311	0.919068	0.232263	0.189866	0.790713	0.42535	0.366519	0.881079	0.522391	0.326437	0.836077	0.773195	0.181331	0.81315	0.440508	0.0145603	0.0186907	0.268508	0.290881	0.718496	0.983619	0.888522		0	0
PF3D7_0610900	transcription elongation factor SPT5, putative	NaN	NaN	NaN	1.09709	NaN	NaN	-0.630684	0.13106	-0.271792	-0.0831111	0.660199	0.493906	0.728661	1.08727	NaN	0.358177	0.339137	NaN	-0.171011	-0.947105	-1.2625	0.158574		1	1	1	0.231825	1	1	0.442959	0.755895	0.721165	0.868836	0.884521	0.80496	0.864876	0.65989	1	0.83217	0.639532	1	0.89292	0.292345	0.0784836	0.951146		0	0
PF3D7_0629700	SET domain protein, putative	NaN	NaN	1.28286	NaN	NaN	NaN	NaN	NaN	NaN	-0.15549	0.635336	1.0178	1.20646	2.55588	NaN	NaN	NaN	0.588899	-0.0534787	-0.32262	NaN	NaN		1	1	0.161922	1	1	1	1	1	1	0.790449	0.897889	0.769384	0.592891	0.140598	1	1	1	0.256819	0.983904	0.937328	1	1		0	0
PF3D7_0714000	histone H2B variant	0.729009	1.60485	1.72535	2.22459	0.601316	1.11813	-0.318506	0.414807	-0.238459	0.236333	0.200881	0.587706	1.09228	0.319406	0.184852	0.255288	0.326077	NaN	-0.705453	-0.0339339	-0.412097	0.323335		0.354921	0.958136	0.385889	0.820935	0.329302	0.660479	0.991951	0.408464	0.758912	0.822945	0.605767	0.9624	0.654478	0.731064	0.777347	0.96743	0.660102	1	0.512489	0.624962	0.550339	0.749525		0	0
PF3D7_0719700	40S ribosomal protein S10, putative	2.45744	2.53784	2.45533	NaN	NaN	NaN	-0.432163	-0.275245	-1.66593	-0.99675	0.198368	1.02447	0.280956	-0.00877379	0.0139266	-0.0739573	0.726221	-0.823505	-1.38353	-0.988412	-2.37887	-2.19739		0.253532	0.413665	0.993932	1	1	1	0.786471	0.709958	0.0143735	0.15132	0.602087	0.76572	0.783702	0.256335	0.423079	0.344097	0.188358	0.00830553	0.188452	0.258723	0.00101854	0.00102464		0	0
PF3D7_0916700	RNA-binding protein musashi, putative	NaN	0.490355	NaN	NaN	NaN	NaN	0.209516	NaN	-0.391759	-0.601031	1.19245	0.256959	0.5889	-0.195096	0.52657	0.34584	0.35242	0.2955	0.0647449	-0.455649	0.401412	-0.209765		1	0.105794	1	1	1	1	0.30999	1	0.59139	0.376196	0.611952	0.452278	0.949324	0.113103	0.524949	0.855408	0.618892	0.611039	0.91101	0.885705	0.572259	0.640789		0	0
PF3D7_1103100	60S acidic ribosomal protein P1, putative	0.994725	2.48116	1.74278	1.22085	NaN	0.959094	-0.631355	-1.42078	-0.344538	-1.58679	0.0482362	0.254083	-0.537738	0.401978	0.0954519	0.0785027	-0.385978	-0.673285	-0.349989	-0.838185	-0.550359	-1.04935		0.581724	0.443839	0.397467	0.304347	1	0.801344	0.441964	0.0290504	0.641213	0.0241394	0.402791	0.448601	0.202328	0.885033	0.579666	0.598258	0.157106	0.0285945	0.75742	0.394504	0.431737	0.0976111		0	0
PF3D7_1105100	histone H2B	0.34301	1.23677	1.79081	1.52284	0.293959	0.425017	-0.399692	-0.260748	-0.285513	0.46895	0.0268709	0.147761	0.160791	0.577207	0.224534	0.0975791	-0.317319	-0.115166	-0.589377	-0.377957	-0.320306	0.191804		0.141913	0.569141	0.43043	0.537917	0.1371	0.523774	0.849529	0.727093	0.705817	0.628951	0.378042	0.325012	0.673506	0.935348	0.870956	0.635174	0.22065	0.605996	0.587853	1	0.637073	0.909791		0	0
PF3D7_1142500	60S ribosomal protein L28	1.19289	1.01121	4.84207	1.85413	1.13212	0.42372	-0.310003	-0.241352	-0.0163369	0.154217	0.252052	0.630037	0.726831	0.322758	0.444773	0.0843797	0.0490731	0.309217	0.242572	-0.601411	-0.0888837	-0.22848		0.785786	0.375595	0.0254607	0.869032	0.926092	0.522096	0.979039	0.750232	0.98365	0.894848	0.682777	0.988419	0.865974	0.737153	0.669782	0.609527	0.833258	0.590697	0.752305	0.679301	0.876429	0.621928		1	0
PF3D7_1203700	nucleosome assembly protein	2.14003	NaN	NaN	2.05865	NaN	NaN	-0.398342	-0.0615688	0.0517201	-0.127633	0.130799	0.285056	0.597889	0.548227	0.544288	0.417136	0.448795	0.424455	0.304861	0.383793	0.441483	-0.0258793		0.421632	1	1	0.939637	1	1	0.852176	0.972776	0.920135	0.820414	0.50715	0.489077	0.943866	0.951579	0.495828	0.723457	0.47874	0.433365	0.698754	0.27908	0.532083	0.836812		0	0
PF3D7_1206200	eukaryotic translation initiation factor 3 subunit C, putative	NaN	0.298548	NaN	NaN	NaN	NaN	-0.479734	0.322632	-0.0527004	0.137505	-0.281719	0.0987681	0.0677764	-0.0221902	-0.143771	0.107197	0.18002	-0.0931545	0.110497	-0.679604	-0.208594	0.566506		1	0.059199	1	1	1	1	0.696665	0.509853	0.977411	0.909608	0.126144	0.276346	0.592646	0.243029	0.200794	0.654145	0.904372	0.65285	0.869567	0.576788	0.749641	0.483899		0	0
PF3D7_1210600	conserved Plasmodium protein, unknown function	-2.19304	2.1379	NaN	3.03186	NaN	NaN	NaN	NaN	NaN	NaN	NaN	2.55801	1.27417	NaN	NaN	NaN	NaN	NaN	NaN	NaN	NaN	NaN		4.64756e-07	0.650968	1	0.33751	1	1	1	1	1	1	1	0.161495	0.557668	1	1	1	1	1	1	1	1	1		0	0
PF3D7_1236100	clustered-asparagine-rich protein	NaN	2.26451	2.08617	NaN	1.03062	NaN	-0.693411	-1.05102	-1.05433	-1.42046	0.330558	0.475094	0.681764	0.0705725	0.257856	NaN	-0.428216	-0.731531	-1.56593	-1.54937	-1.29516	-1.38786		1	0.570048	0.664535	1	0.79366	1	0.355474	0.10998	0.125886	0.0429971	0.807362	0.77411	0.89309	0.345294	0.95104	1	0.125572	0.0180958	0.135499	0.0302151	0.0712014	0.0326538		0	0
PF3D7_1323100	60S ribosomal protein L6, putative	0.41738	1.89523	2.17894	1.74594	1.75557	1.13391	-0.309681	-0.218223	0.00949053	0.0917712	0.52085	0.74819	0.709202	0.852563	0.851279	0.914874	0.175812	0.354704	-0.401692	-0.606158	-0.0249275	0.0157825		0.172579	0.817374	0.747281	0.75489	0.621562	0.64705	0.978551	0.778119	0.959512	0.950145	0.959762	0.920799	0.876564	0.783398	0.142498	0.12067	0.911671	0.525573	0.719437	0.67288	0.945718	0.883191		0	0
PF3D7_1323400	60S ribosomal protein L23	0.495388	1.54692	0.925924	1.27589	0.913493	0.41729	-0.299827	-0.126312	-0.46893	-0.231064	-0.257959	0.63489	0.66102	0.409815	0.242328	0.1551	0.197362	0.120341	0.361319	-0.791272	-1.03018	0.145366		0.209805	0.893534	0.0676399	0.34099	0.648139	0.513824	0.963593	0.891446	0.514038	0.710818	0.138982	0.985636	0.905615	0.899975	0.91361	0.751774	0.874385	0.892408	0.651472	0.44446	0.149297	0.967627		0	0
PF3D7_1331800	60S ribosomal protein L23, putative	1.43109	1.80909	3.11313	2.83167	2.82843	1.85773	1.24866	1.1234	0.943959	0.709363	1.33228	1.15104	1.75779	1.3626	2.06581	2.05956	1.24683	1.11188	1.01707	0.482754	1.41121	0.750324		0.961573	0.87895	0.534398	0.436932	0.153705	0.189562	0.00275908	0.0344719	0.251768	0.452445	0.546904	0.697322	0.33946	0.526197	4.78249e-06	1.65211e-05	0.0140975	0.0245363	0.228829	0.221328	0.0375929	0.32321		0	2
PF3D7_1341200	60S ribosomal protein L18, putative	1.1432	1.30066	2.56072	1.95377	1.09153	0.442242	-0.291822	-0.0399806	0.352533	0.0464889	0.104471	0.292899	0.887057	0.18848	0.405775	0.172165	0.352307	0.0156659	0.348799	-0.747001	0.246834	0.0318134		0.732525	0.631503	0.915645	0.976698	0.872677	0.546303	0.951451	1	0.650658	0.99041	0.472408	0.499631	0.77105	0.509619	0.743922	0.787636	0.619067	0.901661	0.661845	0.494749	0.739221	0.901153		0	0
PF3D7_1359400	CUGBP Elav-like family member 1	NaN	NaN	2.99689	1.12302	NaN	NaN	-1.00735	-0.808673	-0.863126	-0.832201	-0.100577	0.0110791	-0.481848	-0.0568609	0.0363276	0.497812	-0.0348844	-0.215616	-0.716197	-1.41873	-0.716529	-1.13343		1	1	0.608049	0.245906	1	1	0.0874746	0.224301	0.213586	0.22774	0.250505	0.202189	0.227568	0.210914	0.46346	0.583664	0.657807	0.413959	0.505777	0.0541602	0.310899	0.07578		0	0
PF3D7_1360900	polyadenylate-binding protein, putative	NaN	1.25553	1.50493	NaN	NaN	NaN	-0.640771	-0.499578	-0.482573	-0.576087	-0.171986	0.263075	-0.162864	0.44906	0.216362	0.455732	0.254352	-0.0590784	-0.741807	-0.955685	-0.811878	-0.560911		1	0.58714	0.257686	1	1	1	0.428114	0.467505	0.500932	0.395181	0.193921	0.460152	0.414015	0.975225	0.851483	0.655056	0.777323	0.728106	0.489966	0.28513	0.252766	0.334908		0	0
PF3D7_1361000	protein arginine N-methyltransferase 5, putative	NaN	NaN	NaN	NaN	NaN	NaN	1.38604	1.23385	2.32996	2.70802	NaN	NaN	0.437973	0.116848	NaN	-0.178237	NaN	0.00297501	2.10474	1.72018	2.41886	2.84632		1	1	1	1	1	1	0.00113431	0.0205987	0.00559518	0.00287769	1	1	0.934151	0.405316	1	0.217643	1	0.871612	0.0142797	0.00287028	0.00032993	1.95483e-05		0	4
PF3D7_1407100	rRNA 2'-O-methyltransferase fibrillarin, putative	1.89678	0.679134	NaN	NaN	NaN	0.12213	-0.359675	-0.896311	-0.707949	-0.603881	1.24263	0.592941	0.900567	-0.345169	1.03485	0.138299	0.11836	0.715889	-0.291256	-0.484396	-0.500626	0.25596		0.586169	0.176273	1	1	1	0.215185	0.928544	0.175829	0.312	0.374063	0.588213	0.971289	0.76318	0.0516194	0.0528381	0.71698	0.985064	0.160138	0.801284	0.843886	0.472603	0.830732		0	0
PF3D7_1438000	eukaryotic translation initiation factor eIF2A, putative	NaN	NaN	NaN	NaN	NaN	NaN	NaN	NaN	-1.25691	-0.909197	0.538041	0.405375	0.565792	-0.151859	0.668936	-0.749491	NaN	NaN	1.30439	-1.31991	-1.24883	-0.392977		1	1	1	1	1	1	1	1	0.0666029	0.189113	0.950446	0.663199	0.963368	0.138837	0.317311	0.00505509	1	1	0.125341	0.0813826	0.0817079	0.467678		0	0
PF3D7_1439500	oocyst rupture protein 2, putative	NaN	NaN	NaN	NaN	NaN	NaN	NaN	NaN	NaN	NaN	1.85411	0.333534	3.56767	1.38941	NaN	NaN	NaN	NaN	NaN	NaN	NaN	NaN		1	1	1	1	1	1	1	1	1	1	0.338379	0.556183	0.0194976	0.513957	1	1	1	1	1	1	1	1		0	0
PF3D7_0210100	60S ribosomal protein L37ae, putative	1.60867	2.43917	NaN	NaN	0.701505	0.925659	-0.0239737	-0.175301	0.0545011	-0.175429	0.917928	0.983361	-0.0474279	0.295004	0.583904	0.302529	0.32008	0.457514	-1.12488	0.0148785	-0.524023	0.0503531		0.812346	0.466983	1	1	0.418573	0.831982	0.568158	0.830611	0.917548	0.769188	0.748548	0.788366	0.499177	0.687277	0.43396	0.937854	0.669635	0.393156	0.287628	0.576715	0.453118	0.921989		0	0
PF3D7_0215700	DNA-directed RNA polymerase II subunit RPB2, putative	NaN	NaN	NaN	NaN	NaN	NaN	-0.641401	NaN	NaN	-0.0299829	-1.03958	1.32529	NaN	NaN	NaN	NaN	NaN	NaN	-2.0255	NaN	NaN	0.837816		1	1	1	1	1	1	0.427196	1	1	0.927253	0.00180345	0.60714	1	1	1	1	1	1	0.0523525	1	1	0.260638		0	0
PF3D7_0402000	Plasmodium exported protein (PHISTa), unknown function	1.80752	1.94541	2.35589	1.92906	NaN	NaN	-0.42554	-0.38637	-0.553765	-0.0913952	0.153676	1.8096	-0.993838	-0.0199154	NaN	0.351553	-0.0401409	-0.178237	-1.35635	0.26866	-0.181084	-0.179766		0.653224	0.78199	0.912676	0.949879	1	1	0.799233	0.58398	0.435512	0.859783	0.538392	0.38857	0.0669064	0.24525	1	0.844629	0.647315	0.480884	0.1975	0.358203	0.778317	0.67151		0	0
PF3D7_0422300	alpha tubulin 2	NaN	NaN	NaN	NaN	NaN	NaN	NaN	NaN	NaN	NaN	-0.937491	NaN	NaN	NaN	NaN	NaN	NaN	NaN	NaN	NaN	NaN	NaN		1	1	1	1	1	1	1	1	1	1	0.00365535	1	1	1	1	1	1	1	1	1	1	1		0	0
PF3D7_0510500	topoisomerase I	NaN	1.58122	NaN	2.1976	NaN	NaN	NaN	NaN	-0.270608	-0.320889	NaN	0.595337	0.493442	0.683368	0.622649	-0.252052	1.68329	0.274006	4.26371	-0.131063	NaN	0.268226		1	0.931723	1	0.840036	1	1	1	1	0.722495	0.620181	1	0.975358	0.98816	0.87617	0.37801	0.151065	0.00064982	0.643523	8.43979e-07	0.725725	1	0.815785		0	0
PF3D7_0517700	eukaryotic translation initiation factor 3 subunit B, putative	NaN	NaN	NaN	NaN	0.642378	NaN	-0.948893	0.34463	0.14978	-0.0663992	-0.339144	-0.1145	-0.0733478	-0.217851	0.0628125	0.0748968	0.31904	-0.531369	-0.198759	-0.688225	0.716245	0.618052		1	1	1	1	0.364284	1	0.118115	0.484521	0.829612	0.88715	0.0989297	0.122874	0.479281	0.101156	0.513854	0.59139	0.671295	0.0778045	0.8716	0.565945	0.299769	0.434944		0	0
PF3D7_0532300	Plasmodium exported protein (PHISTb), unknown function	NaN	NaN	1.58039	0.813601	NaN	NaN	-0.354151	NaN	-0.115504	0.0397404	0.0515809	0.0316364	0.0893625	0.134683	0.209017	0.233057	0.309642	-0.273576	-0.49482	-0.474462	-0.0992008	-0.769264		1	1	0.297769	0.113727	1	1	0.939526	1	0.902499	0.996415	0.406751	0.218116	0.611014	0.43002	0.834058	0.918792	0.686356	0.321829	0.652793	0.858294	0.865326	0.207822		0	0
PF3D7_0611800	conserved Plasmodium protein, unknown function	NaN	NaN	NaN	NaN	NaN	NaN	NaN	NaN	NaN	NaN	NaN	2.33672	NaN	2.84373	NaN	NaN	-6.07437	3.88997	NaN	1.14133	NaN	NaN		1	1	1	1	1	1	1	1	1	1	1	0.214595	1	0.093712	1	1	5.11744e-66	3.08798e-16	1	0.0308658	1	1		0	0
PF3D7_0617900	histone H3 variant	0.449535	2.07649	1.40048	1.66965	0.687598	0.28958	-0.821075	-0.165944	-0.168609	0.367304	NaN	0.0975945	-0.443575	NaN	0.063641	NaN	NaN	NaN	-0.697429	-0.170182	-0.621333	0.758062		0.187276	0.691834	0.208631	0.677356	0.405394	0.364577	0.213799	0.842164	0.839798	0.711506	1	0.275244	0.246098	1	0.515475	1	1	1	0.517532	0.767816	0.377114	0.317311		0	0
PF3D7_0711500	regulator of chromosome condensation, putative	NaN	NaN	NaN	NaN	NaN	NaN	-0.455	-0.000865329	-0.431851	-0.269871	NaN	0.471749	0.158208	-0.224287	0.137504	0.360305	-0.594639	NaN	-2.28602	-1.11889	-0.733291	-0.539531		1	1	1	1	1	1	0.742918	0.943323	0.550539	0.671062	1	0.768661	0.671203	0.0979663	0.669849	0.828175	0.0463158	1	0.028244	0.170432	0.300087	0.350317		0	0
PF3D7_0722200	rhoptry-associated leucine zipper-like protein 1	NaN	1.0147	NaN	NaN	NaN	NaN	0.194717	-0.420509	-0.509676	-1.37262	-0.409585	0.811549	0.107018	-0.335712	-0.451879	NaN	-1.91545	0.263023	NaN	NaN	-0.44782	0.431968		1	0.378244	1	1	1	1	0.323607	0.547474	0.47543	0.0503175	0.072181	0.884743	0.626222	0.0544188	0.0268564	1	1.61504e-08	0.660394	1	1	0.51823	0.624578		0	0
PF3D7_0813300	conserved Plasmodium protein, unknown function	NaN	1.18554	2.77058	2.81553	0.306845	1.1303	-0.602329	-0.43808	-1.48189	-0.68419	NaN	0.420414	-0.594443	0.12367	NaN	-0.0346383	-0.509943	-0.131589	-1.13008	-2.76698	-0.680266	-0.879941		1	0.521354	0.762871	0.44562	0.142854	0.650109	0.486231	0.529136	0.0298736	0.317069	1	0.686604	0.178871	0.414663	1	0.402035	0.0787404	0.572051	0.285338	9.87147e-06	0.335159	0.156647		0	0
PF3D7_0817900	high mobility group protein B2	-0.818325	0.848427	0.902035	0.369185	0.0950467	NaN	-0.743569	-1.21419	-0.651972	-1.87078	0.379399	0.400758	-0.578521	0.176316	0.0184917	-0.430928	-0.902012	-0.0792927	-1.64516	-1.96905	-3.55043	-2.29748		0.00190759	0.265017	0.0634401	0.0287588	0.0691433	1	0.293985	0.0634227	0.353884	0.00805908	0.887653	0.656078	0.185243	0.490973	0.431137	0.0539047	0.00446353	0.683091	0.116436	0.00324304	1.02593e-06	0.000613593		0	0
PF3D7_0918000	glideosome-associated protein 50	1.74838	1.80945	NaN	NaN	NaN	NaN	-0.533305	-0.207768	-0.6814	-0.341075	0.0359054	-0.120219	-0.412443	0.192348	0.0378742	0.649729	0.511468	-0.120086	-1.42329	-1.00655	-0.207928	-0.956429		0.699299	0.878695	1	1	1	1	0.600449	0.790823	0.33144	0.600524	0.388391	0.119946	0.261933	0.515627	0.466325	0.360861	0.39784	0.595732	0.175772	0.244841	0.750332	0.127298		0	0
PF3D7_0923900	RNA-binding protein, putative	NaN	0.354741	NaN	NaN	NaN	NaN	-0.6333	-0.72561	-0.425152	-1.31881	0.286526	0.237065	0.368712	0.00575336	-0.653718	NaN	NaN	-0.354452	-0.892339	-0.782744	0.118094	-0.647176		1	0.070636	1	1	1	1	0.439081	0.278426	0.557267	0.0597719	0.736653	0.427197	0.867165	0.271304	0.0047184	1	1	0.217511	0.402633	0.453915	0.888822	0.27724		0	0
PF3D7_1003500	40S ribosomal protein S20e, putative	0.79693	1.04234	2.30571	0.940451	1.84406	1.72033	-0.228199	-0.265077	-0.443046	0.0257057	0.715103	0.452866	0.439889	0.29373	0.878372	0.95772	0.00762616	0.37825	-0.538828	-0.386811	-0.164383	-0.70673		0.406861	0.399601	0.865053	0.158852	0.568279	0.250243	0.855584	0.721962	0.539386	0.988904	0.855121	0.738118	0.936013	0.685018	0.12457	0.0979041	0.744983	0.493366	0.622201	0.98693	0.795877	0.24162		0	0
PF3D7_1008700	tubulin beta chain	NaN	NaN	NaN	NaN	NaN	NaN	NaN	NaN	NaN	-0.410341	1.74412	1.88811	1.81229	NaN	NaN	NaN	NaN	NaN	NaN	NaN	NaN	0.218817		1	1	1	1	1	1	1	1	1	0.535316	0.37748	0.358285	0.318858	1	1	1	1	1	1	1	1	0.876348		0	0
PF3D7_1008800	nucleolar protein 5, putative	NaN	NaN	2.81114	NaN	NaN	NaN	NaN	NaN	-1.03747	3.39339	2.65634	1.27024	3.45733	NaN	NaN	NaN	-0.0814764	0.669763	-6.08539	-1.05963	NaN	NaN		1	1	0.734188	1	1	1	1	1	0.132261	0.000180443	0.132823	0.63507	0.0243406	1	1	1	0.567374	0.191453	3.78974e-09	0.207244	1	1		0	1
PF3D7_1012900	autophagy-related protein 18, putative	NaN	NaN	NaN	NaN	NaN	NaN	-0.29078	-2.21357	0.417488	-0.953973	1.26682	-0.105008	0.416407	0.81388	1.18193	0.886646	0.145351	0.376807	0.612305	-0.499068	1.07169	-0.0418037		1	1	1	1	1	1	0.949872	0.000590241	0.596817	0.168997	0.576928	0.127859	0.913221	0.804389	0.0207465	0.137804	0.964689	0.495309	0.459654	0.822703	0.116404	0.819224		0	0
PF3D7_1013600	conserved Plasmodium protein, unknown function	-0.437233	2.56875	NaN	NaN	NaN	NaN	-0.199918	NaN	-0.929666	0.697687	-0.178731	-0.293488	0.0301242	NaN	-0.179956	NaN	NaN	2.87514	0.212258	-0.174662	0.691445	0.835832		0.0102421	0.397735	1	1	1	1	0.813561	1	0.179091	0.460319	0.189106	0.0543472	0.56123	1	0.164827	1	1	1.89183e-09	0.778822	0.772684	0.31744	0.261957		0	0
PF3D7_1015900	enolase	NaN	NaN	NaN	2.2974	NaN	NaN	0.536749	NaN	1.75544	1.96657	1.63022	NaN	NaN	NaN	0.639232	NaN	0.425245	0.873529	1.12711	3.18246	0.973207	1.72767		1	1	1	0.769957	1	1	0.101386	1	0.0359746	0.0312753	0.420778	1	1	1	0.355487	1	0.511315	0.0817536	0.183678	4.21281e-07	0.15493	0.0117925		0	2
PF3D7_1019400	60S ribosomal protein L30e, putative	1.69127	2.1414	1.99588	1.48064	1.71501	-0.0230425	-0.0924324	-0.753947	-0.203951	-0.15056	0.717912	0.890118	-0.740191	0.652856	0.740539	0.316151	0.565792	0.145669	-0.426897	-0.508226	0.473735	0.311023		0.744868	0.648671	0.587736	0.500676	0.646686	0.126533	0.659614	0.259043	0.798603	0.795732	0.853622	0.840367	0.127923	0.893123	0.236727	0.911808	0.334861	0.849903	0.701162	0.809545	0.500819	0.764188		0	0
PF3D7_1033200	early transcribed membrane protein 10.2	NaN	-5.54483	1.79048	1.39589	NaN	NaN	-1.04662	-0.74743	-0.384923	-0.525267	0.00345838	0.376246	-0.734227	-0.0710762	0.0462816	NaN	0.636451	-0.671384	-0.233006	-1.04369	0.0332292	-0.170822		1	6.01916e-24	0.430195	0.430217	1	1	0.0707526	0.263415	0.598491	0.435607	0.352024	0.618804	0.129758	0.198675	0.48207	1	0.263141	0.0290113	0.845415	0.218063	0.990017	0.680778		0	0
PF3D7_1037300	ADP/ATP transporter on adenylate translocase	1.88546	1.6198	2.36552	1.98839	NaN	NaN	-0.661889	0.00710107	-0.128535	-0.146134	1.66471	2.19621	1.65453	2.29541	2.52042	2.61043	2.81044	2.11322	0.108625	-0.015783	-0.356994	-0.159371		0.594494	0.974873	0.92186	0.990467	1	1	0.397988	0.931806	0.887041	0.800481	0.407368	0.254264	0.380781	0.196959	9.62031e-09	1.76689e-08	4.188e-09	1.1712e-05	0.871257	0.606818	0.601713	0.692717		0	0
PF3D7_1120000	conserved Plasmodium protein, unknown function	NaN	1.6554	2.37787	NaN	NaN	NaN	-0.82286	-0.311852	-0.406618	-0.372395	NaN	0.200266	0.483055	0.172864	-0.133084	-0.28889	-0.266108	-0.15782	-0.531573	-1.14822	-0.430606	-0.429643		1	0.990413	0.933647	1	1	1	0.212159	0.667355	0.576088	0.570595	1	0.383003	0.978034	0.485748	0.21244	0.124277	0.278793	0.519788	0.627202	0.154136	0.533581	0.436434		0	0
PF3D7_1142600	60S ribosomal protein L35ae, putative	0.83212	0.904845	2.11437	1.9136	NaN	NaN	-0.440244	0.0443896	-0.0329938	-0.0436244	0.216486	0.263144	0.848317	0.311775	0.46289	-0.0935602	0.292546	0.0592694	-0.114847	-0.929564	-0.0103378	0.189384		0.435467	0.300486	0.68931	0.933124	1	1	0.770975	0.878124	0.999227	0.912203	0.628841	0.460242	0.793746	0.717269	0.636355	0.317311	0.714072	0.995939	0.936296	0.307473	0.961602	0.912796		0	0
PF3D7_1219100	clathrin heavy chain, putative	NaN	NaN	NaN	NaN	NaN	NaN	NaN	NaN	-0.152693	-0.478713	0.186881	-1.3041	NaN	NaN	NaN	NaN	NaN	-0.191184	-0.124409	-0.960586	-0.15822	-0.0746424		1	1	1	1	1	1	1	1	0.858503	0.474651	0.585394	4.56919e-05	1	1	1	1	1	0.45706	0.928895	0.281064	0.802384	0.783251		0	0
PF3D7_1227100	DNA helicase 60	NaN	NaN	NaN	NaN	NaN	NaN	NaN	NaN	0.00129788	NaN	NaN	NaN	NaN	NaN	NaN	NaN	NaN	NaN	-1.42566	-1.53585	NaN	-2.06678		1	1	1	1	1	1	1	1	0.967166	1	1	1	1	1	1	1	1	1	0.175039	0.0321736	1	0.00194469		0	0
PF3D7_1235700	ATP synthase subunit beta, mitochondrial	NaN	NaN	NaN	NaN	NaN	NaN	NaN	NaN	NaN	-0.502025	1.16659	-0.227248	NaN	0.0733781	NaN	NaN	NaN	NaN	0.833336	NaN	0.305795	NaN		1	1	1	1	1	1	1	1	1	0.454864	0.624347	0.0745912	1	0.348763	1	1	1	1	0.320819	1	0.673523	1		0	0
PF3D7_1237900	conserved Plasmodium protein, unknown function	NaN	NaN	NaN	NaN	NaN	NaN	NaN	NaN	NaN	1.96038	NaN	NaN	NaN	NaN	NaN	NaN	NaN	NaN	NaN	3.31559	NaN	2.63138		1	1	1	1	1	1	1	1	1	0.0318213	1	1	1	1	1	1	1	1	1	1.53545e-07	1	8.37512e-05		0	1
PF3D7_1317800	40S ribosomal protein S19	1.0378	2.76513	NaN	NaN	NaN	3.00277	0.556993	0.358232	0.244156	0.419912	1.1769	0.923359	0.183201	0.738048	0.664483	0.5113	0.193961	-0.381283	0.533663	0.390132	0.410558	0.00818885		0.623993	0.305402	1	1	1	0.00774779	0.0935991	0.469206	0.744561	0.668279	0.619392	0.821736	0.693613	0.845936	0.322856	0.561572	0.880253	0.188976	0.516163	0.275099	0.562963	0.874703		1	1
PF3D7_1324200	micro-fibrillar-associated protein, putative	NaN	NaN	NaN	NaN	NaN	NaN	NaN	NaN	-0.243848	1.78116	NaN	0.371086	NaN	NaN	NaN	NaN	NaN	NaN	-0.126281	NaN	0.122341	0.30333		1	1	1	1	1	1	1	1	0.752768	0.0515646	1	0.611078	1	1	1	1	1	1	0.927446	1	0.88379	0.773394		0	1
PF3D7_1329600	conserved Plasmodium protein, unknown function	NaN	4.98402	1.74278	1.3619	NaN	NaN	NaN	NaN	1.17415	NaN	1.22688	2.14006	-1.68929	1.93771	0.248656	NaN	NaN	NaN	NaN	2.87334	NaN	NaN		1	0.0022869	0.397467	0.403659	1	1	1	1	0.156812	1	0.59562	0.271462	0.00731522	0.299018	0.928846	1	1	1	1	3.84012e-06	1	1		1	0
PF3D7_1341300	60S ribosomal protein L18-2, putative	NaN	NaN	2.35095	NaN	NaN	NaN	-0.1708	-0.29901	0.172487	-0.549521	0.815821	0.707854	-0.208294	0.301799	NaN	NaN	0.289953	-0.281906	-0.765916	-0.794936	-0.0255148	0.387166		1	1	0.907971	1	1	1	0.770849	0.682187	0.808923	0.416023	0.801737	0.943844	0.38301	0.699373	1	1	0.718311	0.309781	0.475329	0.440434	0.945079	0.675057		0	0
PF3D7_1419000	conserved Plasmodium protein, unknown function	NaN	NaN	NaN	3.10073	NaN	NaN	NaN	NaN	-0.129403	0.482754	NaN	1.88114	1.91227	0.928759	NaN	1.38658	NaN	-2.15225	0.542902	-0.197614	1.10554	0.245403		1	1	1	0.306963	1	1	1	1	0.886013	0.618061	1	0.360915	0.283239	0.742523	1	0.00720047	1	3.52096e-11	0.509343	0.797755	0.105057	0.843646		0	0
PF3D7_1419700	conserved Plasmodium protein, unknown function	NaN	NaN	NaN	NaN	NaN	NaN	NaN	NaN	-0.480519	0.595489	0.689836	0.884434	0.498659	-0.346418	0.279055	NaN	NaN	-0.293135	0.8062	-0.93742	NaN	1.11964		1	1	1	1	1	1	1	1	0.502894	0.532406	0.868629	0.843562	0.993246	0.051259	0.998057	1	1	0.294019	0.336214	0.300635	1	0.117305		0	0
PF3D7_1440100	conserved Plasmodium protein, unknown function	NaN	NaN	NaN	1.76857	NaN	NaN	NaN	NaN	0.681494	1.3463	0.472904	NaN	NaN	0.973044	NaN	NaN	NaN	NaN	0.839637	0.833876	-0.706771	0.822682		1	1	1	0.778415	1	1	1	1	0.40179	0.143813	0.985768	1	1	0.719087	1	1	1	1	0.317311	0.0850836	0.317311	0.270815		0	0
PF3D7_1441100	conserved Plasmodium protein, unknown function	NaN	-1.07293	3.65157	3.72271	NaN	NaN	NaN	NaN	1.26598	1.89448	NaN	NaN	NaN	NaN	NaN	NaN	NaN	0.264963	-0.390642	-0.325732	0.0156403	-0.613909		1	0.000137597	0.261164	0.112699	1	1	1	1	0.127632	0.0381586	1	1	1	1	1	1	1	0.657401	0.7275	0.940845	0.989917	0.298623		0	1
PF3D7_1447900	multidrug resistance protein 2	NaN	NaN	NaN	NaN	NaN	NaN	NaN	NaN	0.525067	NaN	NaN	NaN	-0.23851	0.115629	NaN	NaN	NaN	-0.275365	0.522458	-0.745452	0.964657	-0.095722		1	1	1	1	1	1	1	1	0.512418	1	1	1	0.363198	0.403658	1	1	1	0.319216	0.524498	0.496561	0.158685	0.760396		0	0
PF3D7_0201900	erythrocyte membrane protein 3	NaN	0.927633	NaN	NaN	NaN	NaN	-0.834468	-0.486251	0.200253	-0.121281	0.922655	0.0496809	0.00748262	0.458465	-0.508752	NaN	0.2806	-0.2806	-0.398836	-0.19333	0.065848	-0.861082		1	0.315671	1	1	1	1	0.201719	0.480514	0.783808	0.827286	0.746112	0.232823	0.542734	0.993317	0.0170299	1	0.733668	0.31165	0.721518	0.793059	0.951013	0.164617		0	0
PF3D7_0202400	gamete antigen 27/25, putative	NaN	NaN	NaN	NaN	NaN	NaN	-0.943694	-1.32815	-0.615088	-1.19755	NaN	NaN	-0.428294	NaN	NaN	NaN	-0.259686	-0.213378	-1.20706	NaN	NaN	-1.17127		1	1	1	1	1	1	0.121205	0.0417134	0.383336	0.0865375	1	1	0.253785	1	1	1	0.28676	0.417804	0.252891	1	1	0.0673482		0	0
PF3D7_0302200;PF3D7_0302500	cytoadherence linked asexual protein 3.2 ; cytoadherence linked asexual protein 3.1	0.533563	1.48641	NaN	NaN	NaN	NaN	-0.694205	-0.526069	-1.15766	-0.250476	-0.444851	NaN	-1.13131	-0.346418	NaN	0.318776	NaN	-0.557974	-1.15091	-1.32602	-1.29981	-0.655169		0.230007	0.826806	1	1	1	1	0.354442	0.442237	0.0918938	0.690824	0.0612029	1	0.0454683	0.051259	1	0.9068	1	0.0652808	0.276292	0.0794256	0.0702121	0.272262		0	0
PF3D7_0312800	60S ribosomal protein L26, putative	1.00072	1.21437	2.32711	1.89652	1.11337	1.08994	-0.450459	0.0267782	0.107688	-0.133958	0.124328	0.0851753	0.741575	0.0179282	0.282262	0.0281309	0.0126402	0.103689	0.0469799	-0.796016	0.0858326	0.237711		0.587527	0.547992	0.885317	0.91466	0.90136	0.684748	0.751518	0.903424	0.868264	0.813586	0.498488	0.263773	0.857136	0.284302	0.991511	0.50579	0.75551	0.92053	0.927174	0.43925	0.927168	0.853082		0	0
PF3D7_0318100	stomatin-like protein	NaN	NaN	NaN	NaN	NaN	NaN	NaN	NaN	-0.303454	0.684782	0.274769	NaN	-1.19294	NaN	NaN	NaN	0.130799	-0.147307	-0.691686	-0.651683	-0.270556	0.878985		1	1	1	1	1	1	1	1	0.685928	0.46911	0.718117	1	0.0379303	1	1	1	0.990088	0.540436	0.521158	0.612557	0.68636	0.234302		0	0
PF3D7_0323700	U4/U6.U5 tri-snRNP-associated protein 1, putative	NaN	NaN	NaN	NaN	NaN	NaN	NaN	NaN	NaN	NaN	-0.270939	2.06136	1.77876	2.29896	NaN	NaN	1.25683	1.10992	NaN	NaN	NaN	0.3311		1	1	1	1	1	1	1	1	1	1	0.13185	0.296882	0.331437	0.196094	1	1	0.0132624	0.024804	1	1	1	0.740324		0	0
PF3D7_0406500	NYN domain-containing protein, putative	NaN	NaN	NaN	1.23389	NaN	NaN	0.090718	0.26048	0.024036	0.986902	-0.0212186	0.435476	0.0194884	0.0203697	-0.352824	0.269721	0.0536674	0.303116	1.8573	-0.0223323	0.702037	-0.474047		1	1	1	0.312782	1	1	0.430056	0.584995	0.945933	0.288739	0.32586	0.710348	0.552503	0.286958	0.0557195	0.999084	0.843196	0.599706	0.0302714	0.613337	0.309811	0.400257		0	0
PF3D7_0423000	conserved Plasmodium protein, unknown function	NaN	NaN	NaN	NaN	NaN	NaN	NaN	NaN	4.68684	2.02356	NaN	NaN	NaN	NaN	NaN	NaN	NaN	NaN	3.86542	NaN	3.36233	-0.395611		1	1	1	1	1	1	1	1	3.14562e-08	0.0266153	1	1	1	1	1	1	1	1	7.88183e-06	1	5.56768e-07	0.465392		0	2
PF3D7_0524000	karyopherin beta	NaN	NaN	NaN	NaN	NaN	NaN	NaN	NaN	-0.644487	-0.336969	NaN	NaN	-0.44332	0.484227	NaN	NaN	NaN	NaN	-1.34942	-0.365581	-1.11967	NaN		1	1	1	1	1	1	1	1	0.359742	0.604499	1	1	0.246225	0.987486	1	1	1	1	0.199856	0.98597	0.11774	1		0	0
PF3D7_0607000	translation initiation factor IF-2, putative	NaN	NaN	NaN	NaN	NaN	NaN	-0.574927	-0.442015	-0.557221	-0.407407	-0.745382	-0.538538	0.0812032	0.00850808	-0.172555	0.253429	NaN	0.0188341	-0.795659	-0.16092	-0.51835	NaN		1	1	1	1	1	1	0.530127	0.525072	0.432466	0.538004	0.0123119	0.0144448	0.604042	0.274209	0.171758	0.963356	1	0.909186	0.457606	0.757784	0.4578	1		0	0
PF3D7_0706400	60S ribosomal protein L37	2.03714	1.41012	NaN	NaN	1.44562	1.03136	0.171335	-0.941031	0.0568609	0.436959	0.191689	0.32896	0.417488	1.63411	NaN	NaN	-0.181591	0.131629	-0.147106	-0.513188	3.93876	0.268695		0.487709	0.744487	1	1	0.82267	0.736216	0.345906	0.154329	0.915353	0.654497	0.592355	0.549665	0.914268	0.409436	1	1	0.395843	0.873419	0.911351	0.802438	4.35298e-09	0.815214		0	0
PF3D7_0707300	rhoptry-associated membrane antigen	NaN	NaN	NaN	NaN	NaN	NaN	NaN	NaN	NaN	NaN	NaN	NaN	NaN	NaN	NaN	NaN	-1.13806	0.254995	NaN	NaN	NaN	NaN		1	1	1	1	1	1	1	1	1	1	1	1	1	1	1	1	0.00047079	0.672836	1	1	1	1		0	0
PF3D7_0710600	60S ribosomal protein L34	1.26706	1.06628	2.55307	1.86119	1.38549	0.365221	-0.819445	0.0978724	0.183963	-0.128425	0.301119	0.241492	0.761711	0.335663	0.45038	0.255942	0.026021	-0.234624	0.121015	-0.929033	0.164786	0.45908		0.867107	0.418676	0.921309	0.876603	0.863578	0.44943	0.215304	0.802158	0.798517	0.819558	0.759874	0.432707	0.845094	0.760742	0.659363	0.968864	0.783823	0.382156	0.860086	0.307938	0.833803	0.594846		0	0
PF3D7_0719600	60S ribosomal protein L11a, putative	1.95341	-0.291132	2.65597	1.52296	1.19093	0.242618	-0.978094	0.335918	0.0173518	-0.0576928	0.308361	1.1367	0.447315	0.929089	0.320889	-0.0280033	-0.0879327	-0.0409626	-0.0620229	-0.385597	0.0427844	0.287712		0.545347	0.00663355	0.845557	0.538029	0.997893	0.317311	0.101895	0.494472	0.952172	0.896715	0.771479	0.704964	0.943232	0.742347	0.912828	0.412359	0.555327	0.769266	0.977268	0.988722	0.978585	0.792178		0	0
PF3D7_0723400	conserved Plasmodium protein, unknown function	NaN	NaN	NaN	NaN	NaN	NaN	NaN	NaN	-0.405184	0.770338	NaN	0.546856	NaN	1.37992	NaN	NaN	0.440846	-0.117296	NaN	-0.556797	1.68554	0.836836		1	1	1	1	1	1	1	1	0.577556	0.412586	1	0.893284	1	0.518274	1	1	0.489607	0.601543	1	0.740738	0.0127487	0.261288		0	0
PF3D7_0731300	Plasmodium exported protein (PHISTb), unknown function	NaN	1.95422	NaN	NaN	NaN	NaN	0.171207	0.573789	-2.25512	0.165143	-0.253309	-0.0104934	-1.20214	1.14707	NaN	0.0946183	1.35044	1.89706	-1.34395	-1.22546	-2.42593	-0.697596		1	0.775824	1	1	1	1	0.34603	0.264612	0.000864031	0.885217	0.141608	0.186405	0.0369019	0.6297	1	0.629382	0.00732922	8.77622e-05	0.20173	0.116885	0.000809071	0.246864		0	0
PF3D7_0815600	eukaryotic translation initiation factor 3 subunit G, putative	NaN	NaN	NaN	NaN	NaN	NaN	-0.0243111	NaN	0.403922	0.171157	-0.252896	-0.27262	-0.568131	0.803771	-0.0792494	-0.182947	0.0159258	-0.366812	0.258097	-0.479438	-0.232989	0.0817359		1	1	1	1	1	1	0.568593	1	0.607893	0.879924	0.141843	0.0601611	0.189491	0.809899	0.278526	0.212849	0.762434	0.204003	0.738834	0.851071	0.724497	0.957374		0	0
PF3D7_0831400	Plasmodium exported protein, unknown function	NaN	NaN	NaN	1.06655	NaN	NaN	-0.453755	-0.307312	0.126973	0.107384	0.123004	0.156772	-0.365202	0.0547818	0.139469	0.0255294	0.400975	0.170767	-0.274651	-0.590722	-0.029058	-0.398898		1	1	1	0.215994	1	1	0.745273	0.672584	0.85051	0.936287	0.496726	0.334535	0.28728	0.326181	0.674198	0.501228	0.546056	0.80821	0.813806	0.693846	0.941225	0.46255		0	0
PF3D7_0904900	copper-transporting ATPase	NaN	NaN	NaN	NaN	NaN	NaN	NaN	NaN	0.846874	-0.0743684	NaN	NaN	NaN	NaN	NaN	NaN	NaN	NaN	1.92866	0.325811	-0.271043	NaN		1	1	1	1	1	1	1	1	0.301945	0.878409	1	1	1	1	1	1	1	1	0.0245565	0.317311	0.68587	1		0	0
PF3D7_0909400	exoribonuclease, putative	NaN	NaN	NaN	NaN	NaN	NaN	NaN	NaN	-1.03614	NaN	NaN	NaN	NaN	NaN	NaN	NaN	0.175557	NaN	-1.27851	-1.86231	NaN	NaN		1	1	1	1	1	1	1	1	0.132775	1	1	1	1	1	1	1	0.912115	1	0.225159	0.00602837	1	1		0	0
PF3D7_0921600	tetratricopeptide repeat protein, putative	NaN	NaN	NaN	NaN	NaN	NaN	1.44737	NaN	0.819341	1.37831	0.158725	NaN	NaN	NaN	NaN	NaN	NaN	NaN	0.555522	0.762167	1.46947	2.75419		1	1	1	1	1	1	0.000747193	1	0.317311	0.134279	0.545415	1	1	1	1	1	1	1	0.500104	0.105226	0.0302618	3.69588e-05		0	1
PF3D7_1026000	conserved Plasmodium protein, unknown function	NaN	NaN	NaN	NaN	NaN	NaN	NaN	NaN	-0.167086	1.12089	NaN	NaN	NaN	NaN	NaN	NaN	NaN	NaN	0.978049	0.248811	0.268075	0.93005		1	1	1	1	1	1	1	1	0.841585	0.226151	1	1	1	1	1	1	1	1	0.246596	0.37315	0.715303	0.204329		0	0
PF3D7_1030100	pre-mRNA-splicing factor ATP-dependent RNA helicase PRP22, putative	NaN	NaN	NaN	NaN	NaN	NaN	-0.731446	NaN	-0.659517	0.216083	0.111833	0.143389	1.07512	0.168188	0.18002	NaN	0.149389	1.02479	NaN	-0.328032	NaN	-0.0457225		1	1	1	1	1	1	0.30815	1	0.348039	0.840564	0.481988	0.320454	0.663951	0.47872	0.76614	1	0.957647	0.0391118	1	0.943446	1	0.81491		0	0
PF3D7_1118500	nucleolar protein 56, putative	NaN	NaN	NaN	NaN	NaN	NaN	NaN	NaN	NaN	NaN	NaN	2.05445	NaN	NaN	NaN	NaN	NaN	NaN	-0.261881	0.0493076	NaN	NaN		1	1	1	1	1	1	1	1	1	1	1	0.299187	1	1	1	1	1	1	0.82347	0.543778	1	1		0	0
PF3D7_1119700	conserved Plasmodium protein, unknown function	NaN	-0.219958	NaN	NaN	NaN	NaN	NaN	NaN	NaN	1.46069	4.19448	2.47401	NaN	2.4323	NaN	NaN	NaN	NaN	NaN	NaN	NaN	NaN		1	0.0089289	1	1	1	1	1	1	1	0.111988	0.0107925	0.180344	1	0.165565	1	1	1	1	1	1	1	1		0	0
PF3D7_1129100	parasitophorous vacuolar protein 1	NaN	NaN	NaN	NaN	NaN	NaN	3.30374	3.33158	6.62622	5.69026	NaN	NaN	NaN	NaN	NaN	NaN	NaN	NaN	4.92619	NaN	4.52155	1.45229		1	1	1	1	1	1	5.00328e-12	8.89979e-10	5.88893e-15	2.85058e-10	1	1	1	1	1	1	1	1	1.31355e-08	1	1.53773e-11	0.03688		0	4
PF3D7_1143200	DnaJ protein, putative	NaN	NaN	2.0587	NaN	NaN	NaN	-0.295996	-0.190425	-0.535394	-0.0357646	NaN	NaN	0.328377	0.649797	NaN	0.410371	-0.0582476	0.324202	NaN	NaN	0.297485	0.107415		1	1	0.64074	1	1	1	0.957781	0.812015	0.451905	0.920871	1	1	0.828559	0.894825	1	0.735696	0.61172	0.568836	1	1	0.682647	0.986393		0	0
PF3D7_1146600	oocyst rupture protein 1, putative	NaN	1.07741	NaN	NaN	NaN	NaN	NaN	NaN	NaN	NaN	2.37674	4.94324	3.90062	NaN	NaN	NaN	NaN	NaN	NaN	NaN	NaN	NaN		1	0.427724	1	1	1	1	1	1	1	1	0.189226	0.00184434	0.00960116	1	1	1	1	1	1	1	1	1		0	0
PF3D7_1202900	high mobility group protein B1	-0.688195	1.7726	NaN	NaN	NaN	NaN	-0.0644196	-0.455544	-0.72173	-2.31722	-0.278111	0.857913	-0.448843	0.56192	NaN	NaN	-0.681076	1.5128	-1.72104	-1.18199	-1.63608	-1.57371		0.00348924	0.90528	1	1	1	1	0.621467	0.511223	0.302211	0.00107536	0.128032	0.858503	0.243487	0.943907	1	1	0.0256292	0.00191476	0.10022	0.136866	0.0231992	0.0164072		0	0
PF3D7_1208900	protein phosphatase, putative	NaN	1.12529	NaN	NaN	NaN	NaN	NaN	NaN	-0.909499	0.823728	1.20245	0.400568	1.09694	0.713781	0.262914	0.358454	-0.443556	-0.421479	0.269871	-0.0402613	-0.272646	0.548227		1	0.467926	1	1	1	1	1	1	0.189078	0.379456	0.607187	0.655785	0.651913	0.859329	0.963262	0.831649	0.115427	0.151538	0.728671	0.631341	0.684261	0.501952		0	0
PF3D7_1365900;PF3D7_1211800	ubiquitin-60S ribosomal protein L40 ; polyubiquitin	1.17715	0.990968	2.02662	1.76121	0.87578	0.864255	0.29725	0.734059	0.591584	1.03475	0.722291	1.152	1.48347	0.529906	0.0997664	-0.017922	0.154713	-0.231924	0.877037	0.340697	0.78375	0.963419		0.768797	0.360473	0.613423	0.770746	0.603713	0.888888	0.237104	0.15947	0.463532	0.265167	0.851286	0.696811	0.455687	0.961852	0.588653	0.428343	0.948368	0.38658	0.297008	0.307182	0.255047	0.186313		0	0
PF3D7_1220900	heterochromatin protein 1	1.9141	2.06329	3.51538	2.52218	1.11763	0.906359	-0.396745	0.114566	-0.00223794	0.225329	2.01375	1.89025	1.62989	1.35513	0.110898	-0.0450235	0.384271	0.0549317	0.0583859	-0.0977456	-0.0982584	0.364032		0.573529	0.700745	0.318963	0.619567	0.906973	0.849789	0.855306	0.77879	0.97047	0.832508	0.286442	0.357482	0.391077	0.529636	0.61213	0.38619	0.57063	0.995337	0.916792	0.690513	0.866339	0.701726		0	0
PF3D7_1225500	small subunit rRNA processing factor, putative	NaN	NaN	NaN	NaN	NaN	NaN	NaN	NaN	NaN	0.648191	NaN	NaN	NaN	NaN	NaN	NaN	NaN	-0.147046	1.24318	0.421786	0.785843	1.42651		1	1	1	1	1	1	1	1	1	0.494533	1	1	1	1	1	1	1	0.540953	0.143585	0.2558	0.253739	0.0406861		0	0
PF3D7_1228800	WD repeat-containing protein, putative	NaN	3.79566	NaN	NaN	NaN	NaN	NaN	NaN	1.154	-2.79531	NaN	2.46674	NaN	0.677172	NaN	NaN	NaN	NaN	-0.646428	NaN	NaN	-0.458382		1	0.0493534	1	1	1	1	1	1	0.163845	8.33806e-05	1	0.182051	1	0.879608	1	1	1	1	0.550175	1	1	0.412808		1	0
PF3D7_1234100	bromodomain protein, putative	NaN	NaN	NaN	NaN	NaN	NaN	NaN	NaN	NaN	NaN	2.26757	1.7485	1.9996	NaN	NaN	NaN	NaN	NaN	NaN	NaN	NaN	NaN		1	1	1	1	1	1	1	1	1	1	0.215489	0.413182	0.254413	1	1	1	1	1	1	1	1	1		0	0
PF3D7_1235300	CCR4-NOT transcription complex subunit 4, putative	NaN	NaN	NaN	NaN	NaN	NaN	NaN	NaN	-0.55892	-0.329296	NaN	0.314481	NaN	0.684898	NaN	NaN	0.440102	NaN	-0.679712	-0.0594937	0.141825	-0.502229		1	1	1	1	1	1	1	1	0.430974	0.61196	1	0.529282	1	0.875322	1	1	0.490631	1	0.528758	0.6509	0.860774	0.378261		0	0
PF3D7_1246800	signal recognition particle receptor, beta subunit	NaN	NaN	NaN	NaN	NaN	NaN	NaN	NaN	-0.235705	NaN	0.201508	0.747391	-0.320288	0.506865	0.453333	NaN	0.911116	0.0267046	-0.562069	-0.00345838	-0.418543	-1.04956		1	1	1	1	1	1	1	1	0.762058	1	0.606687	0.921256	0.312869	0.974778	0.653901	1	0.0854179	0.927914	0.6063	0.594633	0.544474	0.0975511		0	0
PF3D7_1308200	carbamoyl phosphate synthetase	NaN	NaN	NaN	NaN	NaN	NaN	-0.853319	NaN	-0.92692	0.163898	NaN	NaN	-0.0855426	NaN	NaN	NaN	NaN	-0.214	-0.260774	-0.489543	0.27035	NaN		1	1	1	1	1	1	0.185571	1	0.180427	0.886314	1	1	0.470072	1	1	1	1	0.416734	0.824308	0.836441	0.712758	1		0	0
PF3D7_1321700	splicing factor 1	NaN	NaN	NaN	NaN	NaN	NaN	NaN	0.707736	-0.0675154	0.0398887	NaN	0.167653	NaN	0.23652	NaN	NaN	0.546956	0.309592	0.641361	-0.230941	NaN	0.0255588		1	1	1	1	1	1	1	0.174142	0.959697	0.996283	1	0.346273	1	0.586729	1	1	0.355931	0.590145	0.439687	0.834527	1	0.894139		0	0
PF3D7_1361900	proliferating cell nuclear antigen 1	2.17801	2.37527	2.7327	1.96235	NaN	NaN	NaN	NaN	NaN	0.980825	NaN	NaN	NaN	NaN	NaN	NaN	NaN	NaN	NaN	NaN	NaN	NaN		0.39863	0.503447	0.789947	0.986013	1	1	1	1	1	0.291831	1	1	1	1	1	1	1	1	1	1	1	1		0	0
PF3D7_1451800	sortilin	NaN	2.73783	NaN	1.59192	NaN	NaN	0.122474	0.291521	0.144699	0.0357123	-0.363178	2.0052	NaN	2.1497	NaN	0.353026	0.285343	-0.475189	-0.316816	-0.269392	0.107822	0.23511		1	0.317311	1	0.601733	1	1	0.395576	0.546827	0.834257	1	0.0890312	0.315965	1	0.234943	1	0.841854	0.725866	0.110681	0.782109	0.877403	0.901007	0.856277		0	0
PF3D7_1456500	conserved Plasmodium protein, unknown function	2.16008	2.12526	2.87123	NaN	0.866314	0.909282	0.00762616	0.936911	0.219215	0.440107	0.426533	0.27364	0.371949	0.628252	NaN	0.508711	0.41846	0.325702	0.62293	-0.0478175	0.699996	0.971374		0.409393	0.659302	0.692384	1	0.592781	0.847086	0.528092	0.0758071	0.766783	0.651965	0.966257	0.473933	0.870278	0.906829	1	0.56578	0.520909	0.566669	0.452294	0.638996	0.311272	0.182196		0	1
PF3D7_1461300	40S ribosomal protein S28e, putative	1.50731	1.87239	1.8709	0.920707	1.2275	0.618694	-0.430451	-0.893051	-0.5944	-1.47617	0.686792	0.400206	-0.277272	-0.523662	NaN	-1.34375	-0.582318	-1.2649	-1.41812	-0.905351	-0.345125	-1.12862		0.897041	0.833608	0.488776	0.151052	0.97253	0.800527	0.789764	0.177479	0.400495	0.0356256	0.870259	0.655228	0.338742	0.0174674	1	9.10389e-06	0.0501838	7.41133e-05	0.177385	0.329192	0.613056	0.0769107		0	0
PF3D7_1464900	ATP-dependent zinc metalloprotease FTSH, putative	NaN	NaN	NaN	NaN	-0.497669	NaN	-0.422868	-0.167101	-0.13957	-0.458802	0.26135	0.329033	0.0935602	-0.167101	0.249021	-0.0139266	0.120485	-0.100843	-0.228571	-0.0619835	0.139862	0.367713		1	1	1	1	0.00505967	1	0.804397	0.840734	0.873985	0.491918	0.697163	0.549768	0.614615	0.129294	0.929724	0.434776	0.989757	0.636316	0.848798	0.65345	0.863088	0.697456		0	0
PF3D7_1473200	DnaJ protein, putative	NaN	1.24496	NaN	NaN	NaN	NaN	NaN	NaN	-0.102481	-0.277509	0.61617	0.433604	1.16485	NaN	0.459117	0.075444	NaN	NaN	0.467801	-0.802566	0.430499	-0.0469799		1	0.576962	1	1	1	1	1	1	0.917983	0.663341	0.908214	0.707382	0.615025	1	0.643259	0.59243	1	1	0.56612	0.432116	0.542952	0.813527		0	0
PF3D7_0217800	40S ribosomal protein S26	1.71984	2.07783	2.21313	2.14816	1.71853	1.20616	-0.593159	0.161573	-0.150882	0.304184	0.810402	0.853527	0.778124	0.888969	0.804962	1.22018	0.283566	0.505165	0.61946	-0.211511	0.136191	0.264409		0.721944	0.690933	0.778592	0.875267	0.644495	0.58705	0.500699	0.714117	0.860637	0.764608	0.804589	0.860979	0.835305	0.763786	0.177645	0.0222034	0.728786	0.33934	0.454691	0.813039	0.867418	0.820429		0	0
PF3D7_0304400	60S ribosomal protein L44	2.24272	3.01124	3.3989	3.71949	1.27644	0.928375	NaN	NaN	1.20245	0.748917	0.484293	0.295376	0.346531	0.328308	0.32964	-0.0972062	0.0596321	-0.624709	-0.432941	-0.418568	-0.25123	-0.015212		0.36123	0.211464	0.374587	0.113363	0.938628	0.829484	1	1	0.147325	0.426346	0.979588	0.502988	0.84589	0.747269	0.895092	0.312483	0.856136	0.0410126	0.696805	0.940107	0.705888	0.84864		0	0
PF3D7_0310300	phosphoglycerate mutase, putative	NaN	NaN	NaN	NaN	NaN	NaN	NaN	NaN	0.134089	NaN	1.73309	NaN	NaN	NaN	NaN	NaN	NaN	NaN	NaN	NaN	NaN	NaN		1	1	1	1	1	1	1	1	0.843977	1	0.381546	1	1	1	1	1	1	1	1	1	1	1		0	0
PF3D7_0318200	DNA-directed RNA polymerase II subunit RPB1	NaN	NaN	NaN	NaN	NaN	NaN	NaN	NaN	0.0471196	NaN	0.44668	NaN	NaN	NaN	0.514602	-0.130799	NaN	0.124991	NaN	NaN	NaN	1.3824		1	1	1	1	1	1	1	1	0.924417	1	1	1	1	1	0.545103	0.270292	1	0.884578	1	1	1	0.0479687		0	0
PF3D7_0319500	RNA-binding protein, putative	NaN	NaN	NaN	NaN	NaN	NaN	NaN	NaN	0.535058	0.0915099	NaN	NaN	NaN	NaN	NaN	NaN	NaN	NaN	0.804632	0.223508	1.75223	0.757916		1	1	1	1	1	1	1	1	0.504907	0.950377	1	1	1	1	1	1	1	1	0.337118	0.392752	0.0095767	0.317421		0	0
PF3D7_0401800	Plasmodium exported protein (PHISTb), unknown function	NaN	NaN	NaN	NaN	NaN	NaN	NaN	NaN	0.496309	-0.0604624	0.819178	1.79186	0.567643	0.502955	NaN	NaN	NaN	NaN	NaN	-0.329755	NaN	NaN		1	1	1	1	1	1	1	1	0.534356	0.893671	0.799973	0.395624	0.962243	0.976973	1	1	1	1	1	0.945395	1	1		0	0
PF3D7_0409400	chaperone protein DnaJ	NaN	NaN	NaN	NaN	NaN	NaN	NaN	-0.562474	NaN	-0.918157	NaN	0.693574	0.628167	0.375665	NaN	NaN	1.33914	NaN	-0.713828	-0.79427	NaN	-0.713696		1	1	1	1	1	1	1	0.40882	1	0.184953	1	0.952015	0.925499	0.835195	1	1	0.0078894	1	0.507253	0.441164	1	0.237674		0	0
PF3D7_0412000	conserved Plasmodium protein, unknown function	NaN	NaN	NaN	NaN	NaN	NaN	-2.59327	NaN	-1.79992	0.880684	NaN	NaN	0.347779	NaN	NaN	NaN	0.622274	NaN	NaN	NaN	NaN	3.57004		1	1	1	1	1	1	1.39739e-08	1	0.00807924	0.345976	1	1	0.847084	1	1	1	0.276606	1	1	1	1	6.54474e-08		0	0
PF3D7_0420300	AP2 domain transcription factor, putative	NaN	NaN	NaN	NaN	NaN	NaN	NaN	NaN	0.0513026	0.0198577	NaN	1.25822	0.655352	1.38737	NaN	NaN	NaN	NaN	NaN	NaN	NaN	0.470629		1	1	1	1	1	1	1	1	0.920524	0.982421	1	0.641244	0.909042	0.514882	1	1	1	1	1	1	1	0.582381		0	0
PF3D7_0501600	rhoptry-associated protein 2	NaN	NaN	NaN	NaN	NaN	NaN	0.617863	NaN	-0.785452	-0.677892	NaN	1.17925	-2.04835	NaN	NaN	NaN	-0.402168	-0.308594	NaN	-1.84467	NaN	NaN		1	1	1	1	1	1	0.0730396	1	0.259627	0.321322	1	0.682384	0.00180286	1	1	1	0.144375	0.273214	1	0.0066559	1	1		0	1
PF3D7_0503800	60S ribosomal protein L31	-0.0638313	1.24294	1.63371	1.24831	1.33931	0.104186	-0.0908029	0.00294614	0.0220482	-0.00762616	-0.00349556	0.394164	0.397365	0.466696	0.419	0.461939	0.00949053	0.150033	0.449852	-0.809332	0.296428	0.424146		0.041184	0.575031	0.328482	0.322291	0.895249	0.202277	0.657369	0.937811	0.947788	0.951972	0.344519	0.645961	0.894789	0.997329	0.718472	0.644304	0.748892	0.84262	0.580126	0.424815	0.683811	0.633274		0	0
PF3D7_0505700	conserved Plasmodium membrane protein, unknown function	NaN	NaN	NaN	NaN	NaN	NaN	-1.69064	NaN	-0.192546	-0.626579	NaN	NaN	NaN	NaN	NaN	NaN	-3.27593	NaN	-1.65444	-1.29213	-1.81097	-1.15439		1	1	1	1	1	1	0.000632889	1	0.811841	0.357347	1	1	1	1	1	1	4.7278e-21	1	0.114348	0.0907727	0.0121016	0.0710095		0	0
PF3D7_0515000	pre-mRNA-splicing factor CWC2, putative	3.04469	NaN	NaN	2.85548	NaN	NaN	NaN	NaN	NaN	NaN	NaN	NaN	NaN	NaN	NaN	NaN	NaN	NaN	NaN	NaN	NaN	NaN		0.0771338	1	1	0.424288	1	1	1	1	1	1	1	1	1	1	1	1	1	1	1	1	1	1		1	0
PF3D7_0520700	CDC73 domain-containing protein, putative	NaN	NaN	NaN	NaN	NaN	NaN	2.74399	2.71331	3.7327	2.86659	NaN	NaN	NaN	NaN	NaN	NaN	NaN	NaN	1.96864	1.91561	2.45507	NaN		1	1	1	1	1	1	5.22221e-09	5.60826e-07	1.01112e-05	0.00159197	1	1	1	1	1	1	1	1	0.0217821	0.00111812	0.000267502	1		0	4
PF3D7_0525300	conserved Plasmodium protein, unknown function	1.3417	NaN	NaN	NaN	-0.308609	NaN	NaN	NaN	2.14643	NaN	2.5565	2.52991	5.72252	1.79571	NaN	NaN	NaN	NaN	NaN	NaN	NaN	NaN		0.950397	1	1	1	0.0128179	1	1	1	0.0106038	1	0.151243	0.167628	6.9006e-05	0.347931	1	1	1	1	1	1	1	1		0	1
PF3D7_0527500	Hsc70-interacting protein	NaN	NaN	NaN	NaN	NaN	NaN	NaN	NaN	0.0462816	-0.144699	NaN	0.748142	NaN	0.906332	NaN	-0.174918	NaN	-0.442015	-1.12964	0.0633037	-1.78424	NaN		1	1	1	1	1	1	1	1	0.925198	0.802023	1	0.920827	1	0.754485	1	0.221067	1	0.134736	0.285532	0.530661	0.0134122	1		0	0
PF3D7_0529800	conserved Plasmodium protein, unknown function	NaN	NaN	NaN	NaN	NaN	NaN	NaN	NaN	2.73099	NaN	NaN	NaN	NaN	NaN	NaN	NaN	NaN	NaN	3.20132	NaN	2.26975	NaN		1	1	1	1	1	1	1	1	0.00119253	1	1	1	1	1	1	1	1	1	0.000209624	1	0.000760062	1		0	1
PF3D7_0619400	cell division cycle protein 48 homologue, putative	NaN	NaN	NaN	NaN	NaN	NaN	NaN	NaN	NaN	2.85988	NaN	NaN	NaN	NaN	NaN	NaN	NaN	NaN	3.51942	NaN	NaN	NaN		1	1	1	1	1	1	1	1	1	0.00163337	1	1	1	1	1	1	1	1	4.66611e-05	1	1	1		0	1
PF3D7_0623100	nuclear polyadenylated RNA-binding protein NAB2, putative	NaN	0.871812	NaN	NaN	NaN	NaN	0.108357	-0.464982	-0.467174	0.893491	NaN	NaN	-0.42523	0.244565	NaN	NaN	0.0294175	0.232074	0.146655	0.554104	0.413377	0.389943		1	0.279353	1	1	1	1	0.410693	0.501677	0.515738	0.338715	1	1	0.255346	0.600151	1	1	0.791058	0.708847	0.83706	0.185374	0.560112	0.671883		0	0
PF3D7_0708500	heat shock protein 86 family protein	NaN	NaN	NaN	NaN	NaN	NaN	NaN	NaN	0.582074	NaN	NaN	NaN	NaN	NaN	NaN	NaN	NaN	NaN	0.622274	0.457712	1.09167	1.26472		1	1	1	1	1	1	1	1	0.470358	1	1	1	1	1	1	1	1	1	0.452747	0.235061	0.109598	0.0729136		0	0
PF3D7_0716000	RNA-binding protein, putative	NaN	NaN	NaN	NaN	NaN	NaN	NaN	NaN	-0.342067	-0.659377	NaN	0.246721	NaN	NaN	NaN	NaN	-0.104061	NaN	0.487692	0.0319609	-0.519694	0.150193		1	1	1	1	1	1	1	1	0.643867	0.334037	1	0.439268	1	1	1	1	0.52579	1	0.550791	0.560256	0.456689	0.961602		0	0
PF3D7_0716300	conserved Plasmodium protein, unknown function	NaN	NaN	NaN	NaN	NaN	NaN	-1.4983	NaN	-0.420414	0.109654	NaN	NaN	0.619836	NaN	NaN	NaN	NaN	NaN	0.0359054	-0.09815	0.0684644	NaN		1	1	1	1	1	1	0.00332188	1	0.562049	0.934273	1	1	0.930549	1	1	1	1	1	0.937266	0.690937	0.947888	1		0	0
PF3D7_0721100	conserved Plasmodium protein, unknown function	NaN	NaN	NaN	NaN	NaN	NaN	-0.39703	-0.0717627	0.467905	0.0600062	NaN	NaN	0.131326	NaN	NaN	0.290762	NaN	0.187017	-2.39798	-0.364012	-0.540946	-0.1125		1	1	1	1	1	1	0.854747	0.95993	0.55648	0.978383	1	1	0.647422	1	1	0.960406	1	0.781495	0.0212852	0.984192	0.439311	0.742352		0	0
PF3D7_0807000	YEATS domain-containing protein, putative	NaN	0.882837	NaN	NaN	NaN	NaN	NaN	NaN	0.420617	0.458168	2.63548	2.98519	NaN	2.17801	NaN	0.622865	NaN	1.23226	NaN	-0.400429	0.271306	NaN		1	0.286291	1	1	1	1	1	1	0.594275	0.637513	0.136521	0.0878118	1	0.227183	1	0.395848	1	0.0122382	1	0.966837	0.711688	1		0	0
PF3D7_0821700	60S ribosomal protein L22, putative	NaN	NaN	3.12259	2.79756	NaN	NaN	NaN	0.861238	-1.60894	-2.35817	3.22056	NaN	-2.2304	NaN	NaN	1.05925	NaN	NaN	-1.28673	0.891563	NaN	NaN		1	1	0.52861	0.455407	1	1	1	0.10142	0.0181617	0.000878029	0.0591787	1	0.000827642	1	1	0.0574977	1	1	0.222116	0.0712484	1	1		0	0
PF3D7_0828300	conserved Plasmodium protein, unknown function	NaN	0.183064	NaN	NaN	NaN	NaN	NaN	NaN	NaN	NaN	NaN	NaN	NaN	NaN	NaN	NaN	NaN	NaN	NaN	NaN	NaN	NaN		1	0.0404751	1	1	1	1	1	1	1	1	1	1	1	1	1	1	1	1	1	1	1	1		0	0
PF3D7_0923400	conserved Plasmodium protein, unknown function	NaN	NaN	NaN	NaN	NaN	NaN	NaN	NaN	NaN	0.409297	NaN	0.96965	NaN	0.665226	NaN	-0.182819	-0.472589	0.350854	0.846072	-0.255561	NaN	NaN		1	1	1	1	1	1	1	1	1	0.676919	1	0.795959	1	0.886244	1	0.212977	0.0979986	0.53094	0.313754	0.861932	1	1		0	0
PF3D7_1010700	dolichyl-phosphate-mannose protein mannosyltransferase, putative	NaN	NaN	NaN	1.52782	NaN	NaN	-0.69633	NaN	NaN	0.0484122	NaN	NaN	NaN	0.907657	NaN	NaN	2.03178	1.52728	NaN	-0.590626	NaN	NaN		1	1	1	0.542405	1	1	0.351687	1	1	0.988699	1	1	1	0.753776	1	1	3.01193e-05	0.00172435	1	0.693977	1	1		0	0
PF3D7_1014700	prohibitin, putative	NaN	NaN	NaN	3.20251	NaN	NaN	NaN	NaN	NaN	NaN	NaN	NaN	NaN	NaN	NaN	1.50791	NaN	2.08914	NaN	NaN	NaN	NaN		1	1	1	0.265282	1	1	1	1	1	1	1	1	1	1	1	0.00288734	1	1.48057e-05	1	1	1	1		0	0
PF3D7_1108400	casein kinase 2, alpha subunit	1.72644	NaN	NaN	NaN	NaN	NaN	0.0107799	NaN	0.0308304	-0.0156403	0.822526	0.772998	0.967095	0.207028	0.677441	0.327041	0.35061	-0.0676387	0.018919	NaN	0.0743684	NaN		0.716685	1	1	1	1	1	0.524174	1	0.939596	0.943105	0.798213	0.906658	0.724795	0.538752	0.306894	0.891053	0.621687	0.708918	0.952765	1	0.94084	1		0	0
PF3D7_1108700	heat shock protein DnaJ homologue Pfj2	NaN	1.05242	NaN	NaN	NaN	NaN	-0.719946	-0.378956	-1.10609	-1.02212	0.0618453	-0.111565	0.648189	0.100484	-0.00168891	0.462197	0.0720372	0.214424	-1.19896	-1.27119	-1.44741	-0.984917		1	0.407567	1	1	1	1	0.321997	0.592055	0.1078	0.141523	0.41905	0.124399	0.913374	0.383412	0.396191	0.643858	0.883168	0.737032	0.256181	0.0984161	0.0441914	0.117531		0	0
PF3D7_1109900	60S ribosomal protein L36	0.314986	1.01063	3.35248	1.88673	0.935158	0.778259	-0.610235	0.00167453	0.0196308	0.202539	0.16092	0.801204	-0.349254	0.433136	0.545573	-0.421156	-0.722682	-0.825297	-0.918279	-0.531868	0.249749	0.671968		0.131511	0.375155	0.398332	0.904086	0.674253	0.96949	0.473941	0.93965	0.950045	0.852392	0.548483	0.890615	0.2962	0.944627	0.493749	0.0573368	0.0189272	0.0081748	0.388587	0.775833	0.735923	0.386937		0	0
PF3D7_1115800	conserved Plasmodium protein, unknown function	NaN	NaN	NaN	NaN	NaN	NaN	NaN	NaN	NaN	NaN	NaN	0.37722	0.440633	NaN	NaN	NaN	NaN	0.00772461	NaN	NaN	-1.43862	NaN		1	1	1	1	1	1	1	1	1	1	1	0.620267	0.936736	1	1	1	1	0.882839	1	1	0.045472	1		0	0
PF3D7_1119300	splicing factor U2AF small subunit, putative	1.31185	-0.967169	NaN	NaN	NaN	NaN	0.31823	NaN	-0.114707	-0.581978	0.606063	0.234177	-0.357825	0.132072	NaN	NaN	NaN	-0.0533895	0.0901759	-0.412727	0.509442	0.0671073		0.916974	0.000248359	1	1	1	1	0.221634	1	0.903445	0.390646	0.913665	0.423625	0.291383	0.426349	1	1	1	0.740953	0.887937	0.948707	0.467375	0.940865		0	0
PF3D7_1129400	rRNA (cytosine-C(5))-methyltransferase, putative	NaN	NaN	NaN	NaN	NaN	NaN	NaN	NaN	-0.10262	-0.251204	NaN	NaN	NaN	NaN	0.429536	NaN	1.1163	1.23504	NaN	0.580828	NaN	NaN		1	1	1	1	1	1	1	1	0.917817	0.690079	1	1	1	1	0.698416	1	0.0300749	0.0120346	1	0.173084	1	1		0	0
PF3D7_1134800	coatomer subunit delta	NaN	NaN	NaN	NaN	NaN	NaN	NaN	NaN	-0.273901	NaN	2.38245	1.36309	2.28371	1.65249	NaN	NaN	1.56978	1.00897	0.0545011	-0.53077	-0.682048	-0.0942361		1	1	1	1	1	1	1	1	0.718799	1	0.187921	0.588284	0.174963	0.402129	1	1	0.00156951	0.0424294	0.920327	0.777389	0.333939	0.762		0	0
PF3D7_1135100	protein phosphatase PPM8, putative	NaN	NaN	NaN	NaN	NaN	NaN	0.146004	NaN	-0.505062	-0.667756	-0.348409	0.141589	0.698307	NaN	NaN	NaN	0.475396	0.257425	-0.314374	-0.896698	NaN	-1.08393		1	1	1	1	1	1	0.37114	1	0.47972	0.328243	0.0950148	0.318591	0.88312	1	1	1	0.443352	0.669061	0.783935	0.33719	1	0.0880915		0	0
PF3D7_1213700	DNA-directed RNA polymerases I, II, and III subunit RPABC3, putative	NaN	NaN	NaN	NaN	NaN	NaN	NaN	NaN	NaN	NaN	NaN	NaN	NaN	NaN	NaN	NaN	NaN	NaN	NaN	-0.549028	1.16633	NaN		1	1	1	1	1	1	1	1	1	1	1	1	1	1	1	1	1	1	1	0.751621	0.0868995	1		0	0
PF3D7_1216900	DNA-binding chaperone, putative	-0.347509	NaN	NaN	NaN	NaN	NaN	NaN	NaN	-1.10281	-0.0298416	-0.421554	0.643045	-0.445028	0.13895	0.29337	NaN	NaN	0.171612	-0.601978	-0.747516	NaN	0.207278		0.0146391	1	1	1	1	1	1	1	0.108884	0.927409	0.0682871	0.980961	0.245376	0.436057	0.968841	1	1	0.806815	0.579429	0.494146	1	0.89061		0	0
PF3D7_1222700	glideosome-associated protein 45	NaN	NaN	NaN	NaN	NaN	NaN	NaN	NaN	0.0501883	NaN	-0.418735	-0.185359	0.617769	NaN	NaN	NaN	NaN	NaN	NaN	NaN	NaN	NaN		1	1	1	1	1	1	1	1	0.921561	1	0.0691881	0.0903133	0.931802	1	1	1	1	1	1	1	1	1		0	0
PF3D7_1223400	phospholipid-transporting ATPase, putative	NaN	NaN	NaN	NaN	NaN	NaN	NaN	NaN	-0.32422	NaN	NaN	NaN	NaN	NaN	0.412402	NaN	NaN	NaN	-0.112256	-0.195221	0.471656	-0.521453		1	1	1	1	1	1	1	1	0.663177	1	1	1	1	1	0.731131	1	1	1	0.938302	0.795132	0.502805	0.363692		0	0
PF3D7_1224000	GTP cyclohydrolase I	NaN	0.943222	3.80199	3.26604	NaN	NaN	0.340619	1.03584	-1.53663	1.9996	0.534958	0.799722	-0.680567	0.0375176	-1.97755	NaN	NaN	3.34819	-0.966151	-0.387473	-0.902362	1.2032		1	0.326344	0.206237	0.241333	1	1	0.205938	0.0505396	0.0242049	0.0284965	0.952117	0.891457	0.147203	0.306087	7.91636e-12	1	1	2.29803e-12	0.363459	0.985953	0.205039	0.0896889		0	2
PF3D7_1244700	conserved Plasmodium protein, unknown function	NaN	NaN	NaN	NaN	NaN	NaN	NaN	NaN	1.36154	0.648236	NaN	1.50643	NaN	NaN	NaN	0.984988	NaN	NaN	1.52301	0.581044	1.40381	1.27122		1	1	1	1	1	1	1	1	0.10194	0.494501	1	0.519353	1	1	1	0.0852984	1	1	0.0745326	0.172987	0.0386238	0.0713027		0	0
PF3D7_1303800	conserved Plasmodium protein, unknown function	NaN	NaN	NaN	NaN	NaN	NaN	NaN	NaN	NaN	NaN	1.49431	0.555015	0.523562	NaN	NaN	NaN	NaN	NaN	NaN	NaN	NaN	NaN		1	1	1	1	1	1	1	1	1	1	0.476077	0.90704	0.989059	1	1	1	1	1	1	1	1	1		0	0
PF3D7_1317100	DNA replication licensing factor MCM4	NaN	NaN	NaN	NaN	NaN	NaN	NaN	NaN	1.00626	0.872182	NaN	NaN	1.01821	0.329631	0.173895	NaN	0.326767	NaN	0.253021	2.77645	0.902575	0.447957		1	1	1	1	1	1	1	1	0.222809	0.35085	1	1	0.695762	0.749687	0.752001	1	0.659008	1	0.74323	7.38847e-06	0.188042	0.606965		0	0
PF3D7_1326300	RNA-binding protein, putative	NaN	NaN	NaN	NaN	NaN	NaN	NaN	NaN	NaN	0.675604	NaN	NaN	NaN	NaN	NaN	NaN	0.226632	-0.16337	-2.03688	-0.581592	-0.0559212	NaN		1	1	1	1	1	1	1	1	1	0.475418	1	1	1	1	1	1	0.824201	0.509054	0.0510208	0.706359	0.912056	1		0	0
PF3D7_1331200	conserved Plasmodium protein, unknown function	NaN	NaN	NaN	NaN	NaN	NaN	NaN	NaN	NaN	2.56277	NaN	NaN	NaN	NaN	NaN	NaN	NaN	NaN	NaN	NaN	NaN	2.31825		1	1	1	1	1	1	1	1	1	0.00482469	1	1	1	1	1	1	1	1	1	1	1	0.000575111		0	1
PF3D7_1345600	inner membrane complex protein	NaN	NaN	NaN	NaN	NaN	NaN	NaN	NaN	0.592732	0.592397	NaN	2.00202	NaN	NaN	NaN	NaN	NaN	1.38338	NaN	NaN	NaN	NaN		1	1	1	1	1	1	1	1	0.462712	0.534673	1	0.31707	1	1	1	1	1	0.00469434	1	1	1	1		0	0
PF3D7_1352500	thioredoxin-related protein, putative	NaN	NaN	NaN	NaN	NaN	NaN	-0.876705	-1.1927	-1.67646	-0.151599	0.095587	-0.444561	0.504265	-0.182565	0.623961	0.117396	0.338453	0.103627	-1.75999	-1.03118	-0.467314	-0.78115		1	1	1	1	1	1	0.166891	0.0684173	0.0137561	0.794617	0.460988	0.0247143	0.998711	0.120141	0.376198	0.674508	0.640603	0.920635	0.0926246	0.226837	0.501125	0.201806		0	0
PF3D7_1361200	conserved Plasmodium protein, unknown function	NaN	NaN	NaN	NaN	NaN	NaN	NaN	NaN	0.0209111	NaN	1.20032	NaN	2.33777	2.00967	NaN	NaN	NaN	NaN	NaN	NaN	NaN	NaN		1	1	1	1	1	1	1	1	0.94885	1	0.608202	1	0.162215	0.276074	1	1	1	1	1	1	1	1		0	0
PF3D7_1406200	conserved Plasmodium protein, unknown function	NaN	NaN	NaN	NaN	NaN	NaN	0.201508	NaN	0.00403388	NaN	NaN	NaN	0.0676387	NaN	-0.0385693	NaN	NaN	0.463609	NaN	NaN	0.0274371	NaN		1	1	1	1	1	1	0.317311	1	0.96461	1	1	1	0.59253	1	0.336915	1	1	0.385998	1	1	0.996948	1		0	0
PF3D7_1408700	conserved Plasmodium protein, unknown function	NaN	NaN	0.801407	NaN	NaN	-0.789103	NaN	0.0884388	-4.39727	6.28535	NaN	2.00133	-0.501933	NaN	NaN	NaN	-1.34498	1.15833	-5.78373	5.6057	-4.5356	7.07466		1	1	0.0480447	1	1	0.00228669	1	0.815444	5.98355e-11	3.15998e-12	1	0.317311	0.218251	1	1	1	4.70829e-05	0.0188933	2.1509e-08	1.85829e-17	4.57336e-10	1.27107e-27		0	1
PF3D7_1410600	eukaryotic translation initiation factor 2 subunit gamma, putative	NaN	NaN	NaN	NaN	NaN	NaN	NaN	NaN	0.728574	NaN	0.485736	0.278619	0.24123	0.672198	0.360982	NaN	0.620774	NaN	2.11367	1.11232	NaN	1.60082		1	1	1	1	1	1	1	1	0.37153	1	0.978805	0.480506	0.746662	0.88237	0.832063	1	0.278058	1	0.0138789	0.0342116	1	0.0203591		0	0
PF3D7_1422800	actin-related protein, putative	NaN	NaN	NaN	NaN	NaN	NaN	NaN	NaN	NaN	NaN	NaN	3.25072	2.32863	NaN	NaN	NaN	NaN	NaN	NaN	NaN	NaN	NaN		1	1	1	1	1	1	1	1	1	1	1	0.0577122	0.164318	1	1	1	1	1	1	1	1	1		0	0
PF3D7_1438900	thioredoxin peroxidase 1	NaN	2.15374	3.8799	2.19866	NaN	NaN	NaN	NaN	-1.73082	-2.4708	NaN	NaN	-0.567746	NaN	NaN	NaN	NaN	NaN	-3.28026	NaN	NaN	NaN		1	0.640593	0.18133	0.839285	1	1	1	1	0.0109244	0.000494956	1	1	0.18965	1	1	1	1	1	0.00156733	1	1	1		0	0
PF3D7_1452000	rhoptry neck protein 2	NaN	NaN	NaN	NaN	NaN	NaN	NaN	NaN	-0.17441	0.0835386	0.815821	0.140348	NaN	0.349309	0.27035	0.161992	-0.231684	-0.182819	-0.518102	NaN	-0.31955	-0.666575		1	1	1	1	1	1	1	1	0.833004	0.957459	0.801737	0.317311	1	0.78593	0.98124	0.766198	0.323279	0.472375	0.636532	1	0.637811	0.265264		0	0
PF3D7_1453000	conserved Plasmodium protein, unknown function	NaN	NaN	NaN	NaN	NaN	NaN	NaN	NaN	1.95684	0.928759	NaN	NaN	NaN	NaN	NaN	NaN	NaN	NaN	NaN	NaN	NaN	NaN		1	1	1	1	1	1	1	1	0.0196339	0.319229	1	1	1	1	1	1	1	1	1	1	1	1		0	1
PF3D7_1467600	conserved Plasmodium protein, unknown function	NaN	NaN	NaN	NaN	NaN	NaN	NaN	NaN	0.0908535	-0.0518593	0.370945	NaN	0.389567	0.589094	NaN	NaN	0.154065	-0.444985	-0.457336	NaN	-0.0107011	-0.0356239		1	1	1	1	1	1	1	1	0.883817	0.903133	0.873648	1	0.887257	0.928698	1	1	0.949497	0.132429	0.679322	1	0.961206	0.826039		0	0
PF3D7_1476500	probable protein, unknown function	NaN	NaN	NaN	NaN	NaN	NaN	NaN	NaN	NaN	NaN	NaN	NaN	NaN	NaN	NaN	NaN	NaN	NaN	NaN	NaN	NaN	NaN		1	1	1	1	1	1	1	1	1	1	1	1	1	1	1	1	1	1	1	1	1	1		0	0
PF3D7_0102500	erythrocyte binding antigen-181	NaN	NaN	NaN	NaN	NaN	NaN	NaN	NaN	1.04537	NaN	NaN	NaN	NaN	NaN	NaN	NaN	NaN	NaN	NaN	NaN	NaN	NaN		1	1	1	1	1	1	1	1	0.205895	1	1	1	1	1	1	1	1	1	1	1	1	1		0	0
PF3D7_0105800	conserved Plasmodium protein, unknown function	NaN	NaN	NaN	NaN	NaN	NaN	NaN	NaN	NaN	NaN	NaN	-0.425352	NaN	NaN	NaN	NaN	NaN	NaN	NaN	NaN	NaN	1.49366		1	1	1	1	1	1	1	1	1	1	1	0.0274594	1	1	1	1	1	1	1	1	1	0.0314077		0	0
PF3D7_0107400	conserved Apicomplexan protein, unknown function	NaN	NaN	NaN	NaN	NaN	NaN	NaN	NaN	-0.457534	NaN	NaN	NaN	NaN	0.300484	NaN	NaN	0.302641	0.156289	NaN	-0.281312	NaN	NaN		1	1	1	1	1	1	1	1	0.525121	1	1	1	1	0.697026	1	1	0.697658	0.832202	1	0.890775	1	1		0	0
PF3D7_0110500	bromodomain protein, putative	NaN	NaN	NaN	NaN	NaN	NaN	NaN	NaN	0.981122	NaN	NaN	NaN	NaN	NaN	NaN	NaN	NaN	NaN	NaN	NaN	NaN	NaN		1	1	1	1	1	1	1	1	0.234194	1	1	1	1	1	1	1	1	1	1	1	1	1		0	0
PF3D7_0113000	glutamic acid-rich protein	NaN	NaN	NaN	NaN	NaN	NaN	-0.121644	0.0603672	1.35411	0.504305	-1.43897	NaN	NaN	1.25181	NaN	NaN	NaN	NaN	0.95977	0.413519	NaN	NaN		1	1	1	1	1	1	0.700356	0.855279	0.103777	0.601227	7.5116e-05	1	1	0.578309	1	1	1	1	0.255244	0.260747	1	1		0	0
PF3D7_0209800	ATP-dependent RNA helicase UAP56	NaN	NaN	NaN	NaN	NaN	NaN	NaN	NaN	-1.11332	NaN	NaN	NaN	NaN	NaN	NaN	NaN	NaN	NaN	-1.90088	-1.89029	NaN	NaN		1	1	1	1	1	1	1	1	0.105449	1	1	1	1	1	1	1	1	1	0.0689285	0.00514205	1	1		0	0
PF3D7_0210900	conserved Plasmodium protein, unknown function	0.59053	NaN	0.0173518	1.30109	NaN	NaN	-0.440851	0.203402	-0.385827	0.0266606	0.319618	NaN	0.897705	0.510354	0.114234	0.378269	-0.900799	0.826233	0.0768327	-0.563256	-0.0637258	0.327511		0.262666	1	0.00351368	0.35867	1	1	0.769814	0.658228	0.597549	0.989963	0.789621	1	0.764845	0.97282	0.619246	0.794644	0.00451077	0.101048	0.900033	0.73173	0.903602	0.744572		0	0
PF3D7_0213100	protein SIS1	NaN	NaN	NaN	NaN	NaN	NaN	NaN	NaN	-3.67354	0.0664878	NaN	NaN	NaN	NaN	NaN	NaN	NaN	NaN	NaN	-1.2643	-2.75117	NaN		1	1	1	1	1	1	1	1	4.79572e-08	0.972618	1	1	1	1	1	1	1	1	1	0.10104	0.000148117	1		0	0
PF3D7_0217100	ATP synthase F1, alpha subunit	NaN	NaN	NaN	NaN	NaN	NaN	NaN	NaN	-1.50316	-0.830337	NaN	NaN	NaN	NaN	NaN	NaN	2.72061	NaN	-0.468631	NaN	NaN	NaN		1	1	1	1	1	1	1	1	0.0275479	0.228741	1	1	1	1	1	1	1.34701e-08	1	0.671284	1	1	1		0	0
PF3D7_0218400	ATP-dependent RNA helicase DDX47, putative	NaN	NaN	NaN	NaN	NaN	NaN	NaN	NaN	-0.309306	-4.12516	NaN	NaN	NaN	NaN	NaN	NaN	NaN	NaN	NaN	NaN	NaN	NaN		1	1	1	1	1	1	1	1	0.679487	7.35335e-09	1	1	1	1	1	1	1	1	1	1	1	1		0	0
PF3D7_0219400	ribosome associated membrane protein RAMP4, putative, unspecified product	1.42412	1.52384	NaN	1.48641	0.338225	-0.71308	NaN	NaN	-0.464146	-0.548733	-0.41179	-0.0647449	-0.506291	0.218733	NaN	NaN	-0.1786	0.0388953	NaN	0.129702	0.0601858	0.538031		0.967495	0.867963	1	0.505685	0.157638	0.00374172	1	1	0.518676	0.416652	0.0714501	0.150763	0.216266	0.557555	1	1	0.400466	0.956997	1	0.470697	0.957778	0.512174		0	0
PF3D7_0306900	40S ribosomal protein S23, putative	1.33794	NaN	2.86251	3.15959	1.89107	NaN	-0.154185	0.77967	1.48006	1.90736	NaN	1.63223	0.371615	1.03546	0.402504	1.01263	0.132511	0.962182	-0.128614	0.898269	1.21599	1.41239		0.946178	1	0.698397	0.282357	0.540893	1	0.746776	0.136288	0.0759915	0.0368422	1	0.462496	0.869957	0.686504	0.750261	0.0738907	0.987099	0.053662	0.925642	0.069767	0.0740238	0.0429087		0	2
PF3D7_0309300	N2227-like protein, putative	NaN	4.42034	NaN	NaN	NaN	NaN	NaN	NaN	NaN	NaN	4.02822	3.43085	0.937269	3.00799	NaN	NaN	NaN	NaN	NaN	NaN	NaN	NaN		1	0.0112223	1	1	1	1	1	1	1	1	0.0148405	0.0426283	0.741925	0.0731773	1	1	1	1	1	1	1	1		1	0
PF3D7_0311100	pre-mRNA splicing factor, putative	NaN	NaN	NaN	NaN	NaN	NaN	NaN	NaN	0.393965	0.766284	-0.617189	0.304897	-0.334807	NaN	NaN	NaN	0.179256	-0.195221	0.235604	-0.282143	0.126312	0.897033		1	1	1	1	1	1	1	1	0.616081	0.41517	0.0254897	0.516005	0.304438	1	1	1	0.905697	0.449768	0.758375	0.891708	0.879091	0.223371		0	0
PF3D7_0408300	zinc finger Ran-binding domain-containing protein 2, putative	NaN	NaN	NaN	NaN	NaN	NaN	NaN	NaN	-1.45736	-0.573568	NaN	NaN	NaN	NaN	-0.30627	NaN	0.494159	0.707407	1.92657	NaN	NaN	-1.02935		1	1	1	1	1	1	1	1	0.0327635	0.397129	1	1	1	1	0.0763856	1	0.419317	0.165586	0.0247093	1	1	0.103484		0	0
PF3D7_0416400	histone acetyltransferase, putative	NaN	NaN	NaN	NaN	NaN	NaN	NaN	NaN	NaN	-0.109962	NaN	0.673463	NaN	NaN	NaN	NaN	NaN	0.575787	NaN	NaN	NaN	NaN		1	1	1	1	1	1	1	1	1	0.839562	1	0.96353	1	1	1	1	1	0.268729	1	1	1	1		0	0
PF3D7_0420200	holo-[acyl-carrier-protein] synthase, putative	NaN	NaN	NaN	NaN	NaN	NaN	NaN	NaN	-0.0338206	1.38541	NaN	NaN	NaN	NaN	NaN	NaN	NaN	NaN	NaN	NaN	NaN	NaN		1	1	1	1	1	1	1	1	1	0.13223	1	1	1	1	1	1	1	1	1	1	1	1		0	0
PF3D7_0501100	heat shock protein 40, type II	NaN	NaN	NaN	NaN	NaN	NaN	NaN	NaN	NaN	0.160814	1.98353	2.32547	NaN	2.33388	NaN	NaN	NaN	NaN	0.968939	NaN	NaN	NaN		1	1	1	1	1	1	1	1	1	0.889031	0.295836	0.217597	1	0.187726	1	1	1	1	0.25088	1	1	1		0	0
PF3D7_0501200	parasite-infected erythrocyte surface protein	NaN	NaN	NaN	NaN	NaN	NaN	-0.591006	-0.0603242	-0.532366	0.403179	-1.17677	NaN	NaN	NaN	NaN	NaN	NaN	-0.161565	-0.932664	NaN	-0.180986	-0.0780633		1	1	1	1	1	1	0.504128	0.974345	0.45464	0.681918	0.000652237	1	1	1	1	1	1	0.512532	0.380927	1	0.77842	0.779528		0	0
PF3D7_0506900	rhomboid protease ROM4	NaN	NaN	NaN	NaN	NaN	NaN	NaN	NaN	-0.872763	NaN	NaN	NaN	NaN	NaN	NaN	NaN	NaN	-0.267236	NaN	NaN	NaN	NaN		1	1	1	1	1	1	1	1	0.208313	1	1	1	1	1	1	1	1	0.331199	1	1	1	1		0	0
PF3D7_0514900	conserved Plasmodium protein, unknown function	NaN	NaN	NaN	NaN	NaN	NaN	NaN	NaN	NaN	NaN	NaN	NaN	NaN	NaN	NaN	NaN	NaN	NaN	NaN	NaN	NaN	NaN		1	1	1	1	1	1	1	1	1	1	1	1	1	1	1	1	1	1	1	1	1	1		0	0
PF3D7_0518500	ATP-dependent RNA helicase DDX23, putative	NaN	NaN	NaN	NaN	NaN	NaN	NaN	NaN	-0.0920326	-0.816723	NaN	-0.0837921	NaN	NaN	NaN	NaN	NaN	0.411714	NaN	-1.00339	NaN	0.378851		1	1	1	1	1	1	1	1	0.93043	0.236141	1	0.139565	1	1	1	1	1	0.449476	1	0.247224	1	0.684598		0	0
PF3D7_0519800	EELM2 domain-containing protein, putative	NaN	NaN	NaN	NaN	NaN	NaN	NaN	NaN	-1.1633	0.238613	NaN	NaN	NaN	NaN	NaN	NaN	NaN	NaN	1.4556	NaN	5.36089	-5.33878		1	1	1	1	1	1	1	1	0.0902737	0.820967	1	1	1	1	1	1	1	1	0.0879976	1	1.21259e-15	1.02609e-14		0	0
PF3D7_0525200	structural maintenance of chromosomes protein 6, putative	NaN	NaN	NaN	NaN	NaN	NaN	NaN	NaN	NaN	5.36623	NaN	NaN	NaN	NaN	NaN	NaN	NaN	NaN	1.13396	NaN	NaN	NaN		1	1	1	1	1	1	1	1	1	2.75957e-09	1	1	1	1	1	1	1	1	0.181101	1	1	1		0	1
PF3D7_0527000	DNA replication licensing factor MCM3, putative	NaN	NaN	NaN	NaN	NaN	NaN	NaN	NaN	NaN	NaN	NaN	NaN	NaN	NaN	NaN	NaN	NaN	1.25943	NaN	NaN	NaN	NaN		1	1	1	1	1	1	1	1	1	1	1	1	1	1	1	1	1	0.0103742	1	1	1	1		0	0
PF3D7_0608700	T-complex protein 1 subunit zeta	NaN	NaN	NaN	NaN	NaN	NaN	NaN	NaN	NaN	NaN	NaN	0.652425	NaN	NaN	NaN	NaN	NaN	NaN	-1.36807	-0.918463	NaN	NaN		1	1	1	1	1	1	1	1	1	1	1	0.975585	1	1	1	1	1	1	0.193561	0.317311	1	1		0	0
PF3D7_0612900	nucleolar GTP-binding protein 1, putative	NaN	NaN	NaN	NaN	NaN	NaN	NaN	NaN	0.086512	-0.124725	NaN	NaN	NaN	NaN	NaN	NaN	0.243669	-0.0939657	0.0247452	NaN	0.224781	NaN		1	1	1	1	1	1	1	1	0.887836	0.823558	1	1	1	1	1	1	0.795304	0.651097	0.947447	1	0.764322	1		0	0
PF3D7_0617800	histone H2A	NaN	NaN	1.52837	0.980853	NaN	NaN	NaN	NaN	NaN	NaN	NaN	NaN	NaN	NaN	NaN	NaN	NaN	NaN	NaN	NaN	NaN	NaN		1	1	0.269717	0.175758	1	1	1	1	1	1	1	1	1	1	1	1	1	1	1	1	1	1		0	0
PF3D7_0621300	mRNA binding Pumilio-homology domain protein, putative	NaN	NaN	NaN	NaN	NaN	NaN	NaN	NaN	-0.0273809	-0.00719549	NaN	NaN	NaN	NaN	NaN	NaN	-0.16809	NaN	NaN	NaN	-1.52903	NaN		1	1	1	1	1	1	1	1	0.993978	0.952449	1	1	1	1	1	1	0.416967	1	1	1	0.0336842	1		0	0
PF3D7_0621800	nascent polypeptide-associated complex subunit alpha, putative	NaN	NaN	NaN	NaN	NaN	NaN	NaN	NaN	NaN	-1.1635	NaN	NaN	NaN	NaN	NaN	NaN	NaN	NaN	-0.106622	-0.140255	0.46425	NaN		1	1	1	1	1	1	1	1	1	0.0955885	1	1	1	1	1	1	1	1	0.942667	0.735547	0.509911	1		0	0
PF3D7_0628100	HECT-domain (ubiquitin-transferase), putative	NaN	NaN	NaN	0.14749	NaN	NaN	NaN	NaN	NaN	NaN	NaN	NaN	NaN	NaN	NaN	NaN	NaN	NaN	NaN	NaN	NaN	NaN		1	1	1	0.0128234	1	1	1	1	1	1	1	1	1	1	1	1	1	1	1	1	1	1		0	0
PF3D7_0628300	choline/ethanolaminephosphotransferase, putative	1.52462	1.18027	NaN	NaN	NaN	0.505144	-0.573488	-0.92562	-0.329124	0.384452	-0.737158	-0.533464	-1.08856	NaN	-0.319964	-0.364685	-0.25827	-0.327572	0.499476	-0.493237	-1.94137	NaN		0.882471	0.516556	1	1	1	0.632429	0.532487	0.161501	0.657849	0.697305	0.0129257	0.0148836	0.0514085	1	0.0697426	0.0809041	0.288537	0.249079	0.541807	0.831106	0.00720123	1		0	0
PF3D7_0702500	Plasmodium exported protein, unknown function	NaN	NaN	NaN	NaN	NaN	NaN	NaN	NaN	-0.364719	0.445716	NaN	NaN	0.592445	NaN	NaN	NaN	-0.852798	-0.422986	-0.413499	0.162202	-0.0536584	0.541345		1	1	1	1	1	1	1	1	0.619703	0.647463	1	1	0.947171	1	1	1	0.00678617	0.150253	0.710855	0.44277	0.914509	0.50884		0	0
PF3D7_0706000	importin-7, putative	NaN	NaN	NaN	NaN	NaN	NaN	NaN	NaN	0.170951	1.49273	2.15775	0.474613	1.92163	1.45044	NaN	NaN	NaN	NaN	0.0687396	-0.327228	-0.506517	0.0273514		1	1	1	1	1	1	1	1	0.810319	0.104151	0.244458	0.773326	0.280048	0.486657	1	1	1	1	0.907381	0.942536	0.467654	0.896148		0	0
PF3D7_0707700	E3 ubiquitin-protein ligase, putative	NaN	NaN	NaN	NaN	NaN	NaN	NaN	NaN	1.94197	0.072771	NaN	1.66681	0.854475	NaN	NaN	NaN	NaN	NaN	NaN	NaN	NaN	NaN		1	1	1	1	1	1	1	1	0.0205667	0.967031	1	0.447497	0.790127	1	1	1	1	1	1	1	1	1		0	1
PF3D7_0710200	conserved Plasmodium protein, unknown function	NaN	NaN	NaN	NaN	NaN	NaN	-1.03133	0.0958204	-0.0820107	NaN	2.84657	4.04019	NaN	4.95183	NaN	NaN	NaN	NaN	-3.90466	0.802084	1.78367	NaN		1	1	1	1	1	1	0.0769237	0.805044	0.942384	1	0.102581	0.0136923	1	0.00157953	1	1	1	1	0.000163342	0.0935916	0.0083423	1		0	0
PF3D7_0710700	conserved Plasmodium protein, unknown function	NaN	NaN	NaN	NaN	NaN	NaN	NaN	NaN	3.91294	3.28814	NaN	NaN	NaN	NaN	NaN	NaN	NaN	NaN	0.469886	NaN	NaN	NaN		1	1	1	1	1	1	1	1	3.7273e-06	0.000286144	1	1	1	1	1	1	1	1	0.564503	1	1	1		0	2
PF3D7_0713900	conserved Plasmodium protein, unknown function	NaN	NaN	NaN	2.84653	NaN	NaN	NaN	NaN	NaN	NaN	NaN	NaN	NaN	NaN	NaN	NaN	NaN	NaN	NaN	NaN	NaN	NaN		1	1	1	0.429015	1	1	1	1	1	1	1	1	1	1	1	1	1	1	1	1	1	1		0	0
PF3D7_0722000	conserved Plasmodium protein, unknown function	0.0203421	NaN	NaN	NaN	NaN	NaN	NaN	NaN	0.872001	NaN	NaN	NaN	NaN	NaN	NaN	NaN	NaN	NaN	NaN	0.744632	NaN	1.51161		0.0544639	1	1	1	1	1	1	1	0.288361	1	1	1	1	1	1	1	1	1	1	0.110687	1	0.0292597		0	0
PF3D7_0726500	ubiquitin carboxyl-terminal hydrolase, putative	NaN	NaN	NaN	NaN	NaN	NaN	NaN	NaN	0.971516	-1.55425	NaN	NaN	NaN	NaN	NaN	NaN	NaN	NaN	NaN	0.669648	NaN	NaN		1	1	1	1	1	1	1	1	0.238651	0.0271277	1	1	1	1	1	1	1	1	1	0.136601	1	1		0	0
PF3D7_0805700	serine/threonine protein kinase, FIKK family	NaN	NaN	NaN	NaN	NaN	NaN	NaN	NaN	0.547351	NaN	NaN	NaN	-0.552643	NaN	NaN	NaN	NaN	NaN	NaN	-0.738379	NaN	NaN		1	1	1	1	1	1	1	1	0.495747	1	1	1	0.195956	1	1	1	1	1	1	0.504885	1	1		0	0
PF3D7_0807300	ras-related protein Rab-18	NaN	NaN	NaN	NaN	NaN	NaN	NaN	NaN	NaN	NaN	1.89006	1.6559	1.27148	2.04531	NaN	1.97228	2.64289	2.32027	NaN	-0.0990932	-0.145462	NaN		1	1	1	1	1	1	1	1	1	1	0.326188	0.452198	0.559046	0.265166	1	4.1803e-05	3.59021e-08	1.40581e-06	1	0.691925	0.815897	1		0	0
PF3D7_0807600	conserved Plasmodium protein, unknown function	NaN	NaN	NaN	NaN	NaN	NaN	NaN	NaN	-0.859143	NaN	-0.199371	NaN	0.904658	0.220362	0.811471	NaN	-0.00689809	NaN	NaN	-0.412402	NaN	NaN		1	1	1	1	1	1	1	1	0.215794	1	0.174918	1	0.760802	0.560198	0.172349	1	0.714761	1	1	0.949187	1	1		0	0
PF3D7_0821000	conserved Plasmodium protein, unknown function	1.55464	NaN	NaN	NaN	NaN	-0.183963	-0.272628	-0.745625	-0.801305	-0.929715	0.61664	NaN	-0.201742	NaN	0.756682	0.441047	1.2364	0.994614	-1.11163	-0.715454	-1.02019	-1.20827		0.857287	1	1	1	1	0.0646461	0.922392	0.264636	0.249713	0.179686	0.907961	1	0.387392	1	0.22076	0.68078	0.0150183	0.0456428	0.293515	0.532358	0.153184	0.059866		0	0
PF3D7_0905000	conserved Plasmodium protein, unknown function	NaN	-0.720454	NaN	NaN	NaN	NaN	NaN	NaN	-2.62647	NaN	NaN	NaN	NaN	NaN	NaN	NaN	NaN	NaN	NaN	NaN	NaN	NaN		1	0.000908185	1	1	1	1	1	1	0.000100921	1	1	1	1	1	1	1	1	1	1	1	1	1		0	0
PF3D7_0921900	conserved Plasmodium protein, unknown function	NaN	NaN	NaN	NaN	NaN	NaN	NaN	NaN	NaN	-0.229957	NaN	NaN	NaN	NaN	NaN	NaN	NaN	-0.510658	NaN	NaN	-0.934483	0.015418		1	1	1	1	1	1	1	1	1	0.711964	1	1	1	1	1	1	1	0.0888532	1	1	0.189781	0.882783		0	0
PF3D7_0925700	histone deacetylase 1	NaN	NaN	NaN	NaN	NaN	NaN	NaN	NaN	NaN	NaN	0.465818	0.624621	NaN	NaN	NaN	NaN	NaN	NaN	NaN	NaN	0.572017	NaN		1	1	1	1	1	1	1	1	1	1	0.989613	0.991524	1	1	1	1	1	1	1	1	0.411869	1		0	0
PF3D7_1003800	U5 small nuclear ribonuclear protein, putative	NaN	NaN	NaN	NaN	NaN	NaN	NaN	NaN	0.220949	-0.0247452	0.240253	0.12699	1.09106	0.0258232	0.415542	NaN	NaN	-0.280481	NaN	NaN	0.323543	NaN		1	1	1	1	1	1	1	1	0.765231	0.933039	0.664686	0.303737	0.655149	0.292952	0.725096	1	1	0.31182	1	1	0.654199	1		0	0
PF3D7_1006700	conserved Plasmodium protein, unknown function	NaN	NaN	NaN	NaN	NaN	NaN	NaN	NaN	0.403813	0.190256	0.0292761	0.212133	1.33033	-0.104873	-0.164496	NaN	NaN	NaN	0.124725	NaN	NaN	-0.0732718		1	1	1	1	1	1	1	1	0.607983	0.863148	0.38078	0.396939	0.529253	0.171677	0.179551	1	1	1	0.856746	1	1	0.784744		0	0
PF3D7_1014100	conserved Plasmodium protein, unknown function	NaN	NaN	NaN	NaN	NaN	NaN	NaN	NaN	0.404467	NaN	-0.31669	0.588379	-1.67015	-0.191057	0.154713	NaN	0.00475299	-0.639788	NaN	NaN	0.351176	NaN		1	1	1	1	1	1	1	1	0.607447	1	0.108953	0.963542	0.00784287	0.115335	0.708277	1	0.738971	0.036743	1	1	0.624571	1		0	0
PF3D7_1019000	eukaryotic translation initiation factor subunit eIF2A, putative	NaN	NaN	NaN	NaN	NaN	NaN	NaN	NaN	NaN	0.361046	NaN	NaN	0.787014	NaN	NaN	NaN	NaN	NaN	NaN	NaN	NaN	NaN		1	1	1	1	1	1	1	1	1	0.716713	1	1	0.830013	1	1	1	1	1	1	1	1	1		0	0
PF3D7_1020700	histone acetyltransferase, putative	NaN	NaN	NaN	NaN	NaN	NaN	NaN	NaN	NaN	-0.940806	NaN	3.49705	NaN	NaN	NaN	NaN	NaN	NaN	NaN	NaN	NaN	NaN		1	1	1	1	1	1	1	1	1	0.174738	1	0.0379948	1	1	1	1	1	1	1	1	1	1		0	0
PF3D7_1111100	replication factor C subunit 5, putative	NaN	NaN	NaN	NaN	NaN	NaN	NaN	NaN	NaN	0.150385	NaN	0.791882	NaN	NaN	NaN	NaN	NaN	NaN	NaN	NaN	NaN	NaN		1	1	1	1	1	1	1	1	1	0.89823	1	0.895913	1	1	1	1	1	1	1	1	1	1		0	0
PF3D7_1116800	heat shock protein 101	NaN	NaN	NaN	NaN	NaN	NaN	NaN	NaN	-0.141319	NaN	NaN	-0.185867	NaN	0.184113	NaN	0.331336	NaN	NaN	NaN	NaN	NaN	NaN		1	1	1	1	1	1	1	1	0.871918	1	1	0.090108	1	0.502883	1	0.882886	1	1	1	1	1	1		0	0
PF3D7_1119600	ATP-dependent zinc metalloprotease FTSH, putative	NaN	NaN	NaN	NaN	NaN	NaN	NaN	NaN	1.06136	NaN	NaN	NaN	NaN	NaN	NaN	0.522758	-0.766946	NaN	NaN	-1.65819	-0.0498451	NaN		1	1	1	1	1	1	1	1	0.199256	1	1	1	1	1	1	0.543128	0.0135302	1	1	0.0178565	0.918645	1		0	0
PF3D7_1121600	exported protein 1	NaN	NaN	NaN	NaN	NaN	NaN	NaN	0.151554	-2.41342	-3.31223	NaN	NaN	NaN	-0.231555	NaN	NaN	1.1159	-2.18948	-2.34044	NaN	-1.90547	-3.34554		1	1	1	1	1	1	1	0.727747	0.000358556	3.27348e-06	1	1	1	0.0944612	1	1	0.0301413	1.64424e-11	0.0246487	1	0.00833159	9.0638e-07		0	0
PF3D7_1124800	ribosome biogenesis regulatory protein, putative	NaN	NaN	NaN	NaN	NaN	NaN	NaN	NaN	-0.480398	NaN	NaN	0.352584	NaN	0.670451	NaN	-0.628914	0.224905	0.136648	-0.207494	NaN	NaN	NaN		1	1	1	1	1	1	1	1	0.50301	1	1	0.58373	1	0.88334	1	0.0134371	0.827144	0.864998	0.864907	1	1	1		0	0
PF3D7_1128200	multiprotein-bridging factor 1, putative	NaN	NaN	NaN	NaN	NaN	NaN	-2.13036	-1.4143	NaN	NaN	NaN	NaN	NaN	NaN	NaN	NaN	NaN	NaN	-3.47507	NaN	NaN	-7.34216		1	1	1	1	1	1	6.28871e-06	0.0298137	1	1	1	1	1	1	1	1	1	1	0.000803487	1	1	3.87572e-26		0	0
PF3D7_1129000	spermidine synthase	NaN	NaN	NaN	NaN	NaN	NaN	NaN	-0.948451	NaN	0.0977643	NaN	NaN	NaN	NaN	0.541911	NaN	0.423955	-0.0809305	1.65654	NaN	NaN	-0.23842		1	1	1	1	1	1	1	0.150964	1	0.944824	1	1	1	1	0.499683	1	0.513132	0.67949	0.0528195	1	1	0.612009		0	0
PF3D7_1135900	3-oxo-5-alpha-steroid 4-dehydrogenase, putative	NaN	NaN	NaN	NaN	NaN	NaN	NaN	NaN	NaN	NaN	1.15782	0.678164	NaN	0.223323	0.767146	0.3315	NaN	NaN	0.883152	NaN	NaN	NaN		1	1	1	1	1	1	1	1	1	1	0.628574	0.960838	1	0.565016	0.210831	0.882576	1	1	0.293774	1	1	1		0	0
PF3D7_1138800	WD repeat-containing protein, putative	NaN	NaN	NaN	NaN	NaN	NaN	NaN	NaN	NaN	NaN	NaN	2.34666	NaN	NaN	NaN	NaN	NaN	NaN	NaN	NaN	NaN	0.234482		1	1	1	1	1	1	1	1	1	1	1	0.211966	1	1	1	1	1	1	1	1	1	0.857049		0	0
PF3D7_1144000	40S ribosomal protein S21	0.974309	1.60034	1.01821	1.09993	0.263996	0.370564	-0.819088	-0.531169	-1.13403	0.0110645	-0.535813	0.306074	-0.782248	-0.269392	-0.500014	0.260342	-0.845365	-0.107956	-1.39525	-0.632082	-0.939482	-1.11696		0.56217	0.953088	0.0860626	0.233339	0.124414	0.45582	0.215634	0.437463	0.0989302	0.972674	0.0391101	0.517625	0.115548	0.0778057	0.0182965	0.978511	0.00721868	0.621179	0.184648	0.638239	0.187483	0.0797096		0	0
PF3D7_1201900	conserved protein, unknown function	NaN	NaN	1.89697	NaN	NaN	NaN	NaN	NaN	NaN	NaN	NaN	NaN	-0.422907	NaN	NaN	NaN	NaN	NaN	-0.223054	0.307216	NaN	NaN		1	1	0.508652	1	1	1	1	1	1	1	1	1	0.256534	1	1	1	1	1	0.853009	0.330266	1	1		0	0
PF3D7_1208500	conserved Plasmodium protein, unknown function	NaN	NaN	NaN	NaN	NaN	NaN	NaN	NaN	NaN	NaN	NaN	NaN	NaN	NaN	NaN	NaN	NaN	NaN	NaN	NaN	NaN	NaN		1	1	1	1	1	1	1	1	1	1	1	1	1	1	1	1	1	1	1	1	1	1		0	0
PF3D7_1209000	conserved Plasmodium protein, unknown function	NaN	NaN	NaN	NaN	NaN	NaN	NaN	NaN	NaN	-0.224534	NaN	NaN	0.230941	NaN	NaN	NaN	NaN	NaN	2.35454	-4.08806	-0.155936	NaN		1	1	1	1	1	1	1	1	1	0.717589	1	1	0.737159	1	1	1	1	1	0.00620996	6.69004e-12	0.804799	1		0	0
PF3D7_1211600	lysine-specific histone demethylase 1, putative	NaN	NaN	NaN	NaN	NaN	NaN	NaN	NaN	NaN	NaN	NaN	NaN	NaN	NaN	NaN	NaN	NaN	NaN	NaN	NaN	NaN	NaN		1	1	1	1	1	1	1	1	1	1	1	1	1	1	1	1	1	1	1	1	1	1		0	0
PF3D7_1218500	conserved Plasmodium protein, unknown function	NaN	NaN	NaN	NaN	NaN	NaN	NaN	NaN	NaN	NaN	NaN	NaN	-0.596318	NaN	NaN	NaN	NaN	NaN	NaN	NaN	NaN	NaN		1	1	1	1	1	1	1	1	1	1	1	1	0.178132	1	1	1	1	1	1	1	1	1		0	0
PF3D7_1226700	U3 small nucleolar RNA-interacting protein 2, putative	NaN	NaN	NaN	NaN	NaN	NaN	NaN	NaN	-0.630617	-2.31756	NaN	NaN	NaN	NaN	NaN	NaN	-0.0151409	0.602591	0.288654	-0.838669	-0.186541	0.156306		1	1	1	1	1	1	1	1	0.370757	0.00107352	1	1	1	1	1	1	0.697803	0.244779	0.712557	0.394007	0.772603	0.953975		0	0
PF3D7_1237700	conserved protein, unknown function	NaN	NaN	1.57439	NaN	0.586597	NaN	-1.05131	-0.661294	-0.664128	-0.765195	-0.121628	-0.00360232	-0.758355	0.179825	-0.0561012	-0.0926134	0.0799754	-1.2228	-1.30376	-1.14281	NaN	-1.08733		1	1	0.29444	1	0.317311	1	0.0689453	0.326007	0.344499	0.265675	0.232742	0.191345	0.122458	0.496314	0.310849	0.318572	0.90054	0.000124807	0.215901	0.157051	1	0.0871976		0	0
PF3D7_1252400	reticulocyte binding protein homologue 3, pseudogene	5.02618	NaN	NaN	NaN	NaN	NaN	-0.214006	-0.804962	-0.130982	NaN	NaN	NaN	-0.100469	NaN	NaN	NaN	NaN	NaN	0.281906	NaN	-0.06679	-0.46874		0.000104907	1	1	1	1	1	0.834436	0.226546	0.884144	1	1	1	0.458935	1	1	1	1	1	0.718332	1	0.900286	0.404483		1	0
PF3D7_1306200	conserved Plasmodium protein, unknown function	NaN	NaN	NaN	NaN	NaN	NaN	NaN	NaN	-0.268174	-0.0777899	NaN	NaN	NaN	NaN	NaN	NaN	NaN	NaN	-0.525185	-0.243303	NaN	NaN		1	1	1	1	1	1	1	1	0.725232	0.87466	1	1	1	1	1	1	1	1	0.631619	0.848265	1	1		0	0
PF3D7_1306900	U1 small nuclear ribonucleoprotein A, putative	NaN	NaN	NaN	NaN	NaN	NaN	NaN	NaN	NaN	1.58281	-0.728096	NaN	NaN	NaN	NaN	NaN	NaN	NaN	NaN	0.451899	NaN	NaN		1	1	1	1	1	1	1	1	1	0.0844315	0.0136333	1	1	1	1	1	1	1	1	0.238334	1	1		0	1
PF3D7_1308300	40S ribosomal protein S27	NaN	2.70228	NaN	NaN	NaN	NaN	NaN	-1.25332	NaN	NaN	3.55213	0.174817	NaN	0.285882	NaN	1.74724	4.00306	NaN	-2.06347	NaN	NaN	NaN		1	0.333269	1	1	1	1	1	0.0551002	1	1	0.0346518	0.354143	1	0.671164	1	0.000377127	2.12888e-17	1	0.0480198	1	1	1		0	0
PF3D7_1316900	conserved Plasmodium protein, unknown function	NaN	4.01359	NaN	NaN	NaN	NaN	NaN	NaN	NaN	NaN	2.51109	NaN	NaN	NaN	NaN	NaN	NaN	NaN	NaN	NaN	NaN	NaN		1	0.0304305	1	1	1	1	1	1	1	1	0.160241	1	1	1	1	1	1	1	1	1	1	1		1	0
PF3D7_1317200	AP2 domain transcription factor, putative	NaN	NaN	NaN	NaN	NaN	NaN	NaN	NaN	NaN	NaN	NaN	NaN	NaN	NaN	NaN	NaN	NaN	NaN	NaN	NaN	NaN	NaN		1	1	1	1	1	1	1	1	1	1	1	1	1	1	1	1	1	1	1	1	1	1		0	0
PF3D7_1317400	conserved Plasmodium protein, unknown function	1.52466	1.34139	NaN	1.33719	NaN	NaN	-0.616636	-0.514905	-0.242704	-0.683831	0.170438	0.356569	0.232906	-0.0932897	NaN	0.339583	0.254957	0.0899121	-0.428352	-0.76757	-0.241543	-0.579663		0.882429	0.672716	1	0.384988	1	1	0.464117	0.452789	0.754071	0.317311	0.561881	0.589571	0.738971	0.180603	1	0.867243	0.776309	0.943874	0.700112	0.471014	0.715749	0.321757		0	0
PF3D7_1335100	merozoite surface protein 7	NaN	NaN	NaN	NaN	NaN	NaN	NaN	NaN	-2.20729	NaN	NaN	NaN	NaN	NaN	NaN	NaN	-1.97313	-0.141433	NaN	NaN	NaN	NaN		1	1	1	1	1	1	1	1	0.00111529	1	1	1	1	1	1	1	6.30142e-09	0.552148	1	1	1	1		0	0
PF3D7_1343900	U4/U6 small nuclear ribonucleoprotein PRP4, putative	NaN	NaN	NaN	NaN	NaN	NaN	NaN	NaN	NaN	NaN	0.0546401	0.610543	0.44668	0.125069	0.433494	NaN	NaN	NaN	0.209266	NaN	0.310573	NaN		1	1	1	1	1	1	1	1	1	1	0.410394	0.999596	0.942615	0.416596	0.690935	1	1	1	0.781454	1	0.668299	1		0	0
PF3D7_1346500	conserved Plasmodium protein, unknown function	NaN	NaN	NaN	NaN	NaN	NaN	NaN	1.39233	1.71154	2.20736	NaN	NaN	NaN	0.517007	0.0460021	NaN	NaN	NaN	1.71537	1.72052	NaN	2.42036		1	1	1	1	1	1	1	0.00923337	0.0407805	0.0154307	1	1	1	0.969087	0.481542	1	1	1	0.0450891	0.00286585	1	0.000314602		0	3
PF3D7_1355800	splicing factor 3B subunit 5, putative	NaN	NaN	NaN	NaN	NaN	NaN	NaN	NaN	NaN	NaN	1.29319	-0.40621	0.310107	0.0339092	-0.0679993	NaN	NaN	NaN	NaN	NaN	NaN	NaN		1	1	1	1	1	1	1	1	1	1	0.564737	0.0304526	0.811202	0.301993	0.293938	1	1	1	1	1	1	1		0	0
PF3D7_1364800	DNA-directed RNA polymerases I, II, and III subunit RPABC1, putative	NaN	NaN	NaN	NaN	NaN	NaN	NaN	NaN	NaN	NaN	1.09112	1.3545	-0.0196236	NaN	NaN	NaN	NaN	NaN	-0.440557	1.87678	NaN	-0.0193461		1	1	1	1	1	1	1	1	1	1	0.66112	0.592543	0.520998	1	1	1	1	1	0.691329	0.00135619	1	0.844052		0	0
PF3D7_1367100	U1 small nuclear ribonucleoprotein, putative	NaN	NaN	NaN	NaN	NaN	NaN	NaN	NaN	NaN	NaN	NaN	NaN	NaN	NaN	NaN	NaN	-0.10276	NaN	NaN	NaN	NaN	-0.267476		1	1	1	1	1	1	1	1	1	1	1	1	1	1	1	1	0.528144	1	1	1	1	0.583425		0	0
PF3D7_1401200	Plasmodium exported protein, unknown function	NaN	NaN	NaN	NaN	NaN	NaN	NaN	-0.017922	-0.61854	0.144313	NaN	NaN	NaN	NaN	NaN	NaN	-0.523048	NaN	-0.408397	NaN	NaN	-0.101919		1	1	1	1	1	1	1	0.968019	0.380518	0.903591	1	1	1	1	1	1	0.0727623	1	0.714559	1	1	0.753715		0	0
PF3D7_1417800	DNA replication licensing factor MCM2	NaN	NaN	NaN	NaN	NaN	NaN	0.913493	NaN	0.0848807	0.673002	NaN	NaN	NaN	NaN	NaN	NaN	NaN	NaN	0.194717	-0.555031	NaN	NaN		1	1	1	1	1	1	0.0185052	1	0.889347	0.477214	1	1	1	1	1	1	1	1	0.794287	0.743208	1	1		0	1
PF3D7_1419200	thioredoxin-like protein, putative	NaN	NaN	NaN	NaN	NaN	NaN	NaN	-0.345169	0.969381	0.546119	NaN	NaN	NaN	NaN	NaN	NaN	NaN	NaN	0.70611	0.464226	0.224781	NaN		1	1	1	1	1	1	1	0.629486	0.23965	0.569171	1	1	1	1	1	1	1	1	0.397027	0.231432	0.764322	1		0	0
PF3D7_1425900	conserved Plasmodium protein, unknown function	1.48445	1.18774	NaN	3.5253	NaN	NaN	NaN	NaN	NaN	NaN	NaN	4.62223	3.45022	5.11064	NaN	NaN	NaN	NaN	-1.01263	NaN	NaN	NaN		0.916347	0.523363	1	0.15943	1	1	1	1	1	1	1	0.0039325	0.0246857	0.00107009	1	1	1	1	0.340057	1	1	1		0	0
PF3D7_1429800	coatomer subunit beta, putative	NaN	NaN	NaN	NaN	NaN	NaN	NaN	NaN	-1.04976	0.879011	NaN	NaN	NaN	NaN	NaN	NaN	1.45144	NaN	NaN	NaN	0.124063	NaN		1	1	1	1	1	1	1	1	0.127592	0.346931	1	1	1	1	1	1	0.00370172	1	1	1	0.881752	1		0	0
PF3D7_1439800	vesicle-associated membrane protein, putative	NaN	1.7414	NaN	NaN	NaN	NaN	-1.02046	NaN	0.148348	0.0292347	-0.0958358	0.248553	0.793022	0.312671	NaN	NaN	0.606158	-0.816559	NaN	-0.134221	0.112366	-0.00230651		1	0.927882	1	1	1	1	0.0815701	1	0.83092	0.992817	0.254633	0.441581	0.826442	0.718884	1	1	0.292476	0.00883003	1	0.729095	0.895613	0.862995		0	0
PF3D7_1445700	conserved Plasmodium protein, unknown function	NaN	NaN	NaN	NaN	NaN	NaN	NaN	NaN	0.153157	NaN	NaN	NaN	NaN	NaN	NaN	NaN	NaN	NaN	NaN	NaN	NaN	NaN		1	1	1	1	1	1	1	1	0.826527	1	1	1	1	1	1	1	1	1	1	1	1	1		0	0
PF3D7_1457700	large ribosomal subunit nuclear export factor, putative	NaN	NaN	NaN	NaN	NaN	NaN	NaN	NaN	NaN	NaN	NaN	NaN	NaN	NaN	NaN	NaN	-0.464325	0.138045	0.738811	-0.192825	-0.49716	0.475335		1	1	1	1	1	1	1	1	1	1	1	1	1	1	1	1	0.102731	0.862658	0.376466	0.792506	0.475529	0.577336		0	0
PF3D7_1460300	60S ribosomal protein L29, putative	0.914488	0.719281	2.54089	2.09431	NaN	NaN	-0.335189	-0.0302654	-0.037799	-0.205267	0.543001	0.40072	0.754203	0.403637	0.0760118	-0.09815	0.066537	-0.132906	-0.00166007	-0.79859	0.00834347	-0.193456		0.506774	0.194993	0.930329	0.913923	1	1	0.977294	0.985912	0.995239	0.737696	0.94776	0.656019	0.849579	0.888194	0.539993	0.311242	0.871164	0.569369	0.971565	0.436439	0.981961	0.657418		0	0
PF3D7_1466800	conserved Plasmodium protein, unknown function	NaN	NaN	NaN	NaN	NaN	NaN	NaN	NaN	0.68455	NaN	NaN	NaN	NaN	NaN	NaN	NaN	NaN	NaN	0.0313951	-0.275842	0.364909	NaN		1	1	1	1	1	1	1	1	0.399783	1	1	1	1	1	1	1	1	1	0.941379	0.884634	0.610066	1		0	0
[truncated: 55 more columns]

## Sheet: Table_S3D_Complete_list
Majority protein IDs	Protein product	log2 Ratio GFP/BAB normalized GCN5gfp1	log2 Ratio GFP/BAB normalized GCN5gfp2	log2 Ratio GFP/BAB normalized GCN5gfp3	log2 Ratio GFP/BAB normalized GCN5gfp4	log2 Ratio GFP/BAB normalized GCN5gfp5	log2 Ratio GFP/BAB normalized GCN5gfp6	log2 Ratio HA/IgG normalized PHD1ha1	log2 Ratio HA/IgG normalized PHD1ha2	log2 Ratio HA/IgG normalized PHD1ha3	log2 Ratio HA/IgG normalized PHD1ha4	log2 Ratio GFP/BABnormalized PHD2gfp1	log2 Ratio GFP/BAB normalized PHD2gfp2	log2 Ratio GFP/BAB normalized PHD2gfp3	log2 Ratio GFP/BAB normalized PHD2gfp4	log2 Ratio GFP/BAB normalized GFPcontrol1	log2 Ratio GFP/BAB normalized GFPcontrol2	log2 Ratio GFP/BAB normalized GFPcontrol3	log2 Ratio GFP/BAB normalized GFPcontrol4	log2 Ratio HA/IgG normalized HAcontrol1	log2 Ratio HA/IgG normalized HAcontrol2	log2 Ratio HA/IgG normalized HAcontrol3	log2 Ratio HA/IgG normalized HAcontrol4		GCN5gfp1 Significance B (two-sided)	GCN5gfp2 Significance B (two-sided)	GCN5gfp3F Significance B (two-sided)	GCN5gfp4R Significance B (two-sided)	GCN5gfp5F Significance B (two-sided)	GCN5gfp6R Significance B (two-sided)	PHD1ha1 Significance B (two-sided)	PHD1ha2 Significance B (two-sided)	PHD1ha3 Significance B (two-sided)	PHD1ha4 Significance B (two-sided)	PHD2gfp1 Significance B (two-sided)	PHD2gfp2 Significance B (two-sided)	PHD2gfp3 Significance B (two-sided)	PHD2gfp4 Significance B (two-sided)	GFPcontrol1 Significance B (two-sided)	GFPcontrol2 Significance B (two-sided)	GFPcontrol3 Significance B (two-sided)	GFPcontrol4 Significance B (two-sided)	HAcontrol1 Significance B (two-sided)	HAcontrol2 Significance B (two-sided)	HAcontrol3 Significance B (two-sided)	HAcontrol4 Significance B (two-sided)		# of times significant with FDR<10% GCN5	# of times significant with FDR<10% PHD1
linker-AID-linker-GFP-T2A	AID-GFP-linker	4.68583	4.23338	9.0105	5.7647	4.53543	5.88104	NaN	NaN	NaN	NaN	5.69432	8.81386	9.31581	4.77193	NaN	NaN	NaN	NaN	-0.215061	-0.642378	0.1129	NaN		0.000437626	0.0180275	9.16461e-10	0.000582398	0.00360353	1.37119e-09	1	1	1	1	0.000357559	3.72741e-09	1.80743e-11	0.00242086	1	1	1	1	0.859117	0.624692	0.894979	1		6	0
PF3D7_0102500	erythrocyte binding antigen-181	NaN	NaN	NaN	NaN	NaN	NaN	NaN	NaN	1.04537	NaN	NaN	NaN	NaN	NaN	NaN	NaN	NaN	NaN	NaN	NaN	NaN	NaN		1	1	1	1	1	1	1	1	0.205895	1	1	1	1	1	1	1	1	1	1	1	1	1		0	0
PF3D7_0103900	parasite-infected erythrocyte surface protein	NaN	NaN	NaN	NaN	NaN	NaN	NaN	NaN	NaN	-1.98819	NaN	NaN	NaN	NaN	NaN	NaN	NaN	NaN	-1.86061	NaN	NaN	NaN		1	1	1	1	1	1	1	1	1	0.00491177	1	1	1	1	1	1	1	1	0.0751285	1	1	1		0	0
PF3D7_0105800	conserved Plasmodium protein, unknown function	NaN	NaN	NaN	NaN	NaN	NaN	NaN	NaN	NaN	NaN	NaN	-0.425352	NaN	NaN	NaN	NaN	NaN	NaN	NaN	NaN	NaN	1.49366		1	1	1	1	1	1	1	1	1	1	1	0.0274594	1	1	1	1	1	1	1	1	1	0.0314077		0	0
PF3D7_0107400	conserved Apicomplexan protein, unknown function	NaN	NaN	NaN	NaN	NaN	NaN	NaN	NaN	-0.457534	NaN	NaN	NaN	NaN	0.300484	NaN	NaN	0.302641	0.156289	NaN	-0.281312	NaN	NaN		1	1	1	1	1	1	1	1	0.525121	1	1	1	1	0.697026	1	1	0.697658	0.832202	1	0.890775	1	1		0	0
PF3D7_0108300	conserved Plasmodium protein, unknown function	NaN	NaN	NaN	NaN	NaN	NaN	NaN	-0.342213	0.234379	2.37542	NaN	NaN	-2.9596	NaN	NaN	NaN	NaN	0.21322	1.79863	0.952908	1.68293	0.363067		1	1	1	1	1	1	1	0.632809	0.753248	0.00906605	1	1	2.29094e-05	1	1	1	1	0.738969	0.0357934	0.0586165	0.0128895	0.702847		0	1
PF3D7_0108700	secreted ookinete protein, putative	NaN	NaN	NaN	NaN	NaN	NaN	NaN	NaN	NaN	1.66488	NaN	NaN	NaN	NaN	NaN	NaN	NaN	NaN	NaN	NaN	NaN	NaN		1	1	1	1	1	1	1	1	1	0.069207	1	1	1	1	1	1	1	1	1	1	1	1		0	1
PF3D7_0110500	bromodomain protein, putative	NaN	NaN	NaN	NaN	NaN	NaN	NaN	NaN	0.981122	NaN	NaN	NaN	NaN	NaN	NaN	NaN	NaN	NaN	NaN	NaN	NaN	NaN		1	1	1	1	1	1	1	1	0.234194	1	1	1	1	1	1	1	1	1	1	1	1	1		0	0
PF3D7_0113000	glutamic acid-rich protein	NaN	NaN	NaN	NaN	NaN	NaN	-0.121644	0.0603672	1.35411	0.504305	-1.43897	NaN	NaN	1.25181	NaN	NaN	NaN	NaN	0.95977	0.413519	NaN	NaN		1	1	1	1	1	1	0.700356	0.855279	0.103777	0.601227	7.5116e-05	1	1	0.578309	1	1	1	1	0.255244	0.260747	1	1		0	0
PF3D7_0201900	erythrocyte membrane protein 3	NaN	0.927633	NaN	NaN	NaN	NaN	-0.834468	-0.486251	0.200253	-0.121281	0.922655	0.0496809	0.00748262	0.458465	-0.508752	NaN	0.2806	-0.2806	-0.398836	-0.19333	0.065848	-0.861082		1	0.315671	1	1	1	1	0.201719	0.480514	0.783808	0.827286	0.746112	0.232823	0.542734	0.993317	0.0170299	1	0.733668	0.31165	0.721518	0.793059	0.951013	0.164617		0	0
PF3D7_0202000	knob-associated histidine-rich protein	1.52271	0.93005	NaN	NaN	0.323312	-0.0854246	-0.092171	-0.063779	-0.102527	0.257235	-0.468072	0.371105	0.167101	-0.0209111	-0.030133	0.0704514	0.908352	0.15319	-1.79176	-0.201508	0.161823	0.334553		0.884074	0.317311	1	1	0.150474	0.0985583	0.659253	0.96999	0.917928	0.804853	0.0547587	0.611106	0.679145	0.244276	0.349945	0.582974	0.0865232	0.83736	0.0867785	0.802031	0.837273	0.736245		0	0
PF3D7_0202400	gamete antigen 27/25, putative	NaN	NaN	NaN	NaN	NaN	NaN	-0.943694	-1.32815	-0.615088	-1.19755	NaN	NaN	-0.428294	NaN	NaN	NaN	-0.259686	-0.213378	-1.20706	NaN	NaN	-1.17127		1	1	1	1	1	1	0.121205	0.0417134	0.383336	0.0865375	1	1	0.253785	1	1	1	0.28676	0.417804	0.252891	1	1	0.0673482		0	0
PF3D7_0206500	conserved Plasmodium protein, unknown function	2.31525	1.26091	3.70388	4.13249	NaN	NaN	NaN	NaN	NaN	NaN	NaN	NaN	NaN	NaN	NaN	NaN	NaN	NaN	NaN	NaN	NaN	NaN		0.322027	0.592355	0.241018	0.0502142	1	1	1	1	1	1	1	1	1	1	1	1	1	1	1	1	1	1		1	0
PF3D7_0206800	merozoite surface protein 2	NaN	NaN	NaN	NaN	NaN	NaN	NaN	NaN	NaN	NaN	NaN	NaN	NaN	NaN	NaN	NaN	-0.877924	0.169355	NaN	NaN	NaN	NaN		1	1	1	1	1	1	1	1	1	1	1	1	1	1	1	1	0.00549112	0.810542	1	1	1	1		0	0
PF3D7_0207600	serine repeat antigen 5	NaN	NaN	NaN	NaN	NaN	NaN	NaN	NaN	NaN	NaN	-0.879967	NaN	NaN	NaN	NaN	NaN	0.087327	0.0731808	NaN	NaN	NaN	NaN		1	1	1	1	1	1	1	1	1	1	0.0053416	1	1	1	1	1	0.916671	0.972287	1	1	1	1		0	0
PF3D7_0209800	ATP-dependent RNA helicase UAP56	NaN	NaN	NaN	NaN	NaN	NaN	NaN	NaN	-1.11332	NaN	NaN	NaN	NaN	NaN	NaN	NaN	NaN	NaN	-1.90088	-1.89029	NaN	NaN		1	1	1	1	1	1	1	1	0.105449	1	1	1	1	1	1	1	1	1	0.0689285	0.00514205	1	1		0	0
PF3D7_0210100	60S ribosomal protein L37ae, putative	1.60867	2.43917	NaN	NaN	0.701505	0.925659	-0.0239737	-0.175301	0.0545011	-0.175429	0.917928	0.983361	-0.0474279	0.295004	0.583904	0.302529	0.32008	0.457514	-1.12488	0.0148785	-0.524023	0.0503531		0.812346	0.466983	1	1	0.418573	0.831982	0.568158	0.830611	0.917548	0.769188	0.748548	0.788366	0.499177	0.687277	0.43396	0.937854	0.669635	0.393156	0.287628	0.576715	0.453118	0.921989		0	0
PF3D7_0210900	conserved Plasmodium protein, unknown function	0.59053	NaN	0.0173518	1.30109	NaN	NaN	-0.440851	0.203402	-0.385827	0.0266606	0.319618	NaN	0.897705	0.510354	0.114234	0.378269	-0.900799	0.826233	0.0768327	-0.563256	-0.0637258	0.327511		0.262666	1	0.00351368	0.35867	1	1	0.769814	0.658228	0.597549	0.989963	0.789621	1	0.764845	0.97282	0.619246	0.794644	0.00451077	0.101048	0.900033	0.73173	0.903602	0.744572		0	0
PF3D7_0212100	conserved Plasmodium protein, unknown function	3.31067	2.13968	5.28648	4.86994	3.93565	3.01194	-0.237541	0.153222	0.281075	1.42962	3.15152	3.55916	3.64224	3.05481	0.134484	1.06181	NaN	0.449572	NaN	0.16196	0.183455	0.246293		0.0402685	0.649799	0.00807426	0.00860103	0.016877	0.00750239	0.869562	0.725472	0.712059	0.120026	0.0657833	0.0340444	0.0167219	0.0680499	0.66319	0.0566938	1	0.402604	1	0.442974	0.812016	0.842556		5	0
PF3D7_0212300	peptide chain release factor subunit 1, putative	NaN	NaN	NaN	NaN	NaN	NaN	NaN	NaN	-1.23368	NaN	NaN	NaN	NaN	NaN	NaN	NaN	NaN	NaN	NaN	-0.747946	NaN	NaN		1	1	1	1	1	1	1	1	0.0719371	1	1	1	1	1	1	1	1	1	1	0.493644	1	1		0	0
PF3D7_0213100	protein SIS1	NaN	NaN	NaN	NaN	NaN	NaN	NaN	NaN	-3.67354	0.0664878	NaN	NaN	NaN	NaN	NaN	NaN	NaN	NaN	NaN	-1.2643	-2.75117	NaN		1	1	1	1	1	1	1	1	4.79572e-08	0.972618	1	1	1	1	1	1	1	1	1	0.10104	0.000148117	1		0	0
PF3D7_0215700	DNA-directed RNA polymerase II subunit RPB2, putative	NaN	NaN	NaN	NaN	NaN	NaN	-0.641401	NaN	NaN	-0.0299829	-1.03958	1.32529	NaN	NaN	NaN	NaN	NaN	NaN	-2.0255	NaN	NaN	0.837816		1	1	1	1	1	1	0.427196	1	1	0.927253	0.00180345	0.60714	1	1	1	1	1	1	0.0523525	1	1	0.260638		0	0
PF3D7_0217100	ATP synthase F1, alpha subunit	NaN	NaN	NaN	NaN	NaN	NaN	NaN	NaN	-1.50316	-0.830337	NaN	NaN	NaN	NaN	NaN	NaN	2.72061	NaN	-0.468631	NaN	NaN	NaN		1	1	1	1	1	1	1	1	0.0275479	0.228741	1	1	1	1	1	1	1.34701e-08	1	0.671284	1	1	1		0	0
PF3D7_0217800	40S ribosomal protein S26	1.71984	2.07783	2.21313	2.14816	1.71853	1.20616	-0.593159	0.161573	-0.150882	0.304184	0.810402	0.853527	0.778124	0.888969	0.804962	1.22018	0.283566	0.505165	0.61946	-0.211511	0.136191	0.264409		0.721944	0.690933	0.778592	0.875267	0.644495	0.58705	0.500699	0.714117	0.860637	0.764608	0.804589	0.860979	0.835305	0.763786	0.177645	0.0222034	0.728786	0.33934	0.454691	0.813039	0.867418	0.820429		0	0
PF3D7_0218400	ATP-dependent RNA helicase DDX47, putative	NaN	NaN	NaN	NaN	NaN	NaN	NaN	NaN	-0.309306	-4.12516	NaN	NaN	NaN	NaN	NaN	NaN	NaN	NaN	NaN	NaN	NaN	NaN		1	1	1	1	1	1	1	1	0.679487	7.35335e-09	1	1	1	1	1	1	1	1	1	1	1	1		0	0
PF3D7_0218500	small nuclear ribonucleoprotein Sm D2, putative	NaN	NaN	NaN	NaN	NaN	NaN	NaN	NaN	NaN	1.09894	-0.00411755	NaN	NaN	NaN	NaN	NaN	0.0794293	0.549219	NaN	0.052072	NaN	NaN		1	1	1	1	1	1	1	1	1	0.235682	0.343853	1	1	1	1	1	0.899344	0.294009	1	0.541174	1	1		0	0
PF3D7_0219400	ribosome associated membrane protein RAMP4, putative, unspecified product	1.42412	1.52384	NaN	1.48641	0.338225	-0.71308	NaN	NaN	-0.464146	-0.548733	-0.41179	-0.0647449	-0.506291	0.218733	NaN	NaN	-0.1786	0.0388953	NaN	0.129702	0.0601858	0.538031		0.967495	0.867963	1	0.505685	0.157638	0.00374172	1	1	0.518676	0.416652	0.0714501	0.150763	0.216266	0.557555	1	1	0.400466	0.956997	1	0.470697	0.957778	0.512174		0	0
PF3D7_0219600	replication factor C subunit 1, putative	1.76486	1.60929	2.60985	NaN	0.756255	NaN	-0.112428	-0.128029	-0.00141456	-0.0760118	0.606821	0.792682	0.818523	0.771692	0.659651	0.550507	0.540623	0.202273	0.0816123	-0.323082	-0.391872	0.0562211		0.68634	0.963103	0.879375	1	0.472852	1	0.687402	0.8893	0.969701	0.876608	0.913256	0.895458	0.811322	0.827443	0.328945	0.499749	0.363199	0.756647	0.895697	0.93785	0.568943	0.928596		0	0
PF3D7_0302200;PF3D7_0302500	cytoadherence linked asexual protein 3.2 ; cytoadherence linked asexual protein 3.1	0.533563	1.48641	NaN	NaN	NaN	NaN	-0.694205	-0.526069	-1.15766	-0.250476	-0.444851	NaN	-1.13131	-0.346418	NaN	0.318776	NaN	-0.557974	-1.15091	-1.32602	-1.29981	-0.655169		0.230007	0.826806	1	1	1	1	0.354442	0.442237	0.0918938	0.690824	0.0612029	1	0.0454683	0.051259	1	0.9068	1	0.0652808	0.276292	0.0794256	0.0702121	0.272262		0	0
PF3D7_0304400	60S ribosomal protein L44	2.24272	3.01124	3.3989	3.71949	1.27644	0.928375	NaN	NaN	1.20245	0.748917	0.484293	0.295376	0.346531	0.328308	0.32964	-0.0972062	0.0596321	-0.624709	-0.432941	-0.418568	-0.25123	-0.015212		0.36123	0.211464	0.374587	0.113363	0.938628	0.829484	1	1	0.147325	0.426346	0.979588	0.502988	0.84589	0.747269	0.895092	0.312483	0.856136	0.0410126	0.696805	0.940107	0.705888	0.84864		0	0
PF3D7_0305600	AP endonuclease (DNA-[apurinic or apyrimidinic site] lyase), putative	NaN	NaN	1.097	0.93316	NaN	0.0329642	-0.36736	-0.35242	-0.0628816	-0.122341	-0.267583	-0.263155	0.548437	-0.0959919	-0.0183373	0.226189	-0.124063	0.195897	0.355806	-0.500394	-0.410141	-0.116631		1	1	0.104827	0.155936	1	0.156593	0.913292	0.621368	0.965235	0.826137	0.133666	0.0629635	0.973923	0.178491	0.368691	0.903818	0.490311	0.767003	0.656032	0.820794	0.552126	0.73793		0	0
PF3D7_0306100	conserved Plasmodium protein, unknown function	1.9474	2.88577	3.18761	NaN	NaN	NaN	NaN	NaN	0.731357	0.690265	2.2011	2.95445	3.1254	2.38639	0.445727	-0.24987	NaN	-0.919531	0.586501	-1.24416	0.182819	-0.175045		0.549611	0.256364	0.489698	1	1	1	1	1	0.369787	0.465363	0.232713	0.0919959	0.0456623	0.175644	0.668005	0.152781	1	0.00341946	0.477805	0.109029	0.812755	0.676395		0	0
PF3D7_0306900	40S ribosomal protein S23, putative	1.33794	NaN	2.86251	3.15959	1.89107	NaN	-0.154185	0.77967	1.48006	1.90736	NaN	1.63223	0.371615	1.03546	0.402504	1.01263	0.132511	0.962182	-0.128614	0.898269	1.21599	1.41239		0.946178	1	0.698397	0.282357	0.540893	1	0.746776	0.136288	0.0759915	0.0368422	1	0.462496	0.869957	0.686504	0.750261	0.0738907	0.987099	0.053662	0.925642	0.069767	0.0740238	0.0429087		0	2
PF3D7_0307100	40S ribosomal protein S12, putative	1.44583	1.43522	2.4691	1.86481	1.09505	0.569094	-0.444949	-0.854155	0.13711	-0.152768	0.395392	0.683924	0.663208	0.628185	0.264957	-0.0672257	-0.27432	-0.0545011	-1.04665	-0.365133	-0.453459	-1.29966		0.949057	0.771302	0.983682	0.880491	0.877285	0.725415	0.761993	0.19807	0.841207	0.793365	0.914239	0.957539	0.904293	0.906866	0.968199	0.353619	0.268827	0.738437	0.323557	0.985462	0.513251	0.0442935		0	0
PF3D7_0307200	60S ribosomal protein L7, putative	1.2249	0.895717	2.3978	2.03032	1.12611	0.966884	-0.550021	-0.413702	-0.193206	0.23265	0.229096	0.216753	0.628167	0.587208	0.339707	-0.131853	-0.368439	0.3359	0.0184917	-0.642101	-0.217591	0.045357		0.820659	0.294542	0.9527	0.960113	0.918165	0.794247	0.571702	0.554662	0.811074	0.826143	0.647757	0.402446	0.925499	0.929753	0.874755	0.269035	0.171839	0.552045	0.953155	0.625055	0.740335	0.916368		0	0
PF3D7_0309300	N2227-like protein, putative	NaN	4.42034	NaN	NaN	NaN	NaN	NaN	NaN	NaN	NaN	4.02822	3.43085	0.937269	3.00799	NaN	NaN	NaN	NaN	NaN	NaN	NaN	NaN		1	0.0112223	1	1	1	1	1	1	1	1	0.0148405	0.0426283	0.741925	0.0731773	1	1	1	1	1	1	1	1		1	0
PF3D7_0309600	60S acidic ribosomal protein P2	1.60336	1.33054	1.85344	1.78428	2.04824	0.840991	-0.420241	-0.463832	-0.38711	-0.230941	0.224411	1.17208	0.22885	0.268973	0.27023	0.422559	-0.111259	-0.0229004	-0.449533	-0.150949	-0.138918	-0.568324		0.816737	0.661631	0.475703	0.794875	0.454381	0.910615	0.809484	0.502836	0.596215	0.710946	0.640702	0.686169	0.735233	0.641699	0.980951	0.713696	0.512874	0.810962	0.684896	0.747028	0.822849	0.329668		0	0
PF3D7_0310200	phd finger protein, putative	1.23824	3.96198	3.4593	2.58649	NaN	0.677564	NaN	NaN	NaN	NaN	NaN	NaN	NaN	NaN	NaN	NaN	NaN	NaN	NaN	NaN	NaN	NaN		0.83529	0.0342315	0.345033	0.579002	1	0.892074	1	1	1	1	1	1	1	1	1	1	1	1	1	1	1	1		1	0
PF3D7_0310300	phosphoglycerate mutase, putative	NaN	NaN	NaN	NaN	NaN	NaN	NaN	NaN	0.134089	NaN	1.73309	NaN	NaN	NaN	NaN	NaN	NaN	NaN	NaN	NaN	NaN	NaN		1	1	1	1	1	1	1	1	0.843977	1	0.381546	1	1	1	1	1	1	1	1	1	1	1		0	0
PF3D7_0310500	ATP-dependent RNA helicase DHX57, putative	NaN	NaN	NaN	NaN	NaN	NaN	-0.217206	-0.126841	0.521453	1.01136	0.300534	0.193041	NaN	NaN	NaN	0.352087	NaN	NaN	1.01678	0.275105	0.68428	0.735692		1	1	1	1	1	1	0.839194	0.890785	0.515149	0.276522	0.758938	0.374666	1	1	1	0.843623	1	1	0.228955	0.353433	0.32267	0.33456		0	0
PF3D7_0310600	eukaryotic translation initiation factor 3 subunit K, putative, unspecified product	NaN	NaN	NaN	NaN	NaN	NaN	-0.20146	NaN	-0.0646308	-0.602742	-0.512534	NaN	-0.0337172	NaN	NaN	0.102558	NaN	NaN	0.281431	-0.159242	-0.216367	-0.263515		1	1	1	1	1	1	0.81584	1	0.963144	0.374915	0.0439941	1	0.509876	1	1	0.644966	1	1	0.718739	0.75597	0.741599	0.587284		0	0
PF3D7_0311100	pre-mRNA splicing factor, putative	NaN	NaN	NaN	NaN	NaN	NaN	NaN	NaN	0.393965	0.766284	-0.617189	0.304897	-0.334807	NaN	NaN	NaN	0.179256	-0.195221	0.235604	-0.282143	0.126312	0.897033		1	1	1	1	1	1	1	1	0.616081	0.41517	0.0254897	0.516005	0.304438	1	1	1	0.905697	0.449768	0.758375	0.891708	0.879091	0.223371		0	0
PF3D7_0312800	60S ribosomal protein L26, putative	1.00072	1.21437	2.32711	1.89652	1.11337	1.08994	-0.450459	0.0267782	0.107688	-0.133958	0.124328	0.0851753	0.741575	0.0179282	0.282262	0.0281309	0.0126402	0.103689	0.0469799	-0.796016	0.0858326	0.237711		0.587527	0.547992	0.885317	0.91466	0.90136	0.684748	0.751518	0.903424	0.868264	0.813586	0.498488	0.263773	0.857136	0.284302	0.991511	0.50579	0.75551	0.92053	0.927174	0.43925	0.927168	0.853082		0	0
PF3D7_0315100	eukaryotic translation initiation factor 4E	NaN	NaN	NaN	NaN	NaN	NaN	-0.236045	NaN	0.146134	NaN	NaN	0.134873	NaN	NaN	NaN	NaN	-0.128756	NaN	0.0756011	-0.506399	0.777956	1.4779		1	1	1	1	1	1	0.867321	1	0.832945	1	1	0.311699	1	1	1	1	0.482177	1	0.90115	0.812165	0.258693	0.0334041		0	0
PF3D7_0316800	40S ribosomal protein S15A, putative	1.67111	1.70557	2.31014	NaN	1.28623	1.0292	-0.760749	-0.865127	-0.582642	-0.963104	0.847035	0.743303	0.316725	0.514635	0.555816	0.307751	0.494876	0.609486	-1.02629	-0.764856	-1.01742	-0.844546		0.761175	0.9539	0.869239	1	0.931855	0.73813	0.274671	0.192093	0.410449	0.165099	0.785367	0.923588	0.817479	0.970418	0.477353	0.927858	0.418415	0.238868	0.333368	0.474109	0.154279	0.171853		0	0
PF3D7_0317600	40S ribosomal protein S11, putative	1.43419	1.53387	2.93094	2.28997	1.26688	1.16314	0.514501	-0.0989585	0.15017	0.325576	0.873262	0.714302	1.287	0.617698	0.483364	0.238374	0.426748	0.222414	0.710173	-0.0139266	0.0511633	0.0244432		0.958941	0.879062	0.65175	0.775116	0.945244	0.62247	0.110529	0.925718	0.829255	0.746473	0.771685	0.940157	0.551113	0.912717	0.599452	0.930404	0.509201	0.724226	0.394437	0.604975	0.968563	0.892888		0	0
PF3D7_0318100	stomatin-like protein	NaN	NaN	NaN	NaN	NaN	NaN	NaN	NaN	-0.303454	0.684782	0.274769	NaN	-1.19294	NaN	NaN	NaN	0.130799	-0.147307	-0.691686	-0.651683	-0.270556	0.878985		1	1	1	1	1	1	1	1	0.685928	0.46911	0.718117	1	0.0379303	1	1	1	0.990088	0.540436	0.521158	0.612557	0.68636	0.234302		0	0
PF3D7_0318200	DNA-directed RNA polymerase II subunit RPB1	NaN	NaN	NaN	NaN	NaN	NaN	NaN	NaN	0.0471196	NaN	0.44668	NaN	NaN	NaN	0.514602	-0.130799	NaN	0.124991	NaN	NaN	NaN	1.3824		1	1	1	1	1	1	1	1	0.924417	1	1	1	1	1	0.545103	0.270292	1	0.884578	1	1	1	0.0479687		0	0
PF3D7_0318900	conserved protein, unknown function	NaN	NaN	NaN	NaN	NaN	NaN	NaN	0.082194	-0.384339	-0.733007	NaN	NaN	NaN	NaN	NaN	NaN	NaN	NaN	NaN	-0.16221	-0.539813	NaN		1	1	1	1	1	1	1	0.824268	0.5991	0.285366	1	1	1	1	1	1	1	1	1	0.759179	0.440228	1		0	0
PF3D7_0319400	kinesin-8, putative	NaN	NaN	NaN	NaN	NaN	NaN	NaN	NaN	NaN	NaN	NaN	NaN	NaN	NaN	NaN	NaN	NaN	NaN	NaN	NaN	NaN	NaN		1	1	1	1	1	1	1	1	1	1	1	1	1	1	1	1	1	1	1	1	1	1		0	0
PF3D7_0319500	RNA-binding protein, putative	NaN	NaN	NaN	NaN	NaN	NaN	NaN	NaN	0.535058	0.0915099	NaN	NaN	NaN	NaN	NaN	NaN	NaN	NaN	0.804632	0.223508	1.75223	0.757916		1	1	1	1	1	1	1	1	0.504907	0.950377	1	1	1	1	1	1	1	1	0.337118	0.392752	0.0095767	0.317421		0	0
PF3D7_0319700	ABC transporter I family member 1, putative	NaN	NaN	NaN	NaN	NaN	NaN	NaN	NaN	3.64062	3.1818	NaN	NaN	NaN	NaN	NaN	NaN	NaN	NaN	3.55741	2.67034	1.71625	1.68163		1	1	1	1	1	1	1	1	1.65594e-05	0.000449901	1	1	1	1	1	1	1	1	3.86673e-05	1.48168e-05	0.011188	0.0144368		0	2
PF3D7_0320800	ATP-dependent RNA helicase DDX6	NaN	NaN	NaN	NaN	NaN	NaN	NaN	0.0388953	-0.706865	-0.385707	0.12618	0.125825	NaN	NaN	NaN	NaN	0.226878	0.259599	-1.04513	-1.53172	-1.69003	-1.49488		1	1	1	1	1	1	1	0.886005	0.312778	0.558093	0.500959	0.302571	1	1	1	1	0.823781	0.665689	0.324283	0.0327941	0.0190842	0.022138		0	0
PF3D7_0322900	40S ribosomal protein S3A, putative	1.2803	1.93418	2.0878	1.81741	1.01064	0.806317	-0.0783199	-0.140255	0.0284276	-0.0441843	0.623118	0.748869	0.577441	0.607749	0.641823	0.356458	0.0441843	-0.0123541	-0.288417	-0.215989	0.0230425	0.252192		0.881808	0.789876	0.665958	0.829859	0.768153	0.943117	0.640277	0.87405	0.941837	0.911586	0.904469	0.920412	0.956287	0.918272	0.352046	0.835399	0.822712	0.835567	0.803421	0.81798	0.997988	0.835337		0	0
PF3D7_0323700	U4/U6.U5 tri-snRNP-associated protein 1, putative	NaN	NaN	NaN	NaN	NaN	NaN	NaN	NaN	NaN	NaN	-0.270939	2.06136	1.77876	2.29896	NaN	NaN	1.25683	1.10992	NaN	NaN	NaN	0.3311		1	1	1	1	1	1	1	1	1	1	0.13185	0.296882	0.331437	0.196094	1	1	0.0132624	0.024804	1	1	1	0.740324		0	0
PF3D7_0401800	Plasmodium exported protein (PHISTb), unknown function	NaN	NaN	NaN	NaN	NaN	NaN	NaN	NaN	0.496309	-0.0604624	0.819178	1.79186	0.567643	0.502955	NaN	NaN	NaN	NaN	NaN	-0.329755	NaN	NaN		1	1	1	1	1	1	1	1	0.534356	0.893671	0.799973	0.395624	0.962243	0.976973	1	1	1	1	1	0.945395	1	1		0	0
PF3D7_0402000	Plasmodium exported protein (PHISTa), unknown function	1.80752	1.94541	2.35589	1.92906	NaN	NaN	-0.42554	-0.38637	-0.553765	-0.0913952	0.153676	1.8096	-0.993838	-0.0199154	NaN	0.351553	-0.0401409	-0.178237	-1.35635	0.26866	-0.181084	-0.179766		0.653224	0.78199	0.912676	0.949879	1	1	0.799233	0.58398	0.435512	0.859783	0.538392	0.38857	0.0669064	0.24525	1	0.844629	0.647315	0.480884	0.1975	0.358203	0.778317	0.67151		0	0
PF3D7_0402100	Plasmodium exported protein (PHISTb), unknown function	NaN	NaN	NaN	NaN	NaN	NaN	NaN	NaN	NaN	NaN	NaN	NaN	1.1119	NaN	NaN	NaN	NaN	0.549113	NaN	NaN	NaN	NaN		1	1	1	1	1	1	1	1	1	1	1	1	0.643708	1	1	1	1	0.294113	1	1	1	1		0	0
PF3D7_0403200	conserved Plasmodium protein, unknown function	NaN	NaN	NaN	NaN	NaN	NaN	-0.106234	0.141366	0.451963	0.240435	0.413702	0.0605026	0.557876	0.0782895	0.470303	0.0682413	0.803888	0.174475	1.00324	-0.054779	0.563841	0.585388		1	1	1	1	1	1	0.678747	0.741697	0.56909	0.819387	0.944794	0.241973	0.968182	0.354889	0.622883	0.578811	0.137432	0.802094	0.235016	0.646083	0.418891	0.465628		0	0
PF3D7_0405400	pre-mRNA-processing-splicing factor 8, putative	NaN	NaN	NaN	NaN	NaN	NaN	NaN	NaN	NaN	0.367136	NaN	NaN	NaN	NaN	NaN	NaN	-0.192662	-0.121148	-0.0511749	0.180986	NaN	NaN		1	1	1	1	1	1	1	1	1	0.711645	1	1	1	1	1	1	0.379013	0.593528	0.985693	0.42707	1	1		0	0
PF3D7_0405600	conserved Plasmodium membrane protein, unknown function	NaN	NaN	NaN	NaN	NaN	NaN	NaN	NaN	0.527271	NaN	NaN	NaN	NaN	NaN	NaN	NaN	NaN	NaN	1.46205	NaN	NaN	NaN		1	1	1	1	1	1	1	1	0.510756	1	1	1	1	1	1	1	1	1	0.0866287	1	1	1		0	0
PF3D7_0406200	sexual stage-specific protein precursor	NaN	NaN	NaN	NaN	NaN	NaN	NaN	NaN	NaN	NaN	NaN	NaN	NaN	NaN	NaN	NaN	NaN	NaN	1.60151	2.43972	NaN	NaN		1	1	1	1	1	1	1	1	1	1	1	1	1	1	1	1	1	1	0.0610259	6.23596e-05	1	1		0	0
PF3D7_0406500	NYN domain-containing protein, putative	NaN	NaN	NaN	1.23389	NaN	NaN	0.090718	0.26048	0.024036	0.986902	-0.0212186	0.435476	0.0194884	0.0203697	-0.352824	0.269721	0.0536674	0.303116	1.8573	-0.0223323	0.702037	-0.474047		1	1	1	0.312782	1	1	0.430056	0.584995	0.945933	0.288739	0.32586	0.710348	0.552503	0.286958	0.0557195	0.999084	0.843196	0.599706	0.0302714	0.613337	0.309811	0.400257		0	0
PF3D7_0408300	zinc finger Ran-binding domain-containing protein 2, putative	NaN	NaN	NaN	NaN	NaN	NaN	NaN	NaN	-1.45736	-0.573568	NaN	NaN	NaN	NaN	-0.30627	NaN	0.494159	0.707407	1.92657	NaN	NaN	-1.02935		1	1	1	1	1	1	1	1	0.0327635	0.397129	1	1	1	1	0.0763856	1	0.419317	0.165586	0.0247093	1	1	0.103484		0	0
PF3D7_0409400	chaperone protein DnaJ	NaN	NaN	NaN	NaN	NaN	NaN	NaN	-0.562474	NaN	-0.918157	NaN	0.693574	0.628167	0.375665	NaN	NaN	1.33914	NaN	-0.713828	-0.79427	NaN	-0.713696		1	1	1	1	1	1	1	0.40882	1	0.184953	1	0.952015	0.925499	0.835195	1	1	0.0078894	1	0.507253	0.441164	1	0.237674		0	0
PF3D7_0412000	conserved Plasmodium protein, unknown function	NaN	NaN	NaN	NaN	NaN	NaN	-2.59327	NaN	-1.79992	0.880684	NaN	NaN	0.347779	NaN	NaN	NaN	0.622274	NaN	NaN	NaN	NaN	3.57004		1	1	1	1	1	1	1.39739e-08	1	0.00807924	0.345976	1	1	0.847084	1	1	1	0.276606	1	1	1	1	6.54474e-08		0	0
PF3D7_0414000	structural maintenance of chromosomes protein 3, putative	NaN	NaN	2.96456	2.4053	NaN	NaN	-0.327113	NaN	0.453755	0.90026	1.65145	0.446698	0.88885	0.26906	0.127633	-0.109561	NaN	0.122507	0.953153	1.13863	0.365357	1.21974		1	1	0.62931	0.69626	1	1	0.993401	1	0.567666	0.334916	0.412492	0.728228	0.770004	0.641849	0.648184	0.296488	1	0.888759	0.258426	0.0311651	0.609596	0.0848999		0	0
PF3D7_0415400	coatomer subunit zeta, putative	NaN	NaN	NaN	NaN	NaN	NaN	NaN	NaN	NaN	-0.708143	NaN	NaN	NaN	0.230414	NaN	NaN	NaN	NaN	NaN	-0.520749	NaN	NaN		1	1	1	1	1	1	1	1	1	0.301235	1	1	1	0.576635	1	1	1	1	1	0.791639	1	1		0	0
PF3D7_0415900	60S ribosomal protein L15, putative	1.48481	1.49439	2.44718	1.68757	1.22398	0.808488	0.105544	0.382645	0.0464211	-0.487486	0.914794	0.797413	0.372283	0.259029	0.184852	0.0339239	0.553459	-0.0924781	-0.151042	-0.613437	-0.118461	0.251745		0.916041	0.835551	1	0.695298	0.974968	0.941079	0.413746	0.442402	0.925068	0.467149	0.750164	0.892769	0.8706	0.624626	0.777347	0.516029	0.348564	0.654313	0.908313	0.663078	0.844671	0.835883		0	0
PF3D7_0416400	histone acetyltransferase, putative	NaN	NaN	NaN	NaN	NaN	NaN	NaN	NaN	NaN	-0.109962	NaN	0.673463	NaN	NaN	NaN	NaN	NaN	0.575787	NaN	NaN	NaN	NaN		1	1	1	1	1	1	1	1	1	0.839562	1	0.96353	1	1	1	1	1	0.268729	1	1	1	1		0	0
PF3D7_0419800	60S ribosomal protein L7ae/L30e, putative	NaN	NaN	NaN	NaN	NaN	NaN	NaN	NaN	NaN	-5.8334	-0.587273	NaN	-0.137394	2.86712	NaN	NaN	NaN	NaN	-2.50193	-0.346418	NaN	NaN		1	1	1	1	1	1	1	1	1	3.44271e-16	0.029925	1	0.432029	0.0905331	1	1	1	1	0.0162123	0.964256	1	1		0	0
PF3D7_0420200	holo-[acyl-carrier-protein] synthase, putative	NaN	NaN	NaN	NaN	NaN	NaN	NaN	NaN	-0.0338206	1.38541	NaN	NaN	NaN	NaN	NaN	NaN	NaN	NaN	NaN	NaN	NaN	NaN		1	1	1	1	1	1	1	1	1	0.13223	1	1	1	1	1	1	1	1	1	1	1	1		0	0
PF3D7_0420300	AP2 domain transcription factor, putative	NaN	NaN	NaN	NaN	NaN	NaN	NaN	NaN	0.0513026	0.0198577	NaN	1.25822	0.655352	1.38737	NaN	NaN	NaN	NaN	NaN	NaN	NaN	0.470629		1	1	1	1	1	1	1	1	0.920524	0.982421	1	0.641244	0.909042	0.514882	1	1	1	1	1	1	1	0.582381		0	0
PF3D7_0421100;PF3D7_0420900	erythrocyte membrane protein 1, PfEMP1 ; erythrocyte membrane protein 1, PfEMP1	NaN	NaN	NaN	NaN	NaN	NaN	NaN	NaN	NaN	NaN	NaN	NaN	NaN	NaN	NaN	NaN	NaN	NaN	NaN	NaN	NaN	NaN		1	1	1	1	1	1	1	1	1	1	1	1	1	1	1	1	1	1	1	1	1	1		0	0
PF3D7_0422300	alpha tubulin 2	NaN	NaN	NaN	NaN	NaN	NaN	NaN	NaN	NaN	NaN	-0.937491	NaN	NaN	NaN	NaN	NaN	NaN	NaN	NaN	NaN	NaN	NaN		1	1	1	1	1	1	1	1	1	1	0.00365535	1	1	1	1	1	1	1	1	1	1	1		0	0
PF3D7_0422400	40S ribosomal protein S19	1.23909	1.68024	2.70259	2.19489	1.39775	1.11694	-0.380371	0.250011	-0.0561762	-0.18574	0.412836	0.505533	0.54092	0.30504	0.441377	0.0470403	0.0976109	0.190289	-0.181428	-0.346758	-0.203153	-0.310573		0.836232	0.972325	0.811659	0.84196	0.855203	0.661497	0.887541	0.598142	0.973253	0.758259	0.943346	0.824183	0.978496	0.705168	0.676124	0.539602	0.939293	0.776146	0.884907	0.964641	0.755287	0.542212		0	0
PF3D7_0423000	conserved Plasmodium protein, unknown function	NaN	NaN	NaN	NaN	NaN	NaN	NaN	NaN	4.68684	2.02356	NaN	NaN	NaN	NaN	NaN	NaN	NaN	NaN	3.86542	NaN	3.36233	-0.395611		1	1	1	1	1	1	1	1	3.14562e-08	0.0266153	1	1	1	1	1	1	1	1	7.88183e-06	1	5.56768e-07	0.465392		0	2
PF3D7_0423500	glideosome associated protein with multiple membrane spans 2	NaN	NaN	NaN	NaN	NaN	NaN	NaN	NaN	-0.236283	NaN	NaN	NaN	NaN	NaN	NaN	NaN	NaN	0.568751	NaN	NaN	NaN	NaN		1	1	1	1	1	1	1	1	0.761398	1	1	1	1	1	1	1	1	0.275274	1	1	1	1		0	0
PF3D7_0500800	mature parasite-infected erythrocyte surface antigen	2.32435	1.92232	2.87149	3.14344	1.85667	NaN	0.211511	0.510211	0.395392	0.399502	0.135272	0.257752	0.341758	0.13155	-0.277027	0.259323	-0.205563	-0.446362	-0.261933	-0.531169	0.127237	0.105178		0.317311	0.798224	0.692207	0.288973	0.560871	1	0.308184	0.317311	0.614905	0.684929	0.513183	0.453295	0.841325	0.425618	0.0923021	0.976276	0.359965	0.131371	0.82343	0.776823	0.877997	0.983865		0	0
PF3D7_0501100	heat shock protein 40, type II	NaN	NaN	NaN	NaN	NaN	NaN	NaN	NaN	NaN	0.160814	1.98353	2.32547	NaN	2.33388	NaN	NaN	NaN	NaN	0.968939	NaN	NaN	NaN		1	1	1	1	1	1	1	1	1	0.889031	0.295836	0.217597	1	0.187726	1	1	1	1	0.25088	1	1	1		0	0
PF3D7_0501200	parasite-infected erythrocyte surface protein	NaN	NaN	NaN	NaN	NaN	NaN	-0.591006	-0.0603242	-0.532366	0.403179	-1.17677	NaN	NaN	NaN	NaN	NaN	NaN	-0.161565	-0.932664	NaN	-0.180986	-0.0780633		1	1	1	1	1	1	0.504128	0.974345	0.45464	0.681918	0.000652237	1	1	1	1	1	1	0.512532	0.380927	1	0.77842	0.779528		0	0
PF3D7_0501600	rhoptry-associated protein 2	NaN	NaN	NaN	NaN	NaN	NaN	0.617863	NaN	-0.785452	-0.677892	NaN	1.17925	-2.04835	NaN	NaN	NaN	-0.402168	-0.308594	NaN	-1.84467	NaN	NaN		1	1	1	1	1	1	0.0730396	1	0.259627	0.321322	1	0.682384	0.00180286	1	1	1	0.144375	0.273214	1	0.0066559	1	1		0	1
PF3D7_0503300	serine/arginine-rich splicing factor 12	0.105008	0.97095	1.06599	1.33101	0.33308	-0.331132	-0.190223	-0.06226	-0.1109	-0.275722	-0.0295586	0.548818	0.212632	0.131345	0.337882	0.321441	0.195726	0.0734236	0.448267	-0.215989	0.405012	0.344758		0.0712484	0.3459	0.0970856	0.380399	0.155138	0.0323426	0.799272	0.971904	0.907968	0.665144	0.317311	0.896588	0.72035	0.42533	0.878436	0.901717	0.877208	0.971874	0.581371	0.81798	0.568591	0.72423		0	0
PF3D7_0503800	60S ribosomal protein L31	-0.0638313	1.24294	1.63371	1.24831	1.33931	0.104186	-0.0908029	0.00294614	0.0220482	-0.00762616	-0.00349556	0.394164	0.397365	0.466696	0.419	0.461939	0.00949053	0.150033	0.449852	-0.809332	0.296428	0.424146		0.041184	0.575031	0.328482	0.322291	0.895249	0.202277	0.657369	0.937811	0.947788	0.951972	0.344519	0.645961	0.894789	0.997329	0.718472	0.644304	0.748892	0.84262	0.580126	0.424815	0.683811	0.633274		0	0
PF3D7_0505200	actin-like protein, putative	1.73401	2.76112	NaN	NaN	NaN	NaN	NaN	NaN	1.17798	1.20786	2.07396	2.84539	2.95979	2.86902	-0.411311	NaN	NaN	NaN	NaN	-0.0124972	NaN	NaN		0.710672	0.307135	1	1	1	1	1	1	0.155501	0.191099	0.268331	0.108144	0.0611839	0.0902792	0.0365658	1	1	1	1	0.603558	1	1		0	0
PF3D7_0505600	conserved Plasmodium protein, unknown function	3.13108	NaN	NaN	2.00868	NaN	NaN	NaN	NaN	1.25725	NaN	NaN	0.803292	2.37454	NaN	NaN	NaN	0.745022	NaN	NaN	NaN	NaN	NaN		0.06294	1	1	0.975774	1	1	1	1	0.130209	1	1	0.889429	0.153952	1	1	1	0.174909	1	1	1	1	1		1	0
PF3D7_0505700	conserved Plasmodium membrane protein, unknown function	NaN	NaN	NaN	NaN	NaN	NaN	-1.69064	NaN	-0.192546	-0.626579	NaN	NaN	NaN	NaN	NaN	NaN	-3.27593	NaN	-1.65444	-1.29213	-1.81097	-1.15439		1	1	1	1	1	1	0.000632889	1	0.811841	0.357347	1	1	1	1	1	1	4.7278e-21	1	0.114348	0.0907727	0.0121016	0.0710095		0	0
PF3D7_0505800	small ubiquitin-related modifier	NaN	NaN	NaN	NaN	NaN	NaN	NaN	NaN	NaN	NaN	NaN	2.35771	1.91502	1.66036	NaN	-0.182438	NaN	NaN	NaN	NaN	NaN	NaN		1	1	1	1	1	1	1	1	1	1	1	0.209073	0.282296	0.399026	1	0.213363	1	1	1	1	1	1		0	0
PF3D7_0506900	rhomboid protease ROM4	NaN	NaN	NaN	NaN	NaN	NaN	NaN	NaN	-0.872763	NaN	NaN	NaN	NaN	NaN	NaN	NaN	NaN	-0.267236	NaN	NaN	NaN	NaN		1	1	1	1	1	1	1	1	0.208313	1	1	1	1	1	1	1	1	0.331199	1	1	1	1		0	0
PF3D7_0507100	60S ribosomal protein L4	1.25175	1.48294	2.45809	1.85773	0.966209	0.873344	-0.595184	-0.1121	-0.0950497	0.063364	0.0306892	0.29596	0.400101	0.170329	0.127369	0.20415	-0.0255735	-0.0253123	-0.131629	-0.691356	-0.114238	0.145302		0.850178	0.82301	0.991878	0.872895	0.712368	0.880421	0.497484	0.909232	0.926834	0.975397	0.382395	0.503782	0.897434	0.481931	0.647608	0.856025	0.676555	0.80536	0.923309	0.562033	0.849191	0.967706		0	0
PF3D7_0510500	topoisomerase I	NaN	1.58122	NaN	2.1976	NaN	NaN	NaN	NaN	-0.270608	-0.320889	NaN	0.595337	0.493442	0.683368	0.622649	-0.252052	1.68329	0.274006	4.26371	-0.131063	NaN	0.268226		1	0.931723	1	0.840036	1	1	1	1	0.722495	0.620181	1	0.975358	0.98816	0.87617	0.37801	0.151065	0.00064982	0.643523	8.43979e-07	0.725725	1	0.815785		0	0
PF3D7_0513600	deoxyribodipyrimidine photo-lyase, putative	1.52406	2.35262	2.93333	1.24079	NaN	NaN	-0.110044	-0.0173518	-0.13095	0.0856498	0.409255	0.083233	0.313826	0.406465	0.174918	0.190042	-0.199669	0.0104104	-0.0358454	-0.632734	0.135272	-0.176833		0.882935	0.516725	0.65015	0.317311	1	1	0.684066	0.967193	0.884181	0.955583	0.937364	0.262009	0.814728	0.893583	0.754356	0.825695	0.368591	0.889198	0.997601	0.637378	0.868503	0.674543		0	0
PF3D7_0514900	conserved Plasmodium protein, unknown function	NaN	NaN	NaN	NaN	NaN	NaN	NaN	NaN	NaN	NaN	NaN	NaN	NaN	NaN	NaN	NaN	NaN	NaN	NaN	NaN	NaN	NaN		1	1	1	1	1	1	1	1	1	1	1	1	1	1	1	1	1	1	1	1	1	1		0	0
PF3D7_0515000	pre-mRNA-splicing factor CWC2, putative	3.04469	NaN	NaN	2.85548	NaN	NaN	NaN	NaN	NaN	NaN	NaN	NaN	NaN	NaN	NaN	NaN	NaN	NaN	NaN	NaN	NaN	NaN		0.0771338	1	1	0.424288	1	1	1	1	1	1	1	1	1	1	1	1	1	1	1	1	1	1		1	0
PF3D7_0516200	40S ribosomal protein S11	2.08008	2.66018	2.76311	2.68297	2.39928	1.95137	-0.0636956	0.0389249	-0.0986291	-0.255319	1.04789	1.35528	1.56501	1.33112	1.69782	1.70679	0.846874	1.5091	-0.326425	-0.333653	-0.211181	-0.0721745		0.459473	0.352825	0.768183	0.520602	0.292162	0.154921	0.620494	0.885963	0.922569	0.685869	0.682572	0.592158	0.418991	0.540759	0.000280643	0.000543752	0.114223	0.00196643	0.774933	0.949804	0.746962	0.785939		0	0
PF3D7_0516900	60S ribosomal protein L2	1.3955	1.56999	2.49764	1.41392	1.29313	0.485964	-0.673923	-0.14965	0.065848	-0.267715	0.49774	0.497405	0.420078	0.373234	0.342782	0.129481	0.115166	0.00903064	-0.198278	-0.919302	0.170951	0.189927		0.991814	0.919204	0.962455	0.444707	0.927084	0.605556	0.381409	0.862362	0.907001	0.673248	0.972293	0.810733	0.91678	0.83062	0.868559	0.698948	0.978013	0.88593	0.871968	0.31656	0.826594	0.912121		0	0
PF3D7_0517000	60S ribosomal protein L12, putative	1.41484	0.88598	2.52261	2.08125	1.04649	0.479754	-0.322632	-0.447526	-0.0507415	-0.219711	0.28948	0.542857	0.759667	0.103348	0.438293	0.0557562	0.0461418	-0.305679	0.081067	-0.468531	0.0749164	-0.164915		0.975377	0.28829	0.9439	0.923334	0.814082	0.596967	0.998218	0.519407	0.979754	0.722605	0.741335	0.886553	0.846314	0.387193	0.681904	0.555559	0.826931	0.277058	0.896192	0.866919	0.940186	0.686927		0	0
PF3D7_0517300	serine/arginine-rich splicing factor 1	0.89755	1.14672	2.11773	1.45142	1.31162	0.47684	0.149519	0.0608938	0.0813396	-0.355467	0.375846	0.74514	0.129349	0.144537	0.360308	0.000981409	0.445939	0.164011	0.021764	0.00174668	0.44074	0.519818		0.491627	0.486577	0.692287	0.475719	0.914322	0.592956	0.367571	0.854528	0.892627	0.586683	0.881762	0.92254	0.645686	0.444035	0.833409	0.459267	0.48263	0.819385	0.950168	0.589521	0.532816	0.530702		0	0
PF3D7_0517400	FACT complex subunit SPT16, putative	1.3278	1.51466	0.0500489	1.12111	NaN	NaN	NaN	NaN	-0.791608	0.253017	0.40523	0.535896	1.12796	0.833799	-2.4243	0.142083	NaN	0.46935	-1.01771	-0.783331	-0.499381	-0.191689		0.934819	0.85783	0.00398263	0.244846	1	1	1	1	0.255746	0.808496	0.930643	0.874855	0.634948	0.793562	2.5108e-16	0.724769	1	0.379328	0.337562	0.45326	0.473653	0.65923		0	0
PF3D7_0517700	eukaryotic translation initiation factor 3 subunit B, putative	NaN	NaN	NaN	NaN	0.642378	NaN	-0.948893	0.34463	0.14978	-0.0663992	-0.339144	-0.1145	-0.0733478	-0.217851	0.0628125	0.0748968	0.31904	-0.531369	-0.198759	-0.688225	0.716245	0.618052		1	1	1	1	0.364284	1	0.118115	0.484521	0.829612	0.88715	0.0989297	0.122874	0.479281	0.101156	0.513854	0.59139	0.671295	0.0778045	0.8716	0.565945	0.299769	0.434944		0	0
PF3D7_0518500	ATP-dependent RNA helicase DDX23, putative	NaN	NaN	NaN	NaN	NaN	NaN	NaN	NaN	-0.0920326	-0.816723	NaN	-0.0837921	NaN	NaN	NaN	NaN	NaN	0.411714	NaN	-1.00339	NaN	0.378851		1	1	1	1	1	1	1	1	0.93043	0.236141	1	0.139565	1	1	1	1	1	0.449476	1	0.247224	1	0.684598		0	0
PF3D7_0519400	40S ribosomal protein S24	1.20814	1.61564	2.32981	1.99873	1.43376	0.701623	0.000144286	0.263646	-0.114223	-0.0413831	0.666757	0.933711	0.579373	0.478527	0.962734	0.379977	0.269632	-0.081885	-0.220177	-0.278461	0.0549179	0.240333		0.802352	0.970213	0.887878	0.982978	0.830704	0.92998	0.537447	0.581046	0.90402	0.914674	0.881	0.815954	0.955113	0.990686	0.0798212	0.791475	0.751815	0.677395	0.855206	0.887573	0.964074	0.849863		0	0
PF3D7_0519800	EELM2 domain-containing protein, putative	NaN	NaN	NaN	NaN	NaN	NaN	NaN	NaN	-1.1633	0.238613	NaN	NaN	NaN	NaN	NaN	NaN	NaN	NaN	1.4556	NaN	5.36089	-5.33878		1	1	1	1	1	1	1	1	0.0902737	0.820967	1	1	1	1	1	1	1	1	0.0879976	1	1.21259e-15	1.02609e-14		0	0
PF3D7_0520000	40S ribosomal protein S9, putative	1.11696	1.88034	1.95457	1.73509	1.67419	0.963026	0.750778	0.529177	0.5144	0.400473	1.21083	0.870915	0.707083	0.745817	0.982583	0.704724	0.40882	0.460628	1.01278	0.734611	1.02687	0.790459		0.704899	0.827953	0.554019	0.743693	0.67239	0.79776	0.0407953	0.300915	0.5205	0.684134	0.60321	0.851172	0.877838	0.841658	0.0714652	0.295513	0.534699	0.389489	0.230733	0.113907	0.132886	0.293382		0	1
PF3D7_0520400	single-stranded DNA-binding protein, putative	NaN	NaN	NaN	NaN	NaN	NaN	NaN	NaN	-0.186607	0.153543	NaN	NaN	NaN	NaN	NaN	NaN	NaN	NaN	NaN	NaN	-0.175126	-0.040682		1	1	1	1	1	1	1	1	0.818757	0.895443	1	1	1	1	1	1	1	1	1	1	0.784569	0.82046		0	0
PF3D7_0520700	CDC73 domain-containing protein, putative	NaN	NaN	NaN	NaN	NaN	NaN	2.74399	2.71331	3.7327	2.86659	NaN	NaN	NaN	NaN	NaN	NaN	NaN	NaN	1.96864	1.91561	2.45507	NaN		1	1	1	1	1	1	5.22221e-09	5.60826e-07	1.01112e-05	0.00159197	1	1	1	1	1	1	1	1	0.0217821	0.00111812	0.000267502	1		0	4
PF3D7_0520800	conserved Plasmodium protein, unknown function	NaN	NaN	NaN	NaN	NaN	NaN	NaN	NaN	NaN	NaN	NaN	NaN	NaN	NaN	NaN	NaN	NaN	NaN	NaN	NaN	NaN	NaN		1	1	1	1	1	1	1	1	1	1	1	1	1	1	1	1	1	1	1	1	1	1		0	0
PF3D7_0523000	multidrug resistance protein 1	1.35044	1.96776	NaN	NaN	1.24513	NaN	-0.692199	-0.424815	-0.726568	-0.451963	0.240375	0.323624	0.214249	0.101567	0.701593	0.233532	-0.0232111	0.171125	-0.610565	-0.671837	-0.586514	-0.110631		0.960202	0.766375	1	1	0.960305	1	0.357054	0.542952	0.298824	0.497926	0.664873	0.542108	0.721829	0.384839	0.278561	0.919828	0.681345	0.80762	0.573721	0.586639	0.403358	0.744355		0	0
PF3D7_0523800	transporter, putative	NaN	NaN	NaN	NaN	NaN	NaN	NaN	NaN	NaN	NaN	NaN	NaN	0.331476	-0.422125	0.317188	0.171466	NaN	NaN	NaN	NaN	NaN	NaN		1	1	1	1	1	1	1	1	1	1	1	1	0.831512	0.0330176	0.920342	0.786158	1	1	1	1	1	1		0	0
PF3D7_0524000	karyopherin beta	NaN	NaN	NaN	NaN	NaN	NaN	NaN	NaN	-0.644487	-0.336969	NaN	NaN	-0.44332	0.484227	NaN	NaN	NaN	NaN	-1.34942	-0.365581	-1.11967	NaN		1	1	1	1	1	1	1	1	0.359742	0.604499	1	1	0.246225	0.987486	1	1	1	1	0.199856	0.98597	0.11774	1		0	0
PF3D7_0525200	structural maintenance of chromosomes protein 6, putative	NaN	NaN	NaN	NaN	NaN	NaN	NaN	NaN	NaN	5.36623	NaN	NaN	NaN	NaN	NaN	NaN	NaN	NaN	1.13396	NaN	NaN	NaN		1	1	1	1	1	1	1	1	1	2.75957e-09	1	1	1	1	1	1	1	1	0.181101	1	1	1		0	1
PF3D7_0525300	conserved Plasmodium protein, unknown function	1.3417	NaN	NaN	NaN	-0.308609	NaN	NaN	NaN	2.14643	NaN	2.5565	2.52991	5.72252	1.79571	NaN	NaN	NaN	NaN	NaN	NaN	NaN	NaN		0.950397	1	1	1	0.0128179	1	1	1	0.0106038	1	0.151243	0.167628	6.9006e-05	0.347931	1	1	1	1	1	1	1	1		0	1
PF3D7_0526800	conserved Plasmodium protein, unknown function	NaN	NaN	NaN	NaN	NaN	NaN	NaN	NaN	NaN	NaN	NaN	-2.07372	NaN	NaN	NaN	NaN	NaN	NaN	NaN	NaN	NaN	NaN		1	1	1	1	1	1	1	1	1	1	1	1.09129e-08	1	1	1	1	1	1	1	1	1	1		0	0
PF3D7_0527000	DNA replication licensing factor MCM3, putative	NaN	NaN	NaN	NaN	NaN	NaN	NaN	NaN	NaN	NaN	NaN	NaN	NaN	NaN	NaN	NaN	NaN	1.25943	NaN	NaN	NaN	NaN		1	1	1	1	1	1	1	1	1	1	1	1	1	1	1	1	1	0.0103742	1	1	1	1		0	0
PF3D7_0527500	Hsc70-interacting protein	NaN	NaN	NaN	NaN	NaN	NaN	NaN	NaN	0.0462816	-0.144699	NaN	0.748142	NaN	0.906332	NaN	-0.174918	NaN	-0.442015	-1.12964	0.0633037	-1.78424	NaN		1	1	1	1	1	1	1	1	0.925198	0.802023	1	0.920827	1	0.754485	1	0.221067	1	0.134736	0.285532	0.530661	0.0134122	1		0	0
PF3D7_0527900	ATP-dependent RNA helicase DDX41, putative	NaN	1.58996	NaN	NaN	NaN	NaN	NaN	NaN	0.509442	0.382701	NaN	0.865464	NaN	NaN	NaN	NaN	0.0172092	0.438933	1.10105	0.669969	1.38582	1.1837		1	0.941491	1	1	1	1	1	1	0.524278	0.69875	1	0.854244	1	1	1	1	0.765143	0.415471	0.193723	0.136481	0.0412327	0.0956124		0	0
PF3D7_0529800	conserved Plasmodium protein, unknown function	NaN	NaN	NaN	NaN	NaN	NaN	NaN	NaN	2.73099	NaN	NaN	NaN	NaN	NaN	NaN	NaN	NaN	NaN	3.20132	NaN	2.26975	NaN		1	1	1	1	1	1	1	1	0.00119253	1	1	1	1	1	1	1	1	1	0.000209624	1	0.000760062	1		0	1
PF3D7_0532300	Plasmodium exported protein (PHISTb), unknown function	NaN	NaN	1.58039	0.813601	NaN	NaN	-0.354151	NaN	-0.115504	0.0397404	0.0515809	0.0316364	0.0893625	0.134683	0.209017	0.233057	0.309642	-0.273576	-0.49482	-0.474462	-0.0992008	-0.769264		1	1	0.297769	0.113727	1	1	0.939526	1	0.902499	0.996415	0.406751	0.218116	0.611014	0.43002	0.834058	0.918792	0.686356	0.321829	0.652793	0.858294	0.865326	0.207822		0	0
PF3D7_0604100	AP2 domain transcription factor	2.56045	1.87271	4.05546	2.69769	3.74362	NaN	-0.0256175	-0.123004	0.569685	NaN	8.03941	4.85113	3.95187	3.89061	0.621055	0.807705	NaN	NaN	-0.145334	-0.636636	NaN	-0.280838		0.210725	0.833382	0.133496	0.51197	0.0262566	1	0.570281	0.895581	0.479333	1	2.40743e-07	0.00230355	0.0085646	0.0158282	0.38022	0.195667	1	1	0.912719	0.632232	1	0.570492		1	0
PF3D7_0604500	conserved Plasmodium protein, unknown function	NaN	NaN	3.12223	1.87535	NaN	NaN	-0.124786	-0.0749164	-0.261189	-0.0797024	-0.0122717	0.592702	0.529671	0.297112	0.244644	0.560026	0.113834	0.0543324	-0.0475621	-0.359296	-0.117412	-0.0356239		1	1	0.528833	0.891833	1	1	0.704794	0.955957	0.733104	0.872566	0.335196	0.970883	0.985341	0.691021	0.919182	0.485304	0.975071	0.993903	0.988499	0.978847	0.845794	0.826039		0	0
PF3D7_0605100	RNA-binding protein, putative	1.42798	NaN	0.402504	2.26257	NaN	NaN	-0.497995	-0.242938	-0.247234	-0.321466	0.20364	0.649186	0.444455	0.12573	0.565987	0.43047	0.160533	-0.0103502	-0.289016	-0.699907	-0.25147	-0.372283		0.964212	1	0.0140434	0.794229	1	1	0.663214	0.748332	0.748915	0.619615	0.609818	0.977441	0.940452	0.417511	0.461372	0.699541	0.938231	0.840261	0.80297	0.551412	0.705643	0.485844		0	0
PF3D7_0607000	translation initiation factor IF-2, putative	NaN	NaN	NaN	NaN	NaN	NaN	-0.574927	-0.442015	-0.557221	-0.407407	-0.745382	-0.538538	0.0812032	0.00850808	-0.172555	0.253429	NaN	0.0188341	-0.795659	-0.16092	-0.51835	NaN		1	1	1	1	1	1	0.530127	0.525072	0.432466	0.538004	0.0123119	0.0144448	0.604042	0.274209	0.171758	0.963356	1	0.909186	0.457606	0.757784	0.4578	1		0	0
PF3D7_0608700	T-complex protein 1 subunit zeta	NaN	NaN	NaN	NaN	NaN	NaN	NaN	NaN	NaN	NaN	NaN	0.652425	NaN	NaN	NaN	NaN	NaN	NaN	-1.36807	-0.918463	NaN	NaN		1	1	1	1	1	1	1	1	1	1	1	0.975585	1	1	1	1	1	1	0.193561	0.317311	1	1		0	0
PF3D7_0610200	RNA-binding protein 25, putative	NaN	NaN	NaN	NaN	NaN	NaN	NaN	NaN	NaN	NaN	NaN	NaN	NaN	NaN	NaN	NaN	NaN	NaN	NaN	NaN	NaN	NaN		1	1	1	1	1	1	1	1	1	1	1	1	1	1	1	1	1	1	1	1	1	1		0	0
PF3D7_0610400	histone H3	0.675816	1.75355	1.45275	1.0124	1.49308	0.344685	0.15056	-0.134615	-0.46033	-0.670387	0.750864	0.474533	-0.588248	0.363921	0.579566	-0.618427	-0.724373	-0.3122	-1.11754	-0.572793	0.0385766	0.0205453		0.317311	0.919068	0.232263	0.189866	0.790713	0.42535	0.366519	0.881079	0.522391	0.326437	0.836077	0.773195	0.181331	0.81315	0.440508	0.0145603	0.0186907	0.268508	0.290881	0.718496	0.983619	0.888522		0	0
PF3D7_0610900	transcription elongation factor SPT5, putative	NaN	NaN	NaN	1.09709	NaN	NaN	-0.630684	0.13106	-0.271792	-0.0831111	0.660199	0.493906	0.728661	1.08727	NaN	0.358177	0.339137	NaN	-0.171011	-0.947105	-1.2625	0.158574		1	1	1	0.231825	1	1	0.442959	0.755895	0.721165	0.868836	0.884521	0.80496	0.864876	0.65989	1	0.83217	0.639532	1	0.89292	0.292345	0.0784836	0.951146		0	0
PF3D7_0611400	SWIB/MDM2 domain-containing protein	1.48589	4.31657	4.11312	2.88854	NaN	NaN	NaN	NaN	3.21423	NaN	3.63052	NaN	-0.148417	NaN	NaN	NaN	NaN	NaN	NaN	NaN	NaN	NaN		0.915127	0.0146472	0.120124	0.407099	1	1	1	1	0.000140618	1	0.030332	1	0.424178	1	1	1	1	1	1	1	1	1		1	1
PF3D7_0611700	60S ribosomal protein L39	1.38664	NaN	NaN	NaN	NaN	NaN	NaN	NaN	0.313826	0.327855	0.556209	NaN	0.87523	-0.430928	1.36306	-0.502432	NaN	NaN	NaN	-0.250113	NaN	0.292864		0.999343	1	1	1	1	1	1	1	0.683655	0.744548	0.940609	1	0.77796	0.0313112	0.00550302	0.0336529	1	1	1	0.855852	1	0.785967		0	0
PF3D7_0611800	conserved Plasmodium protein, unknown function	NaN	NaN	NaN	NaN	NaN	NaN	NaN	NaN	NaN	NaN	NaN	2.33672	NaN	2.84373	NaN	NaN	-6.07437	3.88997	NaN	1.14133	NaN	NaN		1	1	1	1	1	1	1	1	1	1	1	0.214595	1	0.093712	1	1	5.11744e-66	3.08798e-16	1	0.0308658	1	1		0	0
PF3D7_0612100	eukaryotic translation initiation factor 3 subunit L, putative	NaN	NaN	NaN	NaN	NaN	NaN	0.436055	-0.398898	-0.0903267	-0.324119	NaN	-2.98495	NaN	NaN	NaN	-2.59986	NaN	-0.643394	-1.23358	0.290727	0.173639	0.161637		1	1	1	1	1	1	0.14804	0.570452	0.932463	0.617017	1	1.90624e-14	1	1	1	2.99391e-15	1	0.0357798	0.242332	0.342037	0.823454	0.947327		0	0
PF3D7_0612900	nucleolar GTP-binding protein 1, putative	NaN	NaN	NaN	NaN	NaN	NaN	NaN	NaN	0.086512	-0.124725	NaN	NaN	NaN	NaN	NaN	NaN	0.243669	-0.0939657	0.0247452	NaN	0.224781	NaN		1	1	1	1	1	1	1	1	0.887836	0.823558	1	1	1	1	1	1	0.795304	0.651097	0.947447	1	0.764322	1		0	0
PF3D7_0613800	AP2 domain transcription factor, putative	NaN	1.90142	NaN	2.27544	NaN	0.287642	-0.209028	1.07808	1.09024	1.38492	0.569005	0.572115	0.646439	0.559579	-0.0146016	0.00581129	-0.354317	-0.209141	0.704783	1.14675	1.02169	0.875037		1	0.812991	1	0.785238	1	0.362543	0.827045	0.042141	0.187662	0.132371	0.933686	0.935959	0.914433	0.945219	0.374756	0.467364	0.184435	0.425141	0.397876	0.030273	0.134901	0.236742		0	1
PF3D7_0614500	60S ribosomal protein L19	1.79855	1.39479	2.52404	2.42903	0.933119	0.506394	-0.303721	-0.0659858	0.254957	0.243831	0.445727	0.206429	0.854634	0.546477	0.373286	0.210947	-0.0351948	-0.0468402	-0.0365703	-0.592158	0.0255958	0.0682564		0.660134	0.728258	0.942838	0.680401	0.671778	0.634197	0.969503	0.967208	0.735002	0.816444	0.998403	0.390202	0.790033	0.95256	0.807589	0.870716	0.657185	0.755834	0.997038	0.691885	0.999152	0.942161		0	0
PF3D7_0617000	mitochondrial import receptor subunit TOM40, putative	NaN	NaN	NaN	NaN	NaN	NaN	NaN	NaN	NaN	NaN	NaN	NaN	NaN	NaN	NaN	NaN	NaN	NaN	1.93338	NaN	NaN	NaN		1	1	1	1	1	1	1	1	1	1	1	1	1	1	1	1	1	1	0.0242132	1	1	1		0	0
PF3D7_0617200	conserved Plasmodium protein, unknown function	2.11839	1.61812	2.71187	2.54987	0.708584	NaN	-0.678557	-0.997907	-0.775787	-0.6371	0.506399	0.543888	0.931305	0.241202	0.339821	0.177637	-0.00332205	-0.145221	-1.40618	-1.36244	-0.882146	-1.48728		0.435072	0.972988	0.804953	0.601946	0.425378	1	0.375139	0.129946	0.265805	0.34976	0.967597	0.888286	0.745366	0.594523	0.874525	0.799236	0.722163	0.544581	0.18115	0.0685439	0.215088	0.0227727		0	0
PF3D7_0617800	histone H2A	NaN	NaN	1.52837	0.980853	NaN	NaN	NaN	NaN	NaN	NaN	NaN	NaN	NaN	NaN	NaN	NaN	NaN	NaN	NaN	NaN	NaN	NaN		1	1	0.269717	0.175758	1	1	1	1	1	1	1	1	1	1	1	1	1	1	1	1	1	1		0	0
PF3D7_0617900	histone H3 variant	0.449535	2.07649	1.40048	1.66965	0.687598	0.28958	-0.821075	-0.165944	-0.168609	0.367304	NaN	0.0975945	-0.443575	NaN	0.063641	NaN	NaN	NaN	-0.697429	-0.170182	-0.621333	0.758062		0.187276	0.691834	0.208631	0.677356	0.405394	0.364577	0.213799	0.842164	0.839798	0.711506	1	0.275244	0.246098	1	0.515475	1	1	1	0.517532	0.767816	0.377114	0.317311		0	0
PF3D7_0618300	60S ribosomal protein L27a, putative	-1.26882	1.7816	NaN	1.78861	NaN	0.595053	-0.310504	0.139872	0.00187425	-0.262674	0.256407	0.609024	0.31823	0.490801	0.281669	0.0100762	0.537942	-0.0740944	-0.41373	-0.404467	-0.249634	0.116786		0.000184975	0.898775	1	0.799426	1	0.764448	0.9798	0.743751	0.966628	0.67837	0.689501	0.998616	0.818908	0.983795	0.992722	0.474579	0.366303	0.694568	0.710688	0.960881	0.707509	0.99699		0	0
PF3D7_0619400	cell division cycle protein 48 homologue, putative	NaN	NaN	NaN	NaN	NaN	NaN	NaN	NaN	NaN	2.85988	NaN	NaN	NaN	NaN	NaN	NaN	NaN	NaN	3.51942	NaN	NaN	NaN		1	1	1	1	1	1	1	1	1	0.00163337	1	1	1	1	1	1	1	1	4.66611e-05	1	1	1		0	1
PF3D7_0621300	mRNA binding Pumilio-homology domain protein, putative	NaN	NaN	NaN	NaN	NaN	NaN	NaN	NaN	-0.0273809	-0.00719549	NaN	NaN	NaN	NaN	NaN	NaN	-0.16809	NaN	NaN	NaN	-1.52903	NaN		1	1	1	1	1	1	1	1	0.993978	0.952449	1	1	1	1	1	1	0.416967	1	1	1	0.0336842	1		0	0
PF3D7_0621800	nascent polypeptide-associated complex subunit alpha, putative	NaN	NaN	NaN	NaN	NaN	NaN	NaN	NaN	NaN	-1.1635	NaN	NaN	NaN	NaN	NaN	NaN	NaN	NaN	-0.106622	-0.140255	0.46425	NaN		1	1	1	1	1	1	1	1	1	0.0955885	1	1	1	1	1	1	1	1	0.942667	0.735547	0.509911	1		0	0
PF3D7_0623100	nuclear polyadenylated RNA-binding protein NAB2, putative	NaN	0.871812	NaN	NaN	NaN	NaN	0.108357	-0.464982	-0.467174	0.893491	NaN	NaN	-0.42523	0.244565	NaN	NaN	0.0294175	0.232074	0.146655	0.554104	0.413377	0.389943		1	0.279353	1	1	1	1	0.410693	0.501677	0.515738	0.338715	1	1	0.255346	0.600151	1	1	0.791058	0.708847	0.83706	0.185374	0.560112	0.671883		0	0
PF3D7_0624600	SNF2 helicase, putative	2.53618	1.80163	3.61612	2.72719	0.924024	NaN	-0.122743	0.168869	-0.140953	-0.386259	1.20908	0.946194	0.525668	0.838667	0.513086	0.403065	0.532167	0.0816901	-0.215948	-0.544881	0.0973411	0.0509956		0.220306	0.884325	0.27546	0.49489	0.660781	1	0.701907	0.704247	0.872351	0.557578	0.604038	0.808995	0.987777	0.790922	0.547682	0.74899	0.373046	0.95783	0.858438	0.757451	0.913464	0.922712		0	0
PF3D7_0628100	HECT-domain (ubiquitin-transferase), putative	NaN	NaN	NaN	0.14749	NaN	NaN	NaN	NaN	NaN	NaN	NaN	NaN	NaN	NaN	NaN	NaN	NaN	NaN	NaN	NaN	NaN	NaN		1	1	1	0.0128234	1	1	1	1	1	1	1	1	1	1	1	1	1	1	1	1	1	1		0	0
PF3D7_0628300	choline/ethanolaminephosphotransferase, putative	1.52462	1.18027	NaN	NaN	NaN	0.505144	-0.573488	-0.92562	-0.329124	0.384452	-0.737158	-0.533464	-1.08856	NaN	-0.319964	-0.364685	-0.25827	-0.327572	0.499476	-0.493237	-1.94137	NaN		0.882471	0.516556	1	1	1	0.632429	0.532487	0.161501	0.657849	0.697305	0.0129257	0.0148836	0.0514085	1	0.0697426	0.0809041	0.288537	0.249079	0.541807	0.831106	0.00720123	1		0	0
PF3D7_0628600	DNA methyltransferase 1-associated protein 1, putative	NaN	3.89522	2.77726	3.28026	NaN	NaN	NaN	NaN	NaN	NaN	2.72803	2.37925	3.07327	-0.515914	NaN	NaN	NaN	NaN	NaN	NaN	NaN	NaN		1	0.0397437	0.758119	0.236185	1	1	1	1	1	1	0.120703	0.203518	0.050144	0.0183719	1	1	1	1	1	1	1	1		1	0
PF3D7_0629200	DnaJ protein, putative	-0.265275	3.2616	NaN	NaN	NaN	NaN	-0.318236	0.418331	-2.35203	-0.707878	1.86715	2.12243	1.9146	2.52193	2.43029	2.56713	0.79427	2.02991	-0.141001	-0.739675	-0.851313	0.429965		0.020052	0.139389	1	1	1	1	0.991542	0.404843	0.000507484	0.301408	0.333926	0.277024	0.28244	0.14715	3.65701e-08	3.21775e-08	0.143092	2.60723e-05	0.916066	0.503354	0.23109	0.6268		0	0
PF3D7_0629700	SET domain protein, putative	NaN	NaN	1.28286	NaN	NaN	NaN	NaN	NaN	NaN	-0.15549	0.635336	1.0178	1.20646	2.55588	NaN	NaN	NaN	0.588899	-0.0534787	-0.32262	NaN	NaN		1	1	0.161922	1	1	1	1	1	1	0.790449	0.897889	0.769384	0.592891	0.140598	1	1	1	0.256819	0.983904	0.937328	1	1		0	0
PF3D7_0630900	ATP-dependent RNA helicase HAS1	NaN	NaN	NaN	NaN	NaN	NaN	NaN	NaN	NaN	NaN	NaN	NaN	NaN	NaN	NaN	NaN	NaN	NaN	NaN	-1.23628	NaN	NaN		1	1	1	1	1	1	1	1	1	1	1	1	1	1	1	1	1	1	1	0.112287	1	1		0	0
PF3D7_0702500	Plasmodium exported protein, unknown function	NaN	NaN	NaN	NaN	NaN	NaN	NaN	NaN	-0.364719	0.445716	NaN	NaN	0.592445	NaN	NaN	NaN	-0.852798	-0.422986	-0.413499	0.162202	-0.0536584	0.541345		1	1	1	1	1	1	1	1	0.619703	0.647463	1	1	0.947171	1	1	1	0.00678617	0.150253	0.710855	0.44277	0.914509	0.50884		0	0
PF3D7_0703500	erythrocyte membrane-associated antigen	NaN	NaN	NaN	NaN	NaN	NaN	-0.882943	-0.394514	-0.887687	-0.420186	1.62443	1.06564	1.05887	1.03522	0.135929	0.370247	0.0220482	0.898538	-0.606826	-1.37189	-0.75504	-0.529571		1	1	1	1	1	1	0.162155	0.575168	0.200334	0.526346	0.423054	0.74324	0.672976	0.686627	0.666373	0.809574	0.775385	0.0728284	0.576204	0.0659298	0.286436	0.357647		0	0
PF3D7_0704600	E3 ubiquitin-protein ligase	NaN	NaN	NaN	NaN	NaN	NaN	NaN	NaN	-1.74217	NaN	NaN	NaN	1.173	NaN	NaN	NaN	NaN	NaN	NaN	NaN	NaN	NaN		1	1	1	1	1	1	1	1	0.0104035	1	1	1	0.610661	1	1	1	1	1	1	1	1	1		0	0
PF3D7_0705700	40S ribosomal protein S29, putative	0.428142	1.60126	2.27122	2.17677	1.98306	0.909933	-0.203984	-0.183836	0.686613	0.334007	0.43328	0.585129	1.44483	0.899614	1.21735	1.1839	0.950916	0.332753	0.572502	-0.156914	1.3938	0.40947		0.177399	0.954116	0.832593	0.854843	0.489281	0.846485	0.819573	0.820105	0.398431	0.739363	0.977553	0.958025	0.473689	0.758079	0.016252	0.0278391	0.0707344	0.556538	0.487814	0.753457	0.0400575	0.649726		0	0
PF3D7_0706000	importin-7, putative	NaN	NaN	NaN	NaN	NaN	NaN	NaN	NaN	0.170951	1.49273	2.15775	0.474613	1.92163	1.45044	NaN	NaN	NaN	NaN	0.0687396	-0.327228	-0.506517	0.0273514		1	1	1	1	1	1	1	1	0.810319	0.104151	0.244458	0.773326	0.280048	0.486657	1	1	1	1	0.907381	0.942536	0.467654	0.896148		0	0
PF3D7_0706400	60S ribosomal protein L37	2.03714	1.41012	NaN	NaN	1.44562	1.03136	0.171335	-0.941031	0.0568609	0.436959	0.191689	0.32896	0.417488	1.63411	NaN	NaN	-0.181591	0.131629	-0.147106	-0.513188	3.93876	0.268695		0.487709	0.744487	1	1	0.82267	0.736216	0.345906	0.154329	0.915353	0.654497	0.592355	0.549665	0.914268	0.409436	1	1	0.395843	0.873419	0.911351	0.802438	4.35298e-09	0.815214		0	0
PF3D7_0706500	conserved Plasmodium protein, unknown function	1.23952	2.17534	NaN	0.771569	0.345851	NaN	-0.363549	-0.469157	0.120883	-0.0760118	0.439995	1.38873	0.581785	2.85111	0.32435	NaN	-0.17184	0.0593446	0.179511	-0.653519	-0.0437797	-0.280362		0.836702	0.626551	1	0.101236	0.1614	1	0.920851	0.497485	0.856109	0.876608	0.988802	0.575646	0.953647	0.0927004	0.905808	1	0.411034	0.995811	0.80776	0.610176	0.925228	0.57095		0	0
PF3D7_0707300	rhoptry-associated membrane antigen	NaN	NaN	NaN	NaN	NaN	NaN	NaN	NaN	NaN	NaN	NaN	NaN	NaN	NaN	NaN	NaN	-1.13806	0.254995	NaN	NaN	NaN	NaN		1	1	1	1	1	1	1	1	1	1	1	1	1	1	1	1	0.00047079	0.672836	1	1	1	1		0	0
PF3D7_0707400	AAA family ATPase, putative	NaN	0.810738	1.7392	NaN	-0.58383	-0.170694	-0.448351	0.403752	-0.356384	0.341482	-0.294827	-0.260869	0.144568	-0.125519	0.0924781	0.0388805	-0.446836	0.035313	0.325502	0.00773913	0.205518	0.322812		1	0.242996	0.395071	1	0.0032139	0.0685567	0.755521	0.419951	0.628549	0.733077	0.119469	0.0636561	0.659094	0.156594	0.573509	0.524874	0.113343	0.948444	0.681321	0.583661	0.786454	0.750147		0	0
PF3D7_0707600	conserved Plasmodium protein, unknown function	NaN	NaN	NaN	NaN	NaN	NaN	NaN	NaN	NaN	NaN	NaN	NaN	NaN	NaN	NaN	NaN	NaN	NaN	NaN	NaN	NaN	NaN		1	1	1	1	1	1	1	1	1	1	1	1	1	1	1	1	1	1	1	1	1	1		0	0
PF3D7_0707700	E3 ubiquitin-protein ligase, putative	NaN	NaN	NaN	NaN	NaN	NaN	NaN	NaN	1.94197	0.072771	NaN	1.66681	0.854475	NaN	NaN	NaN	NaN	NaN	NaN	NaN	NaN	NaN		1	1	1	1	1	1	1	1	0.0205667	0.967031	1	0.447497	0.790127	1	1	1	1	1	1	1	1	1		0	1
PF3D7_0708500	heat shock protein 86 family protein	NaN	NaN	NaN	NaN	NaN	NaN	NaN	NaN	0.582074	NaN	NaN	NaN	NaN	NaN	NaN	NaN	NaN	NaN	0.622274	0.457712	1.09167	1.26472		1	1	1	1	1	1	1	1	0.470358	1	1	1	1	1	1	1	1	1	0.452747	0.235061	0.109598	0.0729136		0	0
PF3D7_0709000	chloroquine resistance transporter	NaN	NaN	NaN	NaN	NaN	NaN	NaN	NaN	0.0723116	NaN	-0.296775	0.801908	NaN	NaN	NaN	NaN	-0.611932	-0.0471196	1.44058	NaN	-1.11198	NaN		1	1	1	1	1	1	1	1	0.901	1	0.118501	0.890215	1	1	1	1	0.0413131	0.755197	0.0912495	1	0.120228	1		0	0
PF3D7_0710200	conserved Plasmodium protein, unknown function	NaN	NaN	NaN	NaN	NaN	NaN	-1.03133	0.0958204	-0.0820107	NaN	2.84657	4.04019	NaN	4.95183	NaN	NaN	NaN	NaN	-3.90466	0.802084	1.78367	NaN		1	1	1	1	1	1	0.0769237	0.805044	0.942384	1	0.102581	0.0136923	1	0.00157953	1	1	1	1	0.000163342	0.0935916	0.0083423	1		0	0
PF3D7_0710600	60S ribosomal protein L34	1.26706	1.06628	2.55307	1.86119	1.38549	0.365221	-0.819445	0.0978724	0.183963	-0.128425	0.301119	0.241492	0.761711	0.335663	0.45038	0.255942	0.026021	-0.234624	0.121015	-0.929033	0.164786	0.45908		0.867107	0.418676	0.921309	0.876603	0.863578	0.44943	0.215304	0.802158	0.798517	0.819558	0.759874	0.432707	0.845094	0.760742	0.659363	0.968864	0.783823	0.382156	0.860086	0.307938	0.833803	0.594846		0	0
PF3D7_0710700	conserved Plasmodium protein, unknown function	NaN	NaN	NaN	NaN	NaN	NaN	NaN	NaN	3.91294	3.28814	NaN	NaN	NaN	NaN	NaN	NaN	NaN	NaN	0.469886	NaN	NaN	NaN		1	1	1	1	1	1	1	1	3.7273e-06	0.000286144	1	1	1	1	1	1	1	1	0.564503	1	1	1		0	2
PF3D7_0711500	regulator of chromosome condensation, putative	NaN	NaN	NaN	NaN	NaN	NaN	-0.455	-0.000865329	-0.431851	-0.269871	NaN	0.471749	0.158208	-0.224287	0.137504	0.360305	-0.594639	NaN	-2.28602	-1.11889	-0.733291	-0.539531		1	1	1	1	1	1	0.742918	0.943323	0.550539	0.671062	1	0.768661	0.671203	0.0979663	0.669849	0.828175	0.0463158	1	0.028244	0.170432	0.300087	0.350317		0	0
PF3D7_0713900	conserved Plasmodium protein, unknown function	NaN	NaN	NaN	2.84653	NaN	NaN	NaN	NaN	NaN	NaN	NaN	NaN	NaN	NaN	NaN	NaN	NaN	NaN	NaN	NaN	NaN	NaN		1	1	1	0.429015	1	1	1	1	1	1	1	1	1	1	1	1	1	1	1	1	1	1		0	0
PF3D7_0714000	histone H2B variant	0.729009	1.60485	1.72535	2.22459	0.601316	1.11813	-0.318506	0.414807	-0.238459	0.236333	0.200881	0.587706	1.09228	0.319406	0.184852	0.255288	0.326077	NaN	-0.705453	-0.0339339	-0.412097	0.323335		0.354921	0.958136	0.385889	0.820935	0.329302	0.660479	0.991951	0.408464	0.758912	0.822945	0.605767	0.9624	0.654478	0.731064	0.777347	0.96743	0.660102	1	0.512489	0.624962	0.550339	0.749525		0	0
PF3D7_0716000	RNA-binding protein, putative	NaN	NaN	NaN	NaN	NaN	NaN	NaN	NaN	-0.342067	-0.659377	NaN	0.246721	NaN	NaN	NaN	NaN	-0.104061	NaN	0.487692	0.0319609	-0.519694	0.150193		1	1	1	1	1	1	1	1	0.643867	0.334037	1	0.439268	1	1	1	1	0.52579	1	0.550791	0.560256	0.456689	0.961602		0	0
PF3D7_0716300	conserved Plasmodium protein, unknown function	NaN	NaN	NaN	NaN	NaN	NaN	-1.4983	NaN	-0.420414	0.109654	NaN	NaN	0.619836	NaN	NaN	NaN	NaN	NaN	0.0359054	-0.09815	0.0684644	NaN		1	1	1	1	1	1	0.00332188	1	0.562049	0.934273	1	1	0.930549	1	1	1	1	1	0.937266	0.690937	0.947888	1		0	0
PF3D7_0716800	eukaryotic translation initiation factor 3 subunit I, putative	-0.504735	0.462257	NaN	2.25078	NaN	NaN	-0.109608	0.664837	-0.17674	0.254788	0.0961269	0.685361	-0.140126	0.703008	0.427821	0.350706	1.36014	0.295411	0.0224743	-0.367706	-0.0159284	0.512534		0.00775363	0.097551	1	0.802494	1	1	0.683456	0.200179	0.830278	0.806965	0.461678	0.956716	0.430076	0.865288	0.701666	0.846224	0.0068773	0.611172	0.949519	0.98838	0.955513	0.538205		0	0
PF3D7_0719300	actin-related protein, putative	1.85124	NaN	3.55385	3.3351	NaN	NaN	NaN	NaN	NaN	NaN	1.7876	1.89953	2.46148	2.31287	NaN	0.548776	NaN	NaN	NaN	NaN	NaN	NaN		0.619983	1	0.301848	0.217072	1	1	1	1	1	1	0.361702	0.354007	0.135691	0.192729	1	0.502401	1	1	1	1	1	1		0	0
PF3D7_0719600	60S ribosomal protein L11a, putative	1.95341	-0.291132	2.65597	1.52296	1.19093	0.242618	-0.978094	0.335918	0.0173518	-0.0576928	0.308361	1.1367	0.447315	0.929089	0.320889	-0.0280033	-0.0879327	-0.0409626	-0.0620229	-0.385597	0.0427844	0.287712		0.545347	0.00663355	0.845557	0.538029	0.997893	0.317311	0.101895	0.494472	0.952172	0.896715	0.771479	0.704964	0.943232	0.742347	0.912828	0.412359	0.555327	0.769266	0.977268	0.988722	0.978585	0.792178		0	0
PF3D7_0719700	40S ribosomal protein S10, putative	2.45744	2.53784	2.45533	NaN	NaN	NaN	-0.432163	-0.275245	-1.66593	-0.99675	0.198368	1.02447	0.280956	-0.00877379	0.0139266	-0.0739573	0.726221	-0.823505	-1.38353	-0.988412	-2.37887	-2.19739		0.253532	0.413665	0.993932	1	1	1	0.786471	0.709958	0.0143735	0.15132	0.602087	0.76572	0.783702	0.256335	0.423079	0.344097	0.188358	0.00830553	0.188452	0.258723	0.00101854	0.00102464		0	0
PF3D7_0720700	phosphoinositide-binding protein, putative	NaN	NaN	NaN	NaN	NaN	NaN	-0.00443588	NaN	0.610417	0.154956	0.487178	0.0600964	0.853038	NaN	NaN	0.111711	NaN	NaN	0.947255	0.62843	0.406863	0.879383		1	1	1	1	1	1	0.543215	1	0.450179	0.894197	0.978023	0.241625	0.790971	1	1	0.663126	1	1	0.261285	0.152717	0.56671	0.234057		0	0
PF3D7_0721100	conserved Plasmodium protein, unknown function	NaN	NaN	NaN	NaN	NaN	NaN	-0.39703	-0.0717627	0.467905	0.0600062	NaN	NaN	0.131326	NaN	NaN	0.290762	NaN	0.187017	-2.39798	-0.364012	-0.540946	-0.1125		1	1	1	1	1	1	0.854747	0.95993	0.55648	0.978383	1	1	0.647422	1	1	0.960406	1	0.781495	0.0212852	0.984192	0.439311	0.742352		0	0
PF3D7_0721600	40S ribosomal protein S5, putative	1.30743	1.4236	2.89402	1.80229	1.72722	0.976503	0.0211954	-1.07793	0.195852	-0.539729	0.429428	0.609839	0.402286	0.419198	0.611645	0.182426	0.280719	-0.0216219	0.204015	-0.354001	0.316725	-0.178746		0.912032	0.758854	0.676763	0.81384	0.639079	0.785507	0.511341	0.100836	0.787775	0.423866	0.971104	1	0.899547	0.917911	0.393431	0.809425	0.733473	0.813936	0.786079	0.972846	0.661596	0.672563		0	0
PF3D7_0722000	conserved Plasmodium protein, unknown function	0.0203421	NaN	NaN	NaN	NaN	NaN	NaN	NaN	0.872001	NaN	NaN	NaN	NaN	NaN	NaN	NaN	NaN	NaN	NaN	0.744632	NaN	1.51161		0.0544639	1	1	1	1	1	1	1	0.288361	1	1	1	1	1	1	1	1	1	1	0.110687	1	0.0292597		0	0
PF3D7_0722200	rhoptry-associated leucine zipper-like protein 1	NaN	1.0147	NaN	NaN	NaN	NaN	0.194717	-0.420509	-0.509676	-1.37262	-0.409585	0.811549	0.107018	-0.335712	-0.451879	NaN	-1.91545	0.263023	NaN	NaN	-0.44782	0.431968		1	0.378244	1	1	1	1	0.323607	0.547474	0.47543	0.0503175	0.072181	0.884743	0.626222	0.0544188	0.0268564	1	1.61504e-08	0.660394	1	1	0.51823	0.624578		0	0
PF3D7_0723400	conserved Plasmodium protein, unknown function	NaN	NaN	NaN	NaN	NaN	NaN	NaN	NaN	-0.405184	0.770338	NaN	0.546856	NaN	1.37992	NaN	NaN	0.440846	-0.117296	NaN	-0.556797	1.68554	0.836836		1	1	1	1	1	1	1	1	0.577556	0.412586	1	0.893284	1	0.518274	1	1	0.489607	0.601543	1	0.740738	0.0127487	0.261288		0	0
PF3D7_0726500	ubiquitin carboxyl-terminal hydrolase, putative	NaN	NaN	NaN	NaN	NaN	NaN	NaN	NaN	0.971516	-1.55425	NaN	NaN	NaN	NaN	NaN	NaN	NaN	NaN	NaN	0.669648	NaN	NaN		1	1	1	1	1	1	1	1	0.238651	0.0271277	1	1	1	1	1	1	1	1	1	0.136601	1	1		0	0
PF3D7_0727800	cation transporting ATPase, putative	0.788352	NaN	NaN	NaN	NaN	NaN	NaN	NaN	-0.147857	0.0623242	0.276437	0.190783	0.529471	0.69129	-0.968831	-0.346078	0.0724488	0.0454761	0.379621	-0.134484	0.478609	0.395473		0.400061	1	1	1	1	1	1	1	0.864201	0.976321	0.720737	0.372085	0.985463	0.871778	0.000156073	0.0902075	0.884068	0.972723	0.636429	0.729375	0.49618	0.665578		0	0
PF3D7_0730900	EMP1-trafficking protein	1.1304	1.72872	1.2719	0.0294261	-0.0999119	NaN	-0.776676	-0.0734089	-0.179841	-0.64957	0.174406	0.201327	0.630499	0.286568	0.431783	0.554655	0.107554	-0.0313951	-0.260826	-0.981634	-0.106716	-0.142479		0.719007	0.937082	0.158011	0.00806372	0.0322167	1	0.257555	0.957856	0.826652	0.340902	0.567514	0.384237	0.924086	0.672371	0.694163	0.493427	0.961211	0.791278	0.824269	0.264048	0.857255	0.710466		0	0
PF3D7_0731300	Plasmodium exported protein (PHISTb), unknown function	NaN	1.95422	NaN	NaN	NaN	NaN	0.171207	0.573789	-2.25512	0.165143	-0.253309	-0.0104934	-1.20214	1.14707	NaN	0.0946183	1.35044	1.89706	-1.34395	-1.22546	-2.42593	-0.697596		1	0.775824	1	1	1	1	0.34603	0.264612	0.000864031	0.885217	0.141608	0.186405	0.0369019	0.6297	1	0.629382	0.00732922	8.77622e-05	0.20173	0.116885	0.000809071	0.246864		0	0
PF3D7_0802100	AP2 domain transcription factor, putative	3.00833	2.33003	3.48903	3.20251	3.17709	NaN	NaN	NaN	NaN	NaN	2.33894	3.18076	4.41068	2.58554	NaN	NaN	NaN	NaN	NaN	NaN	NaN	NaN		0.0838423	0.530147	0.33105	0.265282	0.0836746	1	1	1	1	1	0.198038	0.0646599	0.00289226	0.135062	1	1	1	1	1	1	1	1		2	0
PF3D7_0803100	U3 small nucleolar RNA-associated protein 14, putative	NaN	NaN	NaN	NaN	NaN	NaN	NaN	NaN	1.49267	1.59763	NaN	NaN	NaN	NaN	NaN	NaN	NaN	NaN	2.63963	3.3679	2.50419	3.59466		1	1	1	1	1	1	1	1	0.0735794	0.081499	1	1	1	1	1	1	1	1	0.0021893	1.0231e-07	0.00020036	5.27444e-08		0	2
PF3D7_0805700	serine/threonine protein kinase, FIKK family	NaN	NaN	NaN	NaN	NaN	NaN	NaN	NaN	0.547351	NaN	NaN	NaN	-0.552643	NaN	NaN	NaN	NaN	NaN	NaN	-0.738379	NaN	NaN		1	1	1	1	1	1	1	1	0.495747	1	1	1	0.195956	1	1	1	1	1	1	0.504885	1	1		0	0
PF3D7_0807000	YEATS domain-containing protein, putative	NaN	0.882837	NaN	NaN	NaN	NaN	NaN	NaN	0.420617	0.458168	2.63548	2.98519	NaN	2.17801	NaN	0.622865	NaN	1.23226	NaN	-0.400429	0.271306	NaN		1	0.286291	1	1	1	1	1	1	0.594275	0.637513	0.136521	0.0878118	1	0.227183	1	0.395848	1	0.0122382	1	0.966837	0.711688	1		0	0
PF3D7_0807300	ras-related protein Rab-18	NaN	NaN	NaN	NaN	NaN	NaN	NaN	NaN	NaN	NaN	1.89006	1.6559	1.27148	2.04531	NaN	1.97228	2.64289	2.32027	NaN	-0.0990932	-0.145462	NaN		1	1	1	1	1	1	1	1	1	1	0.326188	0.452198	0.559046	0.265166	1	4.1803e-05	3.59021e-08	1.40581e-06	1	0.691925	0.815897	1		0	0
PF3D7_0807600	conserved Plasmodium protein, unknown function	NaN	NaN	NaN	NaN	NaN	NaN	NaN	NaN	-0.859143	NaN	-0.199371	NaN	0.904658	0.220362	0.811471	NaN	-0.00689809	NaN	NaN	-0.412402	NaN	NaN		1	1	1	1	1	1	1	1	0.215794	1	0.174918	1	0.760802	0.560198	0.172349	1	0.714761	1	1	0.949187	1	1		0	0
PF3D7_0807900	tyrosine--tRNA ligase	NaN	NaN	NaN	NaN	NaN	NaN	NaN	NaN	NaN	NaN	NaN	NaN	NaN	NaN	NaN	NaN	NaN	NaN	0.192194	-0.616264	NaN	NaN		1	1	1	1	1	1	1	1	1	1	1	1	1	1	1	1	1	1	0.796518	0.659288	1	1		0	0
PF3D7_0809700	RuvB-like helicase 1	NaN	NaN	NaN	NaN	NaN	NaN	NaN	NaN	NaN	NaN	NaN	NaN	NaN	NaN	NaN	NaN	NaN	NaN	NaN	NaN	NaN	NaN		1	1	1	1	1	1	1	1	1	1	1	1	1	1	1	1	1	1	1	1	1	1		0	0
PF3D7_0810600	ATP-dependent RNA helicase DBP1, putative	1.26897	2.53041	NaN	1.32709	NaN	NaN	-0.777542	-0.642933	-0.76518	-0.693409	-0.219018	0.193387	0.603122	0.570786	0.178237	NaN	-0.491652	-0.22132	-1.01325	-1.96392	-0.440538	-2.0073		0.869232	0.417553	1	0.377511	1	1	0.256647	0.340508	0.272699	0.310912	0.162166	0.375063	0.940689	0.938943	0.762014	1	0.0877464	0.404255	0.339755	0.00334391	0.524696	0.00257609		0	0
PF3D7_0812400	karyopherin alpha	2.89554	2.2659	NaN	1.64314	3.45049	NaN	-0.358269	-0.127897	0.271904	-0.122076	1.07505	1.81604	1.27923	2.02444	0.1129	0.282404	-0.0434377	-0.0426443	-0.120483	-0.175557	NaN	0.0459973		0.107697	0.569188	1	0.651144	0.0491266	1	0.931338	0.889465	0.720087	0.826424	0.669062	0.38603	0.555077	0.271516	0.616397	0.976447	0.640771	0.765415	0.931933	0.773657	1	0.917089		1	0
PF3D7_0812500	RNA-binding protein, putative	1.19156	1.03177	NaN	NaN	NaN	0.450577	-0.315451	0.236384	0.123534	-0.0264459	0.331591	0.504817	0.883152	0.261016	0.419755	-0.98652	0.491802	0.565332	0.494672	0.125463	0.723515	0.383021		0.78435	0.391349	1	1	1	0.557374	0.987311	0.615451	0.853671	0.93116	0.809041	0.822995	0.77333	0.628022	0.717028	0.000549844	0.422295	0.278494	0.545461	0.474411	0.294716	0.679807		0	0
PF3D7_0813300	conserved Plasmodium protein, unknown function	NaN	1.18554	2.77058	2.81553	0.306845	1.1303	-0.602329	-0.43808	-1.48189	-0.68419	NaN	0.420414	-0.594443	0.12367	NaN	-0.0346383	-0.509943	-0.131589	-1.13008	-2.76698	-0.680266	-0.879941		1	0.521354	0.762871	0.44562	0.142854	0.650109	0.486231	0.529136	0.0298736	0.317069	1	0.686604	0.178871	0.414663	1	0.402035	0.0787404	0.572051	0.285338	9.87147e-06	0.335159	0.156647		0	0
PF3D7_0813900	40S ribosomal protein S16, putative	0.872159	1.76886	2.22083	1.79236	1.52937	0.343879	-0.575551	-0.301705	-0.202605	0.438796	0.333882	0.675904	0.421156	0.195599	0.222063	0.493845	-0.209511	0.340276	-0.655899	-0.442227	-0.609618	0.30961		0.469383	0.907986	0.785692	0.803365	0.766513	0.42442	0.529106	0.679064	0.800162	0.653019	0.812772	0.962132	0.917825	0.520703	0.865058	0.590238	0.354259	0.545826	0.544038	0.905348	0.385824	0.765877		0	0
PF3D7_0814000	60S ribosomal protein L13-2, putative	1.19409	1.12532	2.22796	2.01654	0.917852	0.544351	-0.470929	0.229551	0.00331442	0.172197	0.216113	0.296811	0.786095	0.403485	0.169668	0.343165	0.202136	-0.0758749	0.0132121	-0.802069	0.42094	0.240009		0.787084	0.467953	0.792286	0.970085	0.65336	0.688861	0.713013	0.624213	0.965282	0.879009	0.628286	0.504938	0.83056	0.887903	0.742293	0.860463	0.86616	0.690629	0.957976	0.432654	0.5525	0.850261		0	0
PF3D7_0814200	DNA/RNA-binding protein Alba 1	1.05915	2.20536	2.05589	2.47233	1.35744	0.890252	-0.123167	0.0948032	0.807025	0.653355	1.39594	1.44934	1.75651	1.44242	2.02836	1.88401	0.815002	0.658515	1.10454	0.225261	1.00727	1.00619		0.645416	0.607257	0.638329	0.651833	0.882791	0.864708	0.702506	0.806475	0.324347	0.490901	0.518467	0.546304	0.339954	0.4902	7.52497e-06	0.000102414	0.13111	0.19973	0.192354	0.391375	0.140639	0.164973		0	0
PF3D7_0815600	eukaryotic translation initiation factor 3 subunit G, putative	NaN	NaN	NaN	NaN	NaN	NaN	-0.0243111	NaN	0.403922	0.171157	-0.252896	-0.27262	-0.568131	0.803771	-0.0792494	-0.182947	0.0159258	-0.366812	0.258097	-0.479438	-0.232989	0.0817359		1	1	1	1	1	1	0.568593	1	0.607893	0.879924	0.141843	0.0601611	0.189491	0.809899	0.278526	0.212849	0.762434	0.204003	0.738834	0.851071	0.724497	0.957374		0	0
PF3D7_0817300	conserved Plasmodium protein, unknown function	5.45546	1.87853	2.94836	3.07692	3.99241	NaN	NaN	NaN	0.779722	NaN	1.83996	3.66817	3.64755	3.02656	NaN	-0.400538	NaN	NaN	0.382833	NaN	-0.990194	0.390151		1.44854e-05	0.829236	0.640087	0.317311	0.0147389	1	1	1	0.340305	1	0.34326	0.0279574	0.0165384	0.0711071	1	0.0651766	1	1	0.633804	1	0.165329	0.671646		2	0
PF3D7_0817700	rhoptry neck protein 5	NaN	NaN	NaN	NaN	NaN	NaN	NaN	NaN	NaN	NaN	NaN	-0.00475299	NaN	0.572136	NaN	NaN	NaN	NaN	1.09309	NaN	NaN	1.19159		1	1	1	1	1	1	1	1	1	1	1	0.190513	1	0.938187	1	1	1	1	0.19687	1	1	0.0931799		0	0
PF3D7_0817900	high mobility group protein B2	-0.818325	0.848427	0.902035	0.369185	0.0950467	NaN	-0.743569	-1.21419	-0.651972	-1.87078	0.379399	0.400758	-0.578521	0.176316	0.0184917	-0.430928	-0.902012	-0.0792927	-1.64516	-1.96905	-3.55043	-2.29748		0.00190759	0.265017	0.0634401	0.0287588	0.0691433	1	0.293985	0.0634227	0.353884	0.00805908	0.887653	0.656078	0.185243	0.490973	0.431137	0.0539047	0.00446353	0.683091	0.116436	0.00324304	1.02593e-06	0.000613593		0	0
PF3D7_0818200	14-3-3 protein	3.67243	4.26862	4.11128	3.94553	3.64973	2.34008	0.231432	0.561196	0.601792	0.275315	3.00009	3.24564	2.09909	2.62371	0.248049	-0.0200577	0.462367	-0.318693	-0.144218	-0.218719	0.228234	0.562218		0.0148322	0.01652	0.120533	0.0737067	0.0322942	0.0599751	0.290528	0.274539	0.456267	0.789287	0.0824061	0.0581942	0.224141	0.128185	0.927383	0.424927	0.460496	0.260179	0.913581	0.820996	0.760375	0.488102		5	0
PF3D7_0818900	heat shock protein 70	2.38951	2.68011	3.51904	3.05409	2.34837	1.5934	0.00834347	-0.107554	0.472176	0.567383	1.38725	1.73596	0.976364	1.20134	0.291132	0.342854	0.126973	-0.129877	0.123136	-0.133827	0.583134	0.253532		0.284874	0.343481	0.317311	0.327441	0.312915	0.317311	0.5272	0.91493	0.553125	0.553188	0.522302	0.418349	0.719499	0.602827	0.973408	0.861051	0.996768	0.575549	0.858176	0.728674	0.402434	0.833697		0	0
PF3D7_0820000	Snf2-related CBP activator, putative	1.86025	3.54915	2.58386	2.40179	3.8334	NaN	-0.63093	NaN	2.27715	NaN	2.26514	2.84084	3.91428	2.73754	NaN	NaN	0.308128	NaN	NaN	NaN	NaN	NaN		0.613227	0.0817671	0.898536	0.698618	0.0214221	1	0.442594	1	0.00675443	1	0.216102	0.108865	0.00931459	0.109287	1	1	0.688794	1	1	1	1	1		2	1
PF3D7_0821000	conserved Plasmodium protein, unknown function	1.55464	NaN	NaN	NaN	NaN	-0.183963	-0.272628	-0.745625	-0.801305	-0.929715	0.61664	NaN	-0.201742	NaN	0.756682	0.441047	1.2364	0.994614	-1.11163	-0.715454	-1.02019	-1.20827		0.857287	1	1	1	1	0.0646461	0.922392	0.264636	0.249713	0.179686	0.907961	1	0.387392	1	0.22076	0.68078	0.0150183	0.0456428	0.293515	0.532358	0.153184	0.059866		0	0
PF3D7_0821700	60S ribosomal protein L22, putative	NaN	NaN	3.12259	2.79756	NaN	NaN	NaN	0.861238	-1.60894	-2.35817	3.22056	NaN	-2.2304	NaN	NaN	1.05925	NaN	NaN	-1.28673	0.891563	NaN	NaN		1	1	0.52861	0.455407	1	1	1	0.10142	0.0181617	0.000878029	0.0591787	1	0.000827642	1	1	0.0574977	1	1	0.222116	0.0712484	1	1		0	0
PF3D7_0822600	protein transport protein SEC23	NaN	NaN	NaN	NaN	NaN	NaN	NaN	NaN	NaN	NaN	NaN	NaN	NaN	NaN	NaN	NaN	NaN	NaN	NaN	NaN	NaN	NaN		1	1	1	1	1	1	1	1	1	1	1	1	1	1	1	1	1	1	1	1	1	1		0	0
PF3D7_0823200	RNA-binding protein, putative	1.67758	1.27977	2.15056	1.07792	NaN	0.842335	-0.982819	-1.4756	-1.81208	-2.07779	0.321813	0.727547	0.0738203	0.347894	0.443925	0.429654	0.125122	0.277656	-2.35498	-2.22555	-2.33942	-2.38045		0.755933	0.610793	0.721604	0.221798	1	0.909357	0.0994449	0.0232397	0.00765376	0.00331103	0.793171	0.932586	0.597764	0.783308	0.671364	0.700997	1	0.637956	0.0237579	0.000630203	0.0012317	0.000395417		0	0
PF3D7_0823300	histone acetyltransferase GCN5	4.71298	4.10063	5.43986	3.87423	4.23863	2.57656	2.7532	3.76676	3.83784	4.76376	4.45786	4.58132	3.7567	3.55549	-0.46917	0.310808	-0.272175	-0.548239	-0.0678027	-0.105008	0.0962619	0.0463995		0.000392285	0.0248395	0.00523757	0.0847591	0.00798165	0.0307729	4.69992e-09	4.55027e-12	5.67857e-06	1.33961e-07	0.00636228	0.00431559	0.0131352	0.0294791	0.0234494	0.922014	0.271405	0.0696552	0.97278	0.698134	0.914749	0.917541		6	4
PF3D7_0823800	DnaJ protein, putative	1.21288	1.76268	2.0513	1.95881	NaN	NaN	-0.93429	-0.467905	-0.533096	-0.845912	-0.230093	0.0568363	0.0374524	0.44385	0.339707	-0.32239	0.559247	-0.222063	-0.727523	-0.559932	-1.23229	-0.843502		0.807516	0.912459	0.634397	0.98217	1	1	0.126953	0.498739	0.45398	0.220479	0.155294	0.238845	0.567281	0.965208	0.874755	0.103276	0.34209	0.403002	0.498752	0.736361	0.0857485	0.172318		0	0
PF3D7_0823900	dicarboxylate/tricarboxylate carrier	NaN	NaN	NaN	NaN	NaN	NaN	NaN	-1.35248	0.346985	0.153559	2.70031	0.371964	4.40006	-0.794354	NaN	1.01441	1.69706	2.25905	0.982145	-0.901263	-1.09823	1.39149		1	1	1	1	1	1	1	0.0380025	0.655347	0.895429	0.125283	0.612389	0.00296966	0.00244979	1	0.0732024	0.000581599	2.68324e-06	0.244687	0.332955	0.124777	0.0463838		0	0
PF3D7_0826700	receptor for activated c kinase	1.2581	0.937464	1.48785	1.13315	NaN	0.762975	-0.638074	-1.17549	-1.25491	-0.747774	-0.537047	0.364998	0.182184	0.603928	-0.863441	1.01328	0.949722	0.0537932	-1.42395	-1.31615	NaN	-0.773574		0.85719	0.322374	0.249159	0.251559	1	0.983872	0.432054	0.0726461	0.0670487	0.276213	0.0388645	0.602016	0.692696	0.920406	0.000536937	0.0736419	0.0711429	0.992613	0.175567	0.0826061	1	0.205626		0	0
PF3D7_0828300	conserved Plasmodium protein, unknown function	NaN	0.183064	NaN	NaN	NaN	NaN	NaN	NaN	NaN	NaN	NaN	NaN	NaN	NaN	NaN	NaN	NaN	NaN	NaN	NaN	NaN	NaN		1	0.0404751	1	1	1	1	1	1	1	1	1	1	1	1	1	1	1	1	1	1	1	1		0	0
PF3D7_0829200	prohibitin, putative	NaN	NaN	NaN	NaN	NaN	NaN	NaN	NaN	NaN	NaN	NaN	NaN	NaN	NaN	NaN	NaN	NaN	NaN	NaN	NaN	NaN	NaN		1	1	1	1	1	1	1	1	1	1	1	1	1	1	1	1	1	1	1	1	1	1		0	0
PF3D7_0831400	Plasmodium exported protein, unknown function	NaN	NaN	NaN	1.06655	NaN	NaN	-0.453755	-0.307312	0.126973	0.107384	0.123004	0.156772	-0.365202	0.0547818	0.139469	0.0255294	0.400975	0.170767	-0.274651	-0.590722	-0.029058	-0.398898		1	1	1	0.215994	1	1	0.745273	0.672584	0.85051	0.936287	0.496726	0.334535	0.28728	0.326181	0.674198	0.501228	0.546056	0.80821	0.813806	0.693846	0.941225	0.46255		0	0
PF3D7_0831700	heat shock protein 70	NaN	NaN	NaN	NaN	NaN	NaN	NaN	NaN	NaN	NaN	NaN	NaN	NaN	NaN	NaN	NaN	NaN	NaN	2.46785	NaN	NaN	0.665615		1	1	1	1	1	1	1	1	1	1	1	1	1	1	1	1	1	1	0.00415201	1	1	0.39242		0	0
PF3D7_0903900	60S ribosomal protein L32	1.29672	1.95926	2.68163	1.97523	1.27697	0.640389	-0.346701	0.267531	0.0513026	-0.0961269	0.218099	0.342744	-0.299205	0.234839	0.229588	-0.0706641	0.111298	-0.17479	-0.2283	-0.631617	-0.0297501	0.296368		0.900084	0.772302	0.826861	1	0.938257	0.834016	0.954352	0.576218	0.920524	0.854621	0.631248	0.569422	0.325382	0.58394	0.883038	0.348735	0.969474	0.487338	0.849004	0.638855	0.940473	0.781752		0	0
PF3D7_0904900	copper-transporting ATPase	NaN	NaN	NaN	NaN	NaN	NaN	NaN	NaN	0.846874	-0.0743684	NaN	NaN	NaN	NaN	NaN	NaN	NaN	NaN	1.92866	0.325811	-0.271043	NaN		1	1	1	1	1	1	1	1	0.301945	0.878409	1	1	1	1	1	1	1	1	0.0245565	0.317311	0.68587	1		0	0
PF3D7_0905000	conserved Plasmodium protein, unknown function	NaN	-0.720454	NaN	NaN	NaN	NaN	NaN	NaN	-2.62647	NaN	NaN	NaN	NaN	NaN	NaN	NaN	NaN	NaN	NaN	NaN	NaN	NaN		1	0.000908185	1	1	1	1	1	1	0.000100921	1	1	1	1	1	1	1	1	1	1	1	1	1		0	0
PF3D7_0905400	high molecular weight rhoptry protein 3	1.31991	1.40901	2.02304	2.05086	0.669571	NaN	-1.4922	NaN	-0.539142	-0.914029	0.0364681	0.317822	-0.21327	0.153896	-0.0752008	0.437545	0.192321	0.0841502	-0.99611	-0.718351	-0.571686	-0.303109		0.925981	0.743307	0.610406	0.945266	0.388683	1	0.00348893	1	0.448532	0.186861	0.389041	0.533951	0.379703	0.457586	0.284008	0.68697	0.883086	0.953652	0.348263	0.528846	0.41486	0.549245		0	0
PF3D7_0906600	zinc finger protein, putative	NaN	NaN	NaN	NaN	NaN	NaN	NaN	NaN	0.91976	0.96539	NaN	NaN	NaN	NaN	NaN	NaN	NaN	NaN	0.64911	0.151122	NaN	NaN		1	1	1	1	1	1	1	1	0.263695	0.299783	1	1	1	1	1	1	1	1	0.434447	0.452183	1	1		0	0
PF3D7_0907000	conserved Plasmodium protein, unknown function	NaN	NaN	NaN	NaN	NaN	NaN	NaN	NaN	1.58463	-0.0329472	NaN	NaN	NaN	NaN	NaN	NaN	NaN	NaN	-0.13814	1.51079	0.803888	NaN		1	1	1	1	1	1	1	1	0.0578282	0.923981	1	1	1	1	1	1	1	1	0.918276	0.00727992	0.242654	1		0	1
PF3D7_0907400	ATP-dependent protease ATPase subunit ClpY	NaN	NaN	NaN	NaN	NaN	NaN	4.45068	3.93722	4.83598	4.45226	NaN	NaN	NaN	NaN	NaN	NaN	NaN	NaN	4.61447	3.79778	5.52888	3.9696		1	1	1	1	1	1	1.001e-19	4.87447e-13	1.14353e-08	8.39644e-07	1	1	1	1	1	1	1	1	9.98575e-08	2.96702e-09	1.51736e-16	1.65066e-09		0	4
PF3D7_0909400	exoribonuclease, putative	NaN	NaN	NaN	NaN	NaN	NaN	NaN	NaN	-1.03614	NaN	NaN	NaN	NaN	NaN	NaN	NaN	0.175557	NaN	-1.27851	-1.86231	NaN	NaN		1	1	1	1	1	1	1	1	0.132775	1	1	1	1	1	1	1	0.912115	1	0.225159	0.00602837	1	1		0	0
PF3D7_0911200	conserved Plasmodium protein, unknown function	NaN	NaN	NaN	NaN	NaN	NaN	NaN	NaN	-0.435163	-0.837459	0.55611	0.420492	-0.374486	NaN	0.215368	NaN	NaN	NaN	NaN	NaN	-0.0392066	-0.549718		1	1	1	1	1	1	1	1	0.547227	0.224936	0.940662	0.686725	0.282173	1	0.849121	1	1	1	1	1	0.930194	0.342919		0	0
PF3D7_0912500	SAP domain-containing protein, putative	NaN	NaN	NaN	NaN	NaN	NaN	-0.663968	-0.445727	-0.0628816	-0.220701	0.323197	0.86741	1.20764	0.461939	NaN	1.3995	0.31823	0.289704	-1.02947	-0.47633	-0.206113	-0.85591		1	1	1	1	1	1	0.395094	0.521254	0.965235	0.721574	0.795413	0.853147	0.592265	1	1	0.00655729	0.672587	0.619727	0.331825	0.855581	0.752215	0.166855		0	0
PF3D7_0913000	conserved protein, unknown function	NaN	NaN	NaN	NaN	NaN	NaN	NaN	NaN	NaN	NaN	NaN	NaN	NaN	NaN	NaN	NaN	NaN	0.0568813	NaN	NaN	NaN	NaN		1	1	1	1	1	1	1	1	1	1	1	1	1	1	1	1	1	1	1	1	1	1		0	0
PF3D7_0916700	RNA-binding protein musashi, putative	NaN	0.490355	NaN	NaN	NaN	NaN	0.209516	NaN	-0.391759	-0.601031	1.19245	0.256959	0.5889	-0.195096	0.52657	0.34584	0.35242	0.2955	0.0647449	-0.455649	0.401412	-0.209765		1	0.105794	1	1	1	1	0.30999	1	0.59139	0.376196	0.611952	0.452278	0.949324	0.113103	0.524949	0.855408	0.618892	0.611039	0.91101	0.885705	0.572259	0.640789		0	0
PF3D7_0917900	heat shock protein 70	1.46163	1.64223	2.65244	2.22499	0.990374	0.552431	0.228603	0.250612	-0.00956784	0.0114862	0.411426	0.466357	0.354339	0.212033	0.273576	0.0660497	0.0846086	-0.296193	0.0213375	-0.146525	0.211261	0.507685		0.935659	1	0.848136	0.820649	0.742541	0.700725	0.292993	0.597384	0.977322	0.973141	0.940991	0.7599	0.853367	0.546752	0.989044	0.574697	0.910702	0.289821	0.950557	0.742271	0.779836	0.543229		0	0
PF3D7_0918000	glideosome-associated protein 50	1.74838	1.80945	NaN	NaN	NaN	NaN	-0.533305	-0.207768	-0.6814	-0.341075	0.0359054	-0.120219	-0.412443	0.192348	0.0378742	0.649729	0.511468	-0.120086	-1.42329	-1.00655	-0.207928	-0.956429		0.699299	0.878695	1	1	1	1	0.600449	0.790823	0.33144	0.600524	0.388391	0.119946	0.261933	0.515627	0.466325	0.360861	0.39784	0.595732	0.175772	0.244841	0.750332	0.127298		0	0
PF3D7_0919000	nucleosome assembly protein	5.27676	4.02043	3.1998	5.59381	3.68459	2.97801	-0.490132	0.976106	0.348232	0.297023	3.87833	5.00324	3.46571	3.87904	0.180403	NaN	NaN	NaN	-0.0685439	-0.111165	0.818196	NaN		3.38399e-05	0.0299548	0.482579	0.0010214	0.0299262	0.00844726	0.677541	0.0647778	0.654292	0.770708	0.0195803	0.00159219	0.0239392	0.0161853	0.767025	1	1	1	0.972205	0.70462	0.23411	1		5	1
PF3D7_0921600	tetratricopeptide repeat protein, putative	NaN	NaN	NaN	NaN	NaN	NaN	1.44737	NaN	0.819341	1.37831	0.158725	NaN	NaN	NaN	NaN	NaN	NaN	NaN	0.555522	0.762167	1.46947	2.75419		1	1	1	1	1	1	0.000747193	1	0.317311	0.134279	0.545415	1	1	1	1	1	1	1	0.500104	0.105226	0.0302618	3.69588e-05		0	1
PF3D7_0921900	conserved Plasmodium protein, unknown function	NaN	NaN	NaN	NaN	NaN	NaN	NaN	NaN	NaN	-0.229957	NaN	NaN	NaN	NaN	NaN	NaN	NaN	-0.510658	NaN	NaN	-0.934483	0.015418		1	1	1	1	1	1	1	1	1	0.711964	1	1	1	1	1	1	1	0.0888532	1	1	0.189781	0.882783		0	0
PF3D7_0922100	ubiquitin-like protein, putative	NaN	NaN	-1.40939	NaN	NaN	NaN	0.581303	NaN	0.968496	0.927935	0.251446	-0.194591	0.125122	-0.332278	NaN	0.270312	-0.236113	-0.283803	1.21033	0.68629	1.23475	0.565844		1	1	3.60969e-06	1	1	1	0.0848909	1	0.240064	0.319675	0.681844	0.0866368	0.641983	0.055466	1	0.999666	0.317311	0.307079	0.154183	0.130479	0.0695855	0.484547		0	1
PF3D7_0923400	conserved Plasmodium protein, unknown function	NaN	NaN	NaN	NaN	NaN	NaN	NaN	NaN	NaN	0.409297	NaN	0.96965	NaN	0.665226	NaN	-0.182819	-0.472589	0.350854	0.846072	-0.255561	NaN	NaN		1	1	1	1	1	1	1	1	1	0.676919	1	0.795959	1	0.886244	1	0.212977	0.0979986	0.53094	0.313754	0.861932	1	1		0	0
PF3D7_0923900	RNA-binding protein, putative	NaN	0.354741	NaN	NaN	NaN	NaN	-0.6333	-0.72561	-0.425152	-1.31881	0.286526	0.237065	0.368712	0.00575336	-0.653718	NaN	NaN	-0.354452	-0.892339	-0.782744	0.118094	-0.647176		1	0.070636	1	1	1	1	0.439081	0.278426	0.557267	0.0597719	0.736653	0.427197	0.867165	0.271304	0.0047184	1	1	0.217511	0.402633	0.453915	0.888822	0.27724		0	0
PF3D7_0925200	ribosomal RNA-processing protein 8, putative	-1.42759	NaN	NaN	NaN	NaN	NaN	NaN	0.0566563	0.812293	NaN	NaN	NaN	NaN	NaN	NaN	NaN	NaN	0.623132	0.346305	NaN	NaN	NaN		7.4227e-05	1	1	1	1	1	1	0.860575	0.321325	1	1	1	1	1	1	1	1	0.227469	0.66392	1	1	1		0	0
PF3D7_0925700	histone deacetylase 1	NaN	NaN	NaN	NaN	NaN	NaN	NaN	NaN	NaN	NaN	0.465818	0.624621	NaN	NaN	NaN	NaN	NaN	NaN	NaN	NaN	0.572017	NaN		1	1	1	1	1	1	1	1	1	1	0.989613	0.991524	1	1	1	1	1	1	1	1	0.411869	1		0	0
PF3D7_0928200	conserved Plasmodium protein, unknown function	NaN	NaN	NaN	NaN	NaN	NaN	NaN	NaN	NaN	NaN	NaN	NaN	NaN	NaN	NaN	NaN	NaN	0.575744	NaN	NaN	NaN	NaN		1	1	1	1	1	1	1	1	1	1	1	1	1	1	1	1	1	0.268769	1	1	1	1		0	0
PF3D7_0929200	RNA-binding protein, putative	NaN	NaN	NaN	NaN	NaN	NaN	-0.811346	-0.746141	-0.655717	-0.840524	NaN	NaN	-0.343403	NaN	NaN	NaN	-0.0292199	-0.179129	-0.707548	-1.62989	-1.08605	-1.54285		1	1	1	1	1	1	0.222896	0.264287	0.350975	0.223313	1	1	0.299518	1	1	1	0.669188	0.479221	0.511177	0.0205457	0.128919	0.0184735		0	0
PF3D7_0929400	high molecular weight rhoptry protein 2	1.0857	1.31215	2.21562	1.54658	NaN	NaN	-0.45914	0.383379	-0.360397	-0.535456	0.550901	0.683252	0.362666	0.395189	0.395611	-0.0558898	-0.0664274	-0.426426	-0.480861	-0.581689	-0.545677	-0.0103502		0.672478	0.64302	0.780885	0.559463	1	1	0.735107	0.44161	0.624283	0.427316	0.943482	0.957924	0.861356	0.872122	0.763674	0.370026	0.595929	0.147351	0.662624	0.706227	0.435495	0.854042		0	0
PF3D7_0930300	merozoite surface protein 1	NaN	NaN	NaN	NaN	NaN	NaN	NaN	NaN	-1.85256	-2.44924	NaN	NaN	-1.35975	NaN	-0.520749	NaN	-1.12259	-0.167615	-1.20979	0.343769	NaN	NaN		1	1	1	1	1	1	1	1	0.00637798	0.000553324	1	1	0.0226406	1	0.0154167	1	0.000552319	0.500923	0.251788	0.305119	1	1		0	0
PF3D7_0935800	cytoadherence linked asexual protein 9	1.56608	1.5457	NaN	1.42194	NaN	NaN	-0.0947107	-0.672561	-0.287906	-0.283448	0.289834	0.307448	0.440102	0.31901	0.543892	0.462078	0.190552	-0.316377	-0.0327576	-0.537843	0.0308304	0.539457		0.847722	0.892177	1	0.451239	1	1	0.662757	0.317311	0.703152	0.657361	0.741897	0.519521	0.93622	0.730346	0.496469	0.644064	0.886143	0.263129	1	0.767377	0.992888	0.510739		0	0
PF3D7_1002400	RNA-binding protein, putative	0.998773	1.14404	0.75292	0.564862	0.862114	0.176071	-0.551437	0.256563	0.138683	0.352639	0.104337	0.282825	1.13113	0.208328	0.230572	0.519735	0.17594	0.308269	0.569102	-0.176961	0.365021	0.423546		0.585639	0.484223	0.041829	0.0548145	0.58796	0.257533	0.569298	0.589899	0.839765	0.723729	0.472235	0.486097	0.633228	0.540823	0.885394	0.547965	0.91145	0.592092	0.490261	0.775185	0.609949	0.633943		0	0
PF3D7_1003500	40S ribosomal protein S20e, putative	0.79693	1.04234	2.30571	0.940451	1.84406	1.72033	-0.228199	-0.265077	-0.443046	0.0257057	0.715103	0.452866	0.439889	0.29373	0.878372	0.95772	0.00762616	0.37825	-0.538828	-0.386811	-0.164383	-0.70673		0.406861	0.399601	0.865053	0.158852	0.568279	0.250243	0.855584	0.721962	0.539386	0.988904	0.855121	0.738118	0.936013	0.685018	0.12457	0.0979041	0.744983	0.493366	0.622201	0.98693	0.795877	0.24162		0	0
PF3D7_1003800	U5 small nuclear ribonuclear protein, putative	NaN	NaN	NaN	NaN	NaN	NaN	NaN	NaN	0.220949	-0.0247452	0.240253	0.12699	1.09106	0.0258232	0.415542	NaN	NaN	-0.280481	NaN	NaN	0.323543	NaN		1	1	1	1	1	1	1	1	0.765231	0.933039	0.664686	0.303737	0.655149	0.292952	0.725096	1	1	0.31182	1	1	0.654199	1		0	0
PF3D7_1004000	60S ribosomal protein L13, putative	1.06302	1.64489	2.26315	2.11416	1.16234	0.584955	-0.307823	-0.0688771	0.0429245	-0.0615688	0.193709	0.242379	0.368377	0.226341	0.0877344	0.215295	0.117429	-0.0180643	-0.247851	-0.641639	-0.230939	-0.0323829		0.649335	0.998063	0.825044	0.899645	0.9661	0.749187	0.975729	0.963565	0.928324	0.892455	0.59529	0.433817	0.866843	0.569947	0.563753	0.880139	0.983009	0.822223	0.834117	0.625661	0.726599	0.829619		0	0
PF3D7_1004300	E3 ubiquitin-protein ligase, putative	NaN	NaN	NaN	NaN	NaN	NaN	NaN	NaN	NaN	NaN	NaN	0.210446	NaN	NaN	NaN	NaN	NaN	NaN	NaN	NaN	NaN	NaN		1	1	1	1	1	1	1	1	1	1	1	0.394939	1	1	1	1	1	1	1	1	1	1		0	0
PF3D7_1004400	RNA-binding protein, putative	1.33668	1.2189	1.17658	1.30048	0.730314	0.116098	-0.323353	0.0317248	-0.11702	-0.0284276	0.169797	0.318794	0.784253	0.303561	0.37529	0.548586	0.570366	0.295305	0.438506	-0.46728	0.207768	0.307948		0.94477	0.552234	0.126935	0.358239	0.446664	0.210781	0.999314	0.896307	0.900697	0.928971	0.560974	0.535312	0.831656	0.702522	0.803621	0.502692	0.329869	0.61133	0.589062	0.868741	0.78386	0.767864		0	0
PF3D7_1006200	DNA/RNA-binding protein Alba 3	0.853676	2.26604	1.88752	1.79781	0.751035	0.252346	-0.266715	-0.383055	0.385044	0.163316	0.83875	1.27428	0.81492	0.898619	1.34585	1.19149	0.51662	0.337794	0.156008	0.401101	0.107152	0.177702		0.453548	0.569103	0.501404	0.809119	0.467516	0.326756	0.913458	0.587584	0.623458	0.886827	0.789703	0.633001	0.813454	0.758612	0.00629546	0.0265671	0.391578	0.549348	0.828694	0.268301	0.901802	0.927318		0	0
PF3D7_1006700	conserved Plasmodium protein, unknown function	NaN	NaN	NaN	NaN	NaN	NaN	NaN	NaN	0.403813	0.190256	0.0292761	0.212133	1.33033	-0.104873	-0.164496	NaN	NaN	NaN	0.124725	NaN	NaN	-0.0732718		1	1	1	1	1	1	1	1	0.607983	0.863148	0.38078	0.396939	0.529253	0.171677	0.179551	1	1	1	0.856746	1	1	0.784744		0	0
PF3D7_1006800	single-strand telomeric DNA-binding protein GBP2, putative	0.847997	0.769477	2.23389	1.35148	0.536948	0.329885	-0.330755	0.510909	-0.302102	-0.25411	0.553459	0.379113	0.329985	0.168398	0.655901	-0.352081	-0.0982739	-0.421372	-0.121173	-0.592349	-0.0557263	0.207095		0.448744	0.2204	0.797783	0.39572	0.279	0.408472	0.986136	0.316696	0.68742	0.687105	0.942098	0.623117	0.83009	0.479035	0.33372	0.0871164	0.536296	0.15163	0.931399	0.691624	0.912267	0.890837		0	0
PF3D7_1007700	AP2 domain transcription factor, putative	3.80828	5.65065	4.6565	3.01835	2.55171	2.84539	0.146786	0.507542	0.985209	0.833182	2.28036	2.15592	2.27068	1.97432	0.211635	0.402741	NaN	0.131124	0.956577	0.40463	0.787683	0.561324		0.00984538	0.000253537	0.0392836	0.343721	0.235645	0.0132425	0.370345	0.319664	0.232316	0.373765	0.212282	0.266526	0.178147	0.287191	0.840262	0.749582	1	0.874268	0.256776	0.26614	0.252593	0.488982		4	0
PF3D7_1007900	eukaryotic translation initiation factor 3 subunit D, putative	1.60796	1.74991	NaN	NaN	NaN	NaN	-0.711866	0.0503679	-0.228486	-0.250476	0.769772	0.135348	-0.25269	0.0531793	NaN	-0.0224743	0.0629506	0.152179	-1.10603	-0.558855	0.171079	-0.0997664		0.812933	0.921708	1	1	1	1	0.331966	0.869563	0.770323	0.690824	0.826046	0.312184	0.354126	0.324281	1	0.421081	0.863352	0.839043	0.296028	0.737864	0.826444	0.756034		0	0
PF3D7_1008100	zinc finger protein, putative	5.78986	3.9042	8.38547	4.21132	4.03201	3.36409	3.33785	2.58979	6.34921	5.89188	2.02811	2.25257	2.19036	2.49728	NaN	NaN	-0.210029	0.0372067	-0.817358	-0.0807941	0.0633648	0.500728		2.69629e-06	0.038961	3.02136e-08	0.0423878	0.013392	0.00200717	3.15975e-12	1.75523e-06	7.34159e-14	6.50835e-11	0.282049	0.237779	0.198717	0.15205	1	1	0.353515	0.952965	0.444913	0.672846	0.953979	0.550479		6	4
PF3D7_1008700	tubulin beta chain	NaN	NaN	NaN	NaN	NaN	NaN	NaN	NaN	NaN	-0.410341	1.74412	1.88811	1.81229	NaN	NaN	NaN	NaN	NaN	NaN	NaN	NaN	0.218817		1	1	1	1	1	1	1	1	1	0.535316	0.37748	0.358285	0.318858	1	1	1	1	1	1	1	1	0.876348		0	0
PF3D7_1008800	nucleolar protein 5, putative	NaN	NaN	2.81114	NaN	NaN	NaN	NaN	NaN	-1.03747	3.39339	2.65634	1.27024	3.45733	NaN	NaN	NaN	-0.0814764	0.669763	-6.08539	-1.05963	NaN	NaN		1	1	0.734188	1	1	1	1	1	0.132261	0.000180443	0.132823	0.63507	0.0243406	1	1	1	0.567374	0.191453	3.78974e-09	0.207244	1	1		0	1
PF3D7_1010600	eukaryotic translation initiation factor 2 subunit beta	NaN	NaN	NaN	NaN	NaN	NaN	NaN	-2.88829	NaN	-0.760178	NaN	NaN	NaN	NaN	NaN	NaN	0.42707	NaN	-0.575637	NaN	-1.0928	NaN		1	1	1	1	1	1	1	6.71033e-06	1	0.268681	1	1	1	1	1	1	0.50875	1	0.597103	1	0.126609	1		0	0
PF3D7_1010700	dolichyl-phosphate-mannose protein mannosyltransferase, putative	NaN	NaN	NaN	1.52782	NaN	NaN	-0.69633	NaN	NaN	0.0484122	NaN	NaN	NaN	0.907657	NaN	NaN	2.03178	1.52728	NaN	-0.590626	NaN	NaN		1	1	1	0.542405	1	1	0.351687	1	1	0.988699	1	1	1	0.753776	1	1	3.01193e-05	0.00172435	1	0.693977	1	1		0	0
PF3D7_1011800	PRE-binding protein	1.52401	2.00932	2.74792	2.0272	0.798756	1.13793	-0.656194	-0.234011	-0.491835	-0.0274371	0.23352	0.462614	1.00267	0.471789	0.167743	0.170556	-0.0740309	-0.111565	-0.654377	-1.09024	-0.51548	-0.622087		0.882977	0.737583	0.779032	0.96237	0.517525	0.643641	0.405984	0.75905	0.492137	0.930065	0.654449	0.753838	0.704545	0.994469	0.737884	0.784236	0.58142	0.613557	0.545022	0.187565	0.460179	0.293267		0	0
PF3D7_1012900	autophagy-related protein 18, putative	NaN	NaN	NaN	NaN	NaN	NaN	-0.29078	-2.21357	0.417488	-0.953973	1.26682	-0.105008	0.416407	0.81388	1.18193	0.886646	0.145351	0.376807	0.612305	-0.499068	1.07169	-0.0418037		1	1	1	1	1	1	0.949872	0.000590241	0.596817	0.168997	0.576928	0.127859	0.913221	0.804389	0.0207465	0.137804	0.964689	0.495309	0.459654	0.822703	0.116404	0.819224		0	0
PF3D7_1013600	conserved Plasmodium protein, unknown function	-0.437233	2.56875	NaN	NaN	NaN	NaN	-0.199918	NaN	-0.929666	0.697687	-0.178731	-0.293488	0.0301242	NaN	-0.179956	NaN	NaN	2.87514	0.212258	-0.174662	0.691445	0.835832		0.0102421	0.397735	1	1	1	1	0.813561	1	0.179091	0.460319	0.189106	0.0543472	0.56123	1	0.164827	1	1	1.89183e-09	0.778822	0.772684	0.31744	0.261957		0	0
PF3D7_1014100	conserved Plasmodium protein, unknown function	NaN	NaN	NaN	NaN	NaN	NaN	NaN	NaN	0.404467	NaN	-0.31669	0.588379	-1.67015	-0.191057	0.154713	NaN	0.00475299	-0.639788	NaN	NaN	0.351176	NaN		1	1	1	1	1	1	1	1	0.607447	1	0.108953	0.963542	0.00784287	0.115335	0.708277	1	0.738971	0.036743	1	1	0.624571	1		0	0
PF3D7_1014600	transcriptional coactivator ADA2	4.76017	3.75715	8.17103	4.87045	2.33788	2.07911	3.36163	3.40524	4.51614	4.42955	3.86205	4.54187	4.30582	4.28189	0.173383	0.217457	0.104203	0.1721	0.348232	-0.555031	0.196229	0.797488		0.000323768	0.0535601	9.28838e-08	0.00858942	0.317311	0.115701	2.28823e-12	3.80419e-10	9.65721e-08	9.55527e-07	0.0201672	0.00471668	0.00374385	0.00718372	0.750823	0.884831	0.953819	0.80601	0.662316	0.743208	0.797189	0.288355		4	4
PF3D7_1014700	prohibitin, putative	NaN	NaN	NaN	3.20251	NaN	NaN	NaN	NaN	NaN	NaN	NaN	NaN	NaN	NaN	NaN	1.50791	NaN	2.08914	NaN	NaN	NaN	NaN		1	1	1	0.265282	1	1	1	1	1	1	1	1	1	1	1	0.00288734	1	1.48057e-05	1	1	1	1		0	0
PF3D7_1015900	enolase	NaN	NaN	NaN	2.2974	NaN	NaN	0.536749	NaN	1.75544	1.96657	1.63022	NaN	NaN	NaN	0.639232	NaN	0.425245	0.873529	1.12711	3.18246	0.973207	1.72767		1	1	1	0.769957	1	1	0.101386	1	0.0359746	0.0312753	0.420778	1	1	1	0.355487	1	0.511315	0.0817536	0.183678	4.21281e-07	0.15493	0.0117925		0	2
PF3D7_1016300	glycophorin binding protein	1.48021	1.3833	1.97037	1.45918	0.03492	0.529593	-0.695022	-0.383939	0.274172	0.270782	0.132906	-0.169797	0.319271	0.111929	0.55768	0.285319	0.139731	0.17736	0.0183493	-0.566961	0.14274	-0.156008		0.919927	0.716177	0.566807	0.482276	0.0551774	0.667395	0.353381	0.586621	0.718098	0.793182	0.509986	0.0967938	0.819897	0.398654	0.474402	0.97085	0.974495	0.797343	0.953285	0.726578	0.859696	0.696237		0	0
PF3D7_1017600	conserved Plasmodium protein, unknown function	NaN	NaN	NaN	NaN	NaN	NaN	NaN	NaN	NaN	NaN	1.33971	1.31987	NaN	0.366113	NaN	NaN	NaN	NaN	NaN	NaN	NaN	NaN		1	1	1	1	1	1	1	1	1	1	0.543546	0.609862	1	0.817254	1	1	1	1	1	1	1	1		0	0
PF3D7_1019000	eukaryotic translation initiation factor subunit eIF2A, putative	NaN	NaN	NaN	NaN	NaN	NaN	NaN	NaN	NaN	0.361046	NaN	NaN	0.787014	NaN	NaN	NaN	NaN	NaN	NaN	NaN	NaN	NaN		1	1	1	1	1	1	1	1	1	0.716713	1	1	0.830013	1	1	1	1	1	1	1	1	1		0	0
PF3D7_1019400	60S ribosomal protein L30e, putative	1.69127	2.1414	1.99588	1.48064	1.71501	-0.0230425	-0.0924324	-0.753947	-0.203951	-0.15056	0.717912	0.890118	-0.740191	0.652856	0.740539	0.316151	0.565792	0.145669	-0.426897	-0.508226	0.473735	0.311023		0.744868	0.648671	0.587736	0.500676	0.646686	0.126533	0.659614	0.259043	0.798603	0.795732	0.853622	0.840367	0.127923	0.893123	0.236727	0.911808	0.334861	0.849903	0.701162	0.809545	0.500819	0.764188		0	0
PF3D7_1019700	conserved Plasmodium protein, unknown function	8.18051	3.97177	4.94523	4.10086	4.92974	6.50819	NaN	0.0777565	0.170694	NaN	8.6798	4.04919	7.53364	4.12535	-0.00161668	0.0628063	0.121811	0.0786856	0.503451	-0.864889	0.325617	-0.312665		4.48476e-13	0.0334807	0.0197753	0.0536787	0.00113866	1.05511e-11	1	0.830552	0.810552	1	2.13896e-08	0.0134471	8.26332e-08	0.00993624	0.396313	0.568633	0.992687	0.962933	0.538793	0.36765	0.651955	0.540249		6	0
PF3D7_1020700	histone acetyltransferase, putative	NaN	NaN	NaN	NaN	NaN	NaN	NaN	NaN	NaN	-0.940806	NaN	3.49705	NaN	NaN	NaN	NaN	NaN	NaN	NaN	NaN	NaN	NaN		1	1	1	1	1	1	1	1	1	0.174738	1	0.0379948	1	1	1	1	1	1	1	1	1	1		0	0
PF3D7_1021900	PHAX domain-containing protein, putative	NaN	NaN	NaN	NaN	0.207018	NaN	-0.430217	-0.0462816	-0.144042	0.293925	0.832039	0.655103	0.649478	1.03254	0.468427	1.70186	0.0922074	0.216334	0.933497	0.171563	-0.0271015	0.149969		1	1	1	1	0.102834	1	0.790213	0.992053	0.868703	0.773352	0.79322	0.97405	0.912595	0.688019	0.62628	0.000568235	0.9274	0.733965	0.268039	0.434905	0.943353	0.961882		0	0
PF3D7_1022400	serine/arginine-rich splicing factor 4	1.03203	0.769084	1.47379	0.892044	1.33382	0.263733	-0.331155	0.179351	0.0787465	-0.302758	0.396707	0.289175	0.251568	0.0699364	0.278104	0.101629	0.340505	0.0969617	0.441483	-0.221568	0.422233	0.327077		0.618252	0.220192	0.24229	0.140252	0.899022	0.338042	0.98534	0.690153	0.895031	0.638073	0.91643	0.494604	0.756248	0.344511	1	0.643134	0.637393	0.931922	0.586711	0.824145	0.551204	0.745087		0	0
PF3D7_1023900	chromodomain-helicase-DNA-binding protein 1 homolog, putative	4.30188	4.87705	5.29267	5.38263	3.33785	2.8625	0.330214	0.371852	1.10306	0.857469	3.04212	3.30201	3.09324	3.03068	0.239154	0.281877	0.129745	0.121235	0.0639171	-0.127501	0.155361	0.164335		0.00188888	0.00315152	0.00793719	0.00198227	0.0615464	0.0125121	0.213129	0.454143	0.182679	0.359388	0.0774828	0.0530219	0.0483857	0.0706544	0.905979	0.977457	0.991929	0.890901	0.911763	0.721932	0.844853	0.943965		6	0
PF3D7_1024800	conserved Plasmodium protein, unknown function	NaN	NaN	NaN	NaN	NaN	NaN	3.00409	2.3794	5.07348	3.35334	NaN	NaN	NaN	NaN	NaN	NaN	NaN	NaN	8.01848	5.01261	4.84157	2.90045		1	1	1	1	1	1	2.37243e-10	1.09587e-05	2.14644e-09	0.000215378	1	1	1	1	1	1	1	1	2.73448e-20	1.86525e-14	5.03803e-13	1.33224e-05		0	4
PF3D7_1026000	conserved Plasmodium protein, unknown function	NaN	NaN	NaN	NaN	NaN	NaN	NaN	NaN	-0.167086	1.12089	NaN	NaN	NaN	NaN	NaN	NaN	NaN	NaN	0.978049	0.248811	0.268075	0.93005		1	1	1	1	1	1	1	1	0.841585	0.226151	1	1	1	1	1	1	1	1	0.246596	0.37315	0.715303	0.204329		0	0
PF3D7_1026800	40S ribosomal protein S2	1.1038	1.09567	1.44874	0.409815	1.33588	0.244463	-0.519115	-0.253263	-0.480096	-0.705403	-0.18146	-0.200002	-0.521598	-0.450591	-0.260446	-0.302992	-0.364273	-1.08604	-1.81777	-0.897705	-0.983104	-1.1232		0.69118	0.442812	0.230385	0.0330517	0.897605	0.319088	0.625352	0.735994	0.503299	0.30302	0.187182	0.084539	0.209398	0.0277706	0.102449	0.115063	0.175486	0.000611509	0.0822171	0.336252	0.168302	0.0782019		0	0
PF3D7_1027300	peroxiredoxin	0.3421	1.00706	1.75386	1.88571	1.42632	0.448784	-0.0717396	0.266246	0.412944	0.27167	0.606348	0.704583	0.242694	0.723372	0.181802	0.557539	0.474462	0.0987218	-0.101536	-0.261832	0.358396	1.09977		0.141566	0.372462	0.404932	0.902993	0.835754	0.554984	0.631343	0.577812	0.600517	0.792418	0.913512	0.945715	0.748017	0.854031	0.770268	0.489055	0.444569	0.92894	0.946609	0.86894	0.616926	0.124764		0	0
PF3D7_1027800	60S ribosomal protein L3	1.51223	1.39646	2.68336	1.91992	1.22947	0.662049	-0.502199	-0.178492	-0.254375	-0.0666747	0.445303	0.289951	0.114767	0.357659	0.30147	0.0654759	0.0549179	0.0243552	-0.26642	-0.655535	-0.0797219	-0.0775164		0.892899	0.73002	0.825603	0.939967	0.971164	0.867755	0.655606	0.82668	0.74081	0.886847	0.997693	0.495649	0.632947	0.801455	0.952325	0.573622	0.845906	0.922319	0.820032	0.607565	0.88631	0.780123		0	0
PF3D7_1030100	pre-mRNA-splicing factor ATP-dependent RNA helicase PRP22, putative	NaN	NaN	NaN	NaN	NaN	NaN	-0.731446	NaN	-0.659517	0.216083	0.111833	0.143389	1.07512	0.168188	0.18002	NaN	0.149389	1.02479	NaN	-0.328032	NaN	-0.0457225		1	1	1	1	1	1	0.30815	1	0.348039	0.840564	0.481988	0.320454	0.663951	0.47872	0.76614	1	0.957647	0.0391118	1	0.943446	1	0.81491		0	0
PF3D7_1032700	conserved Plasmodium protein, unknown function	NaN	NaN	NaN	NaN	NaN	NaN	NaN	NaN	0.160791	0.775095	NaN	NaN	1.12466	NaN	-0.119495	NaN	NaN	NaN	NaN	NaN	-0.276048	NaN		1	1	1	1	1	1	1	1	0.819563	0.409566	1	1	0.636746	1	0.227942	1	1	1	1	1	0.680848	1		0	0
PF3D7_1033200	early transcribed membrane protein 10.2	NaN	-5.54483	1.79048	1.39589	NaN	NaN	-1.04662	-0.74743	-0.384923	-0.525267	0.00345838	0.376246	-0.734227	-0.0710762	0.0462816	NaN	0.636451	-0.671384	-0.233006	-1.04369	0.0332292	-0.170822		1	6.01916e-24	0.430195	0.430217	1	1	0.0707526	0.263415	0.598491	0.435607	0.352024	0.618804	0.129758	0.198675	0.48207	1	0.263141	0.0290113	0.845415	0.218063	0.990017	0.680778		0	0
PF3D7_1033700	bromodomain protein 1	NaN	2.03345	1.6591	2.31933	NaN	NaN	NaN	NaN	0.637007	0.605749	0.641731	1.38911	1.8887	1.12872	-0.299507	0.271705	NaN	0.230584	0.335712	-0.0835197	-0.373365	-0.285935		1	0.721031	0.343805	0.754779	1	1	1	1	0.431701	0.524919	0.894448	0.575461	0.291384	0.638902	0.0798519	0.996991	1	0.711212	0.672758	0.675675	0.586225	0.565595		0	0
PF3D7_1036900	conserved Plasmodium protein, unknown function	1.31249	1.89803	1.75043	1.75677	1.05797	0.359102	-0.613564	-0.200881	-0.0835692	0.291627	0.380286	0.558772	0.900722	0.656876	-0.161589	0.40316	0.0483758	0.146723	-0.0209405	-0.394953	-0.010178	0.0891906		0.917688	0.815394	0.402614	0.766123	0.828931	0.442175	0.468817	0.799221	0.940524	0.775315	0.889124	0.913384	0.76309	0.890886	0.182426	0.748816	0.831752	0.848143	0.989193	0.974914	0.961776	0.965794		0	0
PF3D7_1037300	ADP/ATP transporter on adenylate translocase	1.88546	1.6198	2.36552	1.98839	NaN	NaN	-0.661889	0.00710107	-0.128535	-0.146134	1.66471	2.19621	1.65453	2.29541	2.52042	2.61043	2.81044	2.11322	0.108625	-0.015783	-0.356994	-0.159371		0.594494	0.974873	0.92186	0.990467	1	1	0.397988	0.931806	0.887041	0.800481	0.407368	0.254264	0.380781	0.196959	9.62031e-09	1.76689e-08	4.188e-09	1.1712e-05	0.871257	0.606818	0.601713	0.692717		0	0
PF3D7_1038000	antigen UB05	NaN	1.82675	NaN	NaN	0.522658	0.963813	-0.820667	NaN	-0.136569	0.21744	NaN	0.804627	0.618521	0.298336	0.652876	NaN	0.327112	-0.0321009	NaN	-0.575506	0.0517201	0.0451337		1	0.86626	1	1	0.268582	0.797042	0.214175	1	0.877532	0.839379	1	0.888671	0.931346	0.693198	0.337604	1	0.658461	0.789648	1	0.714746	0.967898	0.916117		0	0
PF3D7_1103100	60S acidic ribosomal protein P1, putative	0.994725	2.48116	1.74278	1.22085	NaN	0.959094	-0.631355	-1.42078	-0.344538	-1.58679	0.0482362	0.254083	-0.537738	0.401978	0.0954519	0.0785027	-0.385978	-0.673285	-0.349989	-0.838185	-0.550359	-1.04935		0.581724	0.443839	0.397467	0.304347	1	0.801344	0.441964	0.0290504	0.641213	0.0241394	0.402791	0.448601	0.202328	0.885033	0.579666	0.598258	0.157106	0.0285945	0.75742	0.394504	0.431737	0.0976111		0	0
PF3D7_1103600	actin-like protein, putative	NaN	NaN	NaN	2.89475	NaN	NaN	NaN	NaN	NaN	NaN	2.26858	1.82118	1.85004	2.51474	NaN	NaN	NaN	0.146962	NaN	0.976872	NaN	0.848739		1	1	1	0.403917	1	1	1	1	1	1	0.215233	0.384009	0.305079	0.148567	1	1	1	0.847743	1	0.0542156	1	0.253459		0	0
PF3D7_1104200	chromatin remodeling protein	2.28119	2.94608	3.95661	3.82497	3.73444	3.43258	0.03492	0.871944	0.751549	0.746301	1.97479	1.84934	1.81648	1.82664	0.0219061	-0.144177	0.979294	-0.183709	0.0946415	-0.442333	0.356707	0.0785485		0.340076	0.234015	0.15906	0.0931528	0.0268006	0.00152449	0.494684	0.0974247	0.35729	0.428044	0.298593	0.373052	0.317311	0.336864	0.437222	0.254631	0.0615838	0.470733	0.883895	0.905193	0.618711	0.953775		3	1
PF3D7_1104400	thioredoxin, putative	NaN	NaN	NaN	NaN	NaN	NaN	-0.822146	-0.689568	-2.91975	-1.92064	NaN	NaN	NaN	NaN	NaN	NaN	NaN	NaN	-3.67523	-2.7155	-4.08681	-3.62398		1	1	1	1	1	1	0.212814	0.304475	1.50318e-05	0.00655044	1	1	1	1	1	1	1	1	0.00039042	1.5272e-05	1.91284e-08	1.1231e-07		0	0
PF3D7_1105000	histone H4	-0.0829426	1.90833	1.61471	1.04907	0.656359	0.421766	-0.294279	0.131203	0.171847	-0.562181	0.559443	0.680729	-1.50296	0.153398	0.70558	-0.487075	1.3862	-0.0392789	-0.331155	0.186689	0.0387171	-0.586116		0.0385847	0.808097	0.317311	0.207291	0.376707	0.519576	0.955177	0.755699	0.809504	0.40601	0.938859	0.959369	0.0141103	0.45686	0.274061	0.0373443	0.00578425	0.773127	0.771409	0.422369	0.983451	0.317311		0	0
PF3D7_1105100	histone H2B	0.34301	1.23677	1.79081	1.52284	0.293959	0.425017	-0.399692	-0.260748	-0.285513	0.46895	0.0268709	0.147761	0.160791	0.577207	0.224534	0.0975791	-0.317319	-0.115166	-0.589377	-0.377957	-0.320306	0.191804		0.141913	0.569141	0.43043	0.537917	0.1371	0.523774	0.849529	0.727093	0.705817	0.628951	0.378042	0.325012	0.673506	0.935348	0.870956	0.635174	0.22065	0.605996	0.587853	1	0.637073	0.909791		0	0
PF3D7_1105400	40S ribosomal protein S4, putative	0.502738	1.56064	1.6559	1.74642	1.10024	0.745841	-0.656649	-0.769433	-0.465181	-0.581399	0.809908	0.710803	0.964731	0.539289	0.333767	0.522033	-0.00481218	0.383285	-0.875434	-0.635801	-0.428644	0.183966		0.213591	0.90879	0.341849	0.755391	0.884096	1	0.405342	0.248854	0.517671	0.391089	0.804849	0.942157	0.726148	0.95659	0.886746	0.544287	0.719075	0.48662	0.41195	0.633332	0.535345	0.919528		0	0
PF3D7_1105600	translocon component PTEX88	NaN	NaN	2.02272	NaN	NaN	NaN	-0.108674	0.145845	-0.57439	-0.578407	0.393746	0.744415	-0.15711	-0.0529723	0.35321	0.564755	0.298189	0.680706	-1.11079	-1.05026	-0.686638	-0.0531114		1	1	0.610137	1	1	1	0.682152	0.735554	0.417522	0.39339	0.911497	0.922954	0.418046	0.214355	0.847608	0.478211	0.70488	0.183644	0.293892	0.21356	0.33081	0.80679		0	0
PF3D7_1106000	RuvB-like helicase 2	3.98231	0.58801	3.02714	3.80154	2.25296	1.4671	-0.244651	0.963054	0.278936	-0.0788831	2.55366	3.09443	2.33173	2.2816	0.722553	0.928979	0.552475	0.0786398	-0.268521	-0.159629	-0.11182	0.501851		0.00566358	0.138801	0.588456	0.097371	0.354366	0.394781	0.880228	0.0682935	0.713928	0.873463	0.151796	0.0741697	0.163602	0.200354	0.25546	0.112758	0.349672	0.963011	0.818441	0.756388	0.851782	0.549305		2	1
PF3D7_1107200	conserved Plasmodium protein, unknown function	NaN	NaN	NaN	NaN	NaN	NaN	NaN	NaN	NaN	NaN	NaN	NaN	NaN	NaN	NaN	NaN	NaN	NaN	NaN	-0.40294	NaN	NaN		1	1	1	1	1	1	1	1	1	1	1	1	1	1	1	1	1	1	1	0.963133	1	1		0	0
PF3D7_1107300	polyadenylate-binding protein-interacting protein 1, putative	NaN	1.54954	1.2655	NaN	NaN	1.36075	-0.33388	0.0819802	-0.238834	0.125274	0.364348	0.137093	0.596172	0.210212	0.110497	NaN	0.104471	-0.176961	-0.0435716	-1.0125	-0.24554	-0.38659		1	0.896439	0.155757	1	1	0.468141	0.979906	0.824571	0.758484	0.920431	0.862747	0.313966	0.944908	0.543835	0.611277	1	0.954411	0.483267	0.991599	0.240405	0.711674	0.473244		0	0
PF3D7_1107800	AP2 domain transcription factor, putative	NaN	NaN	NaN	1.98273	NaN	NaN	-0.569929	3.08045	0.0359054	0.261051	-0.279424	0.44436	0.403377	0.213303	-0.14749	0.402188	0.0790197	-0.354565	0.318693	-0.113167	-0.0907722	0.01749		1	1	1	0.994563	1	1	0.538346	1.41514e-08	0.934864	0.801561	0.127343	0.724491	0.900603	0.548793	0.196853	0.750591	0.898446	0.217385	0.687053	0.706734	0.874395	0.885101		0	1
PF3D7_1108400	casein kinase 2, alpha subunit	1.72644	NaN	NaN	NaN	NaN	NaN	0.0107799	NaN	0.0308304	-0.0156403	0.822526	0.772998	0.967095	0.207028	0.677441	0.327041	0.35061	-0.0676387	0.018919	NaN	0.0743684	NaN		0.716685	1	1	1	1	1	0.524174	1	0.939596	0.943105	0.798213	0.906658	0.724795	0.538752	0.306894	0.891053	0.621687	0.708918	0.952765	1	0.94084	1		0	0
PF3D7_1108600	endoplasmic reticulum-resident calcium binding protein	NaN	NaN	NaN	NaN	NaN	NaN	NaN	NaN	-0.228013	NaN	NaN	NaN	NaN	NaN	NaN	NaN	NaN	NaN	NaN	NaN	NaN	NaN		1	1	1	1	1	1	1	1	0.770865	1	1	1	1	1	1	1	1	1	1	1	1	1		0	0
PF3D7_1108700	heat shock protein DnaJ homologue Pfj2	NaN	1.05242	NaN	NaN	NaN	NaN	-0.719946	-0.378956	-1.10609	-1.02212	0.0618453	-0.111565	0.648189	0.100484	-0.00168891	0.462197	0.0720372	0.214424	-1.19896	-1.27119	-1.44741	-0.984917		1	0.407567	1	1	1	1	0.321997	0.592055	0.1078	0.141523	0.41905	0.124399	0.913374	0.383412	0.396191	0.643858	0.883168	0.737032	0.256181	0.0984161	0.0441914	0.117531		0	0
PF3D7_1109900	60S ribosomal protein L36	0.314986	1.01063	3.35248	1.88673	0.935158	0.778259	-0.610235	0.00167453	0.0196308	0.202539	0.16092	0.801204	-0.349254	0.433136	0.545573	-0.421156	-0.722682	-0.825297	-0.918279	-0.531868	0.249749	0.671968		0.131511	0.375155	0.398332	0.904086	0.674253	0.96949	0.473941	0.93965	0.950045	0.852392	0.548483	0.890615	0.2962	0.944627	0.493749	0.0573368	0.0189272	0.0081748	0.388587	0.775833	0.735923	0.386937		0	0
PF3D7_1110400	RNA-binding protein, putative	0.679874	1.06064	1.60625	1.02629	0.493545	0.093094	-0.335317	0.0353722	-0.254324	-0.017922	0.0250288	0.6474	0.675906	0.286287	-0.0558162	0.211598	-0.0541077	0.526057	0.337083	-0.216982	-0.0187903	0.0634694		0.320084	0.414135	0.312419	0.196336	0.248192	0.194585	0.97704	0.891064	0.740869	0.940581	0.375953	0.978465	0.896624	0.671876	0.311262	0.872127	0.619782	0.317311	0.671612	0.819077	0.952397	0.936763		0	0
PF3D7_1111100	replication factor C subunit 5, putative	NaN	NaN	NaN	NaN	NaN	NaN	NaN	NaN	NaN	0.150385	NaN	0.791882	NaN	NaN	NaN	NaN	NaN	NaN	NaN	NaN	NaN	NaN		1	1	1	1	1	1	1	1	1	0.89823	1	0.895913	1	1	1	1	1	1	1	1	1	1		0	0
PF3D7_1115800	conserved Plasmodium protein, unknown function	NaN	NaN	NaN	NaN	NaN	NaN	NaN	NaN	NaN	NaN	NaN	0.37722	0.440633	NaN	NaN	NaN	NaN	0.00772461	NaN	NaN	-1.43862	NaN		1	1	1	1	1	1	1	1	1	1	1	0.620267	0.936736	1	1	1	1	0.882839	1	1	0.045472	1		0	0
PF3D7_1116300	peptidyl-prolyl cis-trans isomerase	NaN	NaN	NaN	NaN	NaN	NaN	NaN	NaN	NaN	-0.0738203	NaN	NaN	NaN	NaN	NaN	NaN	-0.0266459	NaN	NaN	NaN	NaN	NaN		1	1	1	1	1	1	1	1	1	0.879009	1	1	1	1	1	1	0.674386	1	1	1	1	1		0	0
PF3D7_1116800	heat shock protein 101	NaN	NaN	NaN	NaN	NaN	NaN	NaN	NaN	-0.141319	NaN	NaN	-0.185867	NaN	0.184113	NaN	0.331336	NaN	NaN	NaN	NaN	NaN	NaN		1	1	1	1	1	1	1	1	0.871918	1	1	0.090108	1	0.502883	1	0.882886	1	1	1	1	1	1		0	0
PF3D7_1118500	nucleolar protein 56, putative	NaN	NaN	NaN	NaN	NaN	NaN	NaN	NaN	NaN	NaN	NaN	2.05445	NaN	NaN	NaN	NaN	NaN	NaN	-0.261881	0.0493076	NaN	NaN		1	1	1	1	1	1	1	1	1	1	1	0.299187	1	1	1	1	1	1	0.82347	0.543778	1	1		0	0
PF3D7_1119300	splicing factor U2AF small subunit, putative	1.31185	-0.967169	NaN	NaN	NaN	NaN	0.31823	NaN	-0.114707	-0.581978	0.606063	0.234177	-0.357825	0.132072	NaN	NaN	NaN	-0.0533895	0.0901759	-0.412727	0.509442	0.0671073		0.916974	0.000248359	1	1	1	1	0.221634	1	0.903445	0.390646	0.913665	0.423625	0.291383	0.426349	1	1	1	0.740953	0.887937	0.948707	0.467375	0.940865		0	0
PF3D7_1119600	ATP-dependent zinc metalloprotease FTSH, putative	NaN	NaN	NaN	NaN	NaN	NaN	NaN	NaN	1.06136	NaN	NaN	NaN	NaN	NaN	NaN	0.522758	-0.766946	NaN	NaN	-1.65819	-0.0498451	NaN		1	1	1	1	1	1	1	1	0.199256	1	1	1	1	1	1	0.543128	0.0135302	1	1	0.0178565	0.918645	1		0	0
PF3D7_1119700	conserved Plasmodium protein, unknown function	NaN	-0.219958	NaN	NaN	NaN	NaN	NaN	NaN	NaN	1.46069	4.19448	2.47401	NaN	2.4323	NaN	NaN	NaN	NaN	NaN	NaN	NaN	NaN		1	0.0089289	1	1	1	1	1	1	1	0.111988	0.0107925	0.180344	1	0.165565	1	1	1	1	1	1	1	1		0	0
PF3D7_1120000	conserved Plasmodium protein, unknown function	NaN	1.6554	2.37787	NaN	NaN	NaN	-0.82286	-0.311852	-0.406618	-0.372395	NaN	0.200266	0.483055	0.172864	-0.133084	-0.28889	-0.266108	-0.15782	-0.531573	-1.14822	-0.430606	-0.429643		1	0.990413	0.933647	1	1	1	0.212159	0.667355	0.576088	0.570595	1	0.383003	0.978034	0.485748	0.21244	0.124277	0.278793	0.519788	0.627202	0.154136	0.533581	0.436434		0	0
PF3D7_1121600	exported protein 1	NaN	NaN	NaN	NaN	NaN	NaN	NaN	0.151554	-2.41342	-3.31223	NaN	NaN	NaN	-0.231555	NaN	NaN	1.1159	-2.18948	-2.34044	NaN	-1.90547	-3.34554		1	1	1	1	1	1	1	0.727747	0.000358556	3.27348e-06	1	1	1	0.0944612	1	1	0.0301413	1.64424e-11	0.0246487	1	0.00833159	9.0638e-07		0	0
PF3D7_1123900	splicing factor, putative	NaN	NaN	NaN	NaN	NaN	NaN	-0.728527	-0.0749164	-0.496448	-1.43984	NaN	NaN	NaN	NaN	NaN	NaN	-0.0994945	0.417425	-0.532491	NaN	NaN	NaN		1	1	1	1	1	1	0.311627	0.955957	0.487787	0.0402988	1	1	1	1	1	1	0.534072	0.442213	0.626568	1	1	1		0	0
PF3D7_1124300	conserved Plasmodium protein, unknown function	NaN	0.712977	2.80333	1.6148	1.55184	NaN	-0.196889	NaN	NaN	0.0676515	-0.14626	1.44938	0.789854	0.652289	0.224781	-0.148088	NaN	NaN	0.372952	-0.274888	0.00432164	-0.0980152		1	0.191961	0.739684	0.623601	0.751643	1	0.809089	1	1	0.971583	0.213114	0.546285	0.828324	0.893438	0.871546	0.250174	1	1	0.641894	0.883564	0.977576	0.757921		0	0
PF3D7_1124800	ribosome biogenesis regulatory protein, putative	NaN	NaN	NaN	NaN	NaN	NaN	NaN	NaN	-0.480398	NaN	NaN	0.352584	NaN	0.670451	NaN	-0.628914	0.224905	0.136648	-0.207494	NaN	NaN	NaN		1	1	1	1	1	1	1	1	0.50301	1	1	0.58373	1	0.88334	1	0.0134371	0.827144	0.864998	0.864907	1	1	1		0	0
PF3D7_1124900	60S ribosomal protein L35, putative	0.604261	0.911913	NaN	NaN	1.28422	NaN	0.489748	0.118946	0.50711	0.0131013	0.0803848	0.15234	0.937269	0.486509	0.352758	0.37737	-0.0614357	0.018688	0.315566	-0.452279	1.25671	0.356162		0.270995	0.305143	1	1	0.933247	1	0.121454	0.77269	0.526061	0.974931	0.441809	0.329829	0.741925	0.986204	0.848514	0.796315	0.605544	0.908839	0.689692	0.890631	0.064669	0.710884		0	0
PF3D7_1126200	40S ribosomal protein S18, putative	1.79373	1.73836	2.05655	3.37427	1.77362	0.722563	-0.739276	-0.0476779	-0.308841	-0.351628	0.258459	0.243438	0.606632	0.228926	0.214747	-0.171719	-0.0899121	0.333662	-0.40878	-0.518031	-1.30982	0.201991		0.663857	0.930084	0.638895	0.204119	0.610522	0.963104	0.29895	0.990291	0.679998	0.59036	0.692677	0.435142	0.938559	0.574186	0.847645	0.224404	0.551659	0.555239	0.714281	0.795516	0.0681175	0.897157		0	0
PF3D7_1128000	conserved Plasmodium protein, unknown function	3.1318	1.73116	3.89404	2.53141	NaN	NaN	NaN	0.925851	0.993856	2.03759	3.46087	2.34556	2.97089	2.55971	0.200504	0.216166	0.15069	NaN	-0.0611798	NaN	0.24732	0.221758		0.0628308	0.935311	0.17706	0.613671	1	1	1	0.0791828	0.228377	0.0255647	0.0403323	0.212256	0.0600218	0.139875	0.813966	0.882029	0.95538	1	0.977923	1	0.73867	0.872719		1	2
PF3D7_1128200	multiprotein-bridging factor 1, putative	NaN	NaN	NaN	NaN	NaN	NaN	-2.13036	-1.4143	NaN	NaN	NaN	NaN	NaN	NaN	NaN	NaN	NaN	NaN	-3.47507	NaN	NaN	-7.34216		1	1	1	1	1	1	6.28871e-06	0.0298137	1	1	1	1	1	1	1	1	1	1	0.000803487	1	1	3.87572e-26		0	0
PF3D7_1129000	spermidine synthase	NaN	NaN	NaN	NaN	NaN	NaN	NaN	-0.948451	NaN	0.0977643	NaN	NaN	NaN	NaN	0.541911	NaN	0.423955	-0.0809305	1.65654	NaN	NaN	-0.23842		1	1	1	1	1	1	1	0.150964	1	0.944824	1	1	1	1	0.499683	1	0.513132	0.67949	0.0528195	1	1	0.612009		0	0
PF3D7_1129100	parasitophorous vacuolar protein 1	NaN	NaN	NaN	NaN	NaN	NaN	3.30374	3.33158	6.62622	5.69026	NaN	NaN	NaN	NaN	NaN	NaN	NaN	NaN	4.92619	NaN	4.52155	1.45229		1	1	1	1	1	1	5.00328e-12	8.89979e-10	5.88893e-15	2.85058e-10	1	1	1	1	1	1	1	1	1.31355e-08	1	1.53773e-11	0.03688		0	4
PF3D7_1129400	rRNA (cytosine-C(5))-methyltransferase, putative	NaN	NaN	NaN	NaN	NaN	NaN	NaN	NaN	-0.10262	-0.251204	NaN	NaN	NaN	NaN	0.429536	NaN	1.1163	1.23504	NaN	0.580828	NaN	NaN		1	1	1	1	1	1	1	1	0.917817	0.690079	1	1	1	1	0.698416	1	0.0300749	0.0120346	1	0.173084	1	1		0	0
PF3D7_1130100	60S ribosomal protein L38	1.38587	1.50906	2.35007	2.05337	1.55983	1.48681	0.30906	0.432552	0.344715	0.237252	0.573472	0.410984	0.811635	0.505431	0.214871	0.399407	-0.0314152	0.148449	0.518636	-0.394295	0.367036	0.583074		1	0.851666	0.907136	0.94345	0.74637	0.381986	0.228305	0.390422	0.65727	0.822148	0.93127	0.671891	0.815399	0.975583	0.84794	0.755674	0.664768	0.845262	0.527357	0.975886	0.607833	0.467847		0	0
PF3D7_1130200	60S ribosomal protein P0	1.2506	1.82352	2.56582	1.59505	1.35265	0.388356	-0.279862	-0.330329	0.00590291	-0.828063	0.765705	0.698646	-0.103069	0.403771	0.419	0.168366	0.155361	-0.333882	-1.0185	-0.5065	-0.452649	0.203718		0.848907	0.868573	0.911869	0.604708	0.886082	0.477461	0.933333	0.646241	0.962864	0.229965	0.828202	0.949112	0.45701	0.888448	0.718472	0.779611	0.947239	0.241396	0.337175	0.81202	0.513965	0.895018		0	0
PF3D7_1130700	structural maintenance of chromosomes protein 1, putative	NaN	NaN	NaN	0.825798	NaN	NaN	NaN	1.64084	-0.787518	0.775861	NaN	1.42608	NaN	0.733267	-0.349438	0.487318	-0.889717	0.488107	0.357833	1.01237	-0.173808	-0.27274		1	1	1	0.11757	1	1	1	0.0022508	0.25832	0.409081	1	0.557474	1	0.848571	0.0570463	0.601127	0.00496397	0.358037	0.654353	0.0482053	0.785955	0.578314		0	1
PF3D7_1133200	conserved Plasmodium protein, unknown function	2.02088	1.68427	1.73587	2.09419	NaN	NaN	-0.287977	-0.279412	0.0227584	0.0493972	1.01006	1.00906	0.617298	0.203884	NaN	0.354483	0.249142	-0.00590291	0.0234682	-0.613532	-0.598894	0.483198		0.49864	0.969393	0.392851	0.914012	1	1	0.945623	0.70506	0.947126	0.987822	0.701551	0.774187	0.932088	0.533755	1	0.839113	0.786078	0.850699	0.948612	0.662952	0.393904	0.568954		0	0
PF3D7_1133800	RNA (uracil-5-)methyltransferase, putative	NaN	NaN	NaN	NaN	NaN	NaN	-0.430451	NaN	NaN	0.140428	NaN	NaN	NaN	NaN	NaN	NaN	NaN	NaN	NaN	-0.1125	NaN	NaN		1	1	1	1	1	1	0.789764	1	1	0.907024	1	1	1	1	1	1	1	1	1	0.70603	1	1		0	0
PF3D7_1134100	protein disulfide isomerase	NaN	0.684387	1.17255	1.05526	NaN	-0.286645	-0.6986	-0.0418037	-1.38756	-1.06399	0.414893	0.088899	-0.596165	2.62175	0.618615	NaN	NaN	-0.116764	-2.0318	-1.02418	-1.47381	-3.95856		1	0.178644	0.125735	0.210344	1	0.0401944	0.348761	0.997701	0.0423264	0.126431	0.946785	0.267178	0.178192	0.128531	0.38362	1	1	0.602654	0.0516119	0.231858	0.0405248	7.47932e-09		0	0
PF3D7_1134800	coatomer subunit delta	NaN	NaN	NaN	NaN	NaN	NaN	NaN	NaN	-0.273901	NaN	2.38245	1.36309	2.28371	1.65249	NaN	NaN	1.56978	1.00897	0.0545011	-0.53077	-0.682048	-0.0942361		1	1	1	1	1	1	1	1	0.718799	1	0.187921	0.588284	0.174963	0.402129	1	1	0.00156951	0.0424294	0.920327	0.777389	0.333939	0.762		0	0
PF3D7_1135100	protein phosphatase PPM8, putative	NaN	NaN	NaN	NaN	NaN	NaN	0.146004	NaN	-0.505062	-0.667756	-0.348409	0.141589	0.698307	NaN	NaN	NaN	0.475396	0.257425	-0.314374	-0.896698	NaN	-1.08393		1	1	1	1	1	1	0.37114	1	0.47972	0.328243	0.0950148	0.318591	0.88312	1	1	1	0.443352	0.669061	0.783935	0.33719	1	0.0880915		0	0
PF3D7_1135900	3-oxo-5-alpha-steroid 4-dehydrogenase, putative	NaN	NaN	NaN	NaN	NaN	NaN	NaN	NaN	NaN	NaN	1.15782	0.678164	NaN	0.223323	0.767146	0.3315	NaN	NaN	0.883152	NaN	NaN	NaN		1	1	1	1	1	1	1	1	1	1	0.628574	0.960838	1	0.565016	0.210831	0.882576	1	1	0.293774	1	1	1		0	0
PF3D7_1136300	tudor staphylococcal nuclease	0.914565	2.22391	NaN	NaN	0.43808	NaN	-0.691173	-0.480782	-0.737495	-0.64441	0.232906	0.0302067	0.47892	0.047249	0.747344	0.227726	0.0592169	-0.432211	-1.5409	-1.80492	-1.08614	-1.40245		0.506843	0.595471	1	1	0.2124	1	0.358394	0.485909	0.291267	0.34455	0.653519	0.21698	0.974005	0.317311	0.229899	0.907165	0.855234	0.142568	0.141996	0.00828931	0.128887	0.0310061		0	0
PF3D7_1136500	casein kinase 1	NaN	NaN	NaN	NaN	NaN	NaN	-0.708114	-1.04096	-1.49411	-2.2334	NaN	0.0764476	-0.860557	NaN	NaN	NaN	NaN	NaN	-1.72657	-1.4282	-2.51994	-2.9911		1	1	1	1	1	1	0.336662	0.113563	0.0285176	0.00161303	1	0.255912	0.095032	1	1	1	1	1	0.0991128	0.052008	0.000504854	1.04042e-05		0	0
PF3D7_1138800	WD repeat-containing protein, putative	NaN	NaN	NaN	NaN	NaN	NaN	NaN	NaN	NaN	NaN	NaN	2.34666	NaN	NaN	NaN	NaN	NaN	NaN	NaN	NaN	NaN	0.234482		1	1	1	1	1	1	1	1	1	1	1	0.211966	1	1	1	1	1	1	1	1	1	0.857049		0	0
PF3D7_1141600	dolichol-phosphate mannosyltransferase	NaN	NaN	-0.690195	0.264304	NaN	NaN	0.581785	0.756136	NaN	NaN	NaN	-0.531369	-2.01771	-0.0738203	NaN	-0.320427	NaN	NaN	-1.23328	NaN	0.373286	0.751708		1	1	0.00016407	0.0198283	1	1	0.084725	0.147902	1	1	1	0.0150681	0.00204598	0.196374	1	0.104423	1	1	0.242452	1	0.601292	0.32215		0	1
PF3D7_1142500	60S ribosomal protein L28	1.19289	1.01121	4.84207	1.85413	1.13212	0.42372	-0.310003	-0.241352	-0.0163369	0.154217	0.252052	0.630037	0.726831	0.322758	0.444773	0.0843797	0.0490731	0.309217	0.242572	-0.601411	-0.0888837	-0.22848		0.785786	0.375595	0.0254607	0.869032	0.926092	0.522096	0.979039	0.750232	0.98365	0.894848	0.682777	0.988419	0.865974	0.737153	0.669782	0.609527	0.833258	0.590697	0.752305	0.679301	0.876429	0.621928		1	0
PF3D7_1142600	60S ribosomal protein L35ae, putative	0.83212	0.904845	2.11437	1.9136	NaN	NaN	-0.440244	0.0443896	-0.0329938	-0.0436244	0.216486	0.263144	0.848317	0.311775	0.46289	-0.0935602	0.292546	0.0592694	-0.114847	-0.929564	-0.0103378	0.189384		0.435467	0.300486	0.68931	0.933124	1	1	0.770975	0.878124	0.999227	0.912203	0.628841	0.460242	0.793746	0.717269	0.636355	0.317311	0.714072	0.995939	0.936296	0.307473	0.961602	0.912796		0	0
PF3D7_1143100	AP2 domain transcription factor AP2-O, putative	NaN	3.04168	NaN	NaN	NaN	NaN	NaN	NaN	2.17537	3.15111	3.28124	3.07984	3.10301	3.50729	NaN	NaN	NaN	NaN	NaN	NaN	2.7476	NaN		1	0.201482	1	1	1	1	1	1	0.00961406	0.000511428	0.0538381	0.0758846	0.0475442	0.0321054	1	1	1	1	1	1	4.43347e-05	1		0	2
PF3D7_1143200	DnaJ protein, putative	NaN	NaN	2.0587	NaN	NaN	NaN	-0.295996	-0.190425	-0.535394	-0.0357646	NaN	NaN	0.328377	0.649797	NaN	0.410371	-0.0582476	0.324202	NaN	NaN	0.297485	0.107415		1	1	0.64074	1	1	1	0.957781	0.812015	0.451905	0.920871	1	1	0.828559	0.894825	1	0.735696	0.61172	0.568836	1	1	0.682647	0.986393		0	0
PF3D7_1144000	40S ribosomal protein S21	0.974309	1.60034	1.01821	1.09993	0.263996	0.370564	-0.819088	-0.531169	-1.13403	0.0110645	-0.535813	0.306074	-0.782248	-0.269392	-0.500014	0.260342	-0.845365	-0.107956	-1.39525	-0.632082	-0.939482	-1.11696		0.56217	0.953088	0.0860626	0.233339	0.124414	0.45582	0.215634	0.437463	0.0989302	0.972674	0.0391101	0.517625	0.115548	0.0778057	0.0182965	0.978511	0.00721868	0.621179	0.184648	0.638239	0.187483	0.0797096		0	0
PF3D7_1146600	oocyst rupture protein 1, putative	NaN	1.07741	NaN	NaN	NaN	NaN	NaN	NaN	NaN	NaN	2.37674	4.94324	3.90062	NaN	NaN	NaN	NaN	NaN	NaN	NaN	NaN	NaN		1	0.427724	1	1	1	1	1	1	1	1	0.189226	0.00184434	0.00960116	1	1	1	1	1	1	1	1	1		0	0
PF3D7_1147300	conserved Plasmodium protein, unknown function	2.54263	3.47459	3.03201	1.90547	2.05807	NaN	-0.156917	-0.478713	-0.0470403	0.00109689	1.24483	0.831974	0.761711	-1.32043	NaN	NaN	-0.115551	0.330973	-0.791782	-0.633013	0.0347792	0.00455164		0.217729	0.0944315	0.585325	0.924327	0.449238	1	0.750718	0.487958	0.984182	0.961631	0.587186	0.873166	0.845094	1.72291e-05	1	1	0.505251	0.559087	0.459894	0.63701	0.988163	0.870642		1	0
PF3D7_1148000	serine/threonine protein kinase, putative	NaN	NaN	NaN	NaN	NaN	NaN	-0.00553615	NaN	NaN	NaN	NaN	NaN	0.236462	NaN	NaN	NaN	NaN	-0.00360232	0.22231	-0.586885	0.467071	0.309771		1	1	1	1	1	1	0.544605	1	1	1	1	1	0.742253	1	1	1	1	0.856109	0.769999	0.699095	0.507199	0.765684		0	0
PF3D7_1149000	antigen 332, DBL-like protein	NaN	NaN	NaN	NaN	NaN	-0.23634	-1.62407	0.461422	-0.862759	-0.0287106	-0.512431	-0.2444	0.242694	-0.484293	0.0604624	0.441968	-0.251573	0.038836	0.072586	-0.7554	-0.148817	-0.111298		1	1	1	1	1	0.0509643	0.00115129	0.362124	0.213789	0.928658	0.0440168	0.0688348	0.748017	0.0225022	0.50927	0.679156	0.297041	0.956856	0.903887	0.48498	0.812338	0.743639		0	0
PF3D7_1201900	conserved protein, unknown function	NaN	NaN	1.89697	NaN	NaN	NaN	NaN	NaN	NaN	NaN	NaN	NaN	-0.422907	NaN	NaN	NaN	NaN	NaN	-0.223054	0.307216	NaN	NaN		1	1	0.508652	1	1	1	1	1	1	1	1	1	0.256534	1	1	1	1	1	0.853009	0.330266	1	1		0	0
PF3D7_1202900	high mobility group protein B1	-0.688195	1.7726	NaN	NaN	NaN	NaN	-0.0644196	-0.455544	-0.72173	-2.31722	-0.278111	0.857913	-0.448843	0.56192	NaN	NaN	-0.681076	1.5128	-1.72104	-1.18199	-1.63608	-1.57371		0.00348924	0.90528	1	1	1	1	0.621467	0.511223	0.302211	0.00107536	0.128032	0.858503	0.243487	0.943907	1	1	0.0256292	0.00191476	0.10022	0.136866	0.0231992	0.0164072		0	0
PF3D7_1203000	origin recognition complex subunit 1	NaN	NaN	NaN	NaN	NaN	NaN	NaN	NaN	-0.380803	NaN	NaN	NaN	NaN	NaN	NaN	NaN	NaN	-0.189287	NaN	NaN	NaN	NaN		1	1	1	1	1	1	1	1	0.60279	1	1	1	1	1	1	1	1	0.460508	1	1	1	1		0	0
PF3D7_1203200	signal recognition particle subunit SRP14	NaN	NaN	NaN	NaN	NaN	NaN	NaN	NaN	-0.757331	NaN	NaN	NaN	NaN	NaN	NaN	NaN	NaN	NaN	NaN	NaN	NaN	NaN		1	1	1	1	1	1	1	1	0.277879	1	1	1	1	1	1	1	1	1	1	1	1	1		0	0
PF3D7_1203700	nucleosome assembly protein	2.14003	NaN	NaN	2.05865	NaN	NaN	-0.398342	-0.0615688	0.0517201	-0.127633	0.130799	0.285056	0.597889	0.548227	0.544288	0.417136	0.448795	0.424455	0.304861	0.383793	0.441483	-0.0258793		0.421632	1	1	0.939637	1	1	0.852176	0.972776	0.920135	0.820414	0.50715	0.489077	0.943866	0.951579	0.495828	0.723457	0.47874	0.433365	0.698754	0.27908	0.532083	0.836812		0	0
PF3D7_1205500	zinc finger protein, putative	NaN	NaN	NaN	NaN	NaN	NaN	NaN	NaN	NaN	NaN	NaN	NaN	NaN	NaN	NaN	NaN	NaN	NaN	NaN	NaN	NaN	NaN		1	1	1	1	1	1	1	1	1	1	1	1	1	1	1	1	1	1	1	1	1	1		0	0
PF3D7_1205800	high mobility group protein B3, putative	3.17964	3.01008	NaN	3.31473	NaN	2.92161	NaN	0.251693	0.446997	1.318	2.50835	2.94942	2.68318	2.29931	NaN	NaN	NaN	NaN	-0.561111	0.606386	-0.05116	-0.192699		0.0559586	0.211852	1	0.224038	1	0.0102551	1	0.59602	0.573046	0.152666	0.160796	0.0926946	0.0966822	0.196008	1	1	1	1	0.606952	0.16191	0.917219	0.658194		2	0
PF3D7_1206200	eukaryotic translation initiation factor 3 subunit C, putative	NaN	0.298548	NaN	NaN	NaN	NaN	-0.479734	0.322632	-0.0527004	0.137505	-0.281719	0.0987681	0.0677764	-0.0221902	-0.143771	0.107197	0.18002	-0.0931545	0.110497	-0.679604	-0.208594	0.566506		1	0.059199	1	1	1	1	0.696665	0.509853	0.977411	0.909608	0.126144	0.276346	0.592646	0.243029	0.200794	0.654145	0.904372	0.65285	0.869567	0.576788	0.749641	0.483899		0	0
PF3D7_1208500	conserved Plasmodium protein, unknown function	NaN	NaN	NaN	NaN	NaN	NaN	NaN	NaN	NaN	NaN	NaN	NaN	NaN	NaN	NaN	NaN	NaN	NaN	NaN	NaN	NaN	NaN		1	1	1	1	1	1	1	1	1	1	1	1	1	1	1	1	1	1	1	1	1	1		0	0
PF3D7_1208900	protein phosphatase, putative	NaN	1.12529	NaN	NaN	NaN	NaN	NaN	NaN	-0.909499	0.823728	1.20245	0.400568	1.09694	0.713781	0.262914	0.358454	-0.443556	-0.421479	0.269871	-0.0402613	-0.272646	0.548227		1	0.467926	1	1	1	1	1	1	0.189078	0.379456	0.607187	0.655785	0.651913	0.859329	0.963262	0.831649	0.115427	0.151538	0.728671	0.631341	0.684261	0.501952		0	0
PF3D7_1209000	conserved Plasmodium protein, unknown function	NaN	NaN	NaN	NaN	NaN	NaN	NaN	NaN	NaN	-0.224534	NaN	NaN	0.230941	NaN	NaN	NaN	NaN	NaN	2.35454	-4.08806	-0.155936	NaN		1	1	1	1	1	1	1	1	1	0.717589	1	1	0.737159	1	1	1	1	1	0.00620996	6.69004e-12	0.804799	1		0	0
PF3D7_1210600	conserved Plasmodium protein, unknown function	-2.19304	2.1379	NaN	3.03186	NaN	NaN	NaN	NaN	NaN	NaN	NaN	2.55801	1.27417	NaN	NaN	NaN	NaN	NaN	NaN	NaN	NaN	NaN		4.64756e-07	0.650968	1	0.33751	1	1	1	1	1	1	1	0.161495	0.557668	1	1	1	1	1	1	1	1	1		0	0
PF3D7_1211400	heat shock protein DNAJ homologue Pfj4	NaN	2.77241	1.8869	3.11553	NaN	NaN	NaN	1.0017	0.656908	0.932306	1.89091	2.39176	1.90716	1.85851	1.21667	0.880046	1.0795	0.940783	0.733528	-0.250719	0.55719	0.649254		1	0.302279	0.500927	0.300645	1	1	1	0.0583162	0.418164	0.317311	0.325901	0.20034	0.28499	0.325701	0.0163298	0.142069	0.0367466	0.0595723	0.379743	0.856529	0.424656	0.406755		0	1
PF3D7_1211600	lysine-specific histone demethylase 1, putative	NaN	NaN	NaN	NaN	NaN	NaN	NaN	NaN	NaN	NaN	NaN	NaN	NaN	NaN	NaN	NaN	NaN	NaN	NaN	NaN	NaN	NaN		1	1	1	1	1	1	1	1	1	1	1	1	1	1	1	1	1	1	1	1	1	1		0	0
PF3D7_1365900;PF3D7_1211800	ubiquitin-60S ribosomal protein L40 ; polyubiquitin	1.17715	0.990968	2.02662	1.76121	0.87578	0.864255	0.29725	0.734059	0.591584	1.03475	0.722291	1.152	1.48347	0.529906	0.0997664	-0.017922	0.154713	-0.231924	0.877037	0.340697	0.78375	0.963419		0.768797	0.360473	0.613423	0.770746	0.603713	0.888888	0.237104	0.15947	0.463532	0.265167	0.851286	0.696811	0.455687	0.961852	0.588653	0.428343	0.948368	0.38658	0.297008	0.307182	0.255047	0.186313		0	0
PF3D7_1212000	glutathione peroxidase-like thioredoxin peroxidase	NaN	NaN	NaN	NaN	NaN	NaN	NaN	NaN	NaN	NaN	NaN	NaN	NaN	NaN	NaN	NaN	NaN	NaN	-1.05983	-0.208268	NaN	NaN		1	1	1	1	1	1	1	1	1	1	1	1	1	1	1	1	1	1	0.317311	0.809466	1	1		0	0
PF3D7_1212700	eukaryotic translation initiation factor 3 subunit A, putative	0.122871	0.721325	NaN	1.96308	NaN	NaN	-0.744608	0.582318	-0.220597	0.0965452	0.0713507	0.412577	-0.312742	-0.0601858	-0.199338	0.191014	0.00891703	-0.0294175	0.0729976	-0.445091	-0.824673	0.272785		0.0752836	0.195984	1	0.986807	1	1	0.292792	0.258031	0.779384	0.945906	0.430631	0.674368	0.317311	0.208004	0.147675	0.827775	0.747689	0.795849	0.903514	0.901152	0.245583	0.810245		0	0
PF3D7_1212900	bromodomain protein 2, putative	0.461005	0.312599	4.41041	2.20144	NaN	1.39695	0.00144204	0.285056	0.10286	0.226983	0.585155	1.42469	1.99729	0.956543	0.702303	0.429304	-0.0335105	NaN	0.947928	-0.502534	0.222928	-0.155361		0.192736	0.0619039	0.067009	0.83731	1	0.442355	0.535819	0.554675	0.87272	0.83107	0.924955	0.558148	0.255148	0.72779	0.277756	0.701621	0.66056	1	0.260958	0.817716	0.766443	0.696915		1	0
PF3D7_1213700	DNA-directed RNA polymerases I, II, and III subunit RPABC3, putative	NaN	NaN	NaN	NaN	NaN	NaN	NaN	NaN	NaN	NaN	NaN	NaN	NaN	NaN	NaN	NaN	NaN	NaN	NaN	-0.549028	1.16633	NaN		1	1	1	1	1	1	1	1	1	1	1	1	1	1	1	1	1	1	1	0.751621	0.0868995	1		0	0
PF3D7_1216900	DNA-binding chaperone, putative	-0.347509	NaN	NaN	NaN	NaN	NaN	NaN	NaN	-1.10281	-0.0298416	-0.421554	0.643045	-0.445028	0.13895	0.29337	NaN	NaN	0.171612	-0.601978	-0.747516	NaN	0.207278		0.0146391	1	1	1	1	1	1	1	0.108884	0.927409	0.0682871	0.980961	0.245376	0.436057	0.968841	1	1	0.806815	0.579429	0.494146	1	0.89061		0	0
PF3D7_1218500	conserved Plasmodium protein, unknown function	NaN	NaN	NaN	NaN	NaN	NaN	NaN	NaN	NaN	NaN	NaN	NaN	-0.596318	NaN	NaN	NaN	NaN	NaN	NaN	NaN	NaN	NaN		1	1	1	1	1	1	1	1	1	1	1	1	0.178132	1	1	1	1	1	1	1	1	1		0	0
PF3D7_1219100	clathrin heavy chain, putative	NaN	NaN	NaN	NaN	NaN	NaN	NaN	NaN	-0.152693	-0.478713	0.186881	-1.3041	NaN	NaN	NaN	NaN	NaN	-0.191184	-0.124409	-0.960586	-0.15822	-0.0746424		1	1	1	1	1	1	1	1	0.858503	0.474651	0.585394	4.56919e-05	1	1	1	1	1	0.45706	0.928895	0.281064	0.802384	0.783251		0	0
PF3D7_1220900	heterochromatin protein 1	1.9141	2.06329	3.51538	2.52218	1.11763	0.906359	-0.396745	0.114566	-0.00223794	0.225329	2.01375	1.89025	1.62989	1.35513	0.110898	-0.0450235	0.384271	0.0549317	0.0583859	-0.0977456	-0.0982584	0.364032		0.573529	0.700745	0.318963	0.619567	0.906973	0.849789	0.855306	0.77879	0.97047	0.832508	0.286442	0.357482	0.391077	0.529636	0.61213	0.38619	0.57063	0.995337	0.916792	0.690513	0.866339	0.701726		0	0
PF3D7_1221000	histone-lysine N-methyltransferase, H3 lysine-4 specific	NaN	NaN	NaN	NaN	NaN	NaN	-3.93355	0.317265	15.8201	1.8593	0.87633	0.462813	1.10862	0.817104	NaN	-0.0870554	NaN	NaN	4.16446	4.09549	4.52287	2.91441		1	1	1	1	1	1	1.80601e-19	0.516137	4.44586e-77	0.0419611	0.770089	0.754159	0.6455	0.802634	1	0.326043	1	1	1.50064e-06	2.0649e-10	1.51693e-11	1.20541e-05		0	2
PF3D7_1222700	glideosome-associated protein 45	NaN	NaN	NaN	NaN	NaN	NaN	NaN	NaN	0.0501883	NaN	-0.418735	-0.185359	0.617769	NaN	NaN	NaN	NaN	NaN	NaN	NaN	NaN	NaN		1	1	1	1	1	1	1	1	0.921561	1	0.0691881	0.0903133	0.931802	1	1	1	1	1	1	1	1	1		0	0
PF3D7_1223400	phospholipid-transporting ATPase, putative	NaN	NaN	NaN	NaN	NaN	NaN	NaN	NaN	-0.32422	NaN	NaN	NaN	NaN	NaN	0.412402	NaN	NaN	NaN	-0.112256	-0.195221	0.471656	-0.521453		1	1	1	1	1	1	1	1	0.663177	1	1	1	1	1	0.731131	1	1	1	0.938302	0.795132	0.502805	0.363692		0	0
PF3D7_1224000	GTP cyclohydrolase I	NaN	0.943222	3.80199	3.26604	NaN	NaN	0.340619	1.03584	-1.53663	1.9996	0.534958	0.799722	-0.680567	0.0375176	-1.97755	NaN	NaN	3.34819	-0.966151	-0.387473	-0.902362	1.2032		1	0.326344	0.206237	0.241333	1	1	0.205938	0.0505396	0.0242049	0.0284965	0.952117	0.891457	0.147203	0.306087	7.91636e-12	1	1	2.29803e-12	0.363459	0.985953	0.205039	0.0896889		0	2
PF3D7_1224300	polyadenylate-binding protein, putative	1.20113	1.47955	2.00371	1.86617	0.766213	0.443929	-0.446718	-0.125783	-0.279021	-0.227741	0.070252	0.356827	0.505586	0.106436	0.133564	-0.136848	-0.140889	-0.276675	0.0213375	-0.786596	-0.330846	-0.175812		0.794727	0.819315	0.59423	0.881959	0.483125	0.548534	0.758626	0.892107	0.713065	0.714261	0.429283	0.589951	1	0.391293	0.661166	0.263132	0.461491	0.317311	0.950557	0.44963	0.626824	0.675601		0	0
PF3D7_1225200	conserved Plasmodium protein, unknown function	1.85894	3.3807	5.46411	3.53471	NaN	NaN	0.27011	NaN	0.97739	0.539834	1.91678	2.19548	2.72938	1.51124	NaN	NaN	NaN	0.461363	2.01999	-0.300417	-0.104961	-0.315914		0.614209	0.112563	0.00488261	0.156911	1	1	0.258227	1	0.235918	0.573937	0.317311	0.254482	0.0898105	0.460259	1	1	1	0.388627	0.0186227	0.912268	0.859138	0.537208		1	0
PF3D7_1225500	small subunit rRNA processing factor, putative	NaN	NaN	NaN	NaN	NaN	NaN	NaN	NaN	NaN	0.648191	NaN	NaN	NaN	NaN	NaN	NaN	NaN	-0.147046	1.24318	0.421786	0.785843	1.42651		1	1	1	1	1	1	1	1	1	0.494533	1	1	1	1	1	1	1	0.540953	0.143585	0.2558	0.253739	0.0406861		0	0
PF3D7_1225600	conserved Plasmodium protein, unknown function	NaN	NaN	NaN	NaN	NaN	NaN	0.845189	-2.43277	1.74144	1.66287	NaN	NaN	-0.368793	-0.311619	NaN	NaN	NaN	0.257821	1.93621	1.72523	1.60455	-0.140255		1	1	1	1	1	1	0.0260593	0.000155206	0.0374515	0.0695511	1	1	0.285297	0.0621267	1	1	1	0.668445	0.0240098	0.00280377	0.0178247	0.712815		0	3
PF3D7_1226700	U3 small nucleolar RNA-interacting protein 2, putative	NaN	NaN	NaN	NaN	NaN	NaN	NaN	NaN	-0.630617	-2.31756	NaN	NaN	NaN	NaN	NaN	NaN	-0.0151409	0.602591	0.288654	-0.838669	-0.186541	0.156306		1	1	1	1	1	1	1	1	0.370757	0.00107352	1	1	1	1	1	1	0.697803	0.244779	0.712557	0.394007	0.772603	0.953975		0	0
PF3D7_1227100	DNA helicase 60	NaN	NaN	NaN	NaN	NaN	NaN	NaN	NaN	0.00129788	NaN	NaN	NaN	NaN	NaN	NaN	NaN	NaN	NaN	-1.42566	-1.53585	NaN	-2.06678		1	1	1	1	1	1	1	1	0.967166	1	1	1	1	1	1	1	1	1	0.175039	0.0321736	1	0.00194469		0	0
PF3D7_1228600	merozoite surface protein 9	NaN	NaN	NaN	NaN	NaN	NaN	NaN	NaN	2.66122	NaN	NaN	NaN	NaN	NaN	NaN	NaN	NaN	NaN	NaN	NaN	NaN	NaN		1	1	1	1	1	1	1	1	0.0015837	1	1	1	1	1	1	1	1	1	1	1	1	1		0	1
PF3D7_1228800	WD repeat-containing protein, putative	NaN	3.79566	NaN	NaN	NaN	NaN	NaN	NaN	1.154	-2.79531	NaN	2.46674	NaN	0.677172	NaN	NaN	NaN	NaN	-0.646428	NaN	NaN	-0.458382		1	0.0493534	1	1	1	1	1	1	0.163845	8.33806e-05	1	0.182051	1	0.879608	1	1	1	1	0.550175	1	1	0.412808		1	0
PF3D7_1230400	ATP-dependent protease subunit ClpQ	NaN	NaN	NaN	NaN	NaN	NaN	3.91428	NaN	4.49672	4.14096	NaN	NaN	NaN	NaN	NaN	NaN	0.217107	NaN	5.45434	5.0682	4.87288	4.45745		1	1	1	1	1	1	7.16205e-16	1	1.0945e-07	4.67828e-06	1	1	1	1	1	1	0.840464	1	3.18087e-10	1.0053e-14	3.56241e-13	1.09951e-11		0	3
PF3D7_1230800	pre-mRNA-splicing regulator, putative	0.751292	1.7386	1.36631	1.57785	NaN	NaN	-0.405624	-0.387032	0.452912	0.721539	0.723078	1.26032	-0.0912793	0.372617	NaN	NaN	0.582074	0.268226	0.721416	0.208761	0.514097	0.570914		0.37148	0.929909	0.194153	0.588465	1	1	0.837925	0.583261	0.568336	0.444316	0.850867	0.64016	0.465774	0.829461	1	1	0.317311	0.652379	0.38732	0.40446	0.463108	0.479599		0	0
PF3D7_1231600	pre-mRNA-splicing factor ATP-dependent RNA helicase PRP2, putative	NaN	NaN	NaN	NaN	NaN	NaN	NaN	NaN	NaN	NaN	NaN	NaN	-0.184654	0.507849	-0.244036	NaN	0.170694	0.439128	NaN	0.240674	NaN	NaN		1	1	1	1	1	1	1	1	1	1	1	1	0.398962	0.974226	0.113345	1	0.920558	0.415232	1	0.379387	1	1		0	0
PF3D7_1232100	60 kDa chaperonin	1.5854	1.43647	2.1475	2.16735	NaN	0.23613	0.187768	0.83105	0.35242	0.151602	0.54498	0.603599	0.448901	0.385639	0.0156403	0.0269692	0.736821	-0.112767	-0.0788837	-0.797262	0.27739	0.280265		0.831637	0.772644	0.718856	0.861563	1	0.311111	0.330134	0.113389	0.650753	0.897155	0.946688	0.989397	0.944775	0.854019	0.426094	0.50375	0.180684	0.61103	0.964179	0.437888	0.7049	0.801179		0	0
PF3D7_1234100	bromodomain protein, putative	NaN	NaN	NaN	NaN	NaN	NaN	NaN	NaN	NaN	NaN	2.26757	1.7485	1.9996	NaN	NaN	NaN	NaN	NaN	NaN	NaN	NaN	NaN		1	1	1	1	1	1	1	1	1	1	0.215489	0.413182	0.254413	1	1	1	1	1	1	1	1	1		0	0
PF3D7_1235300	CCR4-NOT transcription complex subunit 4, putative	NaN	NaN	NaN	NaN	NaN	NaN	NaN	NaN	-0.55892	-0.329296	NaN	0.314481	NaN	0.684898	NaN	NaN	0.440102	NaN	-0.679712	-0.0594937	0.141825	-0.502229		1	1	1	1	1	1	1	1	0.430974	0.61196	1	0.529282	1	0.875322	1	1	0.490631	1	0.528758	0.6509	0.860774	0.378261		0	0
PF3D7_1235700	ATP synthase subunit beta, mitochondrial	NaN	NaN	NaN	NaN	NaN	NaN	NaN	NaN	NaN	-0.502025	1.16659	-0.227248	NaN	0.0733781	NaN	NaN	NaN	NaN	0.833336	NaN	0.305795	NaN		1	1	1	1	1	1	1	1	1	0.454864	0.624347	0.0745912	1	0.348763	1	1	1	1	0.320819	1	0.673523	1		0	0
PF3D7_1236100	clustered-asparagine-rich protein	NaN	2.26451	2.08617	NaN	1.03062	NaN	-0.693411	-1.05102	-1.05433	-1.42046	0.330558	0.475094	0.681764	0.0705725	0.257856	NaN	-0.428216	-0.731531	-1.56593	-1.54937	-1.29516	-1.38786		1	0.570048	0.664535	1	0.79366	1	0.355474	0.10998	0.125886	0.0429971	0.807362	0.77411	0.89309	0.345294	0.95104	1	0.125572	0.0180958	0.135499	0.0302151	0.0712014	0.0326538		0	0
PF3D7_1237700	conserved protein, unknown function	NaN	NaN	1.57439	NaN	0.586597	NaN	-1.05131	-0.661294	-0.664128	-0.765195	-0.121628	-0.00360232	-0.758355	0.179825	-0.0561012	-0.0926134	0.0799754	-1.2228	-1.30376	-1.14281	NaN	-1.08733		1	1	0.29444	1	0.317311	1	0.0689453	0.326007	0.344499	0.265675	0.232742	0.191345	0.122458	0.496314	0.310849	0.318572	0.90054	0.000124807	0.215901	0.157051	1	0.0871976		0	0
PF3D7_1237900	conserved Plasmodium protein, unknown function	NaN	NaN	NaN	NaN	NaN	NaN	NaN	NaN	NaN	1.96038	NaN	NaN	NaN	NaN	NaN	NaN	NaN	NaN	NaN	3.31559	NaN	2.63138		1	1	1	1	1	1	1	1	1	0.0318213	1	1	1	1	1	1	1	1	1	1.53545e-07	1	8.37512e-05		0	1
PF3D7_1238300	pre-mRNA-splicing factor CWC22, putative	NaN	NaN	NaN	NaN	NaN	NaN	NaN	NaN	NaN	0.147809	NaN	NaN	NaN	NaN	0.64284	NaN	NaN	0.0430958	0.32239	NaN	0.995883	NaN		1	1	1	1	1	1	1	1	1	0.900503	1	1	1	1	0.350701	1	1	0.967034	0.683939	1	0.145298	1		0	0
PF3D7_1238800	acyl-CoA synthetase	NaN	NaN	NaN	NaN	NaN	NaN	NaN	NaN	NaN	NaN	NaN	NaN	NaN	NaN	NaN	NaN	NaN	NaN	NaN	-0.916247	NaN	NaN		1	1	1	1	1	1	1	1	1	1	1	1	1	1	1	1	1	1	1	0.319298	1	1		0	0
PF3D7_1239200	AP2 domain transcription factor, putative	NaN	0.0820261	2.54925	2.38255	NaN	NaN	0.0453032	NaN	-0.157174	0.618694	0.643949	1.10247	1.4703	0.908767	0.350045	0.478587	0.0067647	0.875328	0.149519	0.0403633	0.104203	0.637738		1	0.0284707	0.924136	0.711587	1	1	0.482278	1	0.853228	0.515551	0.893255	0.723318	0.461777	0.753183	0.853958	0.615833	0.743179	0.0810834	0.834496	0.552244	0.905306	0.41703		0	0
PF3D7_1239700	ATP-dependent zinc metalloprotease FTSH 1	2.21223	1.12756	2.18545	NaN	0.700262	-0.502534	-0.611425	0.180315	-0.198163	-1.028	-0.1109	0.232176	0.325041	-0.0226164	0.412511	0.0995872	-0.174182	-0.175301	-0.430587	-0.360982	0.0123541	0.11796		0.378574	0.46988	0.753218	1	0.417385	0.0131103	0.472106	0.688862	0.805315	0.139322	0.241679	0.42116	0.825383	0.242615	0.730922	0.639116	0.407354	0.486378	0.698501	0.980757	0.986333	0.998317		0	0
PF3D7_1242700	40S ribosomal protein S17, putative	1.66335	1.98994	2.35293	2.19959	1.99624	1.17062	0.391328	0.393634	0.371615	0.131961	1.06157	0.975709	1.08807	0.930765	1.01421	1.19152	0.525267	0.377782	0.261711	0.152035	0.450063	0.501422		0.767488	0.750968	0.909854	0.838627	0.482105	0.616243	0.173405	0.430629	0.634634	0.914512	0.675755	0.792601	0.656793	0.741456	0.0596409	0.0265617	0.381203	0.493996	0.735709	0.451403	0.523671	0.549753		0	0
PF3D7_1244700	conserved Plasmodium protein, unknown function	NaN	NaN	NaN	NaN	NaN	NaN	NaN	NaN	1.36154	0.648236	NaN	1.50643	NaN	NaN	NaN	0.984988	NaN	NaN	1.52301	0.581044	1.40381	1.27122		1	1	1	1	1	1	1	1	0.10194	0.494501	1	0.519353	1	1	1	0.0852984	1	1	0.0745326	0.172987	0.0386238	0.0713027		0	0
PF3D7_1245100	kinesin-13, putative	NaN	NaN	NaN	NaN	NaN	NaN	NaN	NaN	NaN	NaN	NaN	NaN	NaN	NaN	NaN	NaN	NaN	NaN	NaN	0.0169061	NaN	NaN		1	1	1	1	1	1	1	1	1	1	1	1	1	1	1	1	1	1	1	0.57475	1	1		0	0
PF3D7_1246200	actin I	3.6227	2.93038	3.33214	2.01689	2.98235	1.62264	-0.199703	0.228875	0.517326	0.550169	2.38863	2.18738	2.64037	2.27991	NaN	NaN	1.05665	NaN	0.388796	-0.754888	0.169027	0.324762		0.0171507	0.239696	0.409016	0.969832	0.118663	0.3009	0.813243	0.625083	0.518276	0.56611	0.186514	0.256918	0.10342	0.200771	1	1	0.0414925	1	0.628944	0.485573	0.828842	0.747832		1	0
PF3D7_1246800	signal recognition particle receptor, beta subunit	NaN	NaN	NaN	NaN	NaN	NaN	NaN	NaN	-0.235705	NaN	0.201508	0.747391	-0.320288	0.506865	0.453333	NaN	0.911116	0.0267046	-0.562069	-0.00345838	-0.418543	-1.04956		1	1	1	1	1	1	1	1	0.762058	1	0.606687	0.921256	0.312869	0.974778	0.653901	1	0.0854179	0.927914	0.6063	0.594633	0.544474	0.0975511		0	0
PF3D7_1248700	conserved Plasmodium protein, unknown function	3.56535	3.52084	3.6325	4.17953	2.98979	2.43136	0.560813	0.225649	1.26694	1.02509	2.36042	2.50022	2.51581	2.30038	0.276318	0.15258	0.0923428	0.453399	0.182565	-0.313246	0.235727	0.110277		0.0202136	0.0864035	0.268789	0.0454106	0.117142	0.046736	0.0921853	0.629241	0.127351	0.269817	0.192994	0.174296	0.125157	0.195748	0.995679	0.746521	0.927697	0.398034	0.805049	0.926738	0.75183	0.98963		4	1
PF3D7_1252100	rhoptry neck protein 3	1.30766	1.9098	NaN	NaN	NaN	NaN	-0.655467	NaN	1.08583	-1.95423	0.404358	0.164302	-0.352971	0.110044	NaN	NaN	0.336398	-0.1503	0.00805652	0.126077	-0.263213	-2.39512		0.912292	0.807063	1	1	1	1	0.407012	1	0.1894	0.00568239	0.929188	0.342631	0.294105	0.396118	1	1	0.643825	0.534516	0.962685	0.473872	0.693756	0.000365372		0	0
PF3D7_1252400	reticulocyte binding protein homologue 3, pseudogene	5.02618	NaN	NaN	NaN	NaN	NaN	-0.214006	-0.804962	-0.130982	NaN	NaN	NaN	-0.100469	NaN	NaN	NaN	NaN	NaN	0.281906	NaN	-0.06679	-0.46874		0.000104907	1	1	1	1	1	0.834436	0.226546	0.884144	1	1	1	0.458935	1	1	1	1	1	0.718332	1	0.900286	0.404483		1	0
PF3D7_1301600	erythrocyte binding antigen-140	NaN	NaN	NaN	NaN	NaN	NaN	NaN	NaN	NaN	1.34289	NaN	NaN	NaN	NaN	NaN	NaN	NaN	NaN	NaN	NaN	NaN	NaN		1	1	1	1	1	1	1	1	1	0.144858	1	1	1	1	1	1	1	1	1	1	1	1		0	0
PF3D7_1301700	CX3CL1-binding protein 2	0.287945	0.717121	NaN	NaN	NaN	NaN	NaN	NaN	NaN	NaN	NaN	NaN	NaN	NaN	NaN	NaN	NaN	NaN	NaN	NaN	NaN	NaN		0.122043	0.193951	1	1	1	1	1	1	1	1	1	1	1	1	1	1	1	1	1	1	1	1		0	0
PF3D7_1302800	40S ribosomal protein S7, putative	1.17696	1.98673	1.71708	2.2632	NaN	NaN	-0.478829	-0.759667	-0.710048	-1.27983	0.439144	0.781777	-0.203718	0.55892	0.854475	0.278426	0.253021	0.349364	-0.256252	-0.967095	-0.760651	-0.152768		0.768591	0.753189	0.38047	0.793793	1	1	0.698339	0.255246	0.310496	0.0675048	0.987376	0.90166	0.386067	0.945588	0.140286	0.984084	0.779557	0.533024	0.827737	0.275724	0.282984	0.699636		0	0
PF3D7_1303800	conserved Plasmodium protein, unknown function	NaN	NaN	NaN	NaN	NaN	NaN	NaN	NaN	NaN	NaN	1.49431	0.555015	0.523562	NaN	NaN	NaN	NaN	NaN	NaN	NaN	NaN	NaN		1	1	1	1	1	1	1	1	1	1	0.476077	0.90704	0.989059	1	1	1	1	1	1	1	1	1		0	0
PF3D7_1305900	conserved Plasmodium protein, unknown function	0.306729	1.32923	NaN	0.783117	NaN	0.402035	-0.323805	1.04513	0.181039	-0.250962	0.354339	0.389659	0.1121	0.188299	0.772646	0.362399	0.399007	0.651111	0.152768	-0.361656	0.411643	0.295659		0.128561	0.660302	1	0.104553	1	0.494475	1	0.0485811	0.801165	0.690327	0.846258	0.639087	0.630629	0.509339	0.205744	0.824249	0.548924	0.205321	0.831591	0.981521	0.561865	0.782604		0	1
PF3D7_1306200	conserved Plasmodium protein, unknown function	NaN	NaN	NaN	NaN	NaN	NaN	NaN	NaN	-0.268174	-0.0777899	NaN	NaN	NaN	NaN	NaN	NaN	NaN	NaN	-0.525185	-0.243303	NaN	NaN		1	1	1	1	1	1	1	1	0.725232	0.87466	1	1	1	1	1	1	1	1	0.631619	0.848265	1	1		0	0
PF3D7_1306900	U1 small nuclear ribonucleoprotein A, putative	NaN	NaN	NaN	NaN	NaN	NaN	NaN	NaN	NaN	1.58281	-0.728096	NaN	NaN	NaN	NaN	NaN	NaN	NaN	NaN	0.451899	NaN	NaN		1	1	1	1	1	1	1	1	1	0.0844315	0.0136333	1	1	1	1	1	1	1	1	0.238334	1	1		0	1
PF3D7_1307800	fork head domain protein, putative	0.716508	0.144935	NaN	NaN	-1.33986	NaN	-0.16125	-0.620117	0.104605	0.0273514	-0.207994	-0.263515	0.394953	0.0444491	0.0828389	0.442634	0.0688771	0.270573	0.166972	-0.051024	0.0489337	0.286058		0.345839	0.0355178	1	1	2.62441e-05	1	0.756984	0.359093	0.871109	0.990729	0.169232	0.0628548	0.892459	0.314054	0.55377	0.677981	0.876268	0.648776	0.818912	0.642256	0.97123	0.794175		0	0
PF3D7_1308200	carbamoyl phosphate synthetase	NaN	NaN	NaN	NaN	NaN	NaN	-0.853319	NaN	-0.92692	0.163898	NaN	NaN	-0.0855426	NaN	NaN	NaN	NaN	-0.214	-0.260774	-0.489543	0.27035	NaN		1	1	1	1	1	1	0.185571	1	0.180427	0.886314	1	1	0.470072	1	1	1	1	0.416734	0.824308	0.836441	0.712758	1		0	0
PF3D7_1308300	40S ribosomal protein S27	NaN	2.70228	NaN	NaN	NaN	NaN	NaN	-1.25332	NaN	NaN	3.55213	0.174817	NaN	0.285882	NaN	1.74724	4.00306	NaN	-2.06347	NaN	NaN	NaN		1	0.333269	1	1	1	1	1	0.0551002	1	1	0.0346518	0.354143	1	0.671164	1	0.000377127	2.12888e-17	1	0.0480198	1	1	1		0	0
PF3D7_1308400	conserved Plasmodium protein, unknown function	NaN	NaN	NaN	NaN	NaN	NaN	NaN	NaN	NaN	NaN	0.604166	0.719424	0.608998	NaN	-0.0516682	NaN	NaN	NaN	NaN	NaN	NaN	NaN		1	1	1	1	1	1	1	1	1	1	0.914689	0.937228	0.937122	1	0.317311	1	1	1	1	1	1	1		0	0
PF3D7_1309100	60S ribosomal protein L24, putative	1.73361	1.91414	2.76702	2.65717	1.61847	1.4069	0.437441	1.56918	0.28629	1.46925	1.26087	1.33876	1.39797	0.888995	0.678613	0.436842	0.348912	0.282562	0.399882	-0.339251	0.461109	0.456207		0.710981	0.803994	0.765402	0.535918	0.708091	0.435413	0.147302	0.00344756	0.707508	0.109849	0.579694	0.600387	0.496033	0.763772	0.305477	0.688216	0.624314	0.630507	0.61995	0.956141	0.512941	0.597966		0	1
PF3D7_1312800	conserved Plasmodium protein, unknown function	NaN	NaN	-2.15419	NaN	NaN	NaN	NaN	NaN	NaN	NaN	NaN	NaN	NaN	NaN	NaN	NaN	NaN	NaN	NaN	NaN	NaN	NaN		1	1	3.25104e-08	1	1	1	1	1	1	1	1	1	1	1	1	1	1	1	1	1	1	1		0	0
PF3D7_1312900	eukaryotic translation initation factor 4 gamma	NaN	NaN	2.45681	NaN	NaN	NaN	NaN	NaN	-0.91099	0.342195	0.296663	0.178731	0.536451	0.516037	NaN	NaN	-0.258097	-0.0430645	-0.830768	-1.65673	-0.0287636	0.0222731		1	1	0.992836	1	1	1	1	1	0.188325	0.732478	0.752759	0.358489	0.981216	0.969631	1	1	0.288753	0.764454	0.437171	0.0179876	0.941545	0.890457		0	0
PF3D7_1316900	conserved Plasmodium protein, unknown function	NaN	4.01359	NaN	NaN	NaN	NaN	NaN	NaN	NaN	NaN	2.51109	NaN	NaN	NaN	NaN	NaN	NaN	NaN	NaN	NaN	NaN	NaN		1	0.0304305	1	1	1	1	1	1	1	1	0.160241	1	1	1	1	1	1	1	1	1	1	1		1	0
PF3D7_1317100	DNA replication licensing factor MCM4	NaN	NaN	NaN	NaN	NaN	NaN	NaN	NaN	1.00626	0.872182	NaN	NaN	1.01821	0.329631	0.173895	NaN	0.326767	NaN	0.253021	2.77645	0.902575	0.447957		1	1	1	1	1	1	1	1	0.222809	0.35085	1	1	0.695762	0.749687	0.752001	1	0.659008	1	0.74323	7.38847e-06	0.188042	0.606965		0	0
PF3D7_1317200	AP2 domain transcription factor, putative	NaN	NaN	NaN	NaN	NaN	NaN	NaN	NaN	NaN	NaN	NaN	NaN	NaN	NaN	NaN	NaN	NaN	NaN	NaN	NaN	NaN	NaN		1	1	1	1	1	1	1	1	1	1	1	1	1	1	1	1	1	1	1	1	1	1		0	0
PF3D7_1317400	conserved Plasmodium protein, unknown function	1.52466	1.34139	NaN	1.33719	NaN	NaN	-0.616636	-0.514905	-0.242704	-0.683831	0.170438	0.356569	0.232906	-0.0932897	NaN	0.339583	0.254957	0.0899121	-0.428352	-0.76757	-0.241543	-0.579663		0.882429	0.672716	1	0.384988	1	1	0.464117	0.452789	0.754071	0.317311	0.561881	0.589571	0.738971	0.180603	1	0.867243	0.776309	0.943874	0.700112	0.471014	0.715749	0.321757		0	0
PF3D7_1317800	40S ribosomal protein S19	1.0378	2.76513	NaN	NaN	NaN	3.00277	0.556993	0.358232	0.244156	0.419912	1.1769	0.923359	0.183201	0.738048	0.664483	0.5113	0.193961	-0.381283	0.533663	0.390132	0.410558	0.00818885		0.623993	0.305402	1	1	1	0.00774779	0.0935991	0.469206	0.744561	0.668279	0.619392	0.821736	0.693613	0.845936	0.322856	0.561572	0.880253	0.188976	0.516163	0.275099	0.562963	0.874703		1	1
PF3D7_1319400	conserved Plasmodium protein, unknown function	NaN	NaN	NaN	NaN	NaN	NaN	NaN	NaN	NaN	NaN	3.01176	-1.90377	NaN	NaN	NaN	NaN	NaN	1.64674	2.38015	NaN	NaN	1.02368		1	1	1	1	1	1	1	1	1	1	0.0810138	8.60723e-08	1	1	1	1	1	0.00070243	0.00567762	1	1	0.156796		0	0
PF3D7_1319800	conserved Plasmodium protein, unknown function	NaN	NaN	NaN	NaN	NaN	NaN	NaN	NaN	-2.07674	5.63193	NaN	NaN	NaN	NaN	NaN	NaN	NaN	NaN	NaN	NaN	NaN	2.8457		1	1	1	1	1	1	1	1	0.00218474	4.32998e-10	1	1	1	1	1	1	1	1	1	1	1	1.96339e-05		0	1
PF3D7_1321700	splicing factor 1	NaN	NaN	NaN	NaN	NaN	NaN	NaN	0.707736	-0.0675154	0.0398887	NaN	0.167653	NaN	0.23652	NaN	NaN	0.546956	0.309592	0.641361	-0.230941	NaN	0.0255588		1	1	1	1	1	1	1	0.174142	0.959697	0.996283	1	0.346273	1	0.586729	1	1	0.355931	0.590145	0.439687	0.834527	1	0.894139		0	0
PF3D7_1322300	conserved Plasmodium protein, unknown function	NaN	NaN	NaN	NaN	NaN	NaN	NaN	NaN	3.53431	2.79146	NaN	NaN	NaN	NaN	NaN	NaN	NaN	NaN	3.69544	3.30786	3.04876	2.50849		1	1	1	1	1	1	1	1	2.88645e-05	0.00211513	1	1	1	1	1	1	1	1	1.92413e-05	1.62974e-07	5.75126e-06	0.000183311		0	2
PF3D7_1323100	60S ribosomal protein L6, putative	0.41738	1.89523	2.17894	1.74594	1.75557	1.13391	-0.309681	-0.218223	0.00949053	0.0917712	0.52085	0.74819	0.709202	0.852563	0.851279	0.914874	0.175812	0.354704	-0.401692	-0.606158	-0.0249275	0.0157825		0.172579	0.817374	0.747281	0.75489	0.621562	0.64705	0.978551	0.778119	0.959512	0.950145	0.959762	0.920799	0.876564	0.783398	0.142498	0.12067	0.911671	0.525573	0.719437	0.67288	0.945718	0.883191		0	0
PF3D7_1323400	60S ribosomal protein L23	0.495388	1.54692	0.925924	1.27589	0.913493	0.41729	-0.299827	-0.126312	-0.46893	-0.231064	-0.257959	0.63489	0.66102	0.409815	0.242328	0.1551	0.197362	0.120341	0.361319	-0.791272	-1.03018	0.145366		0.209805	0.893534	0.0676399	0.34099	0.648139	0.513824	0.963593	0.891446	0.514038	0.710818	0.138982	0.985636	0.905615	0.899975	0.91361	0.751774	0.874385	0.892408	0.651472	0.44446	0.149297	0.967627		0	0
PF3D7_1324200	micro-fibrillar-associated protein, putative	NaN	NaN	NaN	NaN	NaN	NaN	NaN	NaN	-0.243848	1.78116	NaN	0.371086	NaN	NaN	NaN	NaN	NaN	NaN	-0.126281	NaN	0.122341	0.30333		1	1	1	1	1	1	1	1	0.752768	0.0515646	1	0.611078	1	1	1	1	1	1	0.927446	1	0.88379	0.773394		0	1
PF3D7_1324300	conserved Plasmodium membrane protein, unknown function	NaN	NaN	NaN	NaN	NaN	NaN	NaN	NaN	NaN	NaN	NaN	NaN	NaN	NaN	NaN	NaN	NaN	NaN	NaN	NaN	NaN	NaN		1	1	1	1	1	1	1	1	1	1	1	1	1	1	1	1	1	1	1	1	1	1		0	0
PF3D7_1325100	phosphoribosylpyrophosphate synthetase	2.67338	2.01223	2.07279	1.24127	0.765959	0.703807	-0.723801	-1.06915	-0.666782	-1.28688	0.457016	0.788714	0.19497	0.4834	0.267596	0.568003	0.751121	0.162686	-1.17303	-1.31661	-1.18623	-1.45281		0.170093	0.735582	0.652903	0.317625	0.482861	0.93343	0.317311	0.103749	0.342471	0.0660475	0.99439	0.897714	0.704261	0.98795	0.97458	0.473375	0.170704	0.821581	0.266905	0.0824546	0.0978629	0.0258562		0	0
PF3D7_1326300	RNA-binding protein, putative	NaN	NaN	NaN	NaN	NaN	NaN	NaN	NaN	NaN	0.675604	NaN	NaN	NaN	NaN	NaN	NaN	0.226632	-0.16337	-2.03688	-0.581592	-0.0559212	NaN		1	1	1	1	1	1	1	1	1	0.475418	1	1	1	1	1	1	0.824201	0.509054	0.0510208	0.706359	0.912056	1		0	0
PF3D7_1329500	conserved Plasmodium protein, unknown function	1.43291	4.57942	NaN	NaN	NaN	NaN	NaN	NaN	NaN	NaN	3.08968	1.96607	NaN	NaN	NaN	NaN	NaN	-0.153546	NaN	NaN	NaN	NaN		0.96003	0.00734243	1	1	1	1	1	1	1	1	0.0722028	0.329729	1	1	1	1	1	0.528133	1	1	1	1		1	0
PF3D7_1329600	conserved Plasmodium protein, unknown function	NaN	4.98402	1.74278	1.3619	NaN	NaN	NaN	NaN	1.17415	NaN	1.22688	2.14006	-1.68929	1.93771	0.248656	NaN	NaN	NaN	NaN	2.87334	NaN	NaN		1	0.0022869	0.397467	0.403659	1	1	1	1	0.156812	1	0.59562	0.271462	0.00731522	0.299018	0.928846	1	1	1	1	3.84012e-06	1	1		1	0
PF3D7_1330800	RNA-binding protein, putative	0.32458	2.77418	2.88509	1.76371	0.123799	NaN	-0.560494	0.175941	0.220949	0.475555	0.54409	0.82332	-0.659517	NaN	0.0936954	0.68557	-0.139442	0.438444	-0.0468912	0.209829	-0.759307	0.279862		0.135004	0.30152	0.682872	0.773347	0.0767829	1	0.554033	0.694727	0.765231	0.62373	0.94717	0.878068	0.154516	1	0.576026	0.317311	0.463931	0.416068	0.989021	0.403606	0.283808	0.801667		0	0
PF3D7_1331200	conserved Plasmodium protein, unknown function	NaN	NaN	NaN	NaN	NaN	NaN	NaN	NaN	NaN	2.56277	NaN	NaN	NaN	NaN	NaN	NaN	NaN	NaN	NaN	NaN	NaN	2.31825		1	1	1	1	1	1	1	1	1	0.00482469	1	1	1	1	1	1	1	1	1	1	1	0.000575111		0	1
PF3D7_1331800	60S ribosomal protein L23, putative	1.43109	1.80909	3.11313	2.83167	2.82843	1.85773	1.24866	1.1234	0.943959	0.709363	1.33228	1.15104	1.75779	1.3626	2.06581	2.05956	1.24683	1.11188	1.01707	0.482754	1.41121	0.750324		0.961573	0.87895	0.534398	0.436932	0.153705	0.189562	0.00275908	0.0344719	0.251768	0.452445	0.546904	0.697322	0.33946	0.526197	4.78249e-06	1.65211e-05	0.0140975	0.0245363	0.228829	0.221328	0.0375929	0.32321		0	2
PF3D7_1333600	U3 small nucleolar RNA-associated protein 4, putative	NaN	NaN	NaN	NaN	NaN	NaN	NaN	NaN	NaN	NaN	NaN	NaN	NaN	NaN	NaN	NaN	NaN	-0.631337	NaN	NaN	NaN	NaN		1	1	1	1	1	1	1	1	1	1	1	1	1	1	1	1	1	0.0390867	1	1	1	1		0	0
PF3D7_1335100	merozoite surface protein 7	NaN	NaN	NaN	NaN	NaN	NaN	NaN	NaN	-2.20729	NaN	NaN	NaN	NaN	NaN	NaN	NaN	-1.97313	-0.141433	NaN	NaN	NaN	NaN		1	1	1	1	1	1	1	1	0.00111529	1	1	1	1	1	1	1	6.30142e-09	0.552148	1	1	1	1		0	0
PF3D7_1338200	60S ribosomal protein L6-2, putative	0.267236	1.43667	2.64704	1.74395	1.43643	0.529635	0.081885	0.204432	-0.0164537	-0.0926134	0.78902	0.689567	0.208143	0.200299	0.918921	-0.173767	0.822934	-0.199123	-0.254169	-0.608526	0.0211954	0.756599		0.11516	0.772853	0.852086	0.75284	0.828895	0.667455	0.439947	0.656874	0.983759	0.858453	0.815864	0.954309	0.716249	0.528088	0.101084	0.222264	0.126736	0.442786	0.829318	0.669686	0.995974	0.318421		0	0
PF3D7_1339300	conserved Plasmodium protein, unknown function	NaN	NaN	NaN	NaN	NaN	NaN	NaN	NaN	-0.379751	-0.529971	NaN	0.916916	NaN	0.406197	NaN	0.364273	NaN	0.592223	-0.1109	-0.279531	0.391658	-0.168642		1	1	1	1	1	1	1	1	0.603889	0.431768	1	0.82534	1	0.893072	1	0.820738	1	0.253859	0.939353	0.888774	0.582252	0.683045		0	0
PF3D7_1340300	nucleolar complex protein 2, putative	2.75724	NaN	NaN	2.5667	NaN	NaN	0.179256	0.10642	1.10956	1.04502	1.25611	1.01427	1.00842	NaN	0.671746	0.896818	1.28972	0.364496	0.993131	0.666439	2.90579	1.17111		0.143943	1	1	0.591353	1	1	0.338244	0.790169	0.18019	0.260289	0.581914	0.771324	0.701291	1	0.313843	0.131426	0.0108152	0.51205	0.239617	0.137807	1.55389e-05	0.0996023		0	0
PF3D7_1341200	60S ribosomal protein L18, putative	1.1432	1.30066	2.56072	1.95377	1.09153	0.442242	-0.291822	-0.0399806	0.352533	0.0464889	0.104471	0.292899	0.887057	0.18848	0.405775	0.172165	0.352307	0.0156659	0.348799	-0.747001	0.246834	0.0318134		0.732525	0.631503	0.915645	0.976698	0.872677	0.546303	0.951451	1	0.650658	0.99041	0.472408	0.499631	0.77105	0.509619	0.743922	0.787636	0.619067	0.901661	0.661845	0.494749	0.739221	0.901153		0	0
PF3D7_1341300	60S ribosomal protein L18-2, putative	NaN	NaN	2.35095	NaN	NaN	NaN	-0.1708	-0.29901	0.172487	-0.549521	0.815821	0.707854	-0.208294	0.301799	NaN	NaN	0.289953	-0.281906	-0.765916	-0.794936	-0.0255148	0.387166		1	1	0.907971	1	1	1	0.770849	0.682187	0.808923	0.416023	0.801737	0.943844	0.38301	0.699373	1	1	0.718311	0.309781	0.475329	0.440434	0.945079	0.675057		0	0
PF3D7_1342000	40S ribosomal protein S6	1.26412	1.60323	2.78105	2.76817	1.18789	1.12519	-0.242823	-0.0298416	-0.130271	0.0353426	0.398898	0.662574	0.757365	0.467434	0.256769	0.0908183	-0.0755048	0.102651	0.0182068	-0.445833	-0.10597	-0.1141		0.86385	0.95632	0.755435	0.471676	1	0.654453	0.877484	0.985297	0.884985	0.99959	0.92008	0.969768	0.84769	0.996915	0.948417	0.62198	0.578626	0.922287	0.953415	0.900065	0.858056	0.740638		0	0
PF3D7_1343300	conserved Plasmodium protein, unknown function	NaN	2.51746	NaN	NaN	NaN	NaN	NaN	NaN	NaN	NaN	NaN	NaN	NaN	NaN	NaN	NaN	NaN	NaN	NaN	NaN	NaN	NaN		1	0.424372	1	1	1	1	1	1	1	1	1	1	1	1	1	1	1	1	1	1	1	1		0	0
PF3D7_1343900	U4/U6 small nuclear ribonucleoprotein PRP4, putative	NaN	NaN	NaN	NaN	NaN	NaN	NaN	NaN	NaN	NaN	0.0546401	0.610543	0.44668	0.125069	0.433494	NaN	NaN	NaN	0.209266	NaN	0.310573	NaN		1	1	1	1	1	1	1	1	1	1	0.410394	0.999596	0.942615	0.416596	0.690935	1	1	1	0.781454	1	0.668299	1		0	0
PF3D7_1345100	thioredoxin 2	0.860128	0.171271	1.32366	0.973894	0.878608	-0.433173	0.181802	0.445401	-0.0287784	-0.319387	-0.0329938	-0.267476	0.125651	-0.618896	0.0851526	0.152564	0.109561	-0.309758	0.0107799	-0.0816123	-0.360416	0.177604		0.459042	0.0388826	0.177137	0.172754	0.606997	0.0191332	0.335805	0.377665	0.995284	0.621655	0.313832	0.061671	0.642446	0.00915073	0.558477	0.746488	0.96564	0.271688	0.960198	0.673695	0.59846	0.927439		0	0
PF3D7_1345600	inner membrane complex protein	NaN	NaN	NaN	NaN	NaN	NaN	NaN	NaN	0.592732	0.592397	NaN	2.00202	NaN	NaN	NaN	NaN	NaN	1.38338	NaN	NaN	NaN	NaN		1	1	1	1	1	1	1	1	0.462712	0.534673	1	0.31707	1	1	1	1	1	0.00469434	1	1	1	1		0	0
PF3D7_1346300	DNA/RNA-binding protein Alba 2	1.61023	1.81665	1.77631	0.62736	0.637842	1.15338	-0.794958	-0.13014	-1.2427	-0.7376	-0.238187	1.12828	0.27858	0.665729	0.339594	0.901634	-0.0384508	0.46339	-1.22391	-1.32861	-1.39453	-0.949199		0.811057	0.873516	0.420316	0.0664691	0.36031	0.630629	0.238839	0.886664	0.0698253	0.282497	0.150413	0.70946	0.781471	0.885964	0.874984	0.128487	0.650681	0.386254	0.246145	0.0786089	0.0523804	0.129874		0	0
PF3D7_1346500	conserved Plasmodium protein, unknown function	NaN	NaN	NaN	NaN	NaN	NaN	NaN	1.39233	1.71154	2.20736	NaN	NaN	NaN	0.517007	0.0460021	NaN	NaN	NaN	1.71537	1.72052	NaN	2.42036		1	1	1	1	1	1	1	0.00923337	0.0407805	0.0154307	1	1	1	0.969087	0.481542	1	1	1	0.0450891	0.00286585	1	0.000314602		0	3
PF3D7_1347500	DNA/RNA-binding protein Alba 4	0.591871	1.33796	2.08243	1.8099	0.77989	0.308698	-0.409815	-0.107152	-0.592397	-0.193204	0.731791	0.985502	0.994942	0.664403	1.13185	1.10631	0.52677	0.210229	-0.039859	-0.582652	-0.0499796	0.122476		0.263472	0.669202	0.661274	0.821899	0.49743	0.385018	0.829746	0.915434	0.40218	0.750378	0.846223	0.787182	0.708925	0.886701	0.02893	0.0441377	0.379417	0.743785	0.994483	0.704902	0.918499	0.996217		0	0
PF3D7_1349600	conserved Plasmodium protein, unknown function	NaN	NaN	NaN	NaN	NaN	NaN	NaN	-1.88405	-0.282825	-0.909504	0.156397	0.518474	0.455755	0.593071	NaN	NaN	0.494876	-0.127237	NaN	-0.686433	-0.216602	-0.156267		1	1	1	1	1	1	1	0.00355512	0.708815	0.18897	0.542171	0.845703	0.951443	0.926474	1	1	0.418415	0.580958	1	0.568191	0.741357	0.695965		0	0
PF3D7_1350200	small nuclear ribonucleoprotein E, putative	NaN	NaN	NaN	NaN	NaN	NaN	NaN	NaN	-0.110449	0.143373	NaN	NaN	NaN	0.616857	NaN	NaN	NaN	NaN	0.280838	-0.355693	NaN	NaN		1	1	1	1	1	1	1	1	0.908505	0.904422	1	1	1	0.913186	1	1	1	1	0.719247	0.974763	1	1		0	0
PF3D7_1351400	60S ribosomal protein L17, putative	1.01293	1.00639	2.74547	1.84648	1.16652	0.619803	0.0119249	0.222481	0.450169	-0.88096	0.46425	0.738529	0.736042	0.398532	-0.199272	-0.181293	0.213378	-0.128689	0.737946	-0.831796	0.0880058	-0.0360461		0.59942	0.37196	0.780786	0.860844	0.971647	0.802229	0.522755	0.633335	0.570518	0.202676	0.990464	0.926313	0.86045	0.878475	0.147731	0.214523	0.846848	0.577979	0.377001	0.401101	0.924578	0.825573		0	0
PF3D7_1352500	thioredoxin-related protein, putative	NaN	NaN	NaN	NaN	NaN	NaN	-0.876705	-1.1927	-1.67646	-0.151599	0.095587	-0.444561	0.504265	-0.182565	0.623961	0.117396	0.338453	0.103627	-1.75999	-1.03118	-0.467314	-0.78115		1	1	1	1	1	1	0.166891	0.0684173	0.0137561	0.794617	0.460988	0.0247143	0.998711	0.120141	0.376198	0.674508	0.640603	0.920635	0.0926246	0.226837	0.501125	0.201806		0	0
PF3D7_1353200	membrane associated histidine-rich protein	1.81463	1.6045	NaN	NaN	NaN	0.141335	-0.498749	-0.406754	1.16234	0.493114	0.424707	-0.278698	-0.148513	-0.494467	-0.242345	-0.436375	NaN	-0.521352	0.260267	0.252931	0.782493	0.167993		0.647766	0.957743	1	1	1	0.229647	0.661846	0.562046	0.160906	0.609943	0.963201	0.0584168	0.42411	0.021093	0.114518	0.052067	1	0.0829998	0.736958	0.370016	0.255836	0.939406		0	0
PF3D7_1355800	splicing factor 3B subunit 5, putative	NaN	NaN	NaN	NaN	NaN	NaN	NaN	NaN	NaN	NaN	1.29319	-0.40621	0.310107	0.0339092	-0.0679993	NaN	NaN	NaN	NaN	NaN	NaN	NaN		1	1	1	1	1	1	1	1	1	1	0.564737	0.0304526	0.811202	0.301993	0.293938	1	1	1	1	1	1	1		0	0
PF3D7_1357100;PF3D7_1357000	elongation factor 1-alpha ; elongation factor 1-alpha	1.97574	-0.0277203	2.47765	1.20071	NaN	NaN	-0.889717	-1.16227	-1.90147	-1.98455	0.656908	1.08964	-0.198858	0.910366	0.946731	0.57336	0.00201835	-0.162468	-2.41427	-2.39413	-1.85012	-2.80257		0.529652	0.0190354	0.977322	0.291621	1	1	0.157129	0.076038	0.0050938	0.0049896	0.886288	0.730238	0.38933	0.752328	0.0871222	0.465455	0.733265	0.510791	0.0204088	0.000191359	0.0103868	3.45211e-05		0	0
PF3D7_1358800	40S ribosomal protein S15	1.02091	1.70613	2.48486	2.00729	1.36709	0.935835	-0.582015	0.0032931	-0.0678632	-0.135404	0.339707	0.486711	1.12062	0.461462	0.359971	0.149905	-0.0890678	0.0560412	-0.0575568	-0.455229	0.0425042	-0.0553346		0.607259	0.953489	0.971959	0.976782	0.876171	0.822628	0.518583	0.937309	0.959281	0.812027	0.822276	0.793123	0.638948	0.999083	0.834082	0.740957	0.553222	0.99799	0.980736	0.88632	0.97892	0.804351		0	0
PF3D7_1359400	CUGBP Elav-like family member 1	NaN	NaN	2.99689	1.12302	NaN	NaN	-1.00735	-0.808673	-0.863126	-0.832201	-0.100577	0.0110791	-0.481848	-0.0568609	0.0363276	0.497812	-0.0348844	-0.215616	-0.716197	-1.41873	-0.716529	-1.13343		1	1	0.608049	0.245906	1	1	0.0874746	0.224301	0.213586	0.22774	0.250505	0.202189	0.227568	0.210914	0.46346	0.583664	0.657807	0.413959	0.505777	0.0541602	0.310899	0.07578		0	0
PF3D7_1360900	polyadenylate-binding protein, putative	NaN	1.25553	1.50493	NaN	NaN	NaN	-0.640771	-0.499578	-0.482573	-0.576087	-0.171986	0.263075	-0.162864	0.44906	0.216362	0.455732	0.254352	-0.0590784	-0.741807	-0.955685	-0.811878	-0.560911		1	0.58714	0.257686	1	1	1	0.428114	0.467505	0.500932	0.395181	0.193921	0.460152	0.414015	0.975225	0.851483	0.655056	0.777323	0.728106	0.489966	0.28513	0.252766	0.334908		0	0
PF3D7_1361000	protein arginine N-methyltransferase 5, putative	NaN	NaN	NaN	NaN	NaN	NaN	1.38604	1.23385	2.32996	2.70802	NaN	NaN	0.437973	0.116848	NaN	-0.178237	NaN	0.00297501	2.10474	1.72018	2.41886	2.84632		1	1	1	1	1	1	0.00113431	0.0205987	0.00559518	0.00287769	1	1	0.934151	0.405316	1	0.217643	1	0.871612	0.0142797	0.00287028	0.00032993	1.95483e-05		0	4
PF3D7_1361200	conserved Plasmodium protein, unknown function	NaN	NaN	NaN	NaN	NaN	NaN	NaN	NaN	0.0209111	NaN	1.20032	NaN	2.33777	2.00967	NaN	NaN	NaN	NaN	NaN	NaN	NaN	NaN		1	1	1	1	1	1	1	1	0.94885	1	0.608202	1	0.162215	0.276074	1	1	1	1	1	1	1	1		0	0
PF3D7_1361900	proliferating cell nuclear antigen 1	2.17801	2.37527	2.7327	1.96235	NaN	NaN	NaN	NaN	NaN	0.980825	NaN	NaN	NaN	NaN	NaN	NaN	NaN	NaN	NaN	NaN	NaN	NaN		0.39863	0.503447	0.789947	0.986013	1	1	1	1	1	0.291831	1	1	1	1	1	1	1	1	1	1	1	1		0	0
PF3D7_1362200	RuvB-like helicase 3	2.86649	2.14522	3.36583	2.94553	2.67699	1.39411	0.267715	1.50059	0.591967	0.290639	2.92149	3.46302	2.40801	2.7471	1.96521	0.958477	0.95561	0.848193	-0.395796	-0.0579701	0.0490731	1.23131		0.114638	0.646163	0.391409	0.378461	0.195362	0.444352	0.260151	0.00510937	0.463259	0.776159	0.092292	0.0403201	0.146713	0.107807	1.58375e-05	0.0975352	0.069148	0.0916804	0.723736	0.649342	0.971063	0.0816736		0	1
PF3D7_1364400	conserved Plasmodium protein, unknown function	0.998123	1.88689	3.72552	2.44097	-0.551247	2.35971	NaN	NaN	NaN	NaN	NaN	NaN	NaN	NaN	NaN	NaN	NaN	NaN	NaN	NaN	NaN	NaN		0.585009	0.823298	0.23301	0.672477	0.00382416	0.0568913	1	1	1	1	1	1	1	1	1	1	1	1	1	1	1	1		1	0
PF3D7_1364800	DNA-directed RNA polymerases I, II, and III subunit RPABC1, putative	NaN	NaN	NaN	NaN	NaN	NaN	NaN	NaN	NaN	NaN	1.09112	1.3545	-0.0196236	NaN	NaN	NaN	NaN	NaN	-0.440557	1.87678	NaN	-0.0193461		1	1	1	1	1	1	1	1	1	1	0.66112	0.592543	0.520998	1	1	1	1	1	0.691329	0.00135619	1	0.844052		0	0
PF3D7_1366300	conserved Plasmodium protein, unknown function	NaN	NaN	NaN	NaN	NaN	NaN	-0.0569413	NaN	0.452068	0.390983	1.14156	0.93509	0.871055	1.71066	NaN	NaN	NaN	NaN	0.77543	0.260774	0.32987	0.382043		1	1	1	1	1	1	0.611447	1	0.569006	0.691925	0.636444	0.815185	0.780403	0.379531	1	1	1	1	0.354238	0.364096	0.647365	0.680929		0	0
PF3D7_1366900	conserved Plasmodium protein, unknown function	NaN	NaN	NaN	1.91246	NaN	NaN	-1.09758	-0.867896	-0.994873	-1.14366	NaN	NaN	NaN	NaN	NaN	NaN	0.0985544	-0.457122	-1.54221	-0.314639	-1.22193	-1.59177		1	1	1	0.931889	1	1	0.0530574	0.190605	0.149485	0.101203	1	1	1	1	1	1	0.941371	0.123323	0.141652	0.928311	0.0883637	0.0152946		0	0
PF3D7_1367100	U1 small nuclear ribonucleoprotein, putative	NaN	NaN	NaN	NaN	NaN	NaN	NaN	NaN	NaN	NaN	NaN	NaN	NaN	NaN	NaN	NaN	-0.10276	NaN	NaN	NaN	NaN	-0.267476		1	1	1	1	1	1	1	1	1	1	1	1	1	1	1	1	0.528144	1	1	1	1	0.583425		0	0
PF3D7_1401200	Plasmodium exported protein, unknown function	NaN	NaN	NaN	NaN	NaN	NaN	NaN	-0.017922	-0.61854	0.144313	NaN	NaN	NaN	NaN	NaN	NaN	-0.523048	NaN	-0.408397	NaN	NaN	-0.101919		1	1	1	1	1	1	1	0.968019	0.380518	0.903591	1	1	1	1	1	1	0.0727623	1	0.714559	1	1	0.753715		0	0
PF3D7_1402500	ubiquitin-40S ribosomal protein S27a, putative	NaN	2.76131	NaN	NaN	NaN	NaN	NaN	NaN	4.6491	0.61947	NaN	4.15663	NaN	NaN	NaN	NaN	NaN	NaN	NaN	NaN	NaN	NaN		1	0.30705	1	1	1	1	1	1	4.04448e-08	0.514992	1	0.0108059	1	1	1	1	1	1	1	1	1	1		0	1
PF3D7_1402800	conserved Plasmodium protein, unknown function	2.76456	2.15489	4.53213	4.89077	3.30523	2.18764	4.77368	0.561494	6.18267	5.09005	NaN	NaN	NaN	NaN	NaN	NaN	NaN	NaN	NaN	NaN	NaN	NaN		0.141815	0.639838	0.051754	0.00813495	0.0655955	0.0889195	2.90746e-22	0.274301	3.18306e-13	1.72768e-08	1	1	1	1	1	1	1	1	1	1	1	1		4	3
PF3D7_1405800	ribosome biogenesis protein BOP1, putative	NaN	NaN	NaN	NaN	NaN	NaN	NaN	NaN	0.399116	NaN	NaN	0.69129	NaN	NaN	NaN	NaN	NaN	NaN	NaN	NaN	NaN	0.695349		1	1	1	1	1	1	1	1	0.611839	1	1	0.953322	1	1	1	1	1	1	1	1	1	0.367164		0	0
PF3D7_1406200	conserved Plasmodium protein, unknown function	NaN	NaN	NaN	NaN	NaN	NaN	0.201508	NaN	0.00403388	NaN	NaN	NaN	0.0676387	NaN	-0.0385693	NaN	NaN	0.463609	NaN	NaN	0.0274371	NaN		1	1	1	1	1	1	0.317311	1	0.96461	1	1	1	0.59253	1	0.336915	1	1	0.385998	1	1	0.996948	1		0	0
PF3D7_1407100	rRNA 2'-O-methyltransferase fibrillarin, putative	1.89678	0.679134	NaN	NaN	NaN	0.12213	-0.359675	-0.896311	-0.707949	-0.603881	1.24263	0.592941	0.900567	-0.345169	1.03485	0.138299	0.11836	0.715889	-0.291256	-0.484396	-0.500626	0.25596		0.586169	0.176273	1	1	1	0.215185	0.928544	0.175829	0.312	0.374063	0.588213	0.971289	0.76318	0.0516194	0.0528381	0.71698	0.985064	0.160138	0.801284	0.843886	0.472603	0.830732		0	0
PF3D7_1407800	plasmepsin IV	NaN	NaN	NaN	NaN	NaN	NaN	NaN	NaN	NaN	NaN	NaN	NaN	NaN	NaN	NaN	NaN	NaN	NaN	NaN	NaN	NaN	NaN		1	1	1	1	1	1	1	1	1	1	1	1	1	1	1	1	1	1	1	1	1	1		0	0
PF3D7_1408600	40S ribosomal protein S8e, putative	1.1505	1.61153	2.79011	1.78832	1.17951	1.29718	-0.51309	0.0316659	0.272143	-0.205643	0.557778	0.753531	0.27274	0.202904	0.536252	0.269251	0.152768	-0.0278618	0.191184	-0.633757	-0.0455207	0.118821		0.740273	0.965617	0.749019	0.799111	0.988876	0.515365	0.636058	0.896392	0.719877	0.737302	0.93976	0.917753	0.775997	0.532203	0.508927	0.998054	0.951758	0.79945	0.797413	0.636027	0.923338	0.999291		0	0
PF3D7_1408700	conserved Plasmodium protein, unknown function	NaN	NaN	0.801407	NaN	NaN	-0.789103	NaN	0.0884388	-4.39727	6.28535	NaN	2.00133	-0.501933	NaN	NaN	NaN	-1.34498	1.15833	-5.78373	5.6057	-4.5356	7.07466		1	1	0.0480447	1	1	0.00228669	1	0.815444	5.98355e-11	3.15998e-12	1	0.317311	0.218251	1	1	1	4.70829e-05	0.0188933	2.1509e-08	1.85829e-17	4.57336e-10	1.27107e-27		0	1
PF3D7_1409600	conserved Plasmodium protein, unknown function	NaN	NaN	NaN	NaN	NaN	NaN	NaN	NaN	0.122739	NaN	NaN	NaN	NaN	NaN	NaN	NaN	NaN	NaN	NaN	NaN	NaN	NaN		1	1	1	1	1	1	1	1	0.854402	1	1	1	1	1	1	1	1	1	1	1	1	1		0	0
PF3D7_1409800	CUGBP Elav-like family member 2, putative	0.826437	0.969028	1.37746	0.547847	0.838589	0.238017	-0.0983357	0.108534	-0.030575	-0.114767	-0.31928	-0.287945	-0.561217	-0.537545	-0.0265724	-0.0813396	0.292664	-0.0363276	-0.201327	-0.0681893	0.024887	-0.10916		0.43077	0.344521	0.198793	0.0519545	0.561295	0.312906	0.667771	0.787212	0.996965	0.834346	0.107758	0.0558438	0.192357	0.015944	0.355539	0.333845	0.713879	0.779908	0.869631	0.659824	1	0.745933		0	0
PF3D7_1410400	rhoptry-associated protein 1	0.820404	1.86486	NaN	NaN	NaN	NaN	-0.671669	-0.269991	-0.700591	-0.815002	0.360758	-0.260267	-0.245301	0.0497854	0.558268	0.0375768	0.0615688	-0.0103502	-1.47045	-1.00202	-0.757208	-0.401412		0.425816	0.838979	1	1	1	1	0.384482	0.716152	0.317311	0.237088	0.856824	0.0638397	0.358836	0.32028	0.473473	0.52254	0.860346	0.840261	0.161573	0.248259	0.285098	0.460382		0	0
PF3D7_1410600	eukaryotic translation initiation factor 2 subunit gamma, putative	NaN	NaN	NaN	NaN	NaN	NaN	NaN	NaN	0.728574	NaN	0.485736	0.278619	0.24123	0.672198	0.360982	NaN	0.620774	NaN	2.11367	1.11232	NaN	1.60082		1	1	1	1	1	1	1	1	0.37153	1	0.978805	0.480506	0.746662	0.88237	0.832063	1	0.278058	1	0.0138789	0.0342116	1	0.0203591		0	0
PF3D7_1412500	actin II	2.86041	3.7305	NaN	NaN	NaN	NaN	NaN	NaN	NaN	NaN	2.04065	0.111913	-1.60244	NaN	NaN	NaN	NaN	NaN	NaN	NaN	NaN	NaN		0.116137	0.0566437	1	1	1	1	1	1	1	1	0.278251	0.288887	0.00999471	1	1	1	1	1	1	1	1	1		1	0
PF3D7_1414300	60S ribosomal protein L10, putative	1.97589	3.03576	3.05844	2.25615	2.33771	1.45186	0.503552	-0.0302654	1.04761	0.700544	1.68899	2.14121	2.16899	2.20231	2.64566	2.33891	1.81533	1.82828	1.04075	0.570636	1.16169	0.674752		0.52955	0.203398	0.56849	0.798729	0.317383	0.404843	0.115261	0.985912	0.204957	0.458385	0.398084	0.271103	0.204471	0.220672	1.38066e-09	6.36491e-07	0.00021656	0.000159652	0.218498	0.177698	0.0881884	0.384549		0	0
PF3D7_1414800	small nuclear ribonucleoprotein-associated protein B, putative	NaN	1.29237	NaN	NaN	-0.272315	NaN	0.241474	NaN	-0.1386	0.265206	-0.00028853	NaN	0.397146	NaN	-0.156402	0.513522	-0.468312	-0.0234682	0.472488	-0.184852	0.542208	0.290374		1	0.623245	1	1	0.0151644	1	0.281892	1	0.87513	0.797981	0.347967	1	0.894577	1	0.187639	0.557971	0.100426	0.809642	0.56249	0.783787	0.437807	0.788967		0	0
PF3D7_1415400	conserved Plasmodium protein, unknown function	NaN	NaN	NaN	NaN	NaN	NaN	0.0911243	NaN	NaN	1.28296	NaN	NaN	NaN	NaN	0.687061	0.0953425	NaN	NaN	0.578407	0.182508	NaN	NaN		1	1	1	1	1	1	0.429604	1	1	0.164195	1	1	1	1	0.295388	0.630796	1	1	0.483578	0.425813	1	1		0	0
PF3D7_1415900	zinc finger protein, putative	NaN	NaN	NaN	NaN	NaN	NaN	NaN	NaN	NaN	NaN	NaN	NaN	0.488721	NaN	NaN	NaN	NaN	NaN	NaN	NaN	NaN	NaN		1	1	1	1	1	1	1	1	1	1	1	1	0.983557	1	1	1	1	1	1	1	1	1		0	0
PF3D7_1417500	H/ACA ribonucleoprotein complex subunit 4, putative	NaN	NaN	NaN	NaN	NaN	NaN	NaN	NaN	-0.344502	NaN	NaN	NaN	NaN	NaN	NaN	NaN	0.137766	NaN	NaN	NaN	NaN	NaN		1	1	1	1	1	1	1	1	0.641252	1	1	1	1	1	1	1	0.977925	1	1	1	1	1		0	0
PF3D7_1417600	conserved Plasmodium protein, unknown function	NaN	NaN	3.74846	NaN	NaN	NaN	NaN	NaN	0.00374607	1.07646	1.60644	2.39912	2.00816	2.29244	NaN	NaN	NaN	NaN	0.793771	NaN	-0.966376	0.827359		1	1	0.224732	1	1	1	1	1	0.964879	0.24573	0.430171	0.198486	0.251701	0.197685	1	1	1	1	0.343422	1	0.175476	0.267641		0	0
PF3D7_1417800	DNA replication licensing factor MCM2	NaN	NaN	NaN	NaN	NaN	NaN	0.913493	NaN	0.0848807	0.673002	NaN	NaN	NaN	NaN	NaN	NaN	NaN	NaN	0.194717	-0.555031	NaN	NaN		1	1	1	1	1	1	0.0185052	1	0.889347	0.477214	1	1	1	1	1	1	1	1	0.794287	0.743208	1	1		0	1
PF3D7_1419000	conserved Plasmodium protein, unknown function	NaN	NaN	NaN	3.10073	NaN	NaN	NaN	NaN	-0.129403	0.482754	NaN	1.88114	1.91227	0.928759	NaN	1.38658	NaN	-2.15225	0.542902	-0.197614	1.10554	0.245403		1	1	1	0.306963	1	1	1	1	0.886013	0.618061	1	0.360915	0.283239	0.742523	1	0.00720047	1	3.52096e-11	0.509343	0.797755	0.105057	0.843646		0	0
PF3D7_1419200	thioredoxin-like protein, putative	NaN	NaN	NaN	NaN	NaN	NaN	NaN	-0.345169	0.969381	0.546119	NaN	NaN	NaN	NaN	NaN	NaN	NaN	NaN	0.70611	0.464226	0.224781	NaN		1	1	1	1	1	1	1	0.629486	0.23965	0.569171	1	1	1	1	1	1	1	1	0.397027	0.231432	0.764322	1		0	0
PF3D7_1419700	conserved Plasmodium protein, unknown function	NaN	NaN	NaN	NaN	NaN	NaN	NaN	NaN	-0.480519	0.595489	0.689836	0.884434	0.498659	-0.346418	0.279055	NaN	NaN	-0.293135	0.8062	-0.93742	NaN	1.11964		1	1	1	1	1	1	1	1	0.502894	0.532406	0.868629	0.843562	0.993246	0.051259	0.998057	1	1	0.294019	0.336214	0.300635	1	0.117305		0	0
PF3D7_1420700	surface protein P113	NaN	NaN	NaN	NaN	NaN	NaN	NaN	NaN	NaN	NaN	NaN	NaN	NaN	NaN	NaN	NaN	-1.70228	NaN	NaN	NaN	NaN	NaN		1	1	1	1	1	1	1	1	1	1	1	1	1	1	1	1	4.21972e-07	1	1	1	1	1		0	0
PF3D7_1421200	40S ribosomal protein S25	0.488721	1.51503	1.93467	2.09672	0.942083	0.885393	-0.389243	-0.930548	-0.0631831	-0.0328061	0.012068	0.481243	0.225892	0.532867	0.173255	0.40013	0.000288558	0.778977	-0.306948	-0.615416	-0.225228	-0.163756		0.206412	0.858239	0.538123	0.912192	0.682685	0.869218	0.870048	0.159181	0.964875	0.924136	0.361457	0.784158	0.732511	0.960191	0.750529	0.754351	0.729662	0.123787	0.789497	0.660424	0.732466	0.688135		0	0
PF3D7_1421600	conserved Plasmodium protein, unknown function	NaN	NaN	NaN	NaN	NaN	NaN	-0.341099	-0.818278	-0.459933	0.209228	NaN	0.3961	-0.34161	NaN	NaN	NaN	NaN	NaN	-0.341464	-0.476952	-0.650612	-1.36339		1	1	1	1	1	1	0.965515	0.218565	0.522778	0.846546	1	0.648924	0.30054	1	1	1	1	1	0.763742	0.854678	0.35588	0.0355846		0	0
PF3D7_1422700	conserved Plasmodium protein, unknown function	NaN	NaN	NaN	NaN	NaN	NaN	NaN	NaN	3.38543	0.94828	NaN	NaN	NaN	NaN	NaN	NaN	NaN	NaN	1.88272	1.1804	0.900645	3.42073		1	1	1	1	1	1	1	1	6.13023e-05	0.308765	1	1	1	1	1	1	1	1	0.0281166	0.0268079	0.189015	2.34797e-07		0	1
PF3D7_1422800	actin-related protein, putative	NaN	NaN	NaN	NaN	NaN	NaN	NaN	NaN	NaN	NaN	NaN	3.25072	2.32863	NaN	NaN	NaN	NaN	NaN	NaN	NaN	NaN	NaN		1	1	1	1	1	1	1	1	1	1	1	0.0577122	0.164318	1	1	1	1	1	1	1	1	1		0	0
PF3D7_1423700	conserved Plasmodium protein, unknown function	1.42986	1.22078	1.96536	1.92736	-0.0522965	0.564948	-0.28914	0.0243111	0.0110662	-0.0304067	0.41738	0.265969	0.41792	0.548902	0.165687	0.205048	-0.550169	0.0503829	0.248535	-0.423632	-0.0802404	-0.127369		0.962619	0.554002	0.562734	0.948034	0.0391579	0.719243	0.947386	0.906976	0.958041	0.926785	0.950942	0.463905	0.914687	0.951201	0.733185	0.857962	0.0615674	0.984456	0.747122	0.932655	0.88575	0.726477		0	0
PF3D7_1424100	60S ribosomal protein L5, putative	1.18846	1.74618	2.15449	1.74198	1.00598	0.258477	-1.50992	-0.260748	-1.71099	-1.02141	-0.437233	0.0594198	-0.782819	-0.136716	-0.574842	-0.144177	-0.275018	-0.421587	-1.10426	-1.34164	-0.143054	-0.51005		0.780998	0.924413	0.725139	0.750794	0.762237	0.332802	0.00302366	0.727093	0.0118909	0.141791	0.0634494	0.241046	0.115387	0.148845	0.00969646	0.254631	0.267991	0.151446	0.296825	0.0745967	0.818453	0.37229		0	0
PF3D7_1424400	60S ribosomal protein L7-3, putative	1.15504	1.61515	2.00497	2.15779	1.16273	0.800324	-0.441948	0.356846	-0.0173294	0.263733	-0.0157388	0.53247	0.20063	0.337229	0.0657101	0.13125	-0.0329938	0.0667447	-0.431287	-0.587269	0.350497	0.288558		0.745109	0.969669	0.595277	0.868387	0.966613	0.948745	0.767719	0.470755	0.984578	0.799249	0.331558	0.869107	0.709403	0.763621	0.519535	0.702552	0.661597	0.983228	0.697997	0.698569	0.625292	0.791157		0	0
PF3D7_1425900	conserved Plasmodium protein, unknown function	1.48445	1.18774	NaN	3.5253	NaN	NaN	NaN	NaN	NaN	NaN	NaN	4.62223	3.45022	5.11064	NaN	NaN	NaN	NaN	-1.01263	NaN	NaN	NaN		0.916347	0.523363	1	0.15943	1	1	1	1	1	1	1	0.0039325	0.0246857	0.00107009	1	1	1	1	0.340057	1	1	1		0	0
PF3D7_1426000	60S ribosomal protein L21	1.4783	1.86376	2.4939	2.28272	0.927593	1.06809	-0.421766	0.0660347	-0.0976408	0.341336	0.257131	0.563689	0.455649	0.326498	-0.246019	0.270138	-0.105706	-0.212258	-0.181869	-0.383055	-0.110137	0.330864		0.921547	0.839766	0.965232	0.780161	0.665088	0.70379	0.806529	0.847203	0.923747	0.7332	0.690622	0.921696	0.951341	0.743965	0.111982	1	0.522824	0.419737	0.884567	0.992475	0.853586	0.740603		0	0
PF3D7_1429800	coatomer subunit beta, putative	NaN	NaN	NaN	NaN	NaN	NaN	NaN	NaN	-1.04976	0.879011	NaN	NaN	NaN	NaN	NaN	NaN	1.45144	NaN	NaN	NaN	0.124063	NaN		1	1	1	1	1	1	1	1	0.127592	0.346931	1	1	1	1	1	1	0.00370172	1	1	1	0.881752	1		0	0
PF3D7_1431700	60S ribosomal protein L14, putative	1.03168	1.30479	2.3514	1.82465	1.20533	0.415172	-0.886806	0.132167	0.0199154	-0.0788831	0.12499	0.266854	0.955982	0.397638	0.197362	-0.548338	-0.13005	-0.280481	0.253021	-0.703189	0.0229004	0.134002		0.617901	0.635631	0.908402	0.837551	0.987903	0.511115	0.159274	0.754367	0.949779	0.873463	0.49937	0.465056	0.731162	0.876776	0.80658	0.024422	0.479947	0.31182	0.74323	0.547361	0.997834	0.981817		0	0
PF3D7_1432100	voltage-dependent anion-selective channel protein, putative	NaN	0.912863	NaN	NaN	NaN	NaN	NaN	NaN	1.15847	3.15933	NaN	NaN	NaN	NaN	NaN	1.22698	NaN	NaN	3.0906	NaN	NaN	NaN		1	0.305772	1	1	1	1	1	1	0.162266	0.000494214	1	1	1	1	1	0.0212647	1	1	0.000343317	1	1	1		0	1
PF3D7_1433400	conserved Plasmodium membrane protein, unknown function	3.02512	3.25443	4.13447	3.89237	1.7233	3.02198	NaN	0.536357	1.05095	0.634442	3.7567	4.86801	6.80297	3.12746	0.381173	0.609839	NaN	-0.148869	-0.176838	-0.156267	0.275126	0.349107		0.0806881	0.141151	0.115448	0.0818273	0.641522	0.00724149	1	0.294859	0.203559	0.504273	0.0243501	0.00221226	1.55608e-06	0.0606824	0.791998	0.413526	1	0.537342	0.888436	0.752759	0.707423	0.719131		3	0
PF3D7_1433500	DNA topoisomerase 2	1.32233	-1.45096	NaN	NaN	NaN	NaN	-0.333134	-0.458067	-0.106312	-0.765535	0.0430645	0.17132	-0.897785	-0.418784	0.332164	0.288805	0.174918	0.321027	0.436162	-0.239276	0.0732718	-0.445727		0.928695	1.40388e-05	1	1	1	1	0.981392	0.508662	0.913425	0.265473	0.396713	0.350287	0.0863591	0.033686	0.889987	0.964161	0.913224	0.573436	0.590917	0.843785	0.942149	0.423117		0	0
PF3D7_1434700	mitochondrial import inner membrane translocase subunit TIM17, putative	NaN	NaN	NaN	NaN	NaN	NaN	NaN	NaN	NaN	0.574799	NaN	NaN	NaN	NaN	NaN	NaN	1.26855	NaN	NaN	NaN	NaN	NaN		1	1	1	1	1	1	1	1	1	0.547667	1	1	1	1	1	1	0.0123389	1	1	1	1	1		0	0
PF3D7_1435400	ER membrane protein complex subunit 4, putative	NaN	NaN	NaN	NaN	NaN	NaN	NaN	NaN	-0.95744	NaN	NaN	0.588834	NaN	-0.0176369	NaN	NaN	NaN	NaN	NaN	NaN	NaN	NaN		1	1	1	1	1	1	1	1	0.165987	1	1	0.964315	1	0.24749	1	1	1	1	1	1	1	1		0	0
PF3D7_1435500	conserved Plasmodium protein, unknown function	NaN	NaN	NaN	NaN	NaN	NaN	NaN	NaN	NaN	-1.65315	NaN	NaN	NaN	NaN	NaN	NaN	NaN	NaN	NaN	NaN	NaN	NaN		1	1	1	1	1	1	1	1	1	0.0189185	1	1	1	1	1	1	1	1	1	1	1	1		0	0
PF3D7_1436300	translocon component PTEX150	NaN	NaN	NaN	NaN	NaN	NaN	NaN	NaN	NaN	NaN	-0.0365555	0.606232	NaN	NaN	NaN	NaN	NaN	NaN	NaN	NaN	NaN	NaN		1	1	1	1	1	1	1	1	1	1	0.310253	0.993871	1	1	1	1	1	1	1	1	1	1		0	0
PF3D7_1437900	HSP40, subfamily A	1.59813	NaN	NaN	NaN	NaN	NaN	0.444243	0.511115	0.063779	0.160363	1.50243	1.73485	1.7896	1.69918	1.74966	NaN	1.70788	1.18965	0.117163	-0.498864	0.22848	0.17158		0.82107	1	1	1	1	1	0.14372	0.316516	0.908923	0.889429	0.472665	0.418806	0.327333	0.383927	0.00016642	1	0.000532753	0.0157623	0.863556	0.822997	0.760094	0.934939		0	0
PF3D7_1438000	eukaryotic translation initiation factor eIF2A, putative	NaN	NaN	NaN	NaN	NaN	NaN	NaN	NaN	-1.25691	-0.909197	0.538041	0.405375	0.565792	-0.151859	0.668936	-0.749491	NaN	NaN	1.30439	-1.31991	-1.24883	-0.392977		1	1	1	1	1	1	1	1	0.0666029	0.189113	0.950446	0.663199	0.963368	0.138837	0.317311	0.00505509	1	1	0.125341	0.0813826	0.0817079	0.467678		0	0
PF3D7_1438900	thioredoxin peroxidase 1	NaN	2.15374	3.8799	2.19866	NaN	NaN	NaN	NaN	-1.73082	-2.4708	NaN	NaN	-0.567746	NaN	NaN	NaN	NaN	NaN	-3.28026	NaN	NaN	NaN		1	0.640593	0.18133	0.839285	1	1	1	1	0.0109244	0.000494956	1	1	0.18965	1	1	1	1	1	0.00156733	1	1	1		0	0
PF3D7_1439500	oocyst rupture protein 2, putative	NaN	NaN	NaN	NaN	NaN	NaN	NaN	NaN	NaN	NaN	1.85411	0.333534	3.56767	1.38941	NaN	NaN	NaN	NaN	NaN	NaN	NaN	NaN		1	1	1	1	1	1	1	1	1	1	0.338379	0.556183	0.0194976	0.513957	1	1	1	1	1	1	1	1		0	0
PF3D7_1439800	vesicle-associated membrane protein, putative	NaN	1.7414	NaN	NaN	NaN	NaN	-1.02046	NaN	0.148348	0.0292347	-0.0958358	0.248553	0.793022	0.312671	NaN	NaN	0.606158	-0.816559	NaN	-0.134221	0.112366	-0.00230651		1	0.927882	1	1	1	1	0.0815701	1	0.83092	0.992817	0.254633	0.441581	0.826442	0.718884	1	1	0.292476	0.00883003	1	0.729095	0.895613	0.862995		0	0
PF3D7_1440100	conserved Plasmodium protein, unknown function	NaN	NaN	NaN	1.76857	NaN	NaN	NaN	NaN	0.681494	1.3463	0.472904	NaN	NaN	0.973044	NaN	NaN	NaN	NaN	0.839637	0.833876	-0.706771	0.822682		1	1	1	0.778415	1	1	1	1	0.40179	0.143813	0.985768	1	1	0.719087	1	1	1	1	0.317311	0.0850836	0.317311	0.270815		0	0
PF3D7_1441100	conserved Plasmodium protein, unknown function	NaN	-1.07293	3.65157	3.72271	NaN	NaN	NaN	NaN	1.26598	1.89448	NaN	NaN	NaN	NaN	NaN	NaN	NaN	0.264963	-0.390642	-0.325732	0.0156403	-0.613909		1	0.000137597	0.261164	0.112699	1	1	1	1	0.127632	0.0381586	1	1	1	1	1	1	1	0.657401	0.7275	0.940845	0.989917	0.298623		0	1
PF3D7_1441200	60S ribosomal protein L1, putative	1.12928	1.46594	2.46916	2.2039	1.2447	0.607111	-0.255288	-0.47176	-0.0819802	-0.202888	0.102188	0.819776	0.229588	0.520707	0.444455	0.0639671	0.312549	-0.154324	-0.127053	-0.464145	-0.213471	0.030855		0.717827	0.804488	0.983644	0.835568	0.9606	0.782791	0.896226	0.49488	0.94242	0.740192	0.469459	0.880077	0.735913	0.967011	0.670375	0.5708	0.681683	0.526608	0.926849	0.873307	0.744593	0.900078		0	0
PF3D7_1441400	FACT complex subunit SSRP1, putative	2.03348	2.83743	3.59264	3.25044	NaN	0.0630172	-0.136506	0.313154	-0.287237	-0.116764	0.813525	0.907738	-0.0776042	0.364738	0.365469	1.70223	NaN	-0.195221	-1.02078	-0.611456	0.268315	0.119448		0.490158	0.275314	0.285221	0.247067	1	0.174813	0.72143	0.520977	0.703897	0.83218	0.802945	0.830479	0.476056	0.814679	0.823119	0.000566337	1	0.449768	0.336058	0.665741	0.715035	1		0	0
PF3D7_1444300	1-acyl-sn-glycerol-3-phosphate acyltransferase, putative	NaN	NaN	NaN	NaN	NaN	NaN	NaN	NaN	0.109561	1.24777	NaN	-2.00777	NaN	NaN	NaN	NaN	NaN	NaN	NaN	NaN	NaN	NaN		1	1	1	1	1	1	1	1	0.866537	0.176426	1	2.46924e-08	1	1	1	1	1	1	1	1	1	1		0	0
PF3D7_1445600	RNA-binding protein, putative	NaN	NaN	NaN	NaN	NaN	NaN	NaN	NaN	-0.383247	NaN	NaN	NaN	NaN	NaN	NaN	NaN	NaN	0.13125	NaN	NaN	0.691623	NaN		1	1	1	1	1	1	1	1	0.600238	1	1	1	1	1	1	1	1	0.874056	1	1	0.317311	1		0	0
PF3D7_1445700	conserved Plasmodium protein, unknown function	NaN	NaN	NaN	NaN	NaN	NaN	NaN	NaN	0.153157	NaN	NaN	NaN	NaN	NaN	NaN	NaN	NaN	NaN	NaN	NaN	NaN	NaN		1	1	1	1	1	1	1	1	0.826527	1	1	1	1	1	1	1	1	1	1	1	1	1		0	0
PF3D7_1445900	ATP-dependent RNA helicase DDX5, putative	NaN	1.94514	2.16813	1.3671	NaN	NaN	-0.85504	-0.896155	-1.4616	-1.61136	-0.00342325	0.537424	0.181548	0.383849	0.497433	0.799646	0.66339	0.215395	-2.37699	-2.06726	-2.00677	-2.10074		1	0.782184	0.737466	0.407658	1	1	0.184145	0.175907	0.0322469	0.0220762	0.344597	0.87742	0.692123	0.850635	0.57467	0.202452	0.238815	0.735471	0.0224625	0.00177557	0.00549	0.00165131		0	0
PF3D7_1447000	40S ribosomal protein S5	1.10494	1.66919	2.26003	2.305	1.22083	1.23701	-0.0660195	0.169469	0.0968015	0.0231085	0.572308	0.779175	0.757877	0.632115	0.361544	0.57893	0.0728604	0.0862163	0.00129788	-0.283211	-0.0519824	-0.057277		0.692365	0.980372	0.822119	0.764683	0.977155	0.562242	0.62362	0.703437	0.878317	0.986025	0.9319	0.903141	0.847384	0.904675	0.830942	0.457298	0.884967	0.950145	0.968861	0.892907	0.916327	0.802222		0	0
PF3D7_1447900	multidrug resistance protein 2	NaN	NaN	NaN	NaN	NaN	NaN	NaN	NaN	0.525067	NaN	NaN	NaN	-0.23851	0.115629	NaN	NaN	NaN	-0.275365	0.522458	-0.745452	0.964657	-0.095722		1	1	1	1	1	1	1	1	0.512418	1	1	1	0.363198	0.403658	1	1	1	0.319216	0.524498	0.496561	0.158685	0.760396		0	0
PF3D7_1448000	U3 small nucleolar RNA-associated protein 12, putative	NaN	NaN	NaN	NaN	NaN	NaN	NaN	NaN	NaN	NaN	NaN	1.28898	NaN	NaN	NaN	NaN	NaN	0.282176	NaN	NaN	NaN	NaN		1	1	1	1	1	1	1	1	1	1	1	0.625501	1	1	1	1	1	0.631091	1	1	1	1		0	0
PF3D7_1449500	AP2 domain transcription factor, putative	NaN	1.5147	NaN	NaN	NaN	NaN	0.532566	0.755162	1.47332	1.67337	1.19371	1.60424	1.55169	1.38327	NaN	NaN	1.32855	NaN	0.66712	1.68891	1.27143	1.21622		1	0.857876	1	1	1	1	0.103057	0.148399	0.0773062	0.06777	0.61135	0.474839	0.424865	0.51675	1	1	0.0084486	1	0.422409	0.00331544	0.0615377	0.0859026		0	2
PF3D7_1450700	conserved Plasmodium protein, unknown function	NaN	NaN	NaN	NaN	NaN	NaN	NaN	NaN	1.41608	NaN	NaN	NaN	NaN	NaN	NaN	NaN	0.237686	-0.10608	NaN	NaN	NaN	-0.364124		1	1	1	1	1	1	1	1	0.0892349	1	1	1	1	1	1	1	0.805422	0.625155	1	1	1	0.493111		0	1
PF3D7_1451100	elongation factor 2	0.975777	NaN	NaN	NaN	NaN	NaN	-1.08853	-0.835197	-1.72771	-1.00245	0.196607	NaN	NaN	NaN	NaN	NaN	NaN	-0.111833	-2.22176	-1.73721	-2.01736	-2.22583		0.563566	1	1	1	1	1	0.0558976	0.208718	0.0110712	0.149075	0.599514	1	1	1	1	1	1	0.612995	0.0330636	0.0119106	0.00525036	0.000887435		0	0
PF3D7_1451200	conserved Plasmodium protein, unknown function	1.98437	0.61865	3.75724	NaN	NaN	NaN	NaN	NaN	0.0972062	0.25202	3.20068	3.27816	3.2254	2.25078	-0.13733	NaN	NaN	NaN	0.389567	-0.442652	0.672199	0.163446		0.523648	0.150648	0.221621	1	1	1	1	1	0.877943	0.809358	0.0610219	0.0551613	0.0380068	0.208081	0.207755	1	1	1	0.628317	0.904726	0.331615	0.945072		0	0
PF3D7_1451800	sortilin	NaN	2.73783	NaN	1.59192	NaN	NaN	0.122474	0.291521	0.144699	0.0357123	-0.363178	2.0052	NaN	2.1497	NaN	0.353026	0.285343	-0.475189	-0.316816	-0.269392	0.107822	0.23511		1	0.317311	1	0.601733	1	1	0.395576	0.546827	0.834257	1	0.0890312	0.315965	1	0.234943	1	0.841854	0.725866	0.110681	0.782109	0.877403	0.901007	0.856277		0	0
PF3D7_1452000	rhoptry neck protein 2	NaN	NaN	NaN	NaN	NaN	NaN	NaN	NaN	-0.17441	0.0835386	0.815821	0.140348	NaN	0.349309	0.27035	0.161992	-0.231684	-0.182819	-0.518102	NaN	-0.31955	-0.666575		1	1	1	1	1	1	1	1	0.833004	0.957459	0.801737	0.317311	1	0.78593	0.98124	0.766198	0.323279	0.472375	0.636532	1	0.637811	0.265264		0	0
PF3D7_1452700	U1 snRNA associated protein, putative	NaN	NaN	NaN	NaN	NaN	NaN	NaN	NaN	NaN	0.0168039	NaN	0.552029	-0.167961	NaN	NaN	NaN	NaN	NaN	0.741143	0.693738	NaN	NaN		1	1	1	1	1	1	1	1	1	0.979035	1	0.902003	0.410465	1	1	1	1	1	0.375025	0.12781	1	1		0	0
PF3D7_1453000	conserved Plasmodium protein, unknown function	NaN	NaN	NaN	NaN	NaN	NaN	NaN	NaN	1.95684	0.928759	NaN	NaN	NaN	NaN	NaN	NaN	NaN	NaN	NaN	NaN	NaN	NaN		1	1	1	1	1	1	1	1	0.0196339	0.319229	1	1	1	1	1	1	1	1	1	1	1	1		0	1
PF3D7_1456500	conserved Plasmodium protein, unknown function	2.16008	2.12526	2.87123	NaN	0.866314	0.909282	0.00762616	0.936911	0.219215	0.440107	0.426533	0.27364	0.371949	0.628252	NaN	0.508711	0.41846	0.325702	0.62293	-0.0478175	0.699996	0.971374		0.409393	0.659302	0.692384	1	0.592781	0.847086	0.528092	0.0758071	0.766783	0.651965	0.966257	0.473933	0.870278	0.906829	1	0.56578	0.520909	0.566669	0.452294	0.638996	0.311272	0.182196		0	1
PF3D7_1457700	large ribosomal subunit nuclear export factor, putative	NaN	NaN	NaN	NaN	NaN	NaN	NaN	NaN	NaN	NaN	NaN	NaN	NaN	NaN	NaN	NaN	-0.464325	0.138045	0.738811	-0.192825	-0.49716	0.475335		1	1	1	1	1	1	1	1	1	1	1	1	1	1	1	1	0.102731	0.862658	0.376466	0.792506	0.475529	0.577336		0	0
PF3D7_1459400	conserved Plasmodium protein, unknown function	0.910963	1.58896	NaN	NaN	NaN	NaN	NaN	NaN	-1.39149	-0.293135	NaN	NaN	NaN	NaN	NaN	NaN	NaN	NaN	NaN	NaN	NaN	NaN		0.503602	0.940375	1	1	1	1	1	1	0.0417311	0.647655	1	1	1	1	1	1	1	1	1	1	1	1		0	0
PF3D7_1460300	60S ribosomal protein L29, putative	0.914488	0.719281	2.54089	2.09431	NaN	NaN	-0.335189	-0.0302654	-0.037799	-0.205267	0.543001	0.40072	0.754203	0.403637	0.0760118	-0.09815	0.066537	-0.132906	-0.00166007	-0.79859	0.00834347	-0.193456		0.506774	0.194993	0.930329	0.913923	1	1	0.977294	0.985912	0.995239	0.737696	0.94776	0.656019	0.849579	0.888194	0.539993	0.311242	0.871164	0.569369	0.971565	0.436439	0.981961	0.657418		0	0
PF3D7_1460500	conserved Plasmodium protein, unknown function	NaN	NaN	NaN	NaN	NaN	NaN	NaN	0.673946	1.58847	1.965	0.678072	0.279809	0.546759	0.845961	0.102994	-0.0396999	NaN	NaN	1.76787	1.09477	1.45333	1.04139		1	1	1	1	1	1	1	0.194426	0.0572362	0.0314138	0.874931	0.482085	0.974944	0.78697	0.595417	0.394264	1	1	0.0390176	0.0363816	0.0321577	0.148836		0	2
PF3D7_1460700	60S ribosomal protein L27	0.653519	2.08694	2.37879	1.83583	0.949199	0.145541	-0.408263	0.115738	-0.222397	-0.19711	0.0661237	0.345968	0.192952	0.414211	0.282736	0.119025	-0.0436013	0.141032	0.0651587	-0.915406	-0.039177	0.0766454		0.302352	0.684816	0.934522	0.849467	0.691391	0.232905	0.832772	0.777156	0.777314	0.746264	0.42424	0.574091	0.702431	0.908371	0.990543	0.677782	0.640447	0.857656	0.910634	0.320055	0.930226	0.951627		0	0
PF3D7_1461300	40S ribosomal protein S28e, putative	1.50731	1.87239	1.8709	0.920707	1.2275	0.618694	-0.430451	-0.893051	-0.5944	-1.47617	0.686792	0.400206	-0.277272	-0.523662	NaN	-1.34375	-0.582318	-1.2649	-1.41812	-0.905351	-0.345125	-1.12862		0.897041	0.833608	0.488776	0.151052	0.97253	0.800527	0.789764	0.177479	0.400495	0.0356256	0.870259	0.655228	0.338742	0.0174674	1	9.10389e-06	0.0501838	7.41133e-05	0.177385	0.329192	0.613056	0.0769107		0	0
PF3D7_1463200	replication factor C subunit 3, putative	NaN	NaN	NaN	NaN	NaN	NaN	NaN	NaN	NaN	0.0821635	NaN	0.499585	NaN	0.833439	NaN	NaN	NaN	NaN	NaN	NaN	NaN	NaN		1	1	1	1	1	1	1	1	1	0.958681	1	0.814336	1	0.793757	1	1	1	1	1	1	1	1		0	0
PF3D7_1464000	YL1 nuclear protein, putative	NaN	-0.720191	NaN	3.61851	NaN	NaN	0.598746	NaN	NaN	0.314553	2.68587	1.06468	3.48993	NaN	NaN	0.870176	NaN	NaN	0.416732	NaN	NaN	NaN		1	0.000909385	1	0.135805	1	1	0.0790555	1	1	0.7558	0.12772	0.743766	0.0228116	1	1	0.148635	1	1	0.606388	1	1	1		0	1
PF3D7_1464900	ATP-dependent zinc metalloprotease FTSH, putative	NaN	NaN	NaN	NaN	-0.497669	NaN	-0.422868	-0.167101	-0.13957	-0.458802	0.26135	0.329033	0.0935602	-0.167101	0.249021	-0.0139266	0.120485	-0.100843	-0.228571	-0.0619835	0.139862	0.367713		1	1	1	1	0.00505967	1	0.804397	0.840734	0.873985	0.491918	0.697163	0.549768	0.614615	0.129294	0.929724	0.434776	0.989757	0.636316	0.848798	0.65345	0.863088	0.697456		0	0
PF3D7_1465900	40S ribosomal protein S3	2.2803	2.34542	2.91376	2.57648	3.20667	1.94647	0.422018	0.301906	0.439995	0.446148	1.58516	1.45819	1.84286	1.55839	1.86845	1.83671	1.48249	1.4476	0.583808	0.391607	0.578214	0.388016		0.340557	0.520986	0.663345	0.585238	0.0791773	0.156606	0.155675	0.534339	0.578645	0.647116	0.438683	0.542081	0.307669	0.44035	4.71897e-05	0.000162633	0.0029734	0.0030349	0.479721	0.274178	0.406593	0.674085		1	0
PF3D7_1466400	AP2 domain transcription factor AP2-SP	2.09778	0.591571	3.30255	2.92073	NaN	NaN	NaN	NaN	0.638305	1.07203	1.9062	2.91094	2.37039	2.65227	NaN	NaN	NaN	NaN	-0.675304	0.27343	NaN	0.935338		0.448106	0.14014	0.424855	0.390764	1	1	1	1	0.43081	0.247748	0.320807	0.0981898	0.154868	0.123221	1	1	1	1	0.531569	0.354669	1	0.201393		0	0
PF3D7_1466700	60S ribosome subunit biogenesis protein NIP7, putative	NaN	NaN	NaN	NaN	NaN	NaN	NaN	NaN	NaN	NaN	NaN	NaN	NaN	NaN	NaN	NaN	NaN	NaN	NaN	NaN	NaN	NaN		1	1	1	1	1	1	1	1	1	1	1	1	1	1	1	1	1	1	1	1	1	1		0	0
PF3D7_1466800	conserved Plasmodium protein, unknown function	NaN	NaN	NaN	NaN	NaN	NaN	NaN	NaN	0.68455	NaN	NaN	NaN	NaN	NaN	NaN	NaN	NaN	NaN	0.0313951	-0.275842	0.364909	NaN		1	1	1	1	1	1	1	1	0.399783	1	1	1	1	1	1	1	1	1	0.941379	0.884634	0.610066	1		0	0
PF3D7_1467600	conserved Plasmodium protein, unknown function	NaN	NaN	NaN	NaN	NaN	NaN	NaN	NaN	0.0908535	-0.0518593	0.370945	NaN	0.389567	0.589094	NaN	NaN	0.154065	-0.444985	-0.457336	NaN	-0.0107011	-0.0356239		1	1	1	1	1	1	1	1	0.883817	0.903133	0.873648	1	0.887257	0.928698	1	1	0.949497	0.132429	0.679322	1	0.961206	0.826039		0	0
PF3D7_1468100	conserved Plasmodium protein, unknown function	2.17236	1.83717	2.73983	2.56619	1.92581	1.2329	-0.10698	0.545192	0.465609	0.448174	0.605874	0.682928	0.941707	0.582728	0.134352	0.33774	-0.153768	-0.0153548	0.306262	0.0481287	0.585059	0.470409		0.402005	0.85878	0.784834	0.591675	0.521086	0.565516	0.679787	0.287518	0.558288	0.645493	0.913768	0.95811	0.739368	0.932259	0.662901	0.870734	0.440087	0.828549	0.697566	0.54489	0.400813	0.582617		0	0
PF3D7_1472200	histone deacetylase, putative	3.28648	3.76252	4.91629	NaN	0.658097	1.54722	-0.139411	0.114379	0.986447	1.12196	1.92235	2.52002	2.30728	1.88294	NaN	NaN	-0.553278	-0.0842003	0.790772	0.0297059	0.439251	0.44336		0.0428462	0.0529556	0.0212464	1	0.378269	0.344398	0.725575	0.779051	0.231749	0.225695	0.315481	0.169826	0.169316	0.317311	1	1	0.0603806	0.672323	0.345176	0.562415	0.534283	0.612007		3	0
PF3D7_1473200	DnaJ protein, putative	NaN	1.24496	NaN	NaN	NaN	NaN	NaN	NaN	-0.102481	-0.277509	0.61617	0.433604	1.16485	NaN	0.459117	0.075444	NaN	NaN	0.467801	-0.802566	0.430499	-0.0469799		1	0.576962	1	1	1	1	1	1	0.917983	0.663341	0.908214	0.707382	0.615025	1	0.643259	0.59243	1	1	0.56612	0.432116	0.542952	0.813527		0	0
PF3D7_1473700	nucleoporin NUP116/NSP116, putative	NaN	3.51711	3.52507	NaN	NaN	NaN	NaN	NaN	NaN	NaN	2.25544	2.93567	2.29904	3.12595	NaN	4.03772	NaN	NaN	NaN	NaN	0.106214	0.409048		1	0.0870283	0.314597	1	1	1	1	1	1	1	0.218561	0.0946292	0.171275	0.0608287	1	1.20029e-19	1	1	1	1	0.902916	0.650201		1	0
PF3D7_1475600	bromodomain protein, putative	NaN	2.54549	2.8678	NaN	NaN	NaN	NaN	NaN	NaN	NaN	3.33928	1.10064	2.02677	2.24475	NaN	0.563284	NaN	-0.0629506	0.329181	-1.1908	NaN	NaN		1	0.40969	0.69475	1	1	1	1	1	1	1	0.049112	0.724302	0.245879	0.209618	1	0.480412	1	0.719404	0.67823	0.132616	1	1		0	0
PF3D7_1476500	probable protein, unknown function	NaN	NaN	NaN	NaN	NaN	NaN	NaN	NaN	NaN	NaN	NaN	NaN	NaN	NaN	NaN	NaN	NaN	NaN	NaN	NaN	NaN	NaN		1	1	1	1	1	1	1	1	1	1	1	1	1	1	1	1	1	1	1	1	1	1		0	0
[truncated: 55 more columns]
