# Supplementary material for: Epigenetic reader complexes of the human malaria parasite, Plasmodium falciparum
Source: Nucleic Acids Res. 2019 Nov 15;47(22):11574–88. doi: 10.1093/nar/gkz1044 (PMC7145593; doi:10.1093/nar/gkz1044)
Supplement: gkz1044_Supplemental_Files [file gkz1044_supplemental_files.zip › Supplementary_Table_S4.xlsx]

## Sheet: Explanatory notes
Supplementary_Table S4: Mass-spectrometry data for GFP- and HA-IP of putative reader proteins and interactors
For most sheets the following information is included:
Protein ID
Descriptipon of protein products
normalized log2 GFP/BABcontrol or HA/IgGcontrol ratio’s per experiment
(two-sided significance B-values)
the number of times an interactor was found as significantly enriched (FDR<10%) per bait
scoring of proteins as significantly enriched (FDR<10%) at least 2 out of 4 or 6 reactions for any of the baits
(Max Quant score for protein identification)
(the summed log10 intensity for all peptides identified for this proteins in the dataset)
(the number of proteins belonging to a protein group and the protein ID(s) for this protein group)
(the number of peptides and unique peptides identified for the protein (group) in the entire dataset as well as specified per experiment)
Number of peptide
Number of uniques peptides
Table_S4A: Quantitative GFP- and HA-IP results of proteins significantly enriched with FDR<10% in at least 2 out of 4 (or 6) experiments for any of the baits. Significantly enriched proteins (FDR<10%) in at least 2 out of 4 reactions for the GFP- or HA-negative controls were excluded from the list.
Table_S4B: Quantitative MS/MS results of all proteins identified in the putative reader proteins and interactor GFP- and HA-IP dataset with selection for proteins identified by at least 2 peptides in the dataset.
Table_S4C: Quantitative MS/MS results of all proteins identified in the putative reader proteins and interactor GFP- and HA-IP dataset with selection for proteins identified by at least 1 unique peptide in the dataset.

## Sheet: Table_S4A_SignificantlyEnriched
Protein IDs	Name	protein product	detected in fraction 1 exclusively	# TMDs	SP	PEXEL	heterochromatic genes [REF 3]	Food vacuole proteome [REF 4]	Maurer's clefts proteome [REF 5]	Filtered	fraction 1	fraction 1 excl.	fraction 2	fraction 2 excl.	fraction 3	fraction 3 excl.	fraction 4	fraction 4 excl.	fraction 5	fraction 5 excl.	fractions 2-5	fractions 2-5 excl.	unique in any fraction	log2 Ratio GFP/BAB normalized BDP1gfp1	log2 Ratio GFP/BAB normalized BDP1gfp2	log2 Ratio GFP/BAB normalized BDP1gfp3	log2 Ratio GFP/BAB normalized BDP1gfp4	log2 Ratio HA/IgG normalized BDP2ha1	log2 Ratio HA/IgG normalized BDP2ha2	log2 Ratio HA/IgG normalized BDP2ha3	log2 Ratio HA/IgG normalized BDP2ha4	log2 Ratio GFP/BAB normalized BDP4gfp1	log2 Ratio GFP/BAB normalized BDP4gfp2	log2 Ratio GFP/BAB normalized BDP4gfp3	log2 Ratio GFP/BAB normalized BDP4gfp4	log2 Ratio GFP/BAB normalized TAF1gfp1	log2 Ratio GFP/BAB normalized TAF1gfp2	log2 Ratio GFP/BAB normalized TAF1gfp3	log2 Ratio GFP/BAB normalized TAF1gfp4	log2 Ratio GFP/BAB normalized GFPcontrol1	log2 Ratio GFP/BAB normalized GFPcontrol2	log2 Ratio GFP/BAB normalized GFPcontrol3	log2 Ratio GFP/BAB normalized GFPcontrol4	log2 Ratio HA/IgG normalized HAcontrol1	log2 Ratio HA/IgG normalized HAcontrol2	log2 Ratio HA/IgG normalized HAcontrol3	log2 Ratio HA/IgG normalized HAcontrol4	log2 Ratio GFP/BAB normalized PF3D70306100gfp1	log2 Ratio GFP/BAB normalized PF3D70306100gfp2
PF3D7_0110500	PF3D7_0110500 (BDP3)	bromodomain protein, putative																	+	+	+	+	+	2.98068	1.52454	1.91873	-1.24324	0.257252	NaN	1.7111	1.55089	1.97717	NaN	1.59278	NaN	3.46087	2.85904	2.3781	3.59812	NaN	NaN	NaN	NaN	NaN	NaN	NaN	0.573682	2.28821	NaN
PF3D7_0212100	PF3D7_0212100	conserved Plasmodium protein, unknown function													+		+		+		+	+		2.51952	2.53358	2.04093	2.05992	0.0440444	1.25202	1.14333	1.62153	1.65352	1.93589	1.24367	2.28884	1.68352	1.33134	1.23419	2.06661	0.134484	1.06181	NaN	0.449572	0.446786	0.0493674	0.183455	0.0900964	2.77074	3.34577
PF3D7_0306100	PF3D7_0306100	conserved Plasmodium protein, unknown function																						1.81254	1.62616	3.14577	1.98137	2.12221	1.53738	2.85959	2.78309	3.26171	2.16728	6.57327	2.71416	NaN	0.189713	1.69077	0.624199	0.445727	-0.24987	NaN	NaN	0.250113	-1.24416	NaN	NaN	4.06039	3.46573
PF3D7_0320900	PF3D7_0320900 (H2A.Z)	histone H2A.Z																						3.02405	2.67853	2.63506	2.78866	1.50797	1.51387	2.72528	1.34824	0.600746	-0.133564	0.781905	0.011428	-0.467753	0.589789	0.342896	0.0733174	-0.0413281	-0.293724	0.188907	0.046474	-1.13176	-0.307195	-0.379263	0.269669	0.465504	0.972591
PF3D7_0407700	PF3D7_0407700	conserved Plasmodium protein, unknown function													+				+		+	+		3.64605	1.65763	3.17527	1.12516	NaN	NaN	NaN	NaN	NaN	NaN	NaN	NaN	NaN	NaN	NaN	NaN	NaN	NaN	NaN	NaN	NaN	NaN	NaN	NaN	NaN	3.66938
PF3D7_0505200	PF3D7_0505200 (ALP2b)	actin-like protein, putative																	+	+	+	+	+	5.44198	2.99781	2.75114	2.50431	NaN	NaN	1.71039	3.00973	5.38481	3.19601	8.20173	2.85684	0.680234	1.4572	NaN	0.711228	-0.411311	NaN	NaN	NaN	NaN	-0.0124972	NaN	NaN	10.1578	4.15503
PF3D7_0505800	PF3D7_0505800 (SUMO)	small ubiquitin-related modifier																	+	+	+	+	+	2.6808	-1.63687	2.33905	0.11713	0.175045	0.365072	0.982656	1.4387	1.65553	1.85444	1.29778	1.08899	-0.0859254	0.599156	NaN	-0.878294	NaN	-0.182438	NaN	NaN	NaN	NaN	-0.637536	-0.470511	1.81496	2.74169
PF3D7_0514900	PF3D7_0514900	conserved Plasmodium protein, unknown function																	+	+	+	+	+	1.034	2.55563	1.96971	1.48169	2.1502	2.6839	1.87821	NaN	3.46663	NaN	NaN	2.02058	4.84614	2.46522	2.06036	2.73293	NaN	NaN	NaN	NaN	NaN	NaN	NaN	0.766554	-5.56812	NaN
PF3D7_0522200	PF3D7_0522200 (TAF10)	transcription initiation factor TFIID subunit 10, putative																	+	+	+	+	+	2.13934	1.4946	1.60146	1.42868	NaN	0.850533	1.77239	NaN	NaN	NaN	NaN	NaN	2.79035	1.48338	5.72022	4.2711	NaN	NaN	NaN	NaN	NaN	NaN	NaN	NaN	1.48388	NaN
PF3D7_0611400	PF3D7_0611400 (SWIB)	SWIB/MDM2 domain-containing protein																	+	+	+	+	+	2.75598	2.49338	9.67023	2.48374	NaN	1.94131	3.19099	2.55106	9.71876	3.52186	11.5956	4.18516	0.687598	NaN	NaN	NaN	NaN	-0.803888	NaN	NaN	NaN	0.361528	-0.704865	0.741855	8.42937	3.94604
PF3D7_0619400	PF3D7_0619400 (cdc48)	cell division cycle protein 48 homologue, putative																						NaN	NaN	0.279531	NaN	NaN	3.3309	4.38674	NaN	NaN	NaN	NaN	0.675397	NaN	NaN	NaN	NaN	NaN	NaN	NaN	NaN	NaN	NaN	NaN	NaN	0.683831	NaN
PF3D7_0710200	PF3D7_0710200	conserved Plasmodium protein, unknown function																	+	+	+	+	+	2.71931	0.362362	8.12117	2.43823	1.8104	1.92462	2.27026	2.20883	1.29772	1.32067	0.916706	0.372449	0.849599	-0.56511	1.88823	5.30005	-0.47329	NaN	NaN	-0.410015	-0.151378	0.108425	0.194465	0.0952963	1.00547	2.3065
PF3D7_0724700	PF3D7_0724700 (TAF2)	conserved Plasmodium protein, unknown function																	+	+	+	+	+	4.03042	2.82204	1.215	1.10318	NaN	NaN	1.86239	1.21739	NaN	NaN	0.93191	NaN	2.71112	2.04103	2.52293	3.69962	NaN	NaN	NaN	NaN	NaN	NaN	NaN	NaN	1.61344	NaN
PF3D7_0809500	PF3D7_0809500 (NuA4)	histone acetyltransferase subunit NuA4, putative																						3.61977	NaN	0.513895	NaN	NaN	NaN	NaN	3.5558	NaN	NaN	NaN	NaN	NaN	NaN	NaN	NaN	NaN	NaN	NaN	NaN	NaN	NaN	NaN	NaN	NaN	NaN
PF3D7_0817300	PF3D7_0817300	conserved Plasmodium protein, unknown function																						2.97019	2.77103	1.4461	-0.690462	NaN	NaN	1.64552	1.169	1.72722	1.96883	1.54191	2.01188	1.87664	1.3211	1.36227	1.5272	NaN	-0.400538	NaN	NaN	0.382833	NaN	-0.990194	0.390151	3.9457	4.3835
PF3D7_0821700	PF3D7_0821700 (ribosomal)	60S ribosomal protein L22, putative																						1.14143	1.87039	0.0517201	NaN	NaN	-0.702303	2.37537	-1.37857	3.40925	NaN	3.19011	NaN	-1.4376	NaN	NaN	NaN	NaN	NaN	NaN	NaN	-1.28673	0.891563	NaN	NaN	1.05686	1.14851
PF3D7_0823300	PF3D7_0823300 (GCN5)	histone acetyltransferase GCN5													+				+		+	+		2.26469	2.23888	2.2693	1.8249	-0.0364223	0.388488	0.582845	0.997175	1.84431	1.883	2.71629	1.54878	0.265197	1.43979	0.942984	0.666989	-0.46917	0.310808	-0.543068	-0.208517	-0.083187	-0.289598	-0.0241498	0.0563712	2.61589	3.91348
PF3D7_0824800	PF3D7_0824800	conserved Plasmodium membrane protein, unknown function																	+	+	+	+	+	2.67193	0.507521	1.90018	2.49029	NaN	NaN	NaN	2.97132	NaN	NaN	NaN	NaN	2.26954	1.62393	2.94866	3.93722	NaN	NaN	NaN	NaN	NaN	NaN	-0.414922	NaN	1.9775	NaN
PF3D7_0919000	PF3D7_0919000 (NAPS)	nucleosome assembly protein																						2.03069	2.33054	1.89464	3.37183	0.0394191	0.706159	-1.11238	0.734755	1.57226	1.68168	2.36997	2.87769	0.477159	1.08027	0.305445	3.4866	0.406101	NaN	NaN	NaN	-0.0685439	-0.111165	0.818196	-0.446786	1.8127	2.54279
PF3D7_1007700	PF3D7_1007700 (AP2-I)	AP2 domain transcription factor, putative																	+	+	+	+	+	4.26731	3.90857	2.60623	3.42481	1.21866	1.19813	2.27271	2.35358	4.25376	4.84884	5.38764	4.70583	1.04649	1.02251	1.35654	1.19859	0.0882773	0.474432	NaN	0.181199	0.360982	0.241936	0.755999	0.510457	5.37754	6.69055
PF3D7_1017600	PF3D7_1017600	conserved Plasmodium protein, unknown function															+		+		+	+		3.4862	2.49777	1.21667	NaN	2.50444	-2.2991	3.52594	2.9916	2.14636	-0.412294	1.85459	0.0601115	0.358509	0.0944488	NaN	NaN	NaN	NaN	NaN	NaN	NaN	NaN	NaN	NaN	4.32445	NaN
PF3D7_1019700	PF3D7_1019700	conserved Plasmodium protein, unknown function											+						+		+	+		2.4197	1.59972	1.33004	1.98828	NaN	NaN	1.05082	0.871205	2.20483	1.36822	1.90431	0.613697	0.124593	0.214257	NaN	0.455218	-0.00161668	NaN	0.121811	0.0786856	0.503451	-0.864889	0.325617	-0.312665	4.05736	3.03292
PF3D7_1023900	PF3D7_1023900 (CHD1)	chromodomain-helicase-DNA-binding protein 1 homolog, putative											+						+		+	+		4.58256	4.40467	3.46793	3.70033	1.35236	1.34498	2.60942	2.5541	4.52431	4.16432	4.9388	4.17316	0.891964	0.712008	1.16253	1.16146	0.312084	0.194708	0.0144981	0.121235	0.0639171	-0.165944	0.16092	0.166616	5.3809	5.8638
PF3D7_1032700	PF3D7_1032700	conserved Plasmodium protein, unknown function											+		+		+		+		+	+		4.01176	0.667424	2.587	0.446404	2.10973	2.13536	2.15937	2.76004	NaN	NaN	NaN	NaN	3.64651	-2.71539	5.11182	3.42107	-0.119495	NaN	NaN	NaN	NaN	NaN	-0.276048	NaN	NaN	NaN
PF3D7_1033700	PF3D7_1033700 (BDP1)	bromodomain protein 1													+		+		+		+	+		11.7953	5.49974	9.91897	6.45229	6.40652	5.86498	7.62885	6.58284	2.80027	2.37752	3.09621	2.51317	2.16008	1.76876	2.1804	2.17742	-0.299507	0.271705	NaN	0.230584	0.475189	-0.193204	-0.589854	-0.285935	3.79452	3.92461
PF3D7_1118600	PF3D7_1118600 (MYST)	histone acetyltransferase													+				+		+	+		2.26541	2.28912	2.71211	1.76302	NaN	NaN	3.40259	4.15959	1.41986	NaN	NaN	1.5245	NaN	NaN	NaN	NaN	NaN	NaN	NaN	NaN	NaN	NaN	NaN	NaN	-1.65899	NaN
PF3D7_1124300	PF3D7_1124300	conserved Plasmodium protein, unknown function																	+	+	+	+	+	9.84736	7.33498	6.09107	3.98149	7.09814	5.77091	6.83314	6.81376	2.43045	2.83939	2.8063	3.00358	1.76935	2.46889	2.08246	1.88555	0.224781	-0.148088	NaN	0.0544672	0.372952	NaN	0.00432164	-0.0980152	3.45773	4.18154
PF3D7_1128000	PF3D7_1128000	conserved Plasmodium protein, unknown function									+		+				+		+		+			8.36102	3.43864	2.11487	2.45308	1.29355	3.05194	3.20617	2.62798	0.282855	4.56013	9.94232	3.2492	0.922959	0.293942	2.20517	1.39821	NaN	0.448883	0.15069	NaN	0.137766	NaN	0.24732	0.242652	5.4872	4.31867
PF3D7_1138800	PF3D7_1138800 (TAF5)	WD repeat-containing protein, putative									+		+		+						+			3.61953	1.87519	2.0812	1.81157	NaN	-0.198745	1.59894	1.59322	NaN	1.40251	0.956057	0.294438	2.8677	2.07826	2.77888	3.35689	NaN	NaN	NaN	NaN	NaN	NaN	NaN	0.234482	2.71101	0.833336
PF3D7_1205800	PF3D7_1205800 (HMGB3)	high mobility group protein B3, putative											+						+		+	+		2.14636	1.0505	3.72028	2.01299	0.841973	1.40335	3.07272	2.89615	4.46231	3.79202	6.03287	4.8903	0.479334	0.467913	2.1041	2.54675	-0.580116	NaN	NaN	NaN	-0.479351	0.0544223	-0.506537	0.0870896	5.35318	3.56803
PF3D7_1212900	PF3D7_1212900 (BDP2)	bromodomain protein 2, putative		12									+						+		+	+		10.0298	3.52886	5.32726	5.21936	6.57017	5.16872	7.60147	7.59576	2.73656	2.96106	2.7264	2.66164	1.92368	1.37015	2.37148	2.2037	0.702303	0.346903	-0.27652	NaN	0.614286	-0.502534	0.212134	0.0480691	3.88548	3.8573
PF3D7_1220900	PF3D7_1220900 (HP1)	heterochromatin protein 1									+		+				+		+		+			2.16572	2.70087	1.85479	1.32348	0.818523	0.444714	0.907352	1.03463	0.337654	-0.0736831	0.0641931	-0.400538	-0.184851	-0.0781998	-0.10149	0.52901	0.229957	-0.0450235	0.536053	-0.051024	0.0583859	-0.0977456	-0.258356	0.477161	0.444137	0.68022
PF3D7_1225200	PF3D7_1225200	conserved Plasmodium protein, unknown function													+		+		+		+	+		8.86307	3.97191	2.93015	2.57209	1.52442	1.07239	3.83986	2.75302	8.20926	2.56824	9.04993	4.9843	0.708584	0.98756	NaN	NaN	NaN	NaN	NaN	0.461363	2.01999	-0.300417	-0.104961	0.291928	9.21181	4.11149
PF3D7_1234100	PF3D7_1234100 (TAF1)	bromodomain protein, putative																						2.90169	1.60832	2.19582	2.50521	1.86076	NaN	0.518535	2.46881	1.74975	NaN	1.0827	NaN	3.52569	2.53157	3.57277	4.20073	NaN	NaN	NaN	NaN	NaN	NaN	-0.108767	NaN	NaN	2.31143
PF3D7_1234800	PF3D7_1234800 (SF3B3)	splicing factor 3B subunit 3, putative									+		+		+				+		+			2.30979	2.78399	2.04051	2.72499	NaN	1.12318	1.85758	1.42655	NaN	2.10948	NaN	2.02638	3.14898	2.48536	3.31413	2.0245	NaN	NaN	NaN	NaN	NaN	-0.500904	0.522056	0.716315	0.669843	NaN
PF3D7_1245100	PF3D7_1245100 (KLP8)	kinesin-13, putative																						1.05908	NaN	NaN	NaN	NaN	NaN	NaN	8.62688	NaN	2.64314	NaN	0.626825	0.785843	NaN	NaN	NaN	NaN	NaN	NaN	NaN	0.0662615	0.0169061	NaN	0.12224	NaN	NaN
PF3D7_1251800	PF3D7_1251800	conserved Plasmodium protein, unknown function																	+	+	+	+	+	2.08963	0.520521	1.97904	1.92232	NaN	NaN	NaN	1.9568	NaN	NaN	NaN	NaN	3.22648	2.24907	4.34682	4.9224	NaN	NaN	NaN	NaN	NaN	NaN	-0.118304	NaN	NaN	NaN
PF3D7_1303800	PF3D7_1303800	conserved Plasmodium protein, unknown function															+		+		+	+		2.74489	2.238	-0.38432	2.05877	NaN	NaN	NaN	NaN	2.60125	NaN	1.59077	NaN	NaN	NaN	NaN	NaN	NaN	NaN	NaN	NaN	NaN	NaN	0.459851	NaN	0.82855	2.98222
PF3D7_1316900	PF3D7_1316900	conserved Plasmodium protein, unknown function													+		+		+		+	+		3.4907	3.34596	2.55351	2.85757	NaN	1.47081	2.73918	3.11529	3.20672	0.266594	2.3104	1.57497	NaN	NaN	NaN	1.51961	NaN	NaN	NaN	NaN	NaN	NaN	NaN	NaN	2.72093	2.04287
PF3D7_1329600	PF3D7_1329600	conserved Plasmodium protein, unknown function											+		+		+		+		+	+		4.89249	3.3771	2.01293	1.47995	1.90835	1.1151	3.29998	2.63254	3.70653	3.31358	5.86876	3.51041	NaN	NaN	0.755229	NaN	0.248656	NaN	NaN	NaN	NaN	2.87334	NaN	NaN	7.92523	4.89351
PF3D7_1355800	PF3D7_1355800 (SF3B5)	splicing factor 3B subunit 5, putative											+		+		+		+		+	+		2.47576	1.85022	2.3737	1.6647	NaN	NaN	NaN	1.71748	NaN	-1.74541	NaN	NaN	4.05589	1.71771	0.41792	2.76072	-0.0679993	-0.666848	NaN	NaN	-0.311363	NaN	NaN	-0.32987	-0.619381	-0.906968
PF3D7_1361200	PF3D7_1361200	conserved Plasmodium protein, unknown function											+						+		+	+		1.87625	2.33927	1.52657	0.763416	NaN	1.15457	1.45381	2.5575	0.951588	NaN	1.35462	0.534245	3.38736	2.10942	3.56779	2.00828	NaN	NaN	NaN	NaN	NaN	NaN	NaN	NaN	NaN	NaN
PF3D7_1417600	PF3D7_1417600	conserved Plasmodium protein, unknown function											+						+		+	+		2.24108	2.77113	1.74455	2.4467	-0.371796	1.15743	0.139731	2.39722	2.45093	2.10321	1.78283	2.78936	0.376957	0.950815	NaN	NaN	NaN	NaN	NaN	NaN	0.793771	NaN	-0.966376	0.827359	3.08468	4.01931
PF3D7_1419200	PF3D7_1419200	thioredoxin-like protein, putative																	+	+	+	+	+	NaN	NaN	1.28274	NaN	NaN	NaN	NaN	-0.181802	NaN	2.56294	NaN	2.95892	-0.299117	-3.10725	NaN	NaN	NaN	NaN	NaN	NaN	0.70611	0.397011	NaN	NaN	0.597507	0.41252
PF3D7_1425900	PF3D7_1425900	conserved Plasmodium protein, unknown function			+					+	+				+		+		+		+			2.08892	NaN	2.68417	2.82164	NaN	NaN	1.31557	NaN	NaN	NaN	3.22415	6.07106	NaN	4.86182	NaN	4.54258	NaN	NaN	NaN	NaN	-1.01263	NaN	NaN	NaN	3.08957	NaN
PF3D7_1433400	PF3D7_1433400 (PHD2)	conserved Plasmodium membrane protein, unknown function																	+	+	+	+	+	6.42334	1.77695	0.763157	1.94181	-0.0867219	0.624822	-0.158671	0.821687	1.46441	2.02944	1.24476	1.65358	0.797345	1.00335	0.0750534	1.08476	NaN	1.06444	NaN	-0.148869	1.00985	-0.501414	-0.0230646	-0.119423	2.15222	1.75176
PF3D7_1449500	PF3D7_1449500 (ApiAP2)	AP2 domain transcription factor, putative																						0.818523	1.86823	1.26099	1.96979	1.34164	1.68325	1.70761	0.477181	0.602077	0.583787	1.28357	1.28258	0.372952	1.3565	0.451224	NaN	NaN	NaN	-0.13253	1.38934	0.474981	0.828102	0.95442	1.21622	2.20377	2.05595
PF3D7_1450500	PF3D7_1450500	conserved Plasmodium protein, unknown function								+	+		+						+		+			1.62293	1.29082	2.99335	-0.29066	NaN	NaN	NaN	NaN	NaN	NaN	NaN	NaN	NaN	NaN	NaN	NaN	NaN	NaN	NaN	NaN	NaN	NaN	NaN	NaN	NaN	NaN
PF3D7_1451200	PF3D7_1451200	conserved Plasmodium protein, unknown function															+	+			+	+	+	8.62688	3.16942	4.67242	0.179891	4.49665	3.55222	3.49685	2.53885	1.06012	0.0644347	1.09065	0.825952	0.164529	NaN	NaN	-1.00461	NaN	NaN	NaN	NaN	NaN	-0.427177	NaN	0.0279544	1.7395	NaN
PF3D7_1475600	PF3D7_1475600 (BDP4)	bromodomain protein, putative																						3.60478	3.19773	3.01543	4.25368	1.58501	1.39108	3.13292	1.75497	9.22793	3.74476	7.69738	3.34759	NaN	NaN	3.75393	0.947222	NaN	0.563284	NaN	NaN	NaN	0.208628	NaN	NaN	8.99155	3.77533
PF3D7_1476500	PF3D7_1476500	probable protein, unknown function									+		+				+		+		+			NaN	NaN	NaN	NaN	NaN	NaN	2.48166	5.64645	NaN	NaN	NaN	NaN	NaN	NaN	NaN	NaN	NaN	NaN	NaN	NaN	NaN	NaN	NaN	NaN	NaN	NaN
Legend:
underlined: epigenetic proteins or proteins expected to participate in epigenetic/transcription complexes (based on domains, homology to other organisms)
cytoplasmic or nuclear: ± if only 1 or 2 peptides identified by Oehring2012 and no previous literature evidence for localization ; √ if identified by 3 or more peptides in Oehring2012 or nuclear/cytoplasmic localization evident from previous literature
colour of significance collumns based on putative BDP-complexes as identified in BDP-complex heatmap
Literature:	Authors	Journal
Callebaut2005	Callebaut, I., Prat, K., Meurice, E., Mornon, J. P., Tomavo, S.	BMC Genomics
Jeffers2017	Jeffers, V., Yang, C., Huang, S., Sullivan, W. J., Jr.	Microbiology and Molecular Biology Reviews
Oehring2012	Oehring, S. C., Woodcroft, B. J., Moes, S., Wetzel, J., Dietz, O., Pulfer, A., Dekiwadia, C., Maeser, P., Flueck, C., Witmer, K., Brancucci, N. M., Niederwieser, I., Jenoe, P., Ralph, S. A., Voss, T. S.	Genome Biol
Santos2017	Santos, J. M., Josling, G., Ross, P., Joshi, P., Orchard, L., Campbell, T., Schieler, A., Cristea, I. M., Llinas, M.	Cell Host & Microbe
Spork2009	Spork, S., Hiss, J. A., Mandel, K., Sommer, M., Kooij, T. W., Chu, T., Schneider, G., Maier, U. G., Przyborski, J. M.	Eukaryotic Cell
[truncated: 31 more columns]

## Sheet: Table_S4B_>1peptide
Protein IDs	protein product	log2 Ratio GFP/BAB normalized BDP1gfp1	log2 Ratio GFP/BAB normalized BDP1gfp2	log2 Ratio GFP/BAB normalized BDP1gfp3	log2 Ratio GFP/BAB normalized BDP1gfp4	log2 Ratio HA/IgG normalized BDP2ha1	log2 Ratio HA/IgG normalized BDP2ha2	log2 Ratio HA/IgG normalized BDP2ha3	log2 Ratio HA/IgG normalized BDP2ha4	log2 Ratio GFP/BAB normalized BDP4gfp1	log2 Ratio GFP/BAB normalized BDP4gfp2	log2 Ratio GFP/BAB normalized BDP4gfp3	log2 Ratio GFP/BAB normalized BDP4gfp4	log2 Ratio GFP/BAB normalized TAF1gfp1	log2 Ratio GFP/BAB normalized TAF1gfp2	log2 Ratio GFP/BAB normalized TAF1gfp3	log2 Ratio GFP/BAB normalized TAF1gfp4	log2 Ratio GFP/BAB normalized GFPcontrol1	log2 Ratio GFP/BAB normalized GFPcontrol2	log2 Ratio GFP/BAB normalized GFPcontrol3	log2 Ratio GFP/BAB normalized GFPcontrol4	log2 Ratio HA/IgG normalized HAcontrol1	log2 Ratio HA/IgG normalized HAcontrol2	log2 Ratio HA/IgG normalized HAcontrol3	log2 Ratio HA/IgG normalized HAcontrol4	log2 Ratio GFP/BAB normalized PF3D70306100gfp1	log2 Ratio GFP/BAB normalized PF3D70306100gfp2	log2 Ratio GFP/BAB normalized PF3D70306100gfp3	log2 Ratio GFP/BAB normalized PF3D70306100gfp4	log2 Ratio GFP/BAB normalized PF3D71124300gfp1	log2 Ratio GFP/BAB normalized PF3D71124300gfp2	log2 Ratio GFP/BAB normalized PF3D71124300gfp3	log2 Ratio GFP/BAB normalized PF3D71124300gfp4	log2 Ratio GFP/BAB normalized PF3D71124300gfp5	log2 Ratio GFP/BAB normalized PF3D71124300gfp6	log2 Ratio GFP/BAB normalized PF3D71128000gfp1	log2 Ratio GFP/BAB normalized PF3D71128000gfp2	log2 Ratio GFP/BAB normalized PF3D71128000gfp3	log2 Ratio GFP/BAB normalized PF3D71128000gfp4	log2 Ratio GFP/BAB normalized PF3D71225200gfp1	log2 Ratio GFP/BAB normalized PF3D71225200gfp2	log2 Ratio GFP/BAB normalized PF3D71225200gfp3	log2 Ratio GFP/BAB normalized PF3D71225200gfp4	log2 Ratio GFP/BAB normalized PF3D71451200gfp1	log2 Ratio GFP/BAB normalized PF3D71451200gfp2	log2 Ratio GFP/BAB normalized PF3D71451200gfp3	log2 Ratio GFP/BAB normalized PF3D71451200gfp4		BDP1gfp1 Significance B (two-sided)
PF3D7_0710200	conserved Plasmodium protein, unknown function	2.71931	0.362362	8.12117	2.43823	1.8104	1.92462	2.27026	2.20883	1.29772	1.32067	0.916706	0.372449	0.849599	-0.56511	1.88823	5.30005	-0.47329	NaN	NaN	-0.410015	-0.151378	0.108425	0.194465	0.0952963	1.00547	2.3065	1.70867	NaN	2.68847	2.51763	2.7149	2.90985	3.28924	2.69806	NaN	NaN	NaN	NaN	-0.461859	NaN	0.935309	2.44285	1.96266	NaN	2.45238	4.74005		0.171372
PF3D7_1023900	chromodomain-helicase-DNA-binding protein 1 homolog, putative	4.58256	4.40467	3.46793	3.70033	1.35236	1.34498	2.60942	2.5541	4.52431	4.16432	4.9388	4.17316	0.891964	0.712008	1.16253	1.16146	0.312084	0.194708	0.0144981	0.121235	0.0639171	-0.165944	0.16092	0.166616	5.3809	5.8638	5.5663	6.41821	4.20711	3.7193	3.64016	3.2514	4.69872	3.14548	8.0398	3.6104	10.7618	4.01117	4.00423	4.19218	5.32012	5.47663	2.36477	1.66699	1.9045	2.22506		0.0103498
PF3D7_1128000	conserved Plasmodium protein, unknown function	8.36102	3.43864	2.11487	2.45308	1.29355	3.05194	3.20617	2.62798	0.282855	4.56013	9.94232	3.2492	0.922959	0.293942	2.20517	1.39821	NaN	0.448883	0.15069	NaN	0.137766	NaN	0.24732	0.242652	5.4872	4.31867	11.2772	4.48584	4.19369	2.17312	2.51349	2.45427	4.96763	2.75516	5.05146	4.2037	12.7441	4.12499	3.55766	3.78747	4.10744	4.10828	2.87371	NaN	1.44021	1.91148		6.05318e-07
PF3D7_1451200	conserved Plasmodium protein, unknown function	8.62688	3.16942	4.67242	0.179891	4.49665	3.55222	3.49685	2.53885	1.06012	0.0644347	1.09065	0.825952	0.164529	NaN	NaN	-1.00461	NaN	NaN	NaN	NaN	NaN	-0.427177	NaN	0.0279544	1.7395	NaN	2.68847	-0.426426	4.53674	4.62943	4.67559	4.08936	5.02246	0.860635	2.0676	NaN	NaN	1.64697	4.0291	NaN	1.59043	2.05319	4.30932	2.49062	5.29517	3.87413		2.46715e-07
PF3D7_1433400	conserved Plasmodium membrane protein, unknown function	6.42334	1.77695	0.763157	1.94181	-0.0867219	0.624822	-0.158671	0.821687	1.46441	2.02944	1.24476	1.65358	0.797345	1.00335	0.0750534	1.08476	NaN	1.06444	NaN	-0.148869	1.00985	-0.501414	-0.0230646	-0.119423	2.15222	1.75176	1.82591	2.82255	NaN	NaN	4.29234	NaN	0.726221	1.92374	3.10779	1.84928	2.88885	1.764	2.97301	1.79096	3.47054	0.203469	3.70399	2.79907	2.50843	3.35526		0.000179952
PF3D7_1008100	zinc finger protein, putative	1.65645	2.31387	1.24957	2.32438	-0.191739	0.61105	0.881273	1.3853	2.12892	1.22277	1.16395	0.902066	0.121148	0.305146	NaN	0.696213	NaN	NaN	-0.210029	0.0372067	-0.93727	-0.0485151	0.347326	0.500728	1.97754	1.97245	1.15088	3.02726	1.78325	-1.90327	NaN	NaN	4.48768	0.707477	1.72962	0.890947	NaN	1.66616	2.14473	2.05601	2.05262	3.83208	0.730662	1.78031	0.41997	3.64721		0.493028
PF3D7_1234100	bromodomain protein, putative	2.90169	1.60832	2.19582	2.50521	1.86076	NaN	0.518535	2.46881	1.74975	NaN	1.0827	NaN	3.52569	2.53157	3.57277	4.20073	NaN	NaN	NaN	NaN	NaN	NaN	-0.108767	NaN	NaN	2.31143	-0.330665	0.84019	5.95517	2.97551	4.58099	4.00035	7.29545	2.8138	NaN	3.34089	NaN	2.14778	1.33268	2.00364	-0.571965	1.26503	NaN	NaN	NaN	0.506291		0.137575
PF3D7_1212900	bromodomain protein 2, putative	10.0298	3.52886	5.32726	5.21936	6.57017	5.16872	7.60147	7.59576	2.73656	2.96106	2.7264	2.66164	1.92368	1.37015	2.37148	2.2037	0.702303	0.346903	-0.27652	NaN	0.614286	-0.502534	0.212134	0.0480691	3.88548	3.8573	3.91322	4.64707	4.98632	5.8535	6.55537	4.10559	11.4246	4.17556	3.96791	3.39038	5.73823	4.02955	2.9887	3.73243	3.45062	3.01753	4.00279	3.30986	2.42503	3.73568		1.35436e-09
PF3D7_0624600	SNF2 helicase, putative	1.33754	1.52342	1.28107	-0.995665	-0.226442	-0.559051	0.581207	0.404382	0.943209	0.853319	0.430071	0.266941	0.398132	0.00730407	0.4728	0.434403	0.513086	0.750834	0.291132	0.0764173	-0.215948	-0.321582	0.0973411	0.0881167	1.09356	1.67167	0.636636	1.41093	4.00675	2.02058	5.22705	1.56696	2.76311	2.05721	1.40811	1.98976	2.05804	1.84726	1.18599	-0.179638	2.24759	1.00775	1.56613	1.23637	1.40496	1.68511		0.630676
PF3D7_1221000	histone-lysine N-methyltransferase, H3 lysine-4 specific	1.69386	NaN	1.345	NaN	1.55065	1.73952	4.1196	3.32295	NaN	-0.140779	2.04806	-0.40719	0.225522	0.167539	0.0299829	NaN	NaN	-0.0870554	0.0461418	NaN	4.16446	4.09549	4.67305	2.91441	NaN	NaN	NaN	1.52878	NaN	NaN	NaN	NaN	NaN	NaN	NaN	NaN	NaN	NaN	NaN	NaN	NaN	NaN	1.54261	1.06374	1.63315	0.354427		0.478007
PF3D7_1205800	high mobility group protein B3, putative	2.14636	1.0505	3.72028	2.01299	0.841973	1.40335	3.07272	2.89615	4.46231	3.79202	6.03287	4.8903	0.479334	0.467913	2.1041	2.54675	-0.580116	NaN	NaN	NaN	-0.479351	0.0544223	-0.506537	0.0870896	5.35318	3.56803	2.11643	7.99858	3.00191	3.99215	6.25871	2.73658	4.74588	3.38944	5.0276	3.91215	4.68027	4.7893	8.13509	4.14668	5.77637	3.47655	1.64224	2.93038	4.43789	1.13172		0.317311
PF3D7_1007700	AP2 domain transcription factor, putative	4.26731	3.90857	2.60623	3.42481	1.21866	1.19813	2.27271	2.35358	4.25376	4.84884	5.38764	4.70583	1.04649	1.02251	1.35654	1.19859	0.0882773	0.474432	NaN	0.181199	0.360982	0.241936	0.755999	0.510457	5.37754	6.69055	3.56377	7.23562	4.2142	2.75731	4.66471	4.66918	4.80998	3.82233	5.16414	4.25578	4.04474	4.55711	5.56663	5.43584	6.06473	5.54517	2.34696	1.81904	1.11076	2.09474		0.0181989
PF3D7_1124300	conserved Plasmodium protein, unknown function	9.84736	7.33498	6.09107	3.98149	7.09814	5.77091	6.83314	6.81376	2.43045	2.83939	2.8063	3.00358	1.76935	2.46889	2.08246	1.88555	0.224781	-0.148088	NaN	0.0544672	0.372952	NaN	0.00432164	-0.0980152	3.45773	4.18154	3.27645	3.27746	4.18555	5.07987	5.35021	4.12948	8.9216	7.33087	2.57318	4.60581	4.26333	0.665478	NaN	2.56107	3.6133	2.3684	2.51506	4.23544	3.46493	4.25658		2.78717e-09
PF3D7_1033700	bromodomain protein 1	11.7953	5.49974	9.91897	6.45229	6.40652	5.86498	7.62885	6.58284	2.80027	2.37752	3.09621	2.51317	2.16008	1.76876	2.1804	2.17742	-0.299507	0.271705	NaN	0.230584	0.475189	-0.193204	-0.589854	-0.285935	3.79452	3.92461	2.73691	4.56812	9.90352	4.66011	9.74564	4.2437	5.26266	4.50927	3.4898	2.58554	3.7939	2.57742	2.99478	1.63084	3.60371	2.35071	3.14382	2.91256	5.47346	2.96556		6.28469e-13
PF3D7_1011800	PRE-binding protein	0.28629	0.5704	0.154454	0.0436013	-0.393899	-0.364348	-0.0601115	-0.112233	0.52306	0.123843	0.484499	0.159815	-0.280615	0.315576	0.254594	0.0250449	0.0922074	0.251195	-0.120718	-0.106348	-0.643834	-1.24762	-0.553405	-0.589284	-0.0336434	0.707501	0.662206	1.39043	3.54609	1.17046	1.48707	2.87366	1.84262	2.04365	1.13875	1.95618	1.83066	0.899372	1.49406	0.82718	0.921817	0.718308	1.15737	0.409029	0.0378742	0.564329		0.640057
PF3D7_1104200	chromatin remodeling protein	1.56496	1.93816	1.20783	0.961564	0.1995	0.2708	0.720979	0.768076	1.91617	1.50242	1.86084	1.28898	0.514198	-0.265317	0.548042	0.306752	0.20063	-0.0368901	1.27953	-0.214747	0.072586	-0.273337	0.228111	0.177735	2.30918	2.63326	2.11892	3.11004	2.85438	2.00277	2.64013	3.20823	3.24588	3.191	2.99751	3.84106	3.25899	1.38169	2.04492	2.31308	2.66332	2.07588	1.98112	2.20976	0.679964	1.6878		0.53081
PF3D7_1468100	conserved Plasmodium protein, unknown function	1.44297	1.63084	0.285935	0.968351	0.239398	0.230872	0.550802	0.751975	0.108892	-0.00317045	0.576764	0.287941	-0.0352096	-0.107554	0.350158	0.283808	0.134352	0.456583	-0.165159	-0.0160683	0.306262	-0.0207689	0.585059	0.439383	1.13881	1.3616	0.732747	1.42237	3.71787	1.41365	2.69602	2.23616	2.54161	2.74962	1.71888	1.46793	1.87428	1.32818	1.56866	0.852693	1.01678	1.27258	0.981926	0.670337	0.64284	0.997348		0.583379
PF3D7_0611400	SWIB/MDM2 domain-containing protein	2.75598	2.49338	9.67023	2.48374	NaN	1.94131	3.19099	2.55106	9.71876	3.52186	11.5956	4.18516	0.687598	NaN	NaN	NaN	NaN	-0.803888	NaN	NaN	NaN	0.361528	-0.704865	0.741855	8.42937	3.94604	8.97725	4.99751	4.01578	3.74416	3.69421	4.28833	1.28268	6.69381	4.19062	4.00961	3.94073	3.60788	5.62536	2.81472	4.62117	3.66988	NaN	2.75692	1.23057	1.85611		0.164121
PF3D7_0306100	conserved Plasmodium protein, unknown function	1.81254	1.62616	3.14577	1.98137	2.12221	1.53738	2.85959	2.78309	3.26171	2.16728	6.57327	2.71416	NaN	0.189713	1.69077	0.624199	0.445727	-0.24987	NaN	NaN	0.250113	-1.24416	NaN	NaN	4.06039	3.46573	9.60716	5.34198	5.07634	1.76444	3.02696	0.833105	6.19371	1.84856	5.14938	3.54458	4.23205	3.18482	4.75644	4.24018	6.08973	3.42286	NaN	0.753531	2.05207	6.64955		0.432042
PF3D7_0818900	heat shock protein 70	2.07488	2.39146	1.31092	1.09832	0.748633	0.488977	1.41148	1.14121	1.08038	1.02844	1.66088	0.877738	0.603692	0.583333	0.847917	0.74485	0.18053	0.332044	0.0371714	-0.146916	0.190172	-0.135535	0.589955	0.26642	1.21618	1.86981	1.96173	2.33148	3.86592	1.52812	3.65787	3.07582	2.38419	2.69041	2.47192	1.64733	2.66719	1.50291	2.76802	1.64525	1.78077	1.29545	1.54918	1.29555	0.796265	1.42989		0.340026
PF3D7_0513600	deoxyribodipyrimidine photo-lyase, putative	0.24306	0.60799	0.457647	-0.273934	-0.167669	0.0433486	-0.00118347	0.150561	0.0831111	0.167507	0.878294	0.13367	0.542605	0.0555763	0.462262	0.0212772	-0.0179867	0.190042	-0.231769	-0.146655	-0.0728014	-0.562084	-0.00686915	-0.176833	0.671112	0.833824	-0.0360672	0.665821	2.6442	0.835729	2.10903	1.05296	1.78517	2.51878	1.52206	0.583052	1.61466	1.10243	0.186627	0.609839	0.488309	1.19598	0.74373	0.759942	0.322736	0.344062		0.593006
PF3D7_0500800	mature parasite-infected erythrocyte surface antigen	0.316146	0.301426	-0.115332	-0.741143	0.0201999	0.204366	0.0441843	0.421631	-0.101397	-0.608241	0.122606	-0.389347	0.487795	-0.49252	0.30229	-0.162984	-0.277027	0.259323	-0.205563	-0.446362	-0.236962	-0.517225	0.063779	0.105178	0.0942361	0.319586	0.454492	0.598282	1.68037	0.115254	1.70093	NaN	1.24993	2.13264	1.02361	0.522489	0.896466	0.186196	-0.138378	2.07564	0.203013	0.434227	-0.284423	1.48128	-0.438288	0.0515038		0.673434
PF3D7_1036900	conserved Plasmodium protein, unknown function	0.473839	0.773985	-0.0431999	0.778828	-0.446207	-0.172743	-0.127857	0.303045	0.348686	0.332517	0.323543	0.21969	-0.254806	-0.213129	-0.282632	0.33348	0.217603	0.334298	0.0483758	0.180839	-0.110776	-0.305445	-0.0155638	0.0995718	0.69724	0.993637	1.0706	1.38968	2.55979	-0.126312	1.40817	1.12092	0.977829	1.65068	0.922807	1.88539	2.60609	1.2191	1.59024	1.10116	0.907121	0.899238	1.01892	0.647852	0.434028	0.754334		0.859094
PF3D7_1225200	conserved Plasmodium protein, unknown function	8.86307	3.97191	2.93015	2.57209	1.52442	1.07239	3.83986	2.75302	8.20926	2.56824	9.04993	4.9843	0.708584	0.98756	NaN	NaN	NaN	NaN	NaN	0.461363	2.01999	-0.300417	-0.104961	0.291928	9.21181	4.11149	8.02048	5.31749	3.05745	3.23406	NaN	3.01427	4.11345	2.77873	3.96338	3.92461	4.90876	3.83877	3.91169	5.13776	6.09208	5.25242	1.59531	0.734179	1.94983	1.74483		1.08545e-07
PF3D7_0110500	bromodomain protein, putative	2.98068	1.52454	1.91873	-1.24324	0.257252	NaN	1.7111	1.55089	1.97717	NaN	1.59278	NaN	3.46087	2.85904	2.3781	3.59812	NaN	NaN	NaN	NaN	NaN	NaN	NaN	0.573682	2.28821	NaN	2.23766	-0.568908	2.35024	3.11779	2.60805	3.25291	2.89206	2.294	-0.043185	1.80475	2.31325	2.90628	2.04467	-0.79859	1.18199	2.18069	2.38874	1.10566	2.11866	2.51383		0.124638
PF3D7_0724700	conserved Plasmodium protein, unknown function	4.03042	2.82204	1.215	1.10318	NaN	NaN	1.86239	1.21739	NaN	NaN	0.93191	NaN	2.71112	2.04103	2.52293	3.69962	NaN	NaN	NaN	NaN	NaN	NaN	NaN	NaN	1.61344	NaN	2.04855	NaN	2.15805	3.09579	2.03921	3.63514	3.02286	3.49697	NaN	NaN	NaN	NaN	NaN	NaN	NaN	NaN	NaN	NaN	NaN	NaN		0.0271415
PF3D7_1239200	AP2 domain transcription factor, putative	1.37028	1.19357	0.508429	1.46061	0.0738203	0.792157	0.304161	0.248108	0.610511	-0.739416	0.391328	0.268991	0.516923	0.0757329	-0.0554564	0.508855	-0.305717	0.497221	0.514299	0.622154	0.34426	-0.186501	0.133695	0.538408	2.03337	1.5555	1.55454	NaN	6.42983	2.69628	NaN	NaN	2.2991	0.949979	NaN	NaN	NaN	NaN	NaN	1.61343	1.40398	1.19575	1.88241	1.23552	1.75553	0.828819		0.615815
PF3D7_1417600	conserved Plasmodium protein, unknown function	2.24108	2.77113	1.74455	2.4467	-0.371796	1.15743	0.139731	2.39722	2.45093	2.10321	1.78283	2.78936	0.376957	0.950815	NaN	NaN	NaN	NaN	NaN	NaN	0.793771	NaN	-0.966376	0.827359	3.08468	4.01931	2.55827	3.16838	2.70847	3.99631	NaN	NaN	4.11378	1.64535	1.84964	2.94242	NaN	NaN	1.68711	NaN	2.15688	2.8726	1.77972	2.35299	1.85909	3.36214		0.28878
PF3D7_1316900	conserved Plasmodium protein, unknown function	3.4907	3.34596	2.55351	2.85757	NaN	1.47081	2.73918	3.11529	3.20672	0.266594	2.3104	1.57497	NaN	NaN	NaN	1.51961	NaN	NaN	NaN	NaN	NaN	NaN	NaN	NaN	2.72093	2.04287	1.64847	2.65299	4.2706	1.89336	2.8509	NaN	5.1407	4.51639	NaN	2.92391	NaN	NaN	NaN	-2.12925	NaN	NaN	6.10515	4.37369	2.68086	3.56593		0.0624624
PF3D7_0613800	AP2 domain transcription factor, putative	1.02991	0.646609	0.257493	0.733267	0.368712	0.577659	1.20914	1.26882	-0.0703302	-0.159629	-0.645616	0.153382	0.0621218	-0.196229	-0.0501887	0.0397848	-0.0352243	0.0882855	-0.354317	-0.393197	1.40359	0.810384	0.967169	0.875037	0.938474	1.46909	0.677801	0.979459	NaN	0.527284	2.96875	NaN	3.0045	0.684944	NaN	NaN	NaN	0.900718	1.10158	0.592745	0.854235	0.796586	1.42541	1.23681	1.06219	0.693948		0.776952
PF3D7_0823300	histone acetyltransferase GCN5	2.26469	2.23888	2.2693	1.8249	-0.0364223	0.388488	0.582845	0.997175	1.84431	1.883	2.71629	1.54878	0.265197	1.43979	0.942984	0.666989	-0.46917	0.310808	-0.543068	-0.208517	-0.083187	-0.289598	-0.0241498	0.0563712	2.61589	3.91348	2.66878	3.68192	2.96466	1.56798	1.86096	0.960946	3.52519	2.35653	2.56392	2.50635	0.942909	-0.0460021	3.62117	3.10309	2.69862	2.39562	2.19267	2.19767	1.51763	3.4614		0.281946
PF3D7_1004400	RNA-binding protein, putative	0.262433	0.436998	-0.702421	-0.072586	-0.419777	-0.382501	-0.150529	0.0732871	-0.692595	-0.621243	-0.266437	-0.292782	0.257856	-0.247927	0.196103	0.371609	0.37529	0.60643	0.363227	0.244206	0.434241	-0.319734	0.207768	0.310182	0.0579701	0.330755	0.2529	0.287466	2.36706	0.719495	1.42083	1.65631	1.21667	1.89271	0.827169	0.443732	1.38852	0.642369	0.662935	-0.0909888	0.549916	0.24542	0.664119	0.892955	0.354226	0.174263		0.613896
PF3D7_0929400	high molecular weight rhoptry protein 2	0.325156	0.54103	0.592062	1.28778	-0.0314447	0.0976717	0.0648829	-0.130667	0.568324	-0.131063	0.900336	0.223205	-0.323173	0.105691	0.0839282	0.467075	0.780982	-0.0601858	-0.145925	-0.508733	-0.466596	-0.474774	-0.545677	-0.436375	0.0951818	-0.345169	0.902884	0.999452	1.19055	NaN	NaN	2.65363	2.40087	NaN	NaN	NaN	NaN	NaN	1.31261	NaN	NaN	NaN	NaN	0.950313	0.812129	0.254788		0.683639
PF3D7_1014600	transcriptional coactivator ADA2	2.41042	2.47321	1.05095	1.33032	0.240253	0.488228	0.998557	0.87308	2.04537	1.96742	1.99164	1.5391	0.673737	0.151682	0.478195	0.673486	-0.110028	0.301639	-0.0813848	0.358935	0.35682	-0.550901	0.257131	0.398303	2.61332	2.97256	2.4928	2.62389	0.449746	0.0788379	2.72299	0.358861	1.57245	2.14401	1.34216	2.36907	1.27154	2.28792	3.587	2.53533	3.39451	2.72987	2.82693	1.99045	1.8748	2.57854		0.242197
PF3D7_1475600	bromodomain protein, putative	3.60478	3.19773	3.01543	4.25368	1.58501	1.39108	3.13292	1.75497	9.22793	3.74476	7.69738	3.34759	NaN	NaN	3.75393	0.947222	NaN	0.563284	NaN	NaN	NaN	0.208628	NaN	NaN	8.99155	3.77533	9.53101	4.30207	5.15052	1.92106	3.62527	2.85048	2.34616	4.04378	4.0343	2.81929	4.0861	3.64942	4.90728	3.62875	5.26626	2.67457	NaN	NaN	1.82134	2.07747		0.0528388
PF3D7_0604500	conserved Plasmodium protein, unknown function	0.520548	0.710614	-0.237456	0.684712	-0.340386	-0.341986	-0.149105	0.144106	0.486457	-0.115033	0.51076	0.401806	-0.198891	-0.297954	0.124857	0.253171	-0.0354018	0.560026	0.113834	0.0543324	-0.00720261	-0.407407	-0.117412	-0.0356239	0.741489	0.985445	0.372395	1.10346	1.77968	0.408378	NaN	NaN	1.23873	2.68094	1.47617	1.47093	2.08621	1.37868	1.77459	0.675074	2.12168	1.42783	0.18612	NaN	0.125916	0.315379		0.916154
PF3D7_0917900	heat shock protein 70	0.678613	1.37153	0.576184	0.256511	0.284514	0.121047	0.697062	0.552199	0.332507	0.280177	0.907121	0.34907	0.156785	0	0.499782	0.22452	0.212383	-0.00934718	0.033652	-0.407407	-0.0668353	-0.373286	0.211261	0.507685	0.103128	0.495329	1.02581	0.941919	3.89869	1.82072	1.66603	2.92928	2.64016	2.20556	1.65906	1.632	2.20079	0.897543	1.66848	1.06561	0.663755	2.12608	1.08277	0.894483	0.249627	0.258011		0.953927
PF3D7_1361200	conserved Plasmodium protein, unknown function	1.87625	2.33927	1.52657	0.763416	NaN	1.15457	1.45381	2.5575	0.951588	NaN	1.35462	0.534245	3.38736	2.10942	3.56779	2.00828	NaN	NaN	NaN	NaN	NaN	NaN	NaN	NaN	NaN	NaN	0.923035	2.11729	4.26131	-0.0942361	2.35679	NaN	4.91145	1.71014	NaN	NaN	NaN	NaN	NaN	NaN	NaN	NaN	NaN	NaN	0.707436	NaN		0.408463
PF3D7_1138800	WD repeat-containing protein, putative	3.61953	1.87519	2.0812	1.81157	NaN	-0.198745	1.59894	1.59322	NaN	1.40251	0.956057	0.294438	2.8677	2.07826	2.77888	3.35689	NaN	NaN	NaN	NaN	NaN	NaN	NaN	0.234482	2.71101	0.833336	0.514501	1.34736	4.12936	3.29704	NaN	2.29938	3.42747	4.00472	NaN	NaN	NaN	NaN	NaN	NaN	NaN	NaN	NaN	NaN	NaN	NaN		0.0516904
PF3D7_1248700	conserved Plasmodium protein, unknown function	2.15523	2.20217	1.33165	1.38613	0.185105	0.393236	0.927669	0.796511	1.56032	1.98524	2.09261	1.82199	0.410124	-0.433707	0.592541	0.475996	0.170951	0.199454	0.0160683	0.299383	0.29901	-0.313246	0.235727	-0.0354831	2.40188	3.00393	2.81001	3.59003	3.40272	0.924344	2.88098	3.51228	2.79313	4.39775	2.91027	3.95398	2.96185	2.00839	3.06242	2.05685	3.07987	3.09369	1.76231	1.70054	1.42293	2.19166		0.314563
linker-AID-linker-GFP-T2A	AID-GFP-linker	5.56203	4.42824	8.27882	4.1091	NaN	NaN	NaN	NaN	8.5772	2.51565	8.78228	6.25242	7.64696	1.8221	6.71026	3.8664	NaN	NaN	NaN	0.303223	-0.215061	-0.341075	NaN	-0.398022	9.7019	5.59422	8.01475	6.88646	3.23637	4.05493	8.01318	4.80575	10.7391	4.53192	10.1573	4.68806	5.43543	4.49333	9.88278	3.90442	5.224	3.60139	3.52381	-1.00906	3.15585	3.09456		0.00140952
PF3D7_1423700	conserved Plasmodium protein, unknown function	0.415975	0.477141	0.0723116	0.945832	-0.0683624	-0.0237521	-0.0211162	0.26873	0.458802	0.190454	0.0113525	0.207428	-0.193387	-0.361768	-0.0824231	0.123198	0.165687	0.181624	-0.418581	0.019536	0.30147	-0.436482	-0.247491	-0.146916	0.528771	0.696704	0.842456	0.870308	2.28679	0.0582777	1.38173	1.57738	1.69942	2.05224	1.27441	1.06676	1.33554	1.29584	1.59479	0.7712	0.573956	1.05691	0.788519	0.705853	-0.0525208	0.594835		0.789447
PF3D7_1110400	RNA-binding protein, putative	0.0882773	0.934924	-0.802537	-0.327687	-0.508691	-0.125651	-0.466078	0.0341012	-0.170037	-0.336512	-0.164464	-0.093425	0.247077	-0.0630887	-0.175159	0.459774	0.171719	0.209545	-0.0467124	0.48076	0.339479	-0.167486	0.0703893	0.0831718	0.0231843	0.354354	-0.341446	0.294172	2.39147	0.874137	1.22151	1.27628	0.875387	1.46694	0.631524	0.706347	1.46038	1.01867	0.201383	0.980853	0.398132	0.11402	0.985282	0.271339	0.0972062	0.576002		0.438992
PF3D7_0322900	40S ribosomal protein S3A, putative	0.780478	0.819954	0.408494	0.236605	-0.1435	0.123906	0.439251	0.321225	0.529771	0.44438	0.862987	0.0798287	0.370834	0.186131	-0.0266018	0.243694	0.622274	0.53076	0.0211954	-0.0231843	-0.224351	-0.198745	0.0230425	0.252192	0.432425	1.25794	0.907198	0.714349	1.726	1.40683	1.91368	2.1414	1.53431	1.90347	1.64584	1.12123	1.5986	0.986359	1.16524	0.857652	0.97181	0.394032	0.695816	0.582058	0.262433	0.581152		0.901974
PF3D7_0505200	actin-like protein, putative	5.44198	2.99781	2.75114	2.50431	NaN	NaN	1.71039	3.00973	5.38481	3.19601	8.20173	2.85684	0.680234	1.4572	NaN	0.711228	-0.411311	NaN	NaN	NaN	NaN	-0.0124972	NaN	NaN	10.1578	4.15503	4.89811	4.10068	NaN	NaN	NaN	NaN	NaN	4.87476	NaN	0.85212	5.20014	2.91975	3.62352	2.44301	2.93469	3.86254	NaN	NaN	1.49656	2.7314		0.00183553
PF3D7_1021900	PHAX domain-containing protein, putative	1.00813	1.62184	-0.704442	0.149089	-0.78019	0.168171	-0.32791	0.014587	0.876959	1.28086	-0.266403	0.267045	-0.233719	-0.508023	-0.190734	1.02906	0.129085	1.87991	0.0922074	0.0416695	0.0522768	0.327149	-0.0271015	0.149969	1.40866	1.38406	1.82729	0.917243	2.05137	0.95397	1.06115	NaN	1.38957	2.13809	1.54681	NaN	2.1378	1.62798	2.26975	1.66182	-0.213705	1.13787	1.98521	0.952657	1.11643	1.01089		0.787692
PF3D7_1017600	conserved Plasmodium protein, unknown function	3.4862	2.49777	1.21667	NaN	2.50444	-2.2991	3.52594	2.9916	2.14636	-0.412294	1.85459	0.0601115	0.358509	0.0944488	NaN	NaN	NaN	NaN	NaN	NaN	NaN	NaN	NaN	NaN	4.32445	NaN	2.32657	3.5352	2.3142	2.52741	NaN	NaN	3.79358	2.40164	NaN	NaN	NaN	NaN	NaN	NaN	NaN	NaN	4.08746	3.93726	1.87971	3.91248		0.0628698
PF3D7_1224300	polyadenylate-binding protein, putative	0.00144204	0.346225	-0.369073	-0.190678	-0.0371623	-0.306962	-0.10183	-0.113434	-0.328725	-0.29066	-0.141351	-0.359409	-0.0530596	-0.081476	0.101112	0.00892897	0.227618	0.0766302	-0.193635	-0.235972	0.0433446	-0.794936	-0.312151	-0.175812	0.0809305	0.327059	0.450802	0.838022	2.69455	-0.754118	1.41273	1.73937	1.47794	1.19087	0.859572	0.460191	1.40523	0.454961	1.27763	0.379545	0.326997	0.0258232	0.92448	-0.0366088	-0.00294614	0.305717		0.363768
PF3D7_0212100	conserved Plasmodium protein, unknown function	2.51952	2.53358	2.04093	2.05992	0.0440444	1.25202	1.14333	1.62153	1.65352	1.93589	1.24367	2.28884	1.68352	1.33134	1.23419	2.06661	0.134484	1.06181	NaN	0.449572	0.446786	0.0493674	0.183455	0.0900964	2.77074	3.34577	2.22534	2.90476	4.89375	2.65063	3.39218	NaN	3.83764	4.00752	4.68678	0.816672	3.08217	1.94686	3.54646	2.37221	3.05913	3.03765	1.39067	NaN	NaN	NaN		0.215143
PF3D7_0802100	AP2 domain transcription factor, putative	4.87293	NaN	1.17868	2.27663	0.239765	NaN	NaN	NaN	-2.95266	0.59168	1.1944	-0.494672	1.65366	-0.243913	NaN	1.48298	NaN	NaN	NaN	NaN	NaN	NaN	NaN	NaN	2.03506	2.22796	2.42728	1.39494	NaN	NaN	NaN	NaN	1.29025	0.287941	3.851	NaN	0.647545	1.72738	3.99295	0.514944	NaN	NaN	2.34019	2.09776	1.74123	0.936663		0.00595365
PF3D7_1024800	conserved Plasmodium protein, unknown function	NaN	NaN	NaN	NaN	2.85398	3.64987	3.49518	4.06857	NaN	NaN	NaN	NaN	NaN	NaN	NaN	NaN	NaN	NaN	NaN	NaN	8.01848	5.01261	4.87312	3.11129	NaN	NaN	NaN	NaN	NaN	NaN	NaN	NaN	NaN	NaN	NaN	NaN	NaN	NaN	NaN	NaN	NaN	NaN	NaN	NaN	NaN	NaN		1
PF3D7_1409800	CUGBP Elav-like family member 2, putative	-0.466038	-0.369159	-0.692618	-0.523763	0.0773797	0.0964063	-0.307234	-0.391988	-0.30586	-0.532267	-0.00411755	-0.634779	0.421048	0.297715	0.0709388	-0.115699	0.129217	-0.125122	0.135798	-0.0807941	0.0229004	-0.333195	0.0839282	-0.0328061	-0.0618573	0.0897892	-0.276835	-0.0471196	2.2539	1.09311	2.64044	0.798391	0.759923	0.209378	0.558953	0.363252	-0.00114018	0.305824	0.469886	-0.0468402	0.130535	0.151827	0.641269	-0.0356239	-0.21885	0.12762		0.10283
PF3D7_0703500	erythrocyte membrane-associated antigen	0.451646	1.27512	0.422879	0.367118	-1.35321	-0.447632	0.484087	-0.88534	0.642193	1.046	-0.156756	0.91648	0.645333	0.905629	0.335597	0.319225	0.353097	0.325069	0.0220482	0.765548	-0.606826	-1.38228	-0.548755	0.156322	1.38433	0.930463	2.0115	2.54616	NaN	NaN	NaN	NaN	NaN	NaN	1.34528	NaN	NaN	1.70111	1.50924	1.91104	1.80463	1.91888	-0.484126	NaN	0.104605	1.19767		0.832221
PF3D7_1362200	RuvB-like helicase 3	2.46978	3.01683	2.15124	1.50484	0.702923	0.250938	1.34108	0.453123	1.17076	0.952183	1.77745	1.68497	0.727441	1.21136	0.516721	1.41031	0.224287	1.20121	0.95561	0.666324	-0.242874	-0.0579701	0.103665	1.23131	2.09011	2.11722	3.69677	2.50185	2.20567	2.08394	3.37934	1.73375	4.03791	3.18744	3.80674	1.83877	3.31349	0.926646	3.8336	2.05673	3.92903	2.0723	1.90931	1.49614	1.24817	1.97007		0.227193
PF3D7_1412500	actin II	5.32531	2.50627	1.23695	2.57984	1.88932	NaN	2.89941	2.0499	3.45759	2.28293	10.0322	1.94375	NaN	NaN	NaN	NaN	NaN	NaN	NaN	NaN	3.58833	2.96917	NaN	-4.91001	8.28771	4.97057	8.15239	3.12193	8.01614	3.45394	2.81044	1.76111	4.81634	2.10538	5.11162	4.66614	5.81637	3.65721	7.95542	5.02505	4.49691	3.75508	NaN	NaN	1.9783	1.66187		0.00236002
PF3D7_0507100	60S ribosomal protein L4	0.237809	0.415672	-0.268973	0.178502	-0.0792037	-0.202386	0.29443	0.153174	-0.297254	-0.213005	-0.188249	-0.471864	-0.380859	0.186804	1.13508	-0.0578315	0.106884	0.121235	0.0127832	-0.0213375	-0.122837	-0.691356	-0.182852	0.209495	0.0281448	-0.0858326	-0.187904	0.290268	3.19651	0.406178	1.52025	1.62883	1.22897	1.38248	1.46921	1.15127	1.56345	0.370452	1.51334	0.524293	0.394075	0.197451	0.849999	0.444714	0.337996	0.613366		0.5874
PF3D7_1147300	conserved Plasmodium protein, unknown function	0.483674	1.12274	0.779218	0.790185	-0.050099	0.202439	0.213378	0.344612	0.333538	0.480056	0.688941	-0.31313	0.263155	0.439187	1.02928	-0.0360461	0.303225	0.520914	0.621431	0.312581	0.504265	-0.516419	-0.0652344	-0.0564447	0.487692	0.916154	0.306146	1.02087	2.17636	-1.41132	2.36376	2.2969	2.20232	3.14	0.256769	2.53424	0.152248	2.38127	-0.541051	NaN	0.914871	0.449001	0.954569	1.94731	0.846874	0.229179		0.871058
PF3D7_0820000	Snf2-related CBP activator, putative	2.47866	2.03593	1.47887	2.22317	NaN	NaN	NaN	2.46985	1.6727	0.954501	2.37281	1.08433	0.968349	-0.816067	NaN	0.357141	NaN	NaN	0.308128	NaN	NaN	NaN	NaN	NaN	2.28315	0.332698	1.88444	2.3821	3.76861	NaN	NaN	NaN	NaN	NaN	4.38288	4.32522	NaN	NaN	2.72421	5.42501	2.7645	1.37711	NaN	NaN	1.10802	1.94242		0.225007
PF3D7_1107300	polyadenylate-binding protein-interacting protein 1, putative	0.563451	0.500953	-0.0521768	1.06031	0.459537	-0.581496	-0.220766	0.0131886	0.0394191	0.139029	-0.0673945	-0.09815	0.0163537	-0.253142	-0.243523	0.522198	0.255561	NaN	0.065848	-0.176961	-0.0419072	-0.936289	-0.227895	-0.139339	0.216982	0.478587	0.848878	-0.58246	2.06184	0.866726	0.971369	NaN	NaN	1.78687	0.464145	NaN	NaN	0.967645	1.70456	NaN	-0.0968229	0.416731	0.809908	0.515253	-0.0209112	0.519032		0.968955
PF3D7_1460500	conserved Plasmodium protein, unknown function	1.82236	2.89154	1.08509	1.57231	0.561986	0.767806	0.682483	1.39471	0.696706	0.193354	0.646531	NaN	0.557582	NaN	0.812211	0.0673189	0.0110662	-0.0396999	NaN	-0.182947	1.76787	1.09477	1.45333	1.04139	-0.384452	0.0705271	2.26105	1.47851	NaN	NaN	NaN	NaN	4.36205	2.82603	NaN	NaN	NaN	NaN	NaN	1.00952	NaN	0.988877	NaN	NaN	NaN	NaN		0.428356
PF3D7_0517300	serine/arginine-rich splicing factor 1	-0.137473	-0.10809	-0.284353	-0.755144	-0.0629118	-0.0402613	0.745969	-0.346418	-0.358288	-0.470719	0.662388	-0.733615	0.263395	0.0327723	0.54201	0.462714	0.360308	-0.108491	0.445939	0.165434	0.021764	-0.116764	0.44074	0.867963	-0.280895	-0.260026	-0.442242	-0.449641	2.98596	0.220799	1.70071	1.01028	1.31249	0.622732	1.44366	-0.515712	1.10514	-0.471552	1.07451	-1.24829	-0.144186	-0.894216	1.2158	0.564414	-0.351258	-0.247442		0.261405
PF3D7_0604100	AP2 domain transcription factor	2.25782	1.50116	0.506399	1.75984	-0.149073	-0.0067647	0.646624	0.740625	1.12413	1.74492	1.49103	-1.25496	0.376513	0.529677	0.373954	1.01386	NaN	0.807705	NaN	NaN	-0.145334	-0.636636	-0.0725586	-0.280838	0.480782	1.8646	2.67304	2.21384	NaN	NaN	NaN	NaN	1.37111	NaN	NaN	1.83146	NaN	NaN	2.79867	2.19218	NaN	NaN	0.799916	0.969226	NaN	1.04475		0.28392
PF3D7_1027800	60S ribosomal protein L3	0.451119	0.850142	0.64284	0.173677	-0.0219655	-0.0600474	0.561008	0.33101	0.235359	0.0446277	0.603217	-0.341075	-0.0244725	-0.0483758	0.90889	-0.0366088	0.296428	0.0320051	0.136585	0.0658685	-0.0850988	-0.687867	-0.0879174	-0.0775164	0.239887	0.357566	0.458592	0.492018	2.8088	0.78081	1.79419	2.02897	1.56662	1.41265	1.3943	1.54015	1.55915	0.824827	1.48057	0.517379	0.456806	0.602942	1.31139	0.751295	0.808756	0.734563		0.831585
PF3D7_1107800	AP2 domain transcription factor, putative	0.796349	1.47895	0.104203	1.72867	0.015783	0.558793	0.173383	0.0468912	-0.0754288	0.202323	0.0812032	0.275262	-0.117224	-0.129349	0.126709	0.206762	-0.14749	0.402188	0.0329472	-0.485221	0.255803	-0.195221	-0.130745	-0.0399806	0.593784	0.462038	0.522257	0.475635	NaN	NaN	NaN	NaN	2.49797	NaN	1.22608	1.51924	0.49252	NaN	1.8654	NaN	NaN	NaN	0.98397	0.838693	0.71563	1.31168		0.893911
PF3D7_1234800	splicing factor 3B subunit 3, putative	2.30979	2.78399	2.04051	2.72499	NaN	1.12318	1.85758	1.42655	NaN	2.10948	NaN	2.02638	3.14898	2.48536	3.31413	2.0245	NaN	NaN	NaN	NaN	NaN	-0.500904	0.522056	0.716315	0.669843	NaN	-0.390491	2.43714	3.8674	NaN	NaN	1.81244	4.74287	3.76047	NaN	3.09234	3.42062	NaN	NaN	NaN	NaN	2.3569	2.3846	NaN	NaN	-0.0626743		0.269198
PF3D7_1303800	conserved Plasmodium protein, unknown function	2.74489	2.238	-0.38432	2.05877	NaN	NaN	NaN	NaN	2.60125	NaN	1.59077	NaN	NaN	NaN	NaN	NaN	NaN	NaN	NaN	NaN	NaN	NaN	0.459851	NaN	0.82855	2.98222	2.04376	3.68398	NaN	NaN	NaN	NaN	NaN	-1.86715	NaN	NaN	NaN	NaN	NaN	0.518701	NaN	NaN	NaN	NaN	0.755144	1.64964		0.166289
PF3D7_1322300	conserved Plasmodium protein, unknown function	NaN	NaN	NaN	NaN	NaN	NaN	2.33623	2.94375	NaN	NaN	NaN	NaN	NaN	-1.29889	NaN	NaN	NaN	NaN	NaN	NaN	3.69544	3.30786	3.04876	2.50849	NaN	NaN	NaN	NaN	NaN	NaN	NaN	NaN	NaN	NaN	NaN	NaN	NaN	NaN	NaN	NaN	NaN	NaN	NaN	NaN	NaN	NaN		1
PF3D7_0305600	AP endonuclease (DNA-[apurinic or apyrimidinic site] lyase), putative	0.19333	0.268886	-0.218363	0.39102	0.112633	0.372076	0.350045	0.119338	-0.224469	-0.136848	0.716684	0.0148494	1.36888	0.794357	0.943659	0.25324	-0.0183373	0.243369	-0.0673643	0.175012	0.123799	-0.583712	-0.599943	-0.138028	0.481712	0.460251	0.297602	0.611954	NaN	1.33373	NaN	NaN	NaN	2.0821	NaN	0.448568	NaN	0.733195	NaN	-0.196607	0.609471	0.891563	0.100305	0.220749	0.264717	0.399635		0.540931
PF3D7_1027300	peroxiredoxin	0.153676	0.539562	0.358284	0.505738	-0.553003	0.0510703	0.457332	0.249291	0.0255958	0.344923	1.09234	-0.00834347	-0.00550715	0.556818	0.0896338	0.463151	0.47467	0.571579	0.46069	-0.00460933	-0.101536	-0.119157	0.358396	1.09977	-0.0184834	0.926454	0.849679	0.675535	3.15505	0.967561	1.43413	1.83526	1.07457	1.26656	1.12974	0.691593	2.6895	0.356384	0.00245056	0.857913	0.577344	-0.661476	0.423739	1.07878	0.374511	0.163413		0.501112
PF3D7_1433500	DNA topoisomerase 2	0.14496	0.115894	-0.412501	1.00035	-2.77932	NaN	-0.233295	-0.160146	-0.398532	-0.483571	-0.016585	-0.119821	-0.125777	0.783737	0.586116	0.321946	0.222063	0.288805	0.174918	0.0827897	-0.234092	-0.239276	-0.293218	-0.176067	-0.328562	-0.503247	-0.409949	0.259409	NaN	2.22857	NaN	NaN	NaN	1.05116	0.690015	NaN	NaN	NaN	NaN	0.125982	-0.426664	-0.00331442	NaN	NaN	0.755229	-0.35558		0.492573
PF3D7_1445900	ATP-dependent RNA helicase DDX5, putative	-0.0215115	0.417232	0.253747	-0.493545	-1.028	-0.410992	-1.89722	-1.82558	0.159371	0.361713	0.26135	0.454407	0.312665	0.793982	-1.27572	0.363549	0.287354	0.895932	0.66339	0.0931094	-2.37699	-1.88795	-2.00677	-2.10074	0.282855	0.288241	0.62854	1.12017	NaN	NaN	NaN	NaN	NaN	NaN	NaN	NaN	NaN	2.48528	NaN	NaN	0.624335	0.254547	-0.184359	2.17156	0.321928	-0.159758		0.345317
PF3D7_0414000	structural maintenance of chromosomes protein 3, putative	2.45546	0.839983	-0.510519	2.33854	0.0847447	-0.129217	0.951215	0.62814	0.893983	1.48528	1.34392	0.441732	0.0343565	0.269234	1.15316	0.507829	0.305912	NaN	0.790021	0.364366	0.873104	0.177996	0.449429	1.00993	1.20614	1.57463	2.05148	1.84555	NaN	NaN	2.614	NaN	2.89701	NaN	NaN	NaN	NaN	NaN	NaN	1.03792	NaN	1.97104	1.318	NaN	1.20802	-0.372061		0.23075
PF3D7_0517400	FACT complex subunit SPT16, putative	1.07834	1.86139	-1.12146	2.06257	0.0734089	0.130302	0.0203421	0.708326	-0.799546	0.855954	-0.0183226	0.424165	-0.7747	0.216485	-0.214307	0.40013	-2.4243	0.207295	NaN	0.537508	-0.514141	-0.783331	-0.28279	0.0981503	0.615981	0.639287	-0.370788	0.586492	NaN	-1.34466	NaN	NaN	NaN	NaN	NaN	NaN	NaN	1.87018	1.6173	1.24291	0.450697	0.623176	1.4452	2.16269	0.183709	1.69078		0.753233
PF3D7_0824800	conserved Plasmodium membrane protein, unknown function	2.67193	0.507521	1.90018	2.49029	NaN	NaN	NaN	2.97132	NaN	NaN	NaN	NaN	2.26954	1.62393	2.94866	3.93722	NaN	NaN	NaN	NaN	NaN	NaN	-0.414922	NaN	1.9775	NaN	NaN	NaN	3.64027	0.949255	NaN	3.89021	4.80576	-0.796183	NaN	NaN	NaN	NaN	NaN	NaN	NaN	NaN	NaN	NaN	NaN	NaN		0.181096
PF3D7_1232100	60 kDa chaperonin	2.5876	3.22607	1.70677	1.55499	0.432211	0.32191	1.5876	1.43628	1.05568	0.8851	0.40294	0.23926	0.427606	-0.16877	0.453755	-0.0425042	0.0935602	0.0570464	0.736821	-0.119157	-0.319784	-0.797262	0.156785	0.280265	1.14366	1.03395	0.751806	0.909553	3.53891	2.0511	0.622837	1.06169	3.53356	2.22459	NaN	1.36405	2.39769	0.817664	2.71028	NaN	0.364124	1.28514	1.87247	1.28814	1.44895	1.31032		0.199402
PF3D7_1252100	rhoptry neck protein 3	0.67075	1.11213	0.392097	2.20237	0.297015	-0.243913	0.688852	-0.0490731	0.680234	0.697195	1.22423	0.270225	-0.16524	-0.0612924	-0.0551565	0.36086	0.140779	0.31865	-0.0627159	-0.1503	-0.175534	-0.00719549	-0.260135	-2.39512	0.152508	0.507029	1.07656	0.905007	3.04845	NaN	NaN	NaN	NaN	1.44898	NaN	NaN	NaN	NaN	1.02638	1.15406	NaN	1.94725	0.929942	1.67729	0.353436	0.372057		0.957949
PF3D7_0617200	conserved Plasmodium protein, unknown function	0.617675	0.906467	-0.123261	0.153768	-0.281684	0.0543923	-0.534015	0.167458	-0.127983	-0.0905825	0.364797	0.549768	0.579373	0.150401	0.0930192	0.657878	0.227988	0.651904	0.00647761	0.0237977	-1.20018	-1.47134	-1.03342	-1.45644	0.608715	0.84957	1.75783	1.27984	2.1331	2.23548	NaN	NaN	3.07967	2.66383	3.48246	2.27697	2.0856	1.2911	1.04579	1.22975	0.934328	0.437819	1.51561	1.2906	0.402176	1.19294		0.985115
PF3D7_0707400	AAA family ATPase, putative	-0.219824	0.207295	-0.173905	0.0501887	-0.405566	-0.0411028	-0.0678784	0.556563	-0.597278	-0.354903	-0.0925401	0.413672	-0.295907	-0.233275	0.178619	0.227489	0.223423	0.625422	-0.30292	0.0858948	0.0614305	0.00773913	0.232538	0.376414	-0.247765	-0.0142124	0.865127	0.302938	1.33851	0.888274	3.08989	1.48722	1.017	1.25953	1.79227	0.39741	0.316609	0.372356	0.604356	-0.182057	-0.297733	0.500769	0.349931	0.688427	-1.0778	0.0581425		0.211134
PF3D7_0812500	RNA-binding protein, putative	0.305329	0.45036	-0.402493	0.78986	-0.357215	0.21885	0.127765	0.0831259	-0.263941	0.105784	-0.265379	-0.427499	0.164143	0.333534	-0.216803	0.375702	0.419755	-0.98652	0.8222	0.384772	0.494672	0.125463	0.684819	0.383021	0.458907	0.35032	-0.151923	-0.0186342	3.82018	2.2365	NaN	NaN	1.91755	1.82337	NaN	2.2425	1.25187	0.979601	NaN	NaN	2.32691	2.91703	1.25314	0.766971	0.613155	0.117365		0.661262
PF3D7_1130200	60S ribosomal protein P0	0.236707	0.190717	0.249385	0.349934	-0.198179	-0.205142	0.220701	-0.193456	0.122606	0.131519	0.799253	-0.258338	-0.207078	0.781132	0.291486	0.314984	0.409038	0.208428	0.191815	-0.305912	-1.01803	-0.5065	-0.452254	0.203934	0.070252	0.336446	0.309526	0.130523	3.45273	0.88526	1.24999	1.18557	1.19585	1.31362	0.998123	0.464186	1.67771	0.102636	1.66207	0.10002	0.0893625	-0.582941	1.27364	1.03901	0.97585	0.213454		0.586227
PF3D7_1308200	carbamoyl phosphate synthetase	1.22552	2.37378	0.0777899	2.72987	NaN	NaN	0.366364	1.02668	-2.11416	NaN	0.422018	0.150321	-0.621666	-1.22058	0.328032	NaN	NaN	NaN	NaN	-0.214	-0.407134	-0.489543	0.319965	NaN	0.71264	1.45775	-0.076402	1.44289	-0.202788	NaN	NaN	NaN	NaN	NaN	NaN	NaN	NaN	NaN	NaN	NaN	NaN	NaN	NaN	NaN	0.467071	1.62718		0.682639
PF3D7_1447000	40S ribosomal protein S5	0.836247	0.88678	0.369606	0.164432	-0.00233905	-0.291132	0.574053	0.450419	0.315334	0.262798	0.612305	0.188874	0.324696	0.166487	0.974162	0.134477	0.471344	0.547763	0.0728604	0.101149	-0.0595701	-0.364012	-0.0519824	-0.057277	0.73266	1.07963	0.377624	1.11857	2.41205	0.823218	1.99592	1.69628	1.51753	2.11879	2.42223	2.08449	1.29425	0.733411	1.24519	0.659039	0.767316	0.604827	1.12135	0.454822	0.556307	0.884834		0.873693
PF3D7_0730900	EMP1-trafficking protein	0.379843	0.710708	0.219587	0.48459	0.0480967	-0.275484	-0.541555	-0.122606	0.15017	0.20234	-0.0147036	0.334316	0.148479	-0.192699	0.118094	0.32619	0.359409	0.3531	0.0258793	-0.0863761	-0.16246	-0.839234	-0.223576	-0.133037	0.328492	0.61916	1.01486	1.13258	2.12618	0.228909	NaN	2.02597	1.48249	1.9996	1.33874	1.60143	1.20864	0.33528	1.21493	0.60246	0.405992	0.415268	1.46582	0.805989	-0.249222	0.363624		0.746759
PF3D7_0823800	DnaJ protein, putative	0.275484	0.462296	0.354226	0.438855	-0.746132	-0.450802	-0.510621	-0.909965	0.612966	0.523753	1.57129	1.31097	-0.203901	0.767241	0.729618	0.28854	0.339707	-0.342896	-0.169128	-0.222063	-1.10681	-1.1723	-0.866568	-0.804714	-0.0961287	0.2508	0.715278	0.772924	2.4716	2.49908	NaN	NaN	2.15513	2.14733	NaN	NaN	NaN	1.60691	NaN	0.840345	NaN	0.835317	1.78253	1.13065	0.71519	0.616879		0.628149
PF3D7_0905400	high molecular weight rhoptry protein 3	-0.309503	1.14226	-0.251556	1.18311	-0.17384	0.0897739	0.164143	-0.134484	-1.51391	-0.209391	1.05589	0.499341	-0.599921	0.330084	0.117562	0.423449	-1.16514	0.437545	0.233152	0.0841502	-1.41227	-0.189793	-0.571686	-0.303109	0.0430645	-0.860049	0.558758	0.785154	NaN	NaN	NaN	NaN	NaN	NaN	NaN	NaN	NaN	NaN	NaN	NaN	NaN	NaN	1.11776	2.29393	0.498353	0.62191		0.164783
PF3D7_0907400	ATP-dependent protease ATPase subunit ClpY	NaN	NaN	NaN	NaN	3.01298	NaN	1.93482	3.75201	NaN	NaN	NaN	NaN	0.0312541	NaN	NaN	NaN	NaN	NaN	NaN	NaN	4.61447	3.49803	5.52888	3.9696	NaN	NaN	NaN	NaN	NaN	NaN	NaN	NaN	NaN	NaN	NaN	NaN	NaN	NaN	NaN	NaN	NaN	NaN	NaN	NaN	NaN	NaN		1
PF3D7_1105600	translocon component PTEX88	0.070252	0.581648	0.909274	2.17469	-0.189187	-0.264717	-0.803796	-0.569685	0.448478	-0.559639	0.946731	0.422656	0.382169	0.963504	0.356369	0.352234	0.231064	0.31678	0.298189	0.680706	-1.11079	-0.93191	-0.975595	0.0205015	0.222434	-0.0297002	0.894604	1.01753	NaN	-5.44566	NaN	NaN	NaN	2.73475	NaN	NaN	1.94373	-0.066537	1.42385	NaN	0.664938	-0.0486547	NaN	1.89986	0.679244	0.322938		0.422682
PF3D7_1133200	conserved Plasmodium protein, unknown function	0.470199	1.60968	0.27262	2.39494	0.0564447	-0.577344	0.458487	NaN	0.457857	1.71667	0.253505	1.46112	0.456911	0.524147	0.0100636	0.115832	0.447315	0.172945	0.249142	-0.00891703	0.0234682	-1.32435	0.342555	0.0352243	0.855432	1.09724	2.78084	1.24855	NaN	NaN	2.55569	2.84363	2.49682	NaN	1.60564	1.06625	NaN	NaN	NaN	0.451859	1.37284	1.07786	1.60526	1.74338	2.28697	2.15927		0.854674
PF3D7_1239700	ATP-dependent zinc metalloprotease FTSH 1	-0.358399	0.106622	-0.16096	0.841947	-0.33681	-0.142871	-0.0621133	-0.344942	-0.0127374	0.607221	-0.158913	-0.535555	-0.0924171	-0.407842	0.248292	0.217558	0.412511	0.238732	-0.174182	0.0135963	-0.212952	-0.190931	0.016639	0.0255881	-0.407995	-0.442545	-0.137473	-0.000432815	3.98723	1.51697	1.10876	1.56751	1.88834	0.89757	0.70558	0.386374	0.535953	0.2411	0.543595	-0.0190613	0.442439	-0.123401	0.927593	-0.20201	-0.549895	0.09411		0.142977
PF3D7_1325100	phosphoribosylpyrophosphate synthetase	0.103397	0.785627	0.277628	0.280072	-0.486125	-0.555423	-1.00066	-0.907967	0.252052	0.451267	1.08004	0.607617	0.584	0.709646	-0.295411	0.0579923	0.374622	0.419507	0.761881	0.272524	-1.17303	-1.49769	-1.18623	-1.55139	0.899485	0.253945	0.893673	0.480539	3.02135	0.467394	NaN	2.20649	1.67753	1.74038	0.286763	1.76097	NaN	NaN	NaN	0.432805	0.393197	1.06676	1.20383	0.912619	0.276199	0.414191		0.452948
PF3D7_1342000	40S ribosomal protein S6	0.748204	0.96401	0.240864	0.490112	-0.20088	-0.229465	0.250962	0.464982	0.176578	0.134509	0.0585242	-0.0465609	0.00115371	-0.305912	0.867264	-0.00417777	0.265557	0.19517	0.0499095	0.14046	-0.102419	-0.471448	-0.101428	-0.115433	0.69439	0.73723	0.331935	0.841301	3.42075	1.09037	1.90481	1.6892	1.77766	1.96106	1.95461	1.23195	2.52196	0.590615	1.68742	0.481123	1.08202	0.873556	1.03844	0.434929	0.430928	1.16133		0.9184
PF3D7_1410400	rhoptry-associated protein 1	-0.0337763	NaN	-0.0993862	-0.0626743	-0.255081	-0.432746	-0.369408	-0.464773	0.152508	-0.137241	0.110764	NaN	-0.848869	0.0995408	-0.256408	-0.0503276	0.626299	0.81089	-0.0537782	-0.0784732	-1.64372	-1.00202	-0.397562	-0.51652	NaN	0.207028	0.416083	0.780612	NaN	NaN	NaN	NaN	NaN	NaN	NaN	NaN	NaN	NaN	NaN	NaN	NaN	NaN	0.675545	0.165515	-0.618473	NaN		0.335707
PF3D7_1424400	60S ribosomal protein L7-3, putative	0.312781	0.641581	-0.130713	-0.252052	0.105946	-0.166587	0.310107	0.331191	-0.382231	0.0664727	0.444667	-0.0890913	-0.121722	0.0322117	1.15303	0.169517	0.207268	0.155646	0.0368901	0.0307666	-0.160202	-0.587269	0.395282	0.288558	0.00230651	0.210363	0.127501	0.894885	2.24422	0.0907108	2.08461	1.14922	1.28983	1.39206	1.95028	0.861788	2.23756	0.892982	1.85032	0.582426	1.09275	-0.0250288	0.0886844	0.542017	0.464668	0.597736		0.669639
PF3D7_1465900	40S ribosomal protein S3	1.22064	0.95758	0.901649	0.796962	0.197991	0.403008	0.589188	0.809398	1.31852	0.884328	1.40032	0.979061	1.41332	0.717572	1.1308	1.38263	1.88893	1.8045	1.52482	1.54359	0.560226	0.39244	0.468531	0.370862	1.50665	1.86087	1.1776	1.92566	3.5612	1.93082	3.48091	3.07024	3.0686	2.59335	3.29828	2.46777	2.81428	1.7249	2.58909	1.83794	1.6837	1.40515	1.43472	1.03919	0.906352	1.06278		0.68494
PF3D7_0611800	conserved Plasmodium protein, unknown function	1.52762	1.26663	1.26724	NaN	NaN	NaN	NaN	NaN	2.21518	-0.377734	NaN	NaN	NaN	NaN	NaN	1.76817	NaN	NaN	NaN	NaN	NaN	NaN	NaN	NaN	3.12984	NaN	2.0371	0.183179	NaN	NaN	0.176578	NaN	3.86067	NaN	NaN	1.18108	NaN	NaN	0.284277	0.446993	NaN	NaN	NaN	NaN	NaN	NaN		0.546643
PF3D7_0818200	14-3-3 protein	1.23701	1.8136	1.70633	0.675097	0.604166	0.67229	1.05901	0.366522	0.682573	0.814514	2.05283	0.733387	0.229957	0.75816	0.489851	0.459278	0.192447	-0.0200577	0.422556	-0.512884	-0.0769345	-0.218223	0.230572	0.660475	1.4268	1.21237	1.4283	1.56644	5.37149	1.45391	2.64844	3.31977	3.32193	3.89181	2.74545	-0.929109	3.01423	-0.89755	3.35502	1.55338	3.57652	0.409297	3.48941	1.93721	2.33365	2.18653		0.677233
PF3D7_1357100;PF3D7_1357000	elongation factor 1-alpha ; elongation factor 1-alpha	0.42503	1.00538	0.531169	-0.0816123	-0.430625	-0.662661	-2.22351	-1.82245	0.265797	0.0968383	1.4556	0.622754	0.698218	1.67277	-0.306645	0.103767	0.946731	0.333171	0.00201835	-0.165687	-2.3681	-2.48102	-1.85012	-2.79075	0.275961	0.703995	3.15102	0.00364022	NaN	-0.5614	NaN	NaN	NaN	NaN	NaN	NaN	NaN	NaN	NaN	NaN	NaN	1.13502	NaN	1.2394	0.327917	1.00523		0.80025
PF3D7_0108300	conserved Plasmodium protein, unknown function	0.126312	1.03644	0.656451	1.81416	1.40839	0.799797	0.969528	0.503343	0.239398	1.23998	2.50123	-0.0219061	0.419	1.97466	-0.154088	-1.09896	NaN	NaN	NaN	0.21322	1.54052	1.00486	1.68293	0.336482	0.599699	0.669419	0.827169	0.751684	NaN	NaN	NaN	NaN	NaN	NaN	NaN	NaN	NaN	NaN	NaN	NaN	NaN	NaN	NaN	NaN	0.437973	0.203668		0.474569
PF3D7_0514900	conserved Plasmodium protein, unknown function	1.034	2.55563	1.96971	1.48169	2.1502	2.6839	1.87821	NaN	3.46663	NaN	NaN	2.02058	4.84614	2.46522	2.06036	2.73293	NaN	NaN	NaN	NaN	NaN	NaN	NaN	0.766554	-5.56812	NaN	2.56311	3.77726	3.868	1.33417	4.31593	-0.375067	1.83301	2.08253	NaN	3.5762	NaN	-3.57628	NaN	NaN	1.48553	3.49492	NaN	NaN	-0.0128684	NaN		0.774939
PF3D7_0810600	ATP-dependent RNA helicase DBP1, putative	0.149389	0.805787	-0.132894	-0.192194	-0.649888	-0.639695	-0.810713	-1.24416	1.10802	1.90796	0.682483	1.2061	-1.08951	-0.778124	-2.93821	-0.167101	0.178237	NaN	-0.491652	-0.22132	-1.03502	-4.53419	-0.440538	-1.95476	0.485118	0.711299	0.993421	0.750834	NaN	NaN	NaN	NaN	0.901958	NaN	NaN	NaN	NaN	0.0659138	NaN	NaN	-0.738217	0.993063	NaN	1.0567	0.21176	NaN		0.496903
PF3D7_0817300	conserved Plasmodium protein, unknown function	2.97019	2.77103	1.4461	-0.690462	NaN	NaN	1.64552	1.169	1.72722	1.96883	1.54191	2.01188	1.87664	1.3211	1.36227	1.5272	NaN	-0.400538	NaN	NaN	0.382833	NaN	-0.990194	0.390151	3.9457	4.3835	2.43186	2.38979	3.8507	1.5378	4.72672	NaN	2.93231	3.46538	4.29961	2.95545	2.71638	1.09096	3.24626	2.32178	5.40071	3.37119	3.41088	3.82906	1.58357	2.39236		0.1263
PF3D7_1130700	structural maintenance of chromosomes protein 1, putative	1.35654	0.615088	0.0526941	NaN	0.032524	0.481566	1.13172	1.62513	0.595695	1.48993	1.02134	3.77549	-0.303098	NaN	NaN	0.00555066	NaN	0.475756	-0.814083	0.488107	-0.0557263	1.01237	0.789103	0.438972	1.85292	1.69073	2.05918	4.22456	1.3055	NaN	NaN	NaN	NaN	3.12205	NaN	NaN	NaN	NaN	NaN	NaN	1.95215	NaN	-0.0470105	NaN	NaN	0.332062		0.622033
PF3D7_1149000	antigen 332, DBL-like protein	NaN	0.08916	-0.687614	0.894778	-0.254651	-0.0299829	-0.280142	0.138982	NaN	-0.823423	-1.96843	-0.462995	-0.0591492	-0.146264	0.0133551	-0.259664	0.0604624	0.0962367	-0.251573	0.038836	0.072586	-0.830093	-0.175175	-0.111298	-0.0512049	-0.521654	NaN	-0.507313	NaN	0.296988	NaN	NaN	0.545474	1.30832	NaN	0.254272	0.252173	0.0844103	NaN	-0.548042	0.136848	-0.0747794	NaN	-0.612211	-1.01832	-0.540623		1
PF3D7_1251800	conserved Plasmodium protein, unknown function	2.08963	0.520521	1.97904	1.92232	NaN	NaN	NaN	1.9568	NaN	NaN	NaN	NaN	3.22648	2.24907	4.34682	4.9224	NaN	NaN	NaN	NaN	NaN	NaN	-0.118304	NaN	NaN	NaN	0.108892	0.166568	5.70636	3.28687	NaN	NaN	3.46454	4.60795	NaN	NaN	NaN	NaN	NaN	NaN	3.04879	0.455376	NaN	NaN	NaN	NaN		0.335255
PF3D7_1329600	conserved Plasmodium protein, unknown function	4.89249	3.3771	2.01293	1.47995	1.90835	1.1151	3.29998	2.63254	3.70653	3.31358	5.86876	3.51041	NaN	NaN	0.755229	NaN	0.248656	NaN	NaN	NaN	NaN	2.87334	NaN	NaN	7.92523	4.89351	5.38218	5.22588	5.90448	2.16799	2.77886	NaN	2.54824	2.44717	4.70791	4.04392	3.14931	4.85108	4.54096	3.99194	4.45654	3.8737	NaN	1.03839	1.53112	NaN		0.00572937
PF3D7_1419000	conserved Plasmodium protein, unknown function	1.17932	2.51218	0.458802	3.34122	-0.295164	0.925412	0.347099	0.227962	-1.01325	0.0922171	0.851839	0.724635	0.330902	0.507747	0.473112	0.983333	NaN	1.38658	0.731183	-0.796764	0.542902	-0.197614	1.10554	0.245403	3.2328	1.54507	1.64169	1.11801	NaN	NaN	NaN	NaN	NaN	NaN	NaN	NaN	NaN	NaN	NaN	NaN	NaN	-2.2342	0.767485	NaN	1.22731	0.995995		0.704535
PF3D7_0406500	NYN domain-containing protein, putative	-0.0256763	0.603446	4.66562	0.203784	0.442121	0.458981	0.226139	-0.156526	0.135009	-0.380286	0.452174	0.359434	0.402722	1.14535	0.159758	0.0735451	-0.352824	0.269721	0.0536674	0.303116	1.18155	-0.213254	0.702037	-0.474047	0.432425	-0.0377336	0.0939657	0.236673	NaN	NaN	1.61499	NaN	1.30889	1.22661	NaN	NaN	0.838831	NaN	NaN	NaN	-0.816139	0.203784	NaN	NaN	NaN	0.862208		0.342034
PF3D7_0628600	DNA methyltransferase 1-associated protein 1, putative	3.61105	0.0746385	0.52085	-5.52798	NaN	NaN	3.31671	2.28518	1.26843	-0.691713	2.13957	0.969198	NaN	2.43472	0.907121	1.48778	NaN	NaN	NaN	NaN	NaN	NaN	NaN	NaN	1.80785	-0.490467	-0.570764	1.78399	NaN	NaN	NaN	NaN	NaN	0.897785	NaN	NaN	0.434455	NaN	NaN	NaN	NaN	NaN	0.970559	2.73054	1.99088	2.06293		0.0523479
PF3D7_0814000	60S ribosomal protein L13-2, putative	0.502738	0.839622	0.169668	0.258719	0.00187425	-0.0869197	0.41446	0.386261	-0.116927	-0.175045	0.319618	-0.165558	-0.0576619	0.10684	1.05749	0.0846551	0.151859	0.306895	0.116897	-0.0758749	-0.0225076	-0.768332	0.185486	0.240009	0.851679	0.545929	0.0429245	0.601606	2.58099	0.215948	NaN	1.85559	1.22786	1.63406	NaN	0.933022	1.40811	0.844199	1.50711	0.0730897	0.764601	0.788016	0.841249	-0.131326	0.200881	0.853293		0.89433
PF3D7_1212700	eukaryotic translation initiation factor 3 subunit A, putative	-0.183212	0.388903	-0.530843	-0.180657	0.408277	-0.851119	0.0507454	0.0815374	-1.16052	NaN	-0.415365	-0.314058	-0.509923	-0.0312541	0.122209	-0.0994973	-0.440068	0.0722704	0.105544	-0.0294175	0.132906	-0.527271	-0.0423974	0.272785	-0.595293	-0.67238	NaN	0.0356827	2.89326	0.774355	NaN	1.48471	0.96798	0.850819	NaN	NaN	NaN	0.093525	0.736129	-2.33554	NaN	NaN	0.38659	0.94131	-0.248365	0.224317		0.232547
PF3D7_1246200	actin I	2.05506	3.29591	2.03773	2.33475	-0.0769649	0.457395	1.04404	1.40125	2.31336	2.01194	1.99834	1.58779	0.745711	0.0760066	NaN	1.40553	NaN	NaN	1.05665	NaN	0.388796	-0.754888	0.169027	0.324762	1.80364	2.0916	0.441271	1.96635	0.191942	1.90579	NaN	NaN	3.78084	2.18705	NaN	NaN	NaN	NaN	2.97341	1.90498	2.19055	1.61529	2.47641	NaN	1.92334	2.17319		0.346507
PF3D7_1366300	conserved Plasmodium protein, unknown function	0.206768	2.10383	1.06405	1.98513	0.744333	NaN	0.740453	0.648688	0.448584	0.211832	2.86847	0.630796	0.24184	2.16903	NaN	NaN	NaN	NaN	NaN	0.755454	0.77543	0.260774	0.32987	0.382043	NaN	1.03851	0.978781	NaN	2.64688	NaN	NaN	NaN	0.709114	NaN	NaN	NaN	NaN	NaN	NaN	1.35605	NaN	1.68094	NaN	NaN	NaN	NaN		0.554775
PF3D7_0219600	replication factor C subunit 1, putative	1.18941	1.67632	1.11423	0.229416	0.968054	0.0591191	0.62714	0.446305	1.01235	1.05421	1.34164	0.153768	0.448795	0.306841	0.66939	-0.122871	2.73001	NaN	0.540623	0.462555	0.191563	-0.161178	-0.391872	0.00190562	1.36636	1.18666	1.62518	1.96838	NaN	2.74981	NaN	2.10731	3.10553	3.92458	1.36379	NaN	NaN	NaN	2.65249	1.58463	0.956057	1.13962	1.62298	1.32067	1.51687	1.10166		0.69973
PF3D7_0422400	40S ribosomal protein S19	0.723515	0.87803	0.0263043	0.525974	-0.217172	-0.281312	0.441165	0.529781	0.258459	0.0877334	0.474462	-0.361768	-0.273413	-0.214622	0.80686	0.261275	0.492007	0.107197	0.118626	0.171791	-0.181428	-0.465504	-0.203153	-0.242694	0.479748	0.976191	0.0485151	0.799194	1.94512	0.447898	2.32475	1.94181	1.79631	2.16722	2.07138	1.44878	1.37217	1.38907	1.24793	0.501361	0.818769	1.11917	1.03048	0.335881	0.170951	0.49877		0.930989
PF3D7_0706500	conserved Plasmodium protein, unknown function	0.566279	1.33199	0.334225	2.49362	-0.114285	-0.199248	0.0993626	0.0496212	0.646439	-0.0697022	0.570171	0.567575	0.0901759	0.0368959	0.0289935	-0.113167	0.0122111	NaN	-0.17184	-0.0858326	0.179511	-0.569491	-0.0437797	-0.280362	0.586693	0.882199	1.50716	1.13068	2.57553	0.155357	1.65988	1.40457	0.864652	NaN	1.24635	0.891134	1.37134	NaN	1.69631	NaN	0.551983	0.666416	1.22977	NaN	0.422125	0.570507		0.972443
PF3D7_0719300	actin-related protein, putative	-1.35853	NaN	0.992696	3.00961	0.205393	0.265414	NaN	1.42826	1.80595	1.03635	1.97233	1.96748	NaN	1.83418	NaN	0.985988	NaN	0.548776	NaN	NaN	NaN	NaN	0.50853	NaN	1.83459	2.80935	2.0371	1.40183	NaN	NaN	NaN	NaN	1.54814	NaN	NaN	NaN	NaN	NaN	4.5634	2.51548	1.84916	1.98319	NaN	NaN	1.2661	NaN		0.00259747
PF3D7_0814200	DNA/RNA-binding protein Alba 1	0.588613	1.06136	0.560422	0.277149	0.188907	-0.403595	0.470927	0.551395	0.299714	-0.000432815	0.376179	0.0107883	0.607674	0.274844	-0.530489	1.12699	2.02836	1.85465	0.813443	0.690707	1.10078	0.277674	1.00727	0.94386	0.190678	0.89913	1.16472	1.33257	2.15704	0.444066	1.94347	1.87811	1.31516	2.12155	1.20539	1.18942	1.62663	1.09659	0.336855	0.829613	0.803062	0.449828	1.35084	0.513646	0.558464	0.961508		1
PF3D7_0831700	heat shock protein 70	0.152897	0.532157	-1.76995	1.79131	-0.893518	0.863809	0.216982	0.764248	-0.0856804	0.156482	NaN	0.84918	1.4847	0.487824	0.588421	0.7063	-0.786348	NaN	0.695014	NaN	2.46785	0.0278809	1.40817	0.398094	0.824646	-1.17492	0.64441	0.506353	NaN	NaN	0.361768	NaN	NaN	NaN	NaN	NaN	NaN	NaN	NaN	NaN	NaN	NaN	NaN	NaN	0.886433	0.63433		0.500346
PF3D7_1019700	conserved Plasmodium protein, unknown function	2.4197	1.59972	1.33004	1.98828	NaN	NaN	1.05082	0.871205	2.20483	1.36822	1.90431	0.613697	0.124593	0.214257	NaN	0.455218	-0.00161668	NaN	0.121811	0.0786856	0.503451	-0.864889	0.325617	-0.312665	4.05736	3.03292	2.1615	3.37424	NaN	0.537717	NaN	NaN	NaN	3.70474	4.58814	1.52866	NaN	3.27467	3.76797	1.57197	2.63239	1.11129	1.53262	2.15047	-0.963054	NaN		0.239807
PF3D7_1105400	40S ribosomal protein S4, putative	0.362891	0.867147	0.397365	0.281456	-0.496488	-0.348459	0.17479	0.0703302	0.37629	0.304309	0.40719	-0.191563	-0.288241	0.153013	-1.79436	0.451346	0.317883	0.177033	-0.00507276	0.419797	-0.519115	-0.526269	-0.47297	0.0845174	0.145351	0.582598	1.01828	0.488674	1.59936	0.926427	0.641916	2.40209	0.319734	2.01066	1.26225	-0.247563	1.82591	0.609662	0.614286	0.648304	0.709026	0.47305	0.88049	0.146435	0.450485	0.644127		0.726987
PF3D7_1230800	pre-mRNA-splicing regulator, putative	0.748633	1.42322	0.0776532	1.51887	-0.129718	-0.126841	0.206143	0.527408	0.0184917	0.253532	0.122474	-0.306029	0.278342	-0.507414	0.468531	0.521246	NaN	NaN	0.582074	0.268226	0.77703	0.248588	0.687329	0.483218	0.680594	0.702139	1.23524	0.894805	1.34528	NaN	NaN	NaN	0.224905	NaN	0.705049	2.08982	NaN	1.13828	NaN	NaN	NaN	NaN	0.544683	1.17778	0.905505	0.244463		0.918181
PF3D7_1305900	conserved Plasmodium protein, unknown function	0.238665	0.647309	-0.620069	0.704512	-0.0787007	-0.000144286	-0.179841	-0.0851526	-0.528219	-0.0953169	0.0858326	-0.263035	0.348912	-0.463204	0.696795	0.439618	0.656084	0.492789	-0.0439433	0.625022	0.527571	-0.361656	0.423094	0.178159	0.248292	0.332607	-0.234822	-0.0588013	2.20323	1.44595	1.05721	NaN	2.21649	1.31151	NaN	0.782298	NaN	0.604608	0.294665	0.726472	0.522357	0.257028	0.522056	0.630394	0.28629	0.413711		0.588312
PF3D7_1424100	60S ribosomal protein L5, putative	0.00891703	-0.154065	-0.080576	0.160298	-0.278269	-0.546166	-0.476719	0.195831	0.0380147	0.270295	0.610606	0.116457	-0.461521	0.690009	0.219958	-0.280956	-0.482593	-0.144177	-0.206063	-0.42417	-1.10426	-1.42884	-0.143054	-0.51005	-0.46911	0.0395921	0.898324	1.08706	3.776	0.622998	2.3067	1.4856	2.483	2.59344	1.2828	1.91997	0.755486	0.456742	1.9654	1.74754	0.375067	0.214809	1.32054	1.46853	0.177089	0.479251		0.369907
PF3D7_1466400	AP2 domain transcription factor AP2-SP	2.44739	2.40629	1.57802	1.72771	0.553164	0.879595	1.29019	0.75694	1.99827	2.33971	1.70363	1.01651	0.686971	1.0936	1.65086	3.02609	NaN	NaN	NaN	NaN	-0.675304	0.1274	1.34125	0.607045	2.33268	1.9306	3.06449	2.93126	NaN	NaN	NaN	NaN	NaN	NaN	NaN	NaN	NaN	NaN	2.17207	1.08308	1.74872	0.48451	2.03182	1.4616	1.79888	1.74981		0.232772
PF3D7_1472200	histone deacetylase, putative	1.34772	1.92413	1.14019	2.52151	0.30906	0.301764	0.480679	0.73274	1.04243	0.387374	0.773743	-0.0298416	0.141694	-0.575312	0.00187425	0.0813696	NaN	NaN	-0.553278	-0.12499	0.673556	0.883875	0.387142	0.44336	2.16311	1.80138	1.77754	1.99885	NaN	0.357197	NaN	NaN	2.00126	2.82133	1.72282	2.24722	NaN	2.44058	NaN	2.42407	1.45202	2.35638	0.852239	2.48245	1.45675	1.34883		0.626037
PF3D7_0215700	DNA-directed RNA polymerase II subunit RPB2, putative	1.56779	2.45269	0.496207	1.60876	0.484808	0.467633	0.311852	0.730751	NaN	1.17056	-0.0704211	0.308948	0.788268	1.42872	1.47342	1.33541	0.750692	-0.0909888	NaN	NaN	-0.755089	-0.601792	0.147437	0.772382	0.597984	0.675051	0.394295	1.40209	2.99829	1.42546	NaN	NaN	NaN	NaN	NaN	NaN	2.47137	0.511382	NaN	NaN	NaN	NaN	NaN	NaN	1.78839	0.789437		0.529622
PF3D7_0307100	40S ribosomal protein S12, putative	0.77011	0.709694	0.0511633	0.250818	-0.289263	-0.145612	0.0347792	-0.19711	0.535157	0.372001	0.956429	-0.262193	0.0277203	0.75448	0.423632	0.560494	0.264957	-0.044464	-0.267462	0.246156	-1.04665	-0.380508	-0.494739	-1.35332	0.647084	1.48483	0.567059	1.24986	2.35921	0.176984	2.18545	0.412193	1.52085	0.908876	1.52456	0.697359	2.11956	1.05817	1.7563	0.482513	1.05304	0.290815	1.21151	NaN	0.612305	0.877261		0.907246
PF3D7_0520000	40S ribosomal protein S9, putative	0.964879	0.748893	0.872395	0.476699	0.474877	0.286392	1.31243	0.787343	0.467593	0.644487	1.5144	0.0575719	0.275007	1.20095	-0.197203	0.497893	1.10588	0.709953	0.35061	0.361509	1.01278	0.734611	1.01528	0.805409	0.703632	1.07506	0.770956	1.01637	2.1921	0.948558	1.5725	2.44646	0.996678	1.83136	1.6581	2.34527	2.18666	0.988333	0.420078	1.88646	0.703367	0.931233	1.72783	0.345711	0.974896	0.670038		0.809133
PF3D7_0523000	multidrug resistance protein 1	0.0236102	0.146755	-0.282913	0.522136	-0.357881	-0.65892	-0.324943	-0.50019	-0.186771	-0.385155	0.397036	0.224621	0.689478	-0.332049	0.382391	-0.0792927	0.701593	0.0293524	0.104337	-0.101247	-0.487338	-0.671837	-0.586514	-0.262313	-0.0628364	-0.565012	-0.468012	0.0300446	NaN	NaN	NaN	NaN	NaN	NaN	-0.578219	NaN	NaN	NaN	NaN	NaN	-1.23981	NaN	NaN	NaN	0.241474	0.0812169		0.382162
PF3D7_0605100	RNA-binding protein, putative	0.0139266	0.440009	-0.182082	-0.398898	-0.185753	-0.210513	0.122739	-0.178109	-0.191244	-0.619084	0.328032	-0.161307	0.348686	-0.116232	-0.0803167	0.179564	0.37529	0.578047	0.233029	-0.0103502	-0.289016	-0.558855	0.0479571	-0.372283	0.0655723	-0.0340749	-0.0830495	0.000721562	3.73866	1.2753	NaN	NaN	2.35758	NaN	2.64074	1.35233	1.38422	0.883848	1.4418	0.494393	NaN	-1.53396	1.02815	-1.63417	0.152768	0.308698		0.374058
PF3D7_1004000	60S ribosomal protein L13, putative	0.123004	0.908253	0.253263	-0.218843	-0.115582	-0.189414	0.353323	0.228013	-0.206329	0.0204136	-0.20415	-0.329526	-0.185819	-0.273576	0.987103	-0.747688	0.125916	0.259755	0.117429	-0.0233263	-0.247851	-0.610133	-0.230939	0.0220388	0.171335	0.324437	0.189793	0.741976	3.34426	-0.14104	1.38676	1.40476	0.815493	1.8637	1.7173	NaN	1.87531	0.0259847	NaN	0.701952	0.195852	NaN	1.04859	NaN	0.790105	0.478708		0.471413
PF3D7_1105000	histone H4	0.76086	0.633211	0.595122	0.947751	0.530271	0.390094	0.988703	-0.0736831	-0.278094	0.0076666	-1.17752	-1.18142	-0.542269	0.845002	-0.169875	0.363531	0.52095	0.400092	1.3862	-0.442545	-0.331155	0.158445	-0.632741	-0.570949	-0.475435	0.433896	-0.60189	0.150737	2.95418	1.37206	1.47009	2.48722	0.769349	1.16214	1.37005	0.81492	1.01942	0.646248	1.4828	0.624265	0.00201835	-0.732139	2.05015	1.78274	0.547746	0.355073		0.911954
PF3D7_1134100	protein disulfide isomerase	0.0740944	0.0738184	0.410992	1.2029	-0.385262	-0.531269	NaN	-1.09592	0.436268	0.0803014	1.94568	0.142019	0.0632269	1.57368	0.423309	0.250457	0.445197	0.266871	NaN	-0.116764	-2.0318	-1.02418	-1.33032	-1.52251	0.120883	0.0618573	1.03865	0.213036	1.30299	NaN	NaN	NaN	NaN	NaN	NaN	NaN	NaN	NaN	0.473216	0.264981	NaN	NaN	1.02027	0.994873	0.53963	0.0445831		0.426129
PF3D7_1143100	AP2 domain transcription factor AP2-O, putative	NaN	NaN	1.70792	3.3189	NaN	0.841896	NaN	NaN	NaN	-0.523763	NaN	NaN	NaN	0.785726	NaN	NaN	NaN	NaN	NaN	NaN	NaN	NaN	2.7476	NaN	0.98783	NaN	1.77867	2.59798	NaN	NaN	NaN	NaN	NaN	NaN	2.6715	NaN	NaN	NaN	3.51866	NaN	NaN	NaN	NaN	NaN	NaN	NaN		1
PF3D7_1330800	RNA-binding protein, putative	-0.0834164	0.31991	-0.0159575	1.27974	-0.423526	-2.02797	-0.124818	-0.604071	0.344715	0.507911	-0.0519076	-0.10916	-0.690405	-0.168514	0.106214	0.339637	0.0936954	0.68557	-0.225514	0.409604	-0.736581	-0.428893	-0.478889	0.230414	-0.156434	0.429848	0.815575	0.759844	2.85334	0.882464	1.04292	0.923331	0.556601	1.38086	0.71949	0.950174	NaN	NaN	2.44795	0.472709	-0.304951	1.50861	1.16459	NaN	0.45607	0.101784		0.298589
PF3D7_1347500	DNA/RNA-binding protein Alba 4	0.101112	0.917488	0.249385	-0.349592	-0.169469	-0.294077	-0.513275	-0.179256	-0.0402298	-0.473839	0.385376	-0.259182	-0.38981	-0.179511	-0.394601	0.7393	1.13185	1.10631	0.52677	0.220934	-0.039859	-0.582652	-0.0152721	0.122476	-0.157142	0.357733	0.55817	0.648236	2.15821	0.728001	2.03784	1.02435	1.03034	1.1679	1.03879	0.61083	1.37395	0.821381	0.124461	0.217742	-0.222683	0.129671	-0.148225	0.192447	0.0745054	0.364255		0.450823
PF3D7_1441400	FACT complex subunit SSRP1, putative	0.981268	1.75467	0.869161	1.1983	0.101381	-0.225275	0.752063	0.506168	0.503756	-0.216858	-0.352142	-0.0569996	-0.0193604	1.35067	-0.699677	0.439031	0.795435	1.70223	NaN	-0.255924	-1.02078	-0.611456	0.268315	0.119448	0.381283	-0.347552	0.490159	1.7697	1.3384	2.80854	2.02853	2.46857	2.79387	-0.244644	0.870424	1.40687	NaN	1.18135	NaN	NaN	0.852638	-0.947479	2.97225	1.25825	1.62148	1.40339		0.80099
PF3D7_1464000	YL1 nuclear protein, putative	1.93633	1.68446	1.75907	2.7291	NaN	0.228402	1.19213	NaN	2.3034	NaN	2.02201	1.65317	-0.107368	NaN	NaN	1.32634	NaN	0.870176	-0.144919	NaN	0.416732	1.04755	-0.379489	NaN	NaN	2.25656	2.6532	3.57804	NaN	NaN	NaN	NaN	NaN	NaN	NaN	NaN	NaN	NaN	NaN	4.10487	3.05271	1.77162	NaN	NaN	0.926303	NaN		0.386947
PF3D7_0307200	60S ribosomal protein L7, putative	0.724214	0.695559	-0.134889	0.128519	-0.0319461	-0.262794	-0.00665169	0.293483	0.0312541	0.0342194	0.0574155	0.0167893	-0.240776	0.0837985	0.580435	0.490598	0.112633	0.127069	-0.368439	0.218095	0.138945	-0.761626	-0.166276	0.0127082	0.235727	0.436471	-0.396441	0.376639	1.10219	-0.260387	1.2032	2.89658	0.958137	0.854962	1.71523	-0.0177795	1.57754	1.3806	0.86584	0.475074	-0.0740917	0.635338	0.626019	0.589333	-0.0427094	0.977071		0.930632
PF3D7_0317600	40S ribosomal protein S11, putative	0.664301	0.849492	0.725959	0.435827	-0.0711635	-0.0927488	0.448267	0.402168	1.13718	0.469949	0.846473	-0.165815	0.156138	0.253017	1.52316	0.347179	0.592254	0.328308	0.426748	0.222414	0.734222	-0.0139266	-0.010832	0.0384508	0.383497	0.829537	0.794104	0.793157	2.69855	1.27056	2.37532	1.13194	1.68652	1.2309	1.80256	0.346225	2.80473	1.04091	1.21897	0.454783	1.78232	-0.140517	0.137372	0.114988	1.15212	1.36401		0.961248
PF3D7_0516900	60S ribosomal protein L2	0.465191	0.428197	0.64524	0.159686	0.0280033	-0.0935602	0.360982	0.172961	0.0973411	-0.0434844	0.306146	0.00414652	-0.0103378	-0.348006	0.684729	-0.0257376	0.376179	0.0306635	0.14978	0.00903064	-0.198278	-0.917088	0.170951	0.163187	0.0382958	0.0583678	0.245252	0.641626	2.98976	0.245369	1.92147	1.40966	1.73153	1.58584	1.71405	0.699982	1.80302	0.549071	1.50411	0.418003	0.499476	-0.0619835	1.12823	0.315127	0.638491	0.499606		0.848601
PF3D7_0618300	60S ribosomal protein L27a, putative	0.687509	0.425094	0.16221	0.909499	-0.118852	0.529239	0.563256	0.15242	-0.369334	0.00695607	0.236462	-0.945083	0.145351	-0.135535	1.24653	0.0261022	1.6658	-0.0177795	0.537942	-0.148348	-0.41373	-0.404467	-0.0688616	0.116786	-0.103503	-0.142479	-0.194113	-0.187514	2.18973	0.436178	NaN	1.2395	1.89701	1.11797	1.34925	3.07024	2.32527	0.527575	3.46192	0.211448	2.04911	1.17163	1.09031	-0.0441843	0.704341	0.875937		0.949379
PF3D7_0629200	DnaJ protein, putative	1.00123	1.69867	1.2097	1.0644	-0.121032	0.136997	-0.323426	-0.388686	1.5616	1.20121	1.22503	0.555142	1.58626	2.191	1.87637	1.07443	2.2116	NaN	0.958805	1.57282	-0.0162056	-0.786931	-0.641649	-0.34551	1.09761	1.83064	1.3017	1.2816	NaN	NaN	NaN	NaN	NaN	NaN	NaN	NaN	NaN	NaN	NaN	NaN	NaN	NaN	NaN	0.504509	NaN	1.61303		0.791104
PF3D7_0629700	SET domain protein, putative	2.99789	-0.0779266	1.28345	0.170264	NaN	NaN	NaN	NaN	NaN	-8.46797	2.67825	2.53132	NaN	NaN	NaN	NaN	NaN	NaN	NaN	NaN	NaN	NaN	NaN	NaN	NaN	NaN	-0.192629	1.94153	NaN	NaN	NaN	NaN	NaN	NaN	NaN	NaN	NaN	NaN	NaN	NaN	NaN	NaN	1.5476	3.10867	NaN	0.953886		0.12195
PF3D7_0716800	eukaryotic translation initiation factor 3 subunit I, putative	-0.43049	1.23643	-0.104093	0.518391	0.657732	0.149473	0.172359	-0.0894982	-0.135142	-0.0935602	0.799087	-0.376068	-0.781157	0.20214	-0.151362	0.319046	0.884637	0.291716	1.40152	0.612307	0.0224743	-0.367706	-0.0159284	0.506783	-0.117302	-0.405557	-2.02116	NaN	3.06944	NaN	1.7212	NaN	3.41589	0.569201	1.02765	NaN	NaN	NaN	NaN	NaN	NaN	-0.423524	3.06975	NaN	0.0812032	-0.179511		0.114956
PF3D7_0721600	40S ribosomal protein S5, putative	0.634407	0.562367	0.661385	0.275035	-0.0343376	-0.333882	0.68912	0.269251	0.432532	0.19904	1.30562	-0.0427844	-0.155245	0.422327	1.17741	0.175436	0.611645	0.155791	0.233643	0.0522067	0.204015	-0.324004	0.220578	-0.178746	0.444561	0.559303	0.0833836	0.672818	2.46216	0.883263	2.24875	1.72929	2.15108	2.38127	2.4242	1.43905	1.93429	0.767487	2.39643	1.22374	0.745883	0.407268	1.16144	0.854675	0.496513	0.735788		0.976547
PF3D7_0935800	cytoadherence linked asexual protein 9	1.11656	1.50365	0.808014	1.6354	0.358621	0.349382	0.563451	0.207244	0.768587	0.617875	0.921817	0.211097	-0.0847009	-0.189793	0.449535	0.169274	0.492622	0.374767	0.190552	-0.348006	0.0844725	-0.313014	0.100843	0.0779392	0.624522	0.549261	1.25466	0.874296	NaN	2.57381	NaN	NaN	2.71728	2.58286	1.91945	NaN	NaN	0.937187	NaN	NaN	NaN	0.599047	0.591488	0.537906	1.06495	NaN		0.73467
PF3D7_1007900	eukaryotic translation initiation factor 3 subunit D, putative	0.189793	0.356532	0.0962619	-0.717386	-1.03018	0.0353426	-0.409087	-0.220701	-0.997694	0.877102	0.667665	0.0701787	-0.251814	0.0923709	-0.0831412	-0.170951	NaN	-0.0224743	-0.0591792	0.152179	-0.978492	-0.621524	-0.175631	-0.0149266	-0.203136	-0.447738	-0.647061	NaN	NaN	0.336555	NaN	NaN	0.746399	NaN	NaN	NaN	NaN	-0.0740944	NaN	NaN	1.24647	NaN	NaN	NaN	-0.489301	0.404706		0.537316
PF3D7_1103600	actin-like protein, putative	2.28419	1.20829	1.38808	2.61308	0.321235	NaN	NaN	0.744028	-0.275315	1.94809	1.09268	3.78311	0.549817	0.541807	NaN	NaN	NaN	NaN	NaN	-0.495491	NaN	0.976872	NaN	0.848739	2.16861	1.62038	1.58544	1.14707	NaN	NaN	NaN	NaN	NaN	NaN	2.13917	NaN	NaN	NaN	NaN	NaN	2.48692	NaN	NaN	1.32565	0.908659	2.09117		0.276384
PF3D7_1106000	RuvB-like helicase 2	1.95181	1.99994	2.20627	2.09912	0.293017	-0.00432164	0.406101	0.191195	1.27393	1.49957	1.80496	1.8594	0.80331	0.813829	1.49932	1.26757	0.722553	0.928979	0.552475	0.157432	0.220949	-0.159629	-0.0854508	0.501851	2.10024	1.93506	1.99023	3.05589	2.38444	3.03979	4.06342	2.51334	3.27277	0.60654	3.4916	2.48584	2.55078	2.21967	2.63582	2.85361	2.23863	1.70435	1.17434	1.72972	1.12545	1.92676		0.381515
PF3D7_1118600	histone acetyltransferase	2.26541	2.28912	2.71211	1.76302	NaN	NaN	3.40259	4.15959	1.41986	NaN	NaN	1.5245	NaN	NaN	NaN	NaN	NaN	NaN	NaN	NaN	NaN	NaN	NaN	NaN	-1.65899	NaN	NaN	NaN	0.48656	5.08324	NaN	NaN	3.21818	1.06791	NaN	NaN	1.6554	NaN	1.9783	NaN	NaN	1.34795	4.54745	3.94379	1.44668	3.36324		0.281739
PF3D7_1136300	tudor staphylococcal nuclease	NaN	0.778803	0.507008	0.927469	-0.614205	-0.557484	-0.983133	-0.717824	1.06371	0.40788	1.56857	0.537403	-0.548438	-0.0589399	0.182819	-0.0467006	0.635058	0.00945167	0.0855606	-0.438506	-1.32949	-2.01121	-1.08614	-1.52657	-0.0435864	0.254943	-1.71402	0.679458	NaN	NaN	NaN	NaN	NaN	NaN	NaN	NaN	NaN	NaN	NaN	NaN	-5.86271	-0.0754641	NaN	0.151602	NaN	NaN		1
PF3D7_1220900	heterochromatin protein 1	2.16572	2.70087	1.85479	1.32348	0.818523	0.444714	0.907352	1.03463	0.337654	-0.0736831	0.0641931	-0.400538	-0.184851	-0.0781998	-0.10149	0.52901	0.229957	-0.0450235	0.536053	-0.051024	0.0583859	-0.0977456	-0.258356	0.477161	0.444137	0.68022	0.309991	0.798517	3.22833	-0.0680517	2.82814	2.84684	2.36642	2.2623	1.28274	1.42391	0.421264	2.198	1.62658	0.161879	1.0697	0.574133	4.62941	4.27833	3.92685	6.31893		0.311334
PF3D7_1242700	40S ribosomal protein S17, putative	1.01228	1.10095	0.768332	0.685524	0.468844	0.492342	0.856866	0.621666	0.415326	0.629568	1.0624	0.382231	0.685895	0.605903	0.634686	0.615044	1.04551	1.22844	0.567253	0.456365	0.316957	0.10841	0.447103	0.512534	0.599984	1.12102	1.2529	1.74933	3.44599	1.22962	2.62747	2.34564	2.3564	2.14816	2.27799	1.48697	1.99092	0.930985	1.54572	1.06673	1.25459	0.777517	1.67342	0.991542	0.606348	0.986874		0.785641
PF3D7_1366900	conserved Plasmodium protein, unknown function	NaN	NaN	-0.112444	-0.559051	0.775008	-0.842456	-0.665157	-0.820894	0.683831	-0.0646069	0.419863	0.0195944	-0.377875	-0.687688	-1.05589	0.105923	NaN	NaN	-0.141526	-0.335483	-1.54221	NaN	-1.22193	-1.59177	-0.00433462	0.852824	1.14084	-0.121944	NaN	NaN	NaN	NaN	NaN	NaN	NaN	NaN	NaN	NaN	NaN	NaN	NaN	NaN	NaN	NaN	NaN	NaN		1
PF3D7_1426000	60S ribosomal protein L21	0.197614	0.783638	-0.0814764	-0.199876	0.183074	0.160734	0.458592	0.39534	-0.136204	0.0668202	-0.263057	-0.364909	-0.472169	0.289175	0.595217	-0.0330882	0.198494	0.164027	-0.11221	-0.0607391	-0.00628942	-0.471968	0.152768	0.294933	-0.0757784	-0.151729	0.169668	0.595882	2.9101	1.20181	1.59201	2.04162	1.64362	1.96708	1.37106	1.22412	1.66357	1.02151	1.86322	0.673002	0.292075	0.690474	0.738379	0.70228	0.0911243	1.10625		0.545326
PF3D7_1460700	60S ribosomal protein L27	0.535356	0.449887	0.320773	-0.240742	-0.13095	-0.570754	-0.0718609	0.0742284	-0.170686	-0.501516	0.0657101	-0.640621	-0.00932098	-0.435842	0.771886	-0.109695	0.282736	0.113645	-0.0436013	0.141032	0.0250288	-0.82073	-0.039177	0.0766454	0.18053	0.261863	-0.335827	0.238664	2.41546	0.707878	1.52442	2.01357	1.10434	0.976844	0.925316	0.514346	1.80715	0.383247	1.08113	0.731254	0.502942	-0.0370308	0.325271	0.4993	0.821792	0.0358749		0.934349
PF3D7_1464900	ATP-dependent zinc metalloprotease FTSH, putative	-0.0264843	0.698389	-0.15917	0.194377	-0.452827	0.0569564	0.130272	-0.0143553	-0.108316	0.152468	0.293017	0.275437	0.626766	0.587164	0.0147838	0.0498153	0.249021	-0.230818	0.495183	-0.144177	-0.228571	-0.439889	0.139862	0.405547	0.0831111	0.370023	0.726657	0.628787	3.10408	NaN	1.32349	NaN	0.413811	NaN	NaN	NaN	NaN	NaN	2.62068	0.560324	0.665757	0.194113	0.863701	0.629434	0.205393	-0.158466		0.341399
PF3D7_0407700	conserved Plasmodium protein, unknown function	3.64605	1.65763	3.17527	1.12516	NaN	NaN	NaN	NaN	NaN	NaN	NaN	NaN	NaN	NaN	NaN	NaN	NaN	NaN	NaN	NaN	NaN	NaN	NaN	NaN	NaN	3.66938	2.56813	4.41729	3.24925	3.49648	3.10961	3.49877	2.43029	2.30059	NaN	NaN	NaN	NaN	NaN	NaN	NaN	NaN	NaN	NaN	NaN	NaN		0.0496781
PF3D7_0503300	serine/arginine-rich splicing factor 12	-0.0579022	0.248553	-1.40473	-0.728312	-0.0799659	-0.602457	-0.135	-0.0569996	-0.701999	-1.02411	-0.119918	-0.776609	0.407733	-0.260026	0.382612	0.359638	0.278698	0.379582	0.153027	0.0860785	0.468323	-0.258459	0.297954	0.439265	0.0226164	0.174019	-0.358158	0.0804387	0.958212	-0.279174	1.60758	0.936111	1.04138	1.22925	NaN	NaN	0.764431	0.255494	NaN	-0.359746	-0.0476813	-0.612588	-1.70064	0.904035	-0.522281	-0.230326		0.317311
PF3D7_0823200	RNA-binding protein, putative	-0.313746	0.0633941	-0.662871	-0.625738	-0.989592	-1.07382	-2.39456	-2.38333	-0.148993	0.150257	0.403377	-0.202637	0.117429	0.258494	-0.835574	0.0894515	0.439889	0.341153	0.131589	0.277656	-2.35498	-2.22555	-2.26008	-2.38045	-0.25032	0.216619	0.949722	0.0564011	3.10452	2.13619	NaN	NaN	0.882604	1.08795	NaN	3.01368	0.912343	-0.0467006	1.9268	NaN	0.380064	0.343842	-0.47335	0.77359	-0.204881	-0.353097		0.162797
PF3D7_0826700	receptor for activated c kinase	-0.365797	0.66438	0.0526941	0.196938	-0.566741	-0.5065	-0.158478	-1.07765	0.653427	-0.102457	1.19541	0.176691	0.518334	0.990681	-0.00449376	0.305753	-0.863441	0.838512	0.949722	0.126423	-1.36822	-1.31615	NaN	-0.773574	0.272979	0.457455	-2.21773	0.768617	1.71017	NaN	NaN	NaN	NaN	NaN	NaN	NaN	NaN	NaN	NaN	NaN	NaN	NaN	NaN	1.00017	0.28948	-0.182947		0.13988
PF3D7_0919000	nucleosome assembly protein	2.03069	2.33054	1.89464	3.37183	0.0394191	0.706159	-1.11238	0.734755	1.57226	1.68168	2.36997	2.87769	0.477159	1.08027	0.305445	3.4866	0.406101	NaN	NaN	NaN	-0.0685439	-0.111165	0.818196	-0.446786	1.8127	2.54279	1.89208	3.19034	4.02883	3.49958	NaN	4.12424	2.45652	4.03202	2.54947	4.88274	NaN	1.70552	3.55998	4.18241	2.80781	3.00173	3.57761	3.0166	3.95782	2.93479		0.354579
PF3D7_1002400	RNA-binding protein, putative	0.227371	0.31802	-0.62609	0.717596	-0.232515	-0.506805	-0.147745	0.364051	-0.576712	-0.690194	-0.569843	-0.42707	0.464145	-0.209391	0.0483758	0.459933	0.221073	0.583052	0.176706	0.231125	0.525367	-0.125783	0.355242	0.423546	0.197236	0.239311	-0.470889	0.03484	1.95297	0.327186	1.15989	1.36112	1.11103	1.06615	0.387032	0.733579	1.31115	0.730775	0.253021	-0.432211	0.245739	0.129418	0.403704	0.748723	0.63988	0.491166		0.576331
PF3D7_1022400	serine/arginine-rich splicing factor 4	-0.334298	-0.0909888	-0.698459	-0.518233	-0.309967	-0.446786	-0.237473	-0.253263	-0.833182	-0.660564	-0.16004	-0.716947	0.240864	-0.626486	0.311968	0.192282	0.335712	0.124157	0.391218	0.139363	0.441483	-0.216858	0.425352	0.327077	-0.377182	-0.194213	-0.025133	-0.230203	2.27504	0.363512	1.09775	1.07549	0.911883	0.897759	0.716333	0.228402	1.33102	0.514635	0.570074	-0.528771	-0.408799	-0.627794	-0.452234	0.0631077	-0.434539	0.162622		0.153431
PF3D7_1208900	protein phosphatase, putative	1.69466	1.46574	0.562963	1.63509	-0.688079	NaN	0.227125	NaN	0.948676	0.997694	0.326652	0.92799	0.422664	-0.479334	0.326192	0.438288	0.262914	NaN	-0.443556	-0.421479	NaN	-0.0402613	-0.272646	0.369334	0.952855	1.83506	1.86402	1.6932	NaN	NaN	NaN	NaN	0.629287	2.74913	1.94808	NaN	NaN	NaN	NaN	2.829	NaN	NaN	2.02016	1.08776	1.92824	0.978236		0.477687
PF3D7_1358800	40S ribosomal protein S15	0.773237	0.632316	0.115699	-0.663481	0.0945064	-0.155361	0.597984	0.443477	0.167743	0.0864154	-0.0110064	-0.426855	0.0930192	-0.393416	0.0786098	-0.262313	0.51248	0.0942332	-0.0173878	0.0560412	-0.12466	-0.4609	0.040121	-0.0451634	0.170822	0.688753	0.819586	1.34729	1.01049	0.705735	1.95587	1.63115	1.38339	1.19902	1.85711	0.912048	1.84623	0.796736	1.11956	0.536545	0.989139	0.494922	0.316493	0.250337	-0.0592244	0.629278		0.905656
PF3D7_1408600	40S ribosomal protein S8e, putative	0.749406	0.982164	0.411643	0.267774	-0.219152	-0.38084	0.426748	0.326444	0.60739	0.332462	0.931002	-0.791606	-0.00343773	0.0129412	0.988048	0.429654	0.556012	0.228267	0.0727232	-0.0380147	0.20989	-0.621337	-0.0455207	0.118821	0.71264	0.360842	0.846634	0.867331	2.27322	0.691826	1.5434	1.40106	1.24993	1.45771	1.0995	0.929583	1.58967	0.877023	0.992116	0.0765542	0.78442	0.430976	1.46843	0.540946	0.391658	0.901554		0.917787
PF3D7_1414300	60S ribosomal protein L10, putative	0.434241	0.30422	0.381948	-0.0932897	0.852958	0.493154	1.07121	0.702093	0.23131	-0.17031	1.03499	-0.259182	0.687956	0.701342	0.423739	1.49736	2.68023	2.14669	1.09943	1.82828	0.583712	0.317732	1.16169	0.674752	0.182947	0.618761	0.660472	1.52903	2.74857	1.19839	4.00243	2.23528	2.74953	2.17697	2.99547	1.78657	1.79211	1.41877	2.15704	0.504387	1.26105	1.13606	0.143394	1.2254	0.0756011	-0.0615688		0.81128
PF3D7_1451100	elongation factor 2	-1.11407	1.53053	NaN	NaN	-0.612086	-0.261711	-1.12999	-1.32987	-0.0359933	1.71596	NaN	NaN	0.0332292	0.806872	0.327112	0.345198	0.249263	0.0848386	1.00252	-0.111833	-2.06082	-1.73721	-2.37624	-2.22583	0.728922	0.623598	NaN	NaN	NaN	NaN	NaN	NaN	NaN	NaN	NaN	NaN	NaN	NaN	NaN	NaN	NaN	NaN	NaN	NaN	NaN	NaN		0.00844782
PF3D7_1473700	nucleoporin NUP116/NSP116, putative	2.97671	1.76935	1.4042	2.68214	0.21661	NaN	0.424922	0.71997	1.35868	0.851469	2.74257	0.468252	1.37501	0.918578	0.843421	0.499157	NaN	4.03772	NaN	1.14232	NaN	NaN	0.623118	0.409048	2.37217	1.86928	2.6169	3.09209	NaN	NaN	NaN	3.41101	NaN	3.80064	NaN	2.98199	NaN	NaN	3.14374	NaN	1.78555	1.52015	NaN	-0.509746	2.6633	2.3992		0.125265
PF3D7_0316800	40S ribosomal protein S15A, putative	0.341986	0.141446	0.763921	-0.125254	-0.586081	-0.358734	-0.834416	-1.00863	0.62068	1.01162	0.968128	-0.177344	-0.433623	1.32016	-0.156772	0.532136	0.618709	0.383812	0.494876	0.645164	-0.909336	-0.764856	-0.965305	-0.561986	0.343806	0.816037	0.654985	0.660429	3.19211	0.808008	NaN	NaN	1.59397	NaN	NaN	NaN	0.887291	-2.05669	NaN	NaN	NaN	NaN	NaN	NaN	0.205142	0.648055		0.702854
PF3D7_0318200	DNA-directed RNA polymerase II subunit RPB1	1.02885	1.3856	0.590818	1.71076	NaN	0.548607	0.396269	0.136664	-0.110012	-0.839718	0.837217	NaN	1.78077	NaN	0.602077	1.26875	0.514602	-0.130799	NaN	0.124991	NaN	NaN	NaN	0.452254	1.39072	1.14427	NaN	NaN	NaN	NaN	NaN	NaN	2.14571	NaN	NaN	NaN	NaN	NaN	NaN	NaN	NaN	NaN	NaN	NaN	2.19749	1.22982		0.777474
PF3D7_0320800	ATP-dependent RNA helicase DDX6	-1.30625	0.567062	1.02489	0.577336	-0.249942	-0.484705	-1.14462	-0.326422	-0.242448	0.69881	NaN	1.80717	1.0202	0.862549	0.327457	NaN	0.0691523	NaN	0.226878	0.259599	-1.07418	-1.53172	-0.906954	-1.49488	0.0284276	0.41448	NaN	NaN	NaN	NaN	NaN	NaN	NaN	NaN	NaN	NaN	NaN	NaN	NaN	NaN	NaN	NaN	NaN	NaN	0.1956	-0.0612924		0.00337991
PF3D7_0401800	Plasmodium exported protein (PHISTb), unknown function	0.594166	1.01517	NaN	0.766161	NaN	-0.0473989	1.22008	0.114613	NaN	NaN	NaN	0.134731	0.532965	NaN	NaN	0.256769	NaN	0.429498	NaN	-0.275484	0.419647	NaN	NaN	NaN	0.213752	NaN	NaN	NaN	NaN	NaN	NaN	NaN	NaN	NaN	NaN	NaN	NaN	NaN	NaN	NaN	NaN	NaN	3.45536	1.21203	0.0560286	0.373458		0.997155
PF3D7_0415900	60S ribosomal protein L15, putative	0.474254	0.682696	1.0418	0.253275	0.248535	-0.274172	0.878215	-0.126444	0.348572	0.329051	1.46624	-0.157173	-0.228047	-0.0395595	1.03499	-0.0662615	0.608241	0.0916482	0.656725	0.00181892	-0.151042	-0.595981	0.0284276	0.293288	0.117163	-0.350837	0.236462	0.305325	2.953	1.1212	2.27208	1.72147	2.53757	1.86014	2.04159	NaN	3.01741	1.07506	2.3303	1.23572	0.452701	-0.148739	1.97457	1.57703	1.11902	0.170572		0.859599
PF3D7_0505600	conserved Plasmodium protein, unknown function	3.87765	2.94076	2.47342	1.65694	NaN	NaN	NaN	NaN	2.03622	-1.05547	NaN	NaN	0.640066	NaN	NaN	NaN	NaN	NaN	0.745022	NaN	0.215741	NaN	0.698574	NaN	1.26147	NaN	2.62141	2.81939	NaN	2.80098	NaN	NaN	NaN	4.74507	NaN	0.647128	NaN	NaN	4.66124	NaN	NaN	NaN	NaN	NaN	NaN	NaN		0.0347379
PF3D7_0516200	40S ribosomal protein S11	0.521955	0.949087	0.57918	0.453794	0.14274	0.157496	-0.0739095	0.381104	0.613155	0.516574	1.04537	0.762926	0.928503	0.905196	0.1141	1.00517	1.69782	1.70679	0.912343	1.28107	-0.292193	-0.365581	-0.194427	-0.0721745	1.21605	1.2817	1.50838	1.52292	2.66866	0.954753	2.82371	1.8381	2.58024	2.27718	1.85993	2.14484	2.37429	1.04701	1.73635	1.2467	1.61546	0.923797	1.71017	0.893411	0.109695	0.526805		0.917881
PF3D7_0610900	transcription elongation factor SPT5, putative	1.34568	1.39327	-0.0788379	0.821865	-0.346903	-0.236829	-0.00717357	0.232006	0.431356	-0.472488	0.413377	0.22705	-0.0144996	0.0861245	NaN	NaN	NaN	NaN	0.339137	NaN	0.166587	-0.947105	-0.00707212	0.158574	0.699552	0.305592	0.995086	1.29173	NaN	NaN	NaN	NaN	NaN	NaN	NaN	NaN	NaN	1.21964	NaN	NaN	NaN	0.515047	1.50208	1.28037	NaN	0.224806		0.626967
PF3D7_0727800	cation transporting ATPase, putative	0.294077	1.1033	0.445409	1.52953	0.679874	0.512246	-0.259789	0.761115	2.17047	0.287501	1.06032	0.00249806	0.22132	-0.406101	-0.0440475	-0.0919367	NaN	-0.0646069	0.0835197	0.112755	0.171847	-0.199625	0.494876	NaN	0.588325	0.557476	0.303576	1.07613	NaN	NaN	NaN	NaN	0.557386	3.92417	NaN	3.26687	NaN	NaN	NaN	NaN	NaN	NaN	NaN	0.527492	0.539928	0.0240617		0.648696
PF3D7_0803100	U3 small nucleolar RNA-associated protein 14, putative	NaN	NaN	NaN	NaN	NaN	NaN	1.6457	2.82787	NaN	NaN	NaN	NaN	NaN	NaN	NaN	NaN	NaN	NaN	NaN	NaN	2.63963	3.3679	2.50419	3.22891	NaN	NaN	NaN	NaN	NaN	NaN	NaN	NaN	NaN	NaN	NaN	NaN	NaN	NaN	NaN	NaN	NaN	NaN	NaN	NaN	NaN	NaN		1
PF3D7_0922100	ubiquitin-like protein, putative	-3.27216	0.824699	0.153676	0.723706	NaN	NaN	1.15004	1.41158	-0.209745	-1.71787	-0.308716	-0.223793	-0.970017	-0.694479	0.217107	NaN	NaN	0.270312	-0.236113	-0.283803	1.37083	0.68629	1.42325	0.565844	0.19774	-0.689747	0.0164963	-0.193709	NaN	NaN	NaN	NaN	0.873498	NaN	NaN	NaN	NaN	NaN	NaN	NaN	NaN	NaN	NaN	NaN	0.269632	-0.118094		2.34844e-09
PF3D7_0930300	merozoite surface protein 1	NaN	NaN	0.748461	NaN	1.26436	-0.0698396	NaN	NaN	NaN	NaN	-0.839183	-0.568616	0.206768	-0.917164	NaN	NaN	NaN	NaN	-1.12259	-0.169668	-1.20979	0.497282	NaN	NaN	NaN	NaN	NaN	NaN	NaN	NaN	NaN	NaN	NaN	NaN	NaN	NaN	NaN	NaN	NaN	NaN	NaN	NaN	NaN	NaN	NaN	NaN		1
PF3D7_1006200	DNA/RNA-binding protein Alba 3	-0.226291	0.624621	0.162081	0.131139	-0.213855	-0.581785	-0.0210576	-0.636265	-0.474031	-0.29678	0.0186342	-0.578021	-0.150961	0.791433	-1.22354	0.696213	1.34585	1.25536	0.544189	0.337794	0.159112	0.399311	0.277985	0.149041	-0.243609	0.894	0.537048	0.329957	2.80426	-0.270589	0.631058	1.20204	1.03259	1.70444	1.11463	0.739733	0.996316	0.22398	-0.0804387	0.7355	0.188907	-0.111565	1.32694	0.282176	0.0603242	0.792307		0.207505
PF3D7_1006800	single-strand telomeric DNA-binding protein GBP2, putative	0.120485	0.552939	0.101381	0.0542575	-0.0698455	-0.14104	0.137241	-0.0855606	0.277628	-0.461633	0.330099	-0.402613	-0.317768	-0.000144286	-0.500993	0.151747	0.313826	-0.352081	-0.112615	-0.471344	-0.121173	-0.592349	-0.230499	-0.00863036	-0.0579022	0.603314	0.253747	0.0788988	2.17002	-0.115166	1.86406	1.14372	-0.0376953	1.1838	0.995159	1.86817	2.07759	-0.0285691	1.47607	NaN	0.45628	0.0987527	0.774165	0.844044	0.731096	0.457574		0.469017
PF3D7_1103100	60S acidic ribosomal protein P1, putative	-0.187296	-0.603407	-0.474713	-0.558855	-0.223525	-0.204642	-0.115879	-0.913875	0.0989585	-0.31904	0.439676	-0.671746	-0.0433634	0.14709	-0.230956	-0.0382958	NaN	-0.0646069	-0.385978	-0.673285	-1.53571	-0.848398	-0.550359	-1.04935	-0.251831	0.960525	0.780142	-0.528571	NaN	-0.51076	NaN	NaN	NaN	1.65599	NaN	0.875513	1.09038	-0.714927	1.58477	-0.362105	-0.712882	NaN	NaN	1.05137	-1.08801	-0.245374		0.230085
PF3D7_1126200	40S ribosomal protein S18, putative	0.493955	0.843008	0.014641	-0.0280033	-0.218346	-0.0097772	0.837863	0.156643	0.277271	0.0434377	0.00331442	-0.492827	-0.126706	-0.10044	0.12618	-0.0287106	0.214747	-0.171719	0.0142124	0.448548	-0.500749	-0.531768	-1.30982	0.201991	0.428893	0.648643	-0.352713	0.494312	2.92532	0.925632	NaN	NaN	3.27378	3.74559	NaN	1.5235	NaN	1.96607	NaN	0.789711	2.13937	-0.362554	2.17718	2.36075	-0.120373	1.05209		0.883596
PF3D7_1136500	casein kinase 1	0.29725	1.19542	-0.474352	1.9737	-0.657263	-0.17479	-1.8879	-1.33891	-0.00114018	0.482634	0.883073	-0.599889	0.314522	0.691453	NaN	NaN	NaN	NaN	NaN	-0.207143	-1.67337	-2.04114	-2.10886	-2.35315	-0.150545	0.206362	1.39259	NaN	NaN	NaN	NaN	NaN	NaN	NaN	NaN	NaN	NaN	NaN	NaN	NaN	0.575022	1.12498	NaN	NaN	NaN	0.560707		0.65223
PF3D7_1302800	40S ribosomal protein S7, putative	0.363339	0.112662	0.0843364	-0.521553	-0.710472	-0.816805	-0.169777	-0.0124972	0.0432046	-0.201634	0.216113	-0.18002	0.125783	-0.0298416	-0.725518	0.438268	0.854475	0.162686	0.111432	0.349364	-0.256252	-0.967095	-0.760651	-0.152768	0.166201	0.108503	-0.120216	0.582836	NaN	0.023739	NaN	NaN	NaN	NaN	NaN	NaN	NaN	1.02873	NaN	NaN	-0.571129	0.583009	NaN	0.880391	0.172359	0.0586984		0.727508
PF3D7_1307800	fork head domain protein, putative	-0.0918788	0.234194	-0.523484	0.437233	-0.349805	-0.293841	-0.0626857	0.0885155	-0.470809	-0.667847	-0.194295	-0.402286	0.138028	0.167507	-0.0697092	0.243301	-0.134984	0.442634	0.0395595	0.270573	0.166972	-0.0384361	0.144699	0.325702	0.0736831	0.330647	-0.00453715	-0.270469	2.38995	1.07178	-0.756331	NaN	NaN	1.45494	0.621431	NaN	NaN	NaN	0.914641	0.0647666	-0.161815	-0.0698396	NaN	NaN	0.985209	0.197881		0.292546
PF3D7_1338200	60S ribosomal protein L6-2, putative	1.17875	0.472649	0.274292	0.930683	0.0140695	-0.437441	0.819913	-0.0947765	0.118493	0.0331266	-0.107819	-0.508023	-0.231871	0.171791	1.00159	0.675627	0.918921	-0.173767	0.822934	-0.0213375	-0.254169	-0.608526	0.0211954	0.756599	0.0635029	-0.0282862	-0.179008	0.0810643	2.94896	0.828691	2.15436	1.45902	2.63178	1.65667	1.09051	0.923687	3.3087	0.687195	NaN	0.320072	0.828794	0.69874	0.237197	0.767585	0.301822	1.35598		0.704809
PF3D7_1341200	60S ribosomal protein L18, putative	0.285935	0.736413	-0.276572	-0.224411	0.116764	-0.260508	0.375179	0.46897	0.0538064	-0.416191	-0.085956	-0.64321	-0.0530147	-0.825134	0.525768	0.00544923	0.280719	0.229044	0.53077	-0.0263043	0.348799	-0.777872	0.273814	0.0318134	0.0958569	-0.0617071	0.10165	0.090296	2.28487	-0.012068	1.77252	1.73721	1.48944	1.15386	1.63194	0.957188	1.30556	0.488026	1.36614	0.149649	0.504468	-0.355355	0.172231	-0.346191	0.491597	-0.0170666		0.639664
PF3D7_1346300	DNA/RNA-binding protein Alba 2	-0.259081	0.459953	-0.0736817	0.432766	-0.583398	-0.469782	-0.944832	-0.74485	-0.164901	0.112537	-0.0456101	0.0187611	0.0356239	0.99925	-0.470889	0.781281	0.311271	0.901634	0.136585	0.19674	-1.56567	-1.45049	-1.57897	-0.949199	-0.0726496	0.876387	0.212009	0.424242	2.77644	2.04716	NaN	NaN	NaN	1.50639	2.0135	0.933463	NaN	0.17236	NaN	0.402207	0.826925	0.678695	0.119024	2.01176	0.895535	0.743521		0.189799
PF3D7_1422700	conserved Plasmodium protein, unknown function	NaN	NaN	NaN	NaN	NaN	NaN	2.4637	2.16832	NaN	NaN	NaN	NaN	NaN	NaN	NaN	NaN	NaN	NaN	NaN	NaN	2.22722	1.1804	0.900645	3.42073	NaN	NaN	NaN	NaN	NaN	NaN	NaN	NaN	NaN	NaN	NaN	NaN	NaN	NaN	NaN	NaN	NaN	NaN	NaN	NaN	NaN	NaN		1
PF3D7_1437900	HSP40, subfamily A	1.14893	2.30301	1.19484	2.14637	0.468427	0.317049	0.761455	-0.0719	1.37851	1.53772	1.0411	1.17143	1.59125	1.72958	1.34346	1.2952	1.74966	NaN	1.70788	1.18965	0.27023	-0.339137	0.22848	0.17158	1.86374	1.89025	2.57623	1.66155	4.851	NaN	NaN	NaN	3.46611	3.34612	2.69352	NaN	NaN	NaN	NaN	NaN	1.30958	1.54179	2.28369	NaN	0.960067	NaN		0.719072
PF3D7_1441200	60S ribosomal protein L1, putative	0.552574	0.486469	0.855671	0.326498	0.163885	0.205996	0.762221	0.110417	0.634221	0.370434	1.76778	0.344666	-0.11627	1.43055	1.1044	0.216434	0.508023	0.236113	0.312549	-0.125916	-0.127053	-0.393965	-0.162493	0.114551	0.33308	0.676549	0.602552	0.734995	3.26836	0.631444	2.26006	1.11413	1.58198	1.16433	1.62508	2.64946	3.09943	0.484954	1.52266	0.956404	1.07505	-0.0600474	1.30451	1.10647	0.211012	0.758087		0.955546
PF3D7_1449500	AP2 domain transcription factor, putative	0.818523	1.86823	1.26099	1.96979	1.34164	1.68325	1.70761	0.477181	0.602077	0.583787	1.28357	1.28258	0.372952	1.3565	0.451224	NaN	NaN	NaN	-0.13253	1.38934	0.474981	0.828102	0.95442	1.21622	2.20377	2.05595	2.21029	2.77823	6.30666	0.727021	2.57792	3.07364	3.11833	4.45685	2.12651	3.62444	NaN	NaN	2.20833	1.56018	3.2665	2.31488	2.29425	NaN	0.0385766	2.00764		0.882665
PF3D7_1450500	conserved Plasmodium protein, unknown function	1.62293	1.29082	2.99335	-0.29066	NaN	NaN	NaN	NaN	NaN	NaN	NaN	NaN	NaN	NaN	NaN	NaN	NaN	NaN	NaN	NaN	NaN	NaN	NaN	NaN	NaN	NaN	NaN	NaN	NaN	NaN	NaN	NaN	5.84346	4.3586	NaN	NaN	NaN	NaN	NaN	NaN	NaN	NaN	NaN	NaN	NaN	NaN		0.506702
PF3D7_0309600	60S acidic ribosomal protein P2	0.377846	0.549662	0.0241777	-0.331476	-0.0258085	-0.0790197	1.10326	0.387166	0.436482	0.235314	0.489029	0.138172	0.215368	1.45348	0.433921	0.123513	0.28948	0.198312	-0.111259	-0.0229004	-0.449533	-0.0450235	-0.138918	-0.568324	0.211012	0.845961	-1.30226	0.223829	2.35665	0.0567613	2.28045	1.97915	1.9201	2.06437	1.61032	0.917052	2.07967	0.432825	1.93821	0.707572	0.162081	-0.0908535	0.988557	0.633502	-0.439187	1.31384		0.744421
PF3D7_0310300	phosphoglycerate mutase, putative	NaN	0.018162	0.794852	NaN	NaN	NaN	-0.773763	1.1341	1.73933	0.885393	2.45207	0.939095	0.799999	2.40936	NaN	NaN	NaN	NaN	NaN	NaN	NaN	-0.566766	NaN	NaN	0.295958	0.579943	NaN	0.280615	NaN	NaN	NaN	NaN	NaN	NaN	NaN	NaN	0.87633	NaN	NaN	NaN	NaN	1.52662	NaN	NaN	0.636729	NaN		1
PF3D7_0310500	ATP-dependent RNA helicase DHX57, putative	0.45133	0.663465	0.480472	NaN	0.0612924	1.28434	0.635522	1.56371	1.07916	0.654104	0.470823	0.412577	0.849359	0.453715	0.95442	0.274617	NaN	0.352087	NaN	NaN	1.01678	0.275105	0.68428	0.735692	-0.829742	0.536461	0.929942	0.0912947	NaN	NaN	NaN	NaN	NaN	NaN	NaN	NaN	NaN	NaN	NaN	NaN	0.560617	0.19281	NaN	NaN	0.954643	0.674936		0.83184
PF3D7_0510500	topoisomerase I	NaN	0.321694	1.30083	-2.0481	-0.0393104	0.0752768	0.596267	0.135348	NaN	1.38236	1.16053	0.695816	-0.220883	0.483561	0.553852	0.352529	0.622649	-0.293253	1.68329	-0.0655723	4.26371	-0.131063	0.289244	0.312957	-0.311005	0.0180597	0.115699	1.07376	0.956205	NaN	NaN	NaN	NaN	NaN	NaN	NaN	NaN	NaN	NaN	NaN	NaN	NaN	NaN	NaN	0.872553	NaN		1
PF3D7_0519400	40S ribosomal protein S24	0.392867	1.01537	-0.0672433	0.187576	-0.0766759	0.0980577	0.550999	0.00414652	0.174534	0.317804	0.565012	-0.0791561	-0.255942	0.122067	-0.371777	0.0220094	0.238665	0.385055	0.192699	0.139919	-0.220177	-0.278461	0.0549179	0.218044	0.183201	0.424223	0.171463	0.744221	2.88973	1.00578	3.98805	2.49078	1.22225	2.00324	1.80843	-0.736562	2.42194	0.0896972	2.55476	2.17325	0.460795	2.35365	0.305095	-0.422879	0.206143	1.12205		0.762065
PF3D7_0532300	Plasmodium exported protein (PHISTb), unknown function	-0.0844256	0.271688	-0.252673	-1.4001	-0.261535	0.0456846	0.105678	-0.23634	-0.510436	0.643315	0.242694	0.308787	0.74743	0.730344	0.253263	0.020677	0.0561673	0.233057	0.122871	0.111664	-0.626402	-0.474462	-0.0992008	-0.860049	0.106348	0.29713	NaN	0.497466	2.82359	0.597343	NaN	NaN	NaN	NaN	NaN	NaN	NaN	NaN	NaN	NaN	0.311968	NaN	1.31892	0.906818	0.0657101	-0.276437		0.297864
PF3D7_0711500	regulator of chromosome condensation, putative	-0.373346	2.76386	0.661841	-0.0611541	NaN	-0.371503	-0.704112	0.226122	NaN	-0.515309	-1.24893	0.13454	0.440633	0.101645	-0.862365	1.16566	0.137504	0.360305	-0.594639	NaN	-0.640569	-1.11889	-0.733291	NaN	0.497127	NaN	0.208018	1.07206	NaN	NaN	NaN	NaN	NaN	4.66343	NaN	NaN	NaN	NaN	NaN	NaN	NaN	NaN	1.0352	NaN	-0.153671	1.5632		0.136774
PF3D7_0722200	rhoptry-associated leucine zipper-like protein 1	0.0330882	NaN	0.0271541	3.40516	-0.271618	-0.158596	-1.15002	5.0275	NaN	NaN	1.3616	NaN	-0.285917	0.0556363	NaN	NaN	NaN	NaN	-1.91545	0.263023	-1.27188	NaN	-0.637962	NaN	NaN	NaN	-0.26278	0.596449	NaN	NaN	NaN	NaN	NaN	NaN	NaN	NaN	NaN	NaN	NaN	NaN	NaN	NaN	1.22447	-0.0690147	NaN	NaN		0.390197
PF3D7_0813900	40S ribosomal protein S16, putative	-0.306663	1.8991	0.211511	0.388412	-0.377388	-0.458802	0.218595	0.162476	0.0786098	0.41204	0.551295	0.589811	-0.626023	0.361991	0.281194	0.485358	0.329411	0.421651	-0.209511	0.326986	-0.177572	-0.442227	-0.478246	0.0351357	-0.00044731	0.611976	0.0798389	0.590549	1.81426	0.205181	1.54844	2.09246	1.90812	2.11654	2.29004	1.71501	1.28824	0.604169	1.17581	0.951345	0.692516	0.536315	0.452701	0.825824	-0.0650986	0.712315		0.166122
PF3D7_0916700	RNA-binding protein musashi, putative	-0.0120389	-1.1127	-0.377313	-1.53416	0.0824301	-0.0919367	-0.305182	-0.643764	-0.052117	-2.01031	0.221196	-0.424922	0.0140695	-0.131194	0.105678	0.0146161	0.599699	0.34584	0.359859	0.242925	0.0647449	0.468551	0.401412	-0.209765	-0.420974	-0.506703	0.214498	-0.29725	2.90933	0.28272	NaN	1.18744	0.558953	NaN	NaN	NaN	1.7111	-0.221815	NaN	NaN	NaN	NaN	NaN	NaN	0.409798	-2.30217		0.352858
PF3D7_1015900	enolase	3.69265	1.33428	1.483	NaN	NaN	NaN	2.225	1.93639	0.827656	-0.284277	3.01662	3.2133	2.82234	0.290709	NaN	NaN	NaN	NaN	0.425245	0.873529	1.12711	3.18246	0.973207	1.72767	0.917546	1.97347	NaN	1.04573	NaN	NaN	NaN	NaN	NaN	NaN	NaN	NaN	NaN	NaN	NaN	NaN	NaN	NaN	NaN	NaN	NaN	1.99746		0.0463006
PF3D7_1016300	glycophorin binding protein	0.0497701	0.771963	-0.414845	-0.568324	0.0565835	-0.00288247	-0.156016	0.0127956	-0.425559	-0.594644	0.067088	-0.144308	0.874049	-0.172616	0.0833836	0.0481287	0.53963	0.250886	0.064469	0.13538	0.0183493	-0.546561	0.151859	-0.159629	0.207268	0.652153	0.40414	0.580763	2.88959	0.423816	1.84097	NaN	1.59789	2.10582	0.992841	1.05676	NaN	0.724087	0.609377	0.0253679	0.176067	0.136664	0.675364	0.215295	-0.297307	0.0326838		0.404587
PF3D7_1037300	ADP/ATP transporter on adenylate translocase	1.37751	1.63576	1.76664	1.23892	-0.321117	-0.0720372	0.432639	0.226848	0.864969	1.49875	1.81631	1.9482	1.6988	1.40763	1.01128	1.85815	2.52042	2.39146	2.81044	2.11322	0.108625	-0.015783	-0.356994	-0.159371	1.14418	1.88417	1.1903	1.69712	3.76107	1.83429	NaN	NaN	2.69864	1.9492	2.33931	NaN	2.58436	1.73188	NaN	NaN	NaN	1.39943	NaN	1.55796	0.611928	1.67319		0.612551
PF3D7_1130100	60S ribosomal protein L38	0.78902	0.676918	0.244644	0.44723	1.1698	1.23756	0.815575	0.854884	0.148218	0.0881167	0.153157	0.153382	0.0951818	-0.337426	0.232292	0.266559	0.214871	0.458703	-0.107539	0.0947877	0.505485	-0.385044	0.344033	0.45257	0.208018	0.81652	1.21586	1.05937	2.02013	1.481	1.73578	4.23113	1.67387	2.67218	1.4566	3.14471	1.36306	1.09702	0.768841	0.749499	1.46561	1.71284	0.726308	0.791907	0.954941	0.941337		0.897633
PF3D7_1135100	protein phosphatase PPM8, putative	0.0775164	0.833053	-0.597518	-0.402067	-0.264703	-0.306146	-0.762143	-0.578794	0.377734	-0.650948	0.24987	-0.324926	1.0719	-0.371949	0.492315	0.087718	0.412294	NaN	0.498966	0.257425	-0.314374	-0.663937	0.121015	-1.08393	0.672561	NaN	0.0353423	0.582923	NaN	NaN	NaN	NaN	NaN	NaN	NaN	NaN	NaN	NaN	NaN	NaN	NaN	NaN	1.07888	NaN	0.812868	-0.0186342		0.429212
PF3D7_1211400	heat shock protein DNAJ homologue Pfj4	1.97026	1.34472	1.54691	2.88268	0.145351	0.769182	0.670115	1.41951	1.80859	1.15277	1.44228	1.3023	1.32377	0.798918	1.27519	1.31326	1.04949	0.736942	1.18307	1.01226	0.113434	0.0169645	0.60483	0.823294	1.84406	1.54679	2.29101	-1.04705	3.2291	1.25446	5.11099	2.37019	3.06195	2.46546	3.40654	4.30797	NaN	NaN	3.77115	2.41066	2.06778	2.71824	3.2787	1.94503	1.57584	2.01165		0.375104
PF3D7_1345100	thioredoxin 2	0.195096	-0.122606	-0.619714	-0.136454	0.00733906	-0.453228	0.075738	-0.660107	-0.336191	-0.164915	0.645148	-0.147697	0.663755	0.503037	0.804632	-0.22033	0.0851526	0.152564	0.109561	-0.2949	0.174279	-0.0816123	-0.345986	0.177604	0.311038	-0.233152	-1.34428	0.0248101	2.0208	1.17244	0.0404014	0.0491733	0.130667	1.21447	NaN	NaN	1.29819	0.8043	0.309991	-0.420294	0.840201	-0.195096	1.25942	-0.408712	0.0471196	0.446541		0.54274
PF3D7_1364400	conserved Plasmodium protein, unknown function	NaN	NaN	1.02148	NaN	NaN	NaN	NaN	NaN	NaN	NaN	0.794021	-0.366812	NaN	NaN	NaN	NaN	NaN	NaN	NaN	NaN	NaN	NaN	NaN	NaN	NaN	0.0664424	-1.45237	NaN	NaN	NaN	NaN	NaN	NaN	1.40836	2.34534	NaN	NaN	NaN	NaN	NaN	NaN	NaN	NaN	NaN	0.814017	NaN		1
PF3D7_1406200	conserved Plasmodium protein, unknown function	1.61344	1.94142	0.716245	1.20739	NaN	NaN	NaN	1.66937	NaN	-0.263155	0.631058	NaN	-0.790909	-0.35242	NaN	NaN	NaN	NaN	NaN	0.463609	NaN	-0.0716254	0.0274371	NaN	1.07286	-1.15542	NaN	1.2395	NaN	NaN	NaN	4.46333	NaN	-1.82542	NaN	NaN	NaN	NaN	NaN	NaN	NaN	1.23338	NaN	NaN	NaN	NaN		0.51061
PF3D7_1452000	rhoptry neck protein 2	NaN	NaN	1.39824	1.61954	0.36614	0.340697	NaN	1.26913	NaN	NaN	1.21568	0.89191	NaN	-0.10742	0.188148	0.750688	0.508936	0.363104	-0.231684	NaN	-0.518102	NaN	-0.31955	NaN	NaN	NaN	0.971516	1.20364	NaN	NaN	NaN	NaN	NaN	NaN	NaN	NaN	NaN	NaN	NaN	NaN	NaN	NaN	NaN	NaN	NaN	NaN		1
PF3D7_0202000	knob-associated histidine-rich protein	0.522458	0.0434675	-0.358436	0.331518	-0.0039005	-0.247563	-0.468851	0.30171	-0.350559	-0.519441	-0.0717851	-0.588229	0.526369	0.046936	0.480368	-0.00417777	-0.219824	0.0704514	-0.238477	0.0497854	-0.052117	-0.0880058	0.159758	0.285354	0.151989	0.268573	0.0344974	0.619847	2.64637	0.558856	0.575893	3.07595	0.851759	1.6911	0.322043	0.608672	NaN	1.44804	0.524064	0.0443004	-0.11299	1.10603	0.576667	0.491348	-0.102109	0.0472788		0.918498
PF3D7_0319700	ABC transporter I family member 1, putative	NaN	NaN	NaN	NaN	NaN	4.63666	3.20218	3.11604	NaN	NaN	NaN	0.850845	-0.248108	0.0957278	NaN	NaN	NaN	NaN	NaN	NaN	3.55741	2.67034	1.71625	1.68163	NaN	NaN	NaN	0.421863	NaN	NaN	NaN	NaN	NaN	NaN	NaN	NaN	NaN	NaN	NaN	NaN	NaN	NaN	NaN	NaN	NaN	NaN		1
PF3D7_0420300	AP2 domain transcription factor, putative	0.971001	NaN	1.98404	NaN	NaN	NaN	NaN	0.630662	-0.131977	NaN	0.854155	0.693644	0.521453	NaN	NaN	NaN	NaN	NaN	NaN	NaN	NaN	NaN	NaN	0.470629	NaN	1.54818	2.47309	1.17795	NaN	NaN	NaN	NaN	4.04745	NaN	NaN	NaN	NaN	NaN	NaN	NaN	NaN	NaN	NaN	NaN	NaN	NaN		0.806089
PF3D7_0517000	60S ribosomal protein L12, putative	0.620587	0.461978	0.0270125	0.152869	-0.0208088	-0.0947765	0.946806	0.185967	0.116232	0.0907722	0.158337	-0.141825	0.105678	0.222582	0.551885	0.118382	0.370276	0.0844714	0.0137839	-0.305679	-0.00439249	-0.468531	0.0241777	-0.332622	0.421695	0.585453	0.258097	0.515893	2.50818	0.50275	2.36185	1.53571	0.781402	0.684619	0.783163	0.132878	1.68073	0.699888	1.22268	0.202921	0.464564	0.419662	0.858936	-0.250598	-0.163236	0.737302		0.983624
PF3D7_0526800	conserved Plasmodium protein, unknown function	1.73622	2.23759	1.50243	4.59182	NaN	NaN	0.742351	1.07315	NaN	2.59632	NaN	NaN	NaN	NaN	NaN	NaN	NaN	NaN	NaN	NaN	NaN	NaN	NaN	NaN	NaN	NaN	NaN	NaN	NaN	NaN	NaN	NaN	NaN	NaN	NaN	NaN	NaN	NaN	NaN	NaN	NaN	NaN	NaN	NaN	NaN	NaN		0.461301
PF3D7_0614500	60S ribosomal protein L19	0.767655	1.22786	0.0862402	0.701365	0.352984	0.266368	0.610039	0.144664	0.10286	0.297023	0.9536	0.0548867	0.126576	-0.0655723	0.876645	-0.0226164	0.42503	0.210947	-0.0351948	0.0292494	-0.0509956	-0.523763	0.0255958	0.0682564	0.669027	0.678464	0.376068	1.35089	2.51111	0.410428	2.26969	0.744366	1.73617	1.83547	2.08916	1.47265	2.42059	0.820769	2.2489	0.435866	1.16794	0.451504	0.494979	0.0647213	0.098689	1.18325		0.908496
PF3D7_0619400	cell division cycle protein 48 homologue, putative	NaN	NaN	0.279531	NaN	NaN	3.3309	4.38674	NaN	NaN	NaN	NaN	0.675397	NaN	NaN	NaN	NaN	NaN	NaN	NaN	NaN	NaN	NaN	NaN	NaN	0.683831	NaN	NaN	NaN	NaN	NaN	NaN	NaN	NaN	NaN	NaN	NaN	NaN	NaN	NaN	NaN	NaN	NaN	2.54434	NaN	NaN	1.64846		1
PF3D7_0708400	heat shock protein 90	NaN	-0.794852	NaN	NaN	NaN	NaN	NaN	NaN	NaN	NaN	NaN	0.63339	NaN	NaN	NaN	NaN	NaN	NaN	NaN	NaN	NaN	NaN	NaN	NaN	NaN	NaN	NaN	NaN	NaN	NaN	NaN	NaN	NaN	NaN	NaN	NaN	NaN	NaN	NaN	NaN	NaN	NaN	NaN	NaN	-0.867331	-1.06254		1
PF3D7_0730500	conserved Plasmodium protein, unknown function	NaN	NaN	-0.991341	NaN	NaN	NaN	NaN	NaN	NaN	NaN	NaN	NaN	NaN	NaN	NaN	NaN	NaN	NaN	NaN	NaN	NaN	NaN	NaN	NaN	NaN	NaN	0.691177	NaN	NaN	NaN	NaN	NaN	NaN	NaN	NaN	NaN	NaN	NaN	NaN	NaN	NaN	NaN	1.05658	NaN	NaN	-0.474981		1
PF3D7_0812400	karyopherin alpha	0.622649	0.997722	0.492315	0.660771	-0.158961	0.28597	0.114234	NaN	-0.590636	0.753483	1.25629	0.528823	0.580435	0.420067	-0.268921	0.285829	0.1129	0.463768	-0.0434377	-0.0426443	-0.379639	NaN	0.212632	-0.377957	0.951662	0.708892	1.79647	1.67664	3.65226	NaN	NaN	NaN	2.42269	2.82613	NaN	NaN	NaN	1.5826	NaN	1.2255	1.63473	NaN	1.54384	0.169842	0.442121	0.668501		0.982568
PF3D7_0918000	glideosome-associated protein 50	0.50457	0.714988	0.0795658	0.663762	-0.32164	-0.0153548	-0.435515	-1.50498	0.237809	0.8667	0.714399	0.0773759	0.158596	0.53799	NaN	NaN	NaN	1.08122	0.457752	-0.102322	-1.37079	-1.00655	-0.836218	-0.999567	0.141171	-0.208767	-0.319316	-0.167872	NaN	NaN	NaN	NaN	NaN	NaN	NaN	NaN	NaN	NaN	NaN	NaN	NaN	NaN	NaN	NaN	NaN	NaN		0.896571
PF3D7_1008800	nucleolar protein 5, putative	NaN	NaN	1.66862	NaN	NaN	NaN	NaN	0.70275	1.75992	-3.55459	-3.45198	2.75975	-0.860766	0.571022	NaN	NaN	NaN	NaN	-0.0814764	0.669763	-6.08539	-1.05963	NaN	NaN	2.27298	1.38749	3.48568	NaN	3.95243	NaN	NaN	NaN	NaN	NaN	NaN	NaN	-2.41311	NaN	NaN	NaN	NaN	1.54933	NaN	NaN	NaN	1.00979		1
PF3D7_1026800	40S ribosomal protein S2	-0.628118	-0.664756	-0.654127	-0.827656	-0.282983	-0.27011	-1.03901	-1.42621	-0.856816	-0.511063	0.645886	-0.798341	-0.46959	1.17765	-0.204715	-0.819913	-0.260446	-0.137897	-0.364273	-1.08604	-1.81777	-0.941257	-0.983104	-0.919988	-0.460946	0.104977	-0.63776	-0.315218	3.05402	1.15512	NaN	NaN	NaN	1.30461	NaN	0.211782	0.736475	-0.599889	1.11483	0.166438	0.266037	-0.746141	0.862749	0.356753	-0.459278	-0.331591		0.0598382
PF3D7_1032700	conserved Plasmodium protein, unknown function	4.01176	0.667424	2.587	0.446404	2.10973	2.13536	2.15937	2.76004	NaN	NaN	NaN	NaN	3.64651	-2.71539	5.11182	3.42107	-0.119495	NaN	NaN	NaN	NaN	NaN	-0.276048	NaN	NaN	NaN	3.51172	-0.0918014	2.62924	3.74358	3.84489	NaN	4.72694	2.91986	NaN	NaN	NaN	NaN	-0.291327	1.16482	NaN	NaN	NaN	NaN	NaN	NaN		0.0279849
PF3D7_1124900	60S ribosomal protein L35, putative	0.769687	0.556011	-0.388828	1.31631	0.0913952	-0.398569	0.704695	0.594138	-0.258701	0.510621	-0.0193166	0.261154	0.0837921	-0.461424	1.14183	-0.347779	0.390117	0.37737	0.325502	0.0387323	0.0553346	-0.727005	0.245374	0.475154	0.562767	0.760113	-0.0377398	0.662141	5.55533	-0.434668	3.30979	1.93832	1.20683	1.03552	3.11612	1.19581	1.01357	0.335208	1.90215	0.879462	1.78764	0.263438	0.037312	-0.14274	0.552279	0.3574		0.907462
PF3D7_1309100	60S ribosomal protein L24, putative	1.08624	1.34538	0.502432	0.793182	0.443607	2.36179	0.698841	0.98965	0.780142	0.703196	1.68118	0.789686	0.690194	0.763465	1.02141	0.724778	0.733441	0.49983	0.256769	0.282562	0.579373	-0.219091	0.461109	0.696471	1.75099	1.67572	2.16434	3.08939	-1.00706	1.03333	4.58472	2.09197	1.97867	1.57742	2.79931	2.57261	2.80705	2.42051	2.22768	1.81766	1.86912	2.06528	0.439357	0.00614451	0.857105	2.06202		0.749383
PF3D7_1312900	eukaryotic translation initation factor 4 gamma	-0.475455	0.232294	0.322736	0.420299	NaN	-0.517931	-0.383115	-0.0531114	-0.342378	0.232515	0.0564447	-0.294547	0.23952	0.279879	-1.08403	0.273866	NaN	NaN	-0.256597	0.0535386	-1.63254	-1.65673	-0.75217	0.106716	0.184598	0.186065	NaN	2.308	NaN	NaN	NaN	NaN	NaN	0.278899	NaN	NaN	NaN	NaN	NaN	NaN	0.204767	0.287167	NaN	1.08918	NaN	0.461343		0.0997944
PF3D7_1329500	conserved Plasmodium protein, unknown function	NaN	-1.62185	NaN	1.10892	NaN	NaN	NaN	NaN	0.0305479	NaN	NaN	NaN	NaN	NaN	NaN	NaN	NaN	NaN	NaN	NaN	NaN	NaN	NaN	NaN	2.82245	NaN	3.22267	1.62478	NaN	NaN	NaN	NaN	NaN	NaN	NaN	NaN	NaN	NaN	NaN	NaN	NaN	NaN	NaN	NaN	NaN	NaN		1
PF3D7_1331800	60S ribosomal protein L23, putative	0.963844	0.877394	0.460166	0.285003	1.25175	0.922538	1.17197	1.31262	0.591584	0.353985	1.21456	0.790834	1.58347	1.12831	1.39402	1.21394	2.37317	2.05956	1.14254	1.11188	0.771717	0.482754	0.80892	0.750324	1.43007	1.65322	1.60436	2.55979	1.17811	0.688869	3.45523	1.97943	2.41362	2.71871	2.12691	1.52081	3.1209	1.72533	1.698	1.29594	0.875151	0.785726	0.299948	0.473891	0.420725	0.234856		0.809648
PF3D7_1340300	nucleolar complex protein 2, putative	NaN	NaN	1.17153	NaN	-0.111773	NaN	0.36446	0.76815	NaN	1.08804	NaN	0.985273	0.525267	0.0889757	2.42151	1.04183	1.31667	0.896818	1.28972	0.364496	1.1564	0.666439	2.90579	1.86997	1.71686	NaN	0.989648	0.801028	NaN	0.149009	NaN	NaN	NaN	NaN	NaN	NaN	NaN	NaN	NaN	NaN	NaN	NaN	NaN	NaN	0.786513	0.86129		1
PF3D7_1351400	60S ribosomal protein L17, putative	0.0640551	0.502526	0.150949	-0.357721	-1.0582	-0.662479	4.68016	0.607463	0.157561	-0.133432	0.147567	-0.869871	-0.112911	0.43152	1.08427	0.529219	0.469157	-0.163112	0.115166	0.011428	-0.121204	-0.831796	0.142217	-0.0360461	0.374956	0.0143538	-0.112865	0.0636504	3.03828	0.0313415	1.23291	1.54359	2.06012	1.86234	1.76256	1.27925	2.01053	-0.0839282	1.90516	0.765106	0.630871	0.325467	0.775935	0.634397	0.205267	0.453873		0.417158
PF3D7_1359400	CUGBP Elav-like family member 1	-0.168285	-0.135404	0.44615	-1.00727	-0.838203	-0.138028	-0.764812	-1.07533	-0.342671	-0.570366	0.874286	-0.38637	0.322274	0.360379	0.623867	0.0481735	-0.25056	0.0989536	-0.0995408	-0.352871	-0.985102	-1.41873	-0.716529	-1.12406	0.0126402	-0.224534	0.328032	0.0798744	NaN	0.507562	NaN	NaN	1.24025	1.9746	NaN	NaN	NaN	0.00871128	1.18789	NaN	NaN	-0.179384	0.953303	1.47738	0.325502	-0.246712		0.241705
PF3D7_1360900	polyadenylate-binding protein, putative	-0.0597054	0.430567	0.683202	-0.187007	-0.587489	-0.566279	-0.703314	-0.4755	-0.367397	0.0445979	0.744506	-0.225769	0.0545011	0.197815	-0.692385	0.538702	0.406645	0.261812	0.125387	-0.0590784	-0.850454	-0.955685	-0.811878	-0.560911	0.157561	-0.184344	1.33862	0.592767	NaN	NaN	1.14972	NaN	NaN	NaN	NaN	NaN	NaN	NaN	NaN	NaN	1.13304	0.75302	0.745538	1.75283	0.545968	0.415615		0.315963
PF3D7_1407100	rRNA 2'-O-methyltransferase fibrillarin, putative	0.632454	1.76381	-0.351571	-0.197236	-1.38376	1.16236	0.432852	0.794032	0.188021	-0.18916	0.161565	1.24113	0.0054719	0.329124	-2.71113	0.258926	1.03485	0.0776499	0.11836	0.51095	-0.291256	-0.390228	0.16092	0.0249421	0.758303	0.0959746	1.8309	NaN	3.03671	1.17749	NaN	1.88667	1.48326	1.25698	NaN	1.2974	1.91842	0.246704	NaN	NaN	NaN	0.00614451	NaN	-0.638491	0.45586	0.0353574		0.977547
PF3D7_1421200	40S ribosomal protein S25	0.123534	0.764199	-0.178257	0.125746	-0.251573	-0.283922	-0.0839514	0.30902	0.151989	0.207694	0.25084	-0.277866	-0.0475471	1.4019	0.345964	0.217877	0.120219	0.40013	-0.0293377	0.831076	-0.306948	-0.615416	-0.228909	-0.226385	0.0851526	1.1428	0.116365	0.785204	2.03436	0.330084	1.86726	1.29814	1.21182	1.86098	1.78455	0.605508	1.58655	0.616039	1.37612	0.415095	0.605115	0.667103	0.587845	0.34119	0.278342	0.975453		0.471917
PF3D7_1422800	actin-related protein, putative	2.78337	2.11967	0.96643	0.321405	NaN	NaN	1.78588	NaN	NaN	NaN	NaN	NaN	NaN	NaN	NaN	NaN	NaN	NaN	NaN	NaN	NaN	NaN	NaN	NaN	2.73671	1.14376	NaN	2.86239	NaN	NaN	NaN	NaN	NaN	2.14032	NaN	NaN	NaN	NaN	NaN	NaN	NaN	-0.137635	NaN	NaN	NaN	-0.819096		0.158856
PF3D7_1432100	voltage-dependent anion-selective channel protein, putative	NaN	NaN	NaN	NaN	NaN	NaN	4.27776	-0.105544	NaN	NaN	3.8341	NaN	-2.24489	NaN	NaN	NaN	NaN	1.22698	NaN	-0.457226	3.0906	NaN	NaN	NaN	NaN	NaN	NaN	NaN	NaN	NaN	NaN	NaN	NaN	NaN	NaN	NaN	NaN	NaN	NaN	NaN	NaN	NaN	NaN	NaN	NaN	NaN		1
PF3D7_1456500	conserved Plasmodium protein, unknown function	0.968422	1.11672	0.0360461	0.776306	-0.160089	0.433779	0.608809	0.762192	0.317651	0.155004	0.189287	0.403294	0.391108	-0.23131	0.132774	0.383661	0.579663	0.72373	0.41846	0.325702	0.62293	-0.22885	0.699996	0.971374	1.61669	0.833413	0.811553	0.494536	2.83625	1.33978	NaN	NaN	2.28691	1.8246	1.37823	NaN	NaN	NaN	NaN	NaN	NaN	NaN	1.65928	NaN	0.579759	0.486812		0.807371
PF3D7_1467600	conserved Plasmodium protein, unknown function	0.867818	NaN	0.382723	NaN	-0.327511	0.901931	-0.130429	-0.0858326	-0.166325	0.422733	-0.431462	0.382325	0.385928	-0.444879	0.124461	-0.0413831	NaN	NaN	0.154065	-0.444985	-0.457336	NaN	-0.0107011	-0.0050406	NaN	0.481284	0.545079	0.710284	NaN	NaN	NaN	NaN	0.827413	NaN	NaN	NaN	NaN	NaN	NaN	NaN	NaN	1.20048	NaN	NaN	NaN	NaN		0.857752
PF3D7_0403200	conserved Plasmodium protein, unknown function	0.216113	0.440068	-0.477864	-0.46289	-0.107228	NaN	0.336283	0.270852	0.102591	-0.778209	-0.413307	-0.240009	0.594071	-0.221815	0.601792	0.204449	0.762732	0.0682413	0.579952	0.174475	1.00324	-0.33182	0.563841	0.408301	-0.186984	0.0248247	0.632361	-0.0441843	NaN	0.844613	NaN	1.19185	0.913722	1.38907	0.84551	NaN	NaN	NaN	NaN	NaN	NaN	0.514202	0.385928	0.604542	0.0677764	-0.330329		0.564504
PF3D7_0516800	AP2 domain transcription factor AP2-O2, putative	NaN	NaN	NaN	3.4575	NaN	NaN	NaN	NaN	NaN	NaN	NaN	NaN	NaN	NaN	NaN	NaN	NaN	NaN	NaN	NaN	NaN	NaN	NaN	NaN	NaN	NaN	NaN	NaN	NaN	2.2545	NaN	2.12168	2.2993	3.4639	NaN	NaN	NaN	NaN	NaN	NaN	NaN	NaN	1.26237	NaN	NaN	NaN		1
PF3D7_0517700	eukaryotic translation initiation factor 3 subunit B, putative	-0.418427	0.76469	-0.177751	-0.929867	NaN	NaN	-0.501627	-0.0526941	NaN	-0.662297	-0.75599	-0.848478	-0.468232	-0.938173	0.373954	-0.637842	-0.103224	NaN	0.494057	-0.531369	-0.198759	-0.688225	-0.332517	0.618052	-0.383379	-1.25779	0.282736	-0.156785	NaN	-0.402395	NaN	NaN	NaN	0.967025	NaN	NaN	NaN	NaN	0.83649	NaN	0.55719	-0.349025	1.426	NaN	0.249749	-0.112366		0.119318
PF3D7_0607000	translation initiation factor IF-2, putative	0.0433446	1.67319	-0.897382	1.74967	-0.225649	NaN	0.0214797	-0.134352	-0.228655	0.0856651	0.844868	1.45962	0.429964	0.0302508	1.61273	NaN	-0.172555	0.253429	-0.494353	-0.283685	-0.795659	0.682441	0.288418	0.0382582	0.130008	0.537278	-1.14707	0.815732	NaN	NaN	NaN	NaN	0.856946	0.610631	NaN	NaN	1.34517	-0.316377	NaN	NaN	-0.881109	0.952964	-0.559026	-1.08284	0.776525	0.801632		0.399007
PF3D7_0610400	histone H3	1.22392	0.975652	0.790772	1.22001	0.963992	0.498525	0.52296	-0.00561564	-0.31651	-0.673104	0.23842	-1.32285	0.161436	-1.09586	0.0753272	-0.365581	0.579566	-0.653519	-0.0570614	0.213354	-1.08611	-0.505383	-0.0209258	0.155534	0.588421	0.692222	-0.186689	0.246858	1.81635	-0.427606	1.73647	1.75025	0.816395	1.44101	0.523361	0.180234	1.06743	0.498688	-0.0121407	-0.270708	0.268075	-0.18002	0.358734	1.09188	0.64524	2.2479		0.683395
PF3D7_0705700	40S ribosomal protein S29, putative	0.767316	0.969735	0.416624	-0.127501	-0.301764	0.0904496	0.790689	1.08709	0.454913	-0.146916	1.2302	-0.168899	1.20995	0.485519	-0.0136255	0.541912	1.1177	1.13403	0.950916	0.332753	0.968349	-0.156914	1.67951	0.417251	1.35547	0.50226	0.966061	1.00845	0.759071	0.516574	2.4583	1.22405	0.954494	1.87297	1.3759	0.362251	1.3888	1.66324	0.857742	0.382062	0.793105	1.25384	-0.462316	-0.509138	0.486766	0.514903		0.908668
PF3D7_0714000	histone H2B variant	2.21804	2.82695	1.40561	2.25113	1.19585	1.44642	1.95847	2.34703	0.12499	0.437194	0.0197731	-0.0626743	-1.21073	1.32417	0.495593	0.100716	0.184852	0.363345	0.326077	NaN	-0.721373	-0.0945064	-0.412097	0.296687	0.493852	1.08225	0.988848	0.844562	4.15502	1.17889	2.68021	3.79492	2.06316	4.07607	1.22027	1.34139	1.23125	1.31912	0.996316	1.04302	-0.0924017	0.702233	0.464041	0.0410163	0.986302	1.77967		0.295556
PF3D7_0809500	histone acetyltransferase subunit NuA4, putative	3.61977	NaN	0.513895	NaN	NaN	NaN	NaN	3.5558	NaN	NaN	NaN	NaN	NaN	NaN	NaN	NaN	NaN	NaN	NaN	NaN	NaN	NaN	NaN	NaN	NaN	NaN	2.19639	NaN	NaN	NaN	NaN	NaN	1.82497	NaN	NaN	NaN	NaN	NaN	NaN	NaN	NaN	NaN	5.06592	5.33888	3.57119	4.09064		0.0516723
PF3D7_0817700	rhoptry neck protein 5	NaN	NaN	0.464041	NaN	0.987321	0.851079	NaN	NaN	NaN	NaN	2.50182	NaN	0.0728604	NaN	0.733615	0.239856	NaN	NaN	-0.399921	-0.417164	NaN	NaN	NaN	NaN	NaN	NaN	0.619929	NaN	NaN	NaN	NaN	NaN	NaN	-0.238787	NaN	NaN	NaN	NaN	NaN	NaN	NaN	NaN	NaN	NaN	NaN	NaN		1
PF3D7_0817900	high mobility group protein B2	0.127765	0.177245	0.503451	1.53378	-1.17883	-0.71914	-1.67613	-0.0122111	1.23113	0.330774	1.43525	0.28065	-0.700638	1.61666	-4.47406	-0.914565	0.0184917	NaN	-0.902012	-0.0792927	-1.29913	-1.98273	-4.56761	-1.41733	-0.837945	2.37191	2.81877	NaN	1.90574	NaN	NaN	NaN	NaN	NaN	NaN	NaN	NaN	NaN	-0.678811	NaN	NaN	-0.143655	1.1157	0.686522	-0.5098	0.62959		0.475958
PF3D7_0903900	60S ribosomal protein L32	0.458487	0.756404	0.333195	0.857391	0.258459	-0.0117819	0.525167	-0.0655723	0.343692	0.322595	0.494672	0.156756	-0.149313	-0.0684644	0.91288	-0.0304067	0.399991	-0.0640551	0.111298	-0.0922074	-0.213638	-0.631617	0.0097772	0.296368	0.232415	0.271897	0.605684	0.488572	3.25455	0.884967	1.51299	2.01473	1.69412	1.79967	1.82668	0.760944	1.34761	0.855849	1.75651	0.394999	0.583423	0.267271	1.2364	0.719447	0.892352	0.81388		0.840485
PF3D7_0912500	SAP domain-containing protein, putative	0.635058	0.758575	-0.103038	0.0748057	0.265077	0.199918	-1.02571	-0.0394191	0.451857	0.222364	0.239765	0.253034	1.17741	0.0953271	-1.40805	0.667767	-0.508978	NaN	0.31823	0.289704	-0.673072	-0.459641	-0.206113	-0.85591	0.461529	0.593529	2.15746	0.219488	NaN	0.0690583	NaN	NaN	NaN	NaN	NaN	NaN	NaN	0.989335	NaN	NaN	NaN	NaN	1.83738	0.57336	0.161952	0.552982		0.976214
PF3D7_1033200	early transcribed membrane protein 10.2	0.0843364	0.898888	0.334568	-1.64441	0.174151	-1.27286	0.321813	-0.093425	0.462471	-1.01671	0.455649	-0.107956	0.299479	0.0667598	-0.0859713	-0.328951	0.0462816	NaN	0.291132	-0.671384	-0.249925	0.0237684	-0.326172	-0.0267293	0.0243196	0.178567	-0.165127	0.508403	NaN	-0.175045	NaN	NaN	NaN	NaN	NaN	NaN	NaN	NaN	NaN	NaN	-0.323823	0.596231	NaN	NaN	-0.0435419	0.20297		0.435396
PF3D7_1104400	thioredoxin, putative	NaN	NaN	NaN	NaN	-0.695185	NaN	1.51233	-1.40327	NaN	NaN	NaN	NaN	NaN	NaN	NaN	NaN	NaN	NaN	NaN	NaN	-3.67523	-2.7155	-4.08681	-3.62398	NaN	NaN	NaN	NaN	NaN	NaN	NaN	NaN	NaN	NaN	NaN	NaN	NaN	NaN	NaN	NaN	NaN	NaN	NaN	NaN	NaN	NaN		1
PF3D7_1108400	casein kinase 2, alpha subunit	2.41408	2.16023	1.48187	1.14213	0.151729	0.483561	0.694925	0.337904	0.66712	0.489929	0.452385	0.0702696	1.23909	0.586644	-0.040393	0.102651	0.303109	0.1569	0.35061	-0.0676387	-0.0414617	-0.393526	-0.272907	0.0815832	0.664938	0.710095	2.13708	1.31656	NaN	NaN	NaN	NaN	NaN	3.35973	NaN	NaN	1.29872	0.190289	NaN	NaN	NaN	NaN	1.32487	NaN	1.44159	1.03505		0.241252
PF3D7_1142500	60S ribosomal protein L28	0.523863	0.912863	-0.100422	-0.188654	-0.163704	0.172701	0.641639	0.373795	0.153546	-0.268195	0.637286	-0.241718	0.0928839	0.149201	0.297368	0.185294	0.314522	0.0843797	0.0490731	0.287712	0.238542	-0.601411	-0.053913	-0.22848	0.234011	0.681978	-0.0960671	0.730033	0.981999	0.0286754	1.71009	1.07878	1.71835	1.17645	0.839476	0.708609	1.29643	1.08957	1.06578	0.607617	0.397584	0.252999	0.173511	0.493256	-0.0528051	0.611733		0.920224
PF3D7_1206200	eukaryotic translation initiation factor 3 subunit C, putative	-0.209695	0.534245	0.149519	-0.846634	0.359409	-0.0773797	-0.191063	0.345051	-1.01249	-1.24385	0.00518438	-0.641176	-0.250234	-0.248656	-0.00275814	0.0210723	-0.160298	0.107197	0.18002	-0.0931545	0.110497	-0.637286	-0.208594	0.17656	-0.510745	-0.794187	-0.271252	-0.130535	2.06853	-0.400429	0.157561	NaN	0.975043	0.77596	0.374066	-0.0545011	NaN	0.322	0.225522	NaN	NaN	0.800249	0.965027	0.0532841	0.297133	-0.279055		0.21691
PF3D7_1210600	conserved Plasmodium protein, unknown function	1.0314	NaN	-1.32811	1.12542	NaN	NaN	NaN	0.601934	NaN	1.41978	0.710349	NaN	NaN	NaN	NaN	NaN	NaN	NaN	NaN	NaN	NaN	NaN	NaN	NaN	3.53655	2.08485	-0.0904343	NaN	NaN	NaN	NaN	NaN	NaN	0.42843	NaN	2.70256	1.46462	NaN	2.66587	NaN	NaN	0.46552	NaN	NaN	NaN	NaN		0.776223
PF3D7_1225600	conserved Plasmodium protein, unknown function	NaN	NaN	0.615228	1.83846	NaN	NaN	1.63436	1.06988	0.352984	NaN	NaN	NaN	0.1125	1.59627	NaN	NaN	NaN	NaN	NaN	-0.0539454	1.93621	1.70331	1.92193	-0.140255	NaN	1.09483	NaN	NaN	NaN	NaN	NaN	NaN	NaN	NaN	NaN	NaN	NaN	NaN	NaN	NaN	NaN	NaN	NaN	NaN	NaN	NaN		1
PF3D7_1237900	conserved Plasmodium protein, unknown function	NaN	NaN	NaN	NaN	NaN	NaN	NaN	1.36576	NaN	NaN	NaN	NaN	NaN	NaN	NaN	NaN	NaN	NaN	NaN	NaN	NaN	3.31559	NaN	2.63138	NaN	NaN	NaN	NaN	NaN	NaN	NaN	NaN	NaN	NaN	NaN	NaN	NaN	NaN	NaN	NaN	NaN	NaN	NaN	NaN	NaN	NaN		1
PF3D7_1308400	conserved Plasmodium protein, unknown function	NaN	0.503691	0.0503276	1.98456	0.349479	NaN	NaN	NaN	0.0673633	NaN	0.861797	-0.750606	-0.35925	NaN	0.014641	-0.0788831	-0.0516682	NaN	NaN	NaN	NaN	NaN	NaN	NaN	1.10809	NaN	NaN	-0.321235	NaN	NaN	NaN	NaN	NaN	NaN	NaN	NaN	NaN	NaN	NaN	NaN	NaN	NaN	0.854873	NaN	NaN	NaN		1
PF3D7_1321700	splicing factor 1	0.134089	0.166308	0.382944	0.943111	-0.212601	0.278059	0.0945064	0.378269	0.296428	NaN	1.774	-0.720804	1.21244	1.27925	-0.422849	NaN	NaN	NaN	0.546956	0.309592	0.299127	-0.274172	NaN	-0.197614	1.03598	0.147602	NaN	NaN	-1.26635	NaN	NaN	NaN	NaN	NaN	NaN	NaN	NaN	NaN	NaN	NaN	NaN	NaN	0.330329	NaN	0.555914	-0.385928		0.482033
PF3D7_1323100	60S ribosomal protein L6, putative	0.821629	0.847959	0.283329	0.165952	-0.273273	-0.317999	0.234011	0.342452	0.308011	0.293942	1.17294	0.355645	0.599699	0.46341	-0.541996	0.315343	0.851279	0.939123	0.175812	0.377482	-0.401692	-0.606158	0.421802	0.0157825	0.429107	1.11142	1.00072	1.71383	2.00259	1.11754	2.22067	0.708915	1.67735	1.2651	1.30556	0.556988	2.65871	1.16401	1.16227	0.768469	1.18878	0.360342	1.75438	0.411541	-0.0738639	0.693295		0.881092
PF3D7_1323400	60S ribosomal protein L23	-1.14376	1.08225	0.927062	0.0384063	-0.00356789	-0.406863	0.0708015	0.345381	-0.239515	-0.229342	0.208268	-1.19175	0.0740944	-0.0160683	0.408929	-0.429964	0.242328	0.1551	0.197362	0.178535	1.01064	-0.901494	-0.217507	0.145366	0.163885	0.802915	-1.04507	0.868911	1.10078	-0.640528	1.92513	-0.1956	0.0578315	0.140651	1.54117	1.30843	1.40594	0.28186	0.826843	1.60388	-3.7447	0.0173441	-0.0756721	1.47073	0.213627	-0.0582473		0.00737216
PF3D7_1431700	60S ribosomal protein L14, putative	0.396269	0.943167	0.794769	0.822273	-0.0315479	0.0968383	0.394404	-0.371169	-0.328743	-0.176195	1.37206	-0.0606008	0.0692898	0.0466826	0.993856	0.247731	0.193835	0.395207	-0.0545421	0.0143101	0.207518	-0.615793	0.0229004	0.220497	0.138814	-0.0861043	0.231801	0.274076	3.35713	0.71026	1.54528	1.68752	1.52527	1.39199	1.7832	0.211632	NaN	NaN	1.68226	0.71	0.257614	-0.772477	0.309758	1.46945	0.642193	1.0077		0.766078
PF3D7_1438000	eukaryotic translation initiation factor eIF2A, putative	NaN	NaN	0.962068	1.35816	-0.557094	0.770806	-0.680197	-0.507414	-1.32883	NaN	0.0927488	0.694555	0.0878702	1.22331	-0.201643	0.0856192	0.668936	-0.231678	0.498047	-0.145482	1.30439	-1.31991	-0.517565	-0.392977	-0.537675	0.371497	-0.540191	1.05269	NaN	NaN	NaN	NaN	NaN	NaN	NaN	NaN	NaN	NaN	NaN	NaN	NaN	NaN	NaN	NaN	0.0639171	5.25071		1
PF3D7_0202400	gamete antigen 27/25, putative	NaN	NaN	-0.877076	NaN	-0.574691	1.17566	-1.75662	NaN	2.46226	NaN	0.394185	NaN	0.90589	NaN	NaN	NaN	NaN	NaN	-0.259686	-0.213378	-1.20706	NaN	NaN	-1.17127	0.434668	0.279424	1.86319	NaN	NaN	1.39509	NaN	NaN	NaN	NaN	NaN	0.635092	NaN	NaN	NaN	0.436217	NaN	NaN	NaN	NaN	NaN	NaN		1
PF3D7_0402000	Plasmodium exported protein (PHISTa), unknown function	0.241596	0.611359	0.172359	0.00852262	-0.71577	-0.0691523	-1.48096	-0.473631	0.0499095	-0.108759	1.38664	0.357955	0.646347	0.944943	0.511974	0.0482332	0.528371	0.351553	-0.0199601	-0.178237	-0.876758	0.26866	-0.181084	-0.325617	0.195977	0.17842	0.767994	2.18679	2.62499	1.32279	1.46142	2.86997	1.24282	2.81573	1.55307	1.90358	NaN	0.84495	0.483674	0.559069	0.476019	0.683136	1.19874	0.591636	0.198368	0.112584		0.591441
PF3D7_0416400	histone acetyltransferase, putative	0.722029	1.6194	-1.90931	NaN	NaN	NaN	NaN	NaN	NaN	NaN	-1.04776	NaN	NaN	0.886646	NaN	0.0032931	NaN	NaN	NaN	0.575787	-0.890546	NaN	NaN	NaN	NaN	NaN	-0.00708655	1.76342	NaN	NaN	NaN	NaN	NaN	NaN	NaN	NaN	NaN	NaN	NaN	NaN	NaN	NaN	NaN	1.5322	NaN	NaN		0.931747
PF3D7_0422300	alpha tubulin 2	NaN	NaN	NaN	NaN	NaN	NaN	NaN	NaN	NaN	NaN	NaN	NaN	NaN	NaN	NaN	NaN	NaN	NaN	NaN	NaN	NaN	NaN	NaN	NaN	1.84828	NaN	NaN	NaN	NaN	NaN	NaN	NaN	NaN	NaN	NaN	NaN	NaN	NaN	NaN	NaN	NaN	NaN	NaN	NaN	NaN	NaN		1
PF3D7_0506100	60S ribosomal subunit protein L24, putative	0.754118	-0.27453	-0.736124	NaN	NaN	-0.556307	0.164143	NaN	NaN	NaN	NaN	-1.42798	NaN	NaN	NaN	NaN	NaN	NaN	NaN	NaN	NaN	NaN	NaN	NaN	0.290071	-0.226262	NaN	NaN	NaN	NaN	NaN	NaN	NaN	NaN	NaN	NaN	NaN	NaN	NaN	NaN	NaN	NaN	NaN	NaN	1.7137	0.747391		0.915387
PF3D7_0527000	DNA replication licensing factor MCM3, putative	1.15879	-2.50093	NaN	NaN	NaN	NaN	NaN	NaN	0.0483758	-0.341075	NaN	-1.58631	1.60805	-0.117828	NaN	NaN	NaN	NaN	1.7467	1.25943	1.45539	-1.42245	NaN	NaN	1.75202	1.53086	NaN	-1.1163	NaN	NaN	NaN	NaN	NaN	NaN	NaN	NaN	NaN	NaN	NaN	NaN	NaN	NaN	NaN	NaN	-0.269982	NaN		0.714346
PF3D7_0527900	ATP-dependent RNA helicase DDX41, putative	NaN	1.45696	NaN	NaN	NaN	-0.0749164	NaN	-0.241596	NaN	NaN	NaN	0.604455	0.322274	NaN	NaN	NaN	NaN	NaN	0.0172092	0.438933	0.528671	0.669969	1.38582	1.1837	NaN	NaN	NaN	NaN	NaN	NaN	NaN	NaN	NaN	NaN	NaN	NaN	NaN	NaN	NaN	NaN	NaN	NaN	NaN	NaN	NaN	NaN		1
PF3D7_0612900	nucleolar GTP-binding protein 1, putative	NaN	0.933408	0.397255	NaN	NaN	-0.405448	-0.26906	0.406101	-0.510046	NaN	NaN	-0.268554	NaN	NaN	NaN	NaN	NaN	NaN	0.243669	-0.0939657	-0.0573316	NaN	0.390888	-0.200755	NaN	0.536524	NaN	NaN	NaN	NaN	NaN	NaN	NaN	NaN	NaN	NaN	NaN	NaN	NaN	NaN	NaN	NaN	NaN	NaN	1.26993	NaN		1
PF3D7_0623100	nuclear polyadenylated RNA-binding protein NAB2, putative	0.325617	NaN	0.163112	1.16867	-0.582188	NaN	-0.451544	0.379939	0.544386	0.914059	NaN	0.272141	0.504773	1.27094	0.0708015	0.632316	NaN	NaN	0.0294175	0.232074	0.146655	0.554104	0.329985	0.389943	0.183201	0.651246	NaN	0.633614	NaN	0.179678	NaN	NaN	0.390228	1.59946	0.450063	1.16906	NaN	NaN	0.612777	0.447938	-0.299898	0.429013	0.848798	1.53307	0.564134	0.334735		0.684162
PF3D7_0719600	60S ribosomal protein L11a, putative	0.379399	0.650771	0.574731	0.529468	-0.109826	-0.20201	0.61946	-0.0790197	0.450908	-0.0284276	0.702303	-0.190678	-0.845624	0.580138	NaN	-0.0855606	0.589188	-0.590051	-0.390491	-0.392757	-0.0620229	-0.385597	0.0427844	0.511608	-0.189499	-0.137766	-0.0543474	0.0489195	NaN	-0.942458	1.79697	1.44128	2.04897	1.53923	NaN	0.815352	2.06781	NaN	NaN	0.71705	NaN	NaN	1.33474	1.15005	0.922959	0.113224		0.746239
PF3D7_0719700	40S ribosomal protein S10, putative	0.266397	1.21722	0.294312	1.22418	0.342782	0.876546	-1.35601	-0.727703	0.691713	-0.421695	0.883777	0.0462803	0.0408223	0.800752	-1.57304	-0.253384	0.0139266	-0.0739573	0.726221	-0.823505	-1.38353	-0.396817	-2.37887	-2.19739	0.0332292	1.17433	0.33674	-0.548239	NaN	NaN	NaN	NaN	NaN	NaN	NaN	NaN	NaN	NaN	NaN	NaN	NaN	NaN	0.405775	NaN	-0.220581	0.568088		0.61821
PF3D7_0726500	ubiquitin carboxyl-terminal hydrolase, putative	NaN	-1.73218	NaN	-0.111833	NaN	NaN	NaN	NaN	NaN	NaN	NaN	NaN	NaN	0.355535	NaN	NaN	NaN	NaN	NaN	NaN	NaN	0.669648	NaN	NaN	NaN	NaN	NaN	NaN	NaN	NaN	NaN	NaN	NaN	NaN	NaN	NaN	NaN	NaN	NaN	NaN	NaN	NaN	NaN	NaN	-0.260964	NaN		1
PF3D7_0807000	YEATS domain-containing protein, putative	3.09141	1.11863	1.42336	-0.256165	NaN	NaN	1.7133	1.12526	4.00153	NaN	2.46278	1.91354	NaN	1.65781	1.70633	NaN	NaN	0.622865	NaN	NaN	NaN	NaN	0.271306	NaN	2.42846	NaN	NaN	2.55792	NaN	0.489727	NaN	NaN	NaN	NaN	NaN	NaN	NaN	NaN	NaN	2.18298	NaN	NaN	NaN	NaN	NaN	2.25394		0.108125
PF3D7_0809900	JmjC domain-containing protein, putative	NaN	NaN	NaN	NaN	NaN	NaN	NaN	NaN	NaN	NaN	NaN	NaN	NaN	NaN	NaN	NaN	NaN	NaN	NaN	NaN	NaN	NaN	NaN	NaN	NaN	NaN	NaN	NaN	NaN	NaN	NaN	NaN	NaN	NaN	NaN	NaN	NaN	NaN	NaN	NaN	NaN	NaN	NaN	NaN	1.49953	0.102698		1
PF3D7_0813300	conserved Plasmodium protein, unknown function	1.21909	0.480458	-0.111648	-0.00273846	NaN	NaN	-1.01322	-0.770533	0.162726	0.0603672	1.16169	-0.0479571	-0.578823	0.761947	0.0496307	0.586688	-0.308537	-0.0346383	-0.351719	0.000620475	-1.13008	-2.76698	-0.833799	-1.52567	1.44398	0.41808	1.22435	NaN	3.31083	-0.457542	NaN	1.91871	NaN	1.83949	-0.418504	1.04231	NaN	NaN	2.03228	-0.316493	-0.382401	0.128409	NaN	NaN	0.643025	0.560813		0.685671
PF3D7_0821000	conserved Plasmodium protein, unknown function	NaN	0.507521	NaN	1.74986	-0.420414	-0.357946	-0.13768	-0.611645	0.916553	NaN	NaN	-0.458907	0.532566	0.691989	0.209516	0.811371	0.756682	0.441047	1.2364	0.994614	-1.11163	-0.550014	-0.971629	-1.20827	1.47674	NaN	NaN	NaN	NaN	NaN	NaN	NaN	NaN	NaN	NaN	NaN	NaN	NaN	NaN	NaN	NaN	NaN	1.46858	NaN	0.128953	0.468192		1
PF3D7_0831400	Plasmodium exported protein, unknown function	0.0277203	0.848635	-0.221068	-0.860208	-0.165887	-0.466653	-0.285073	0.10448	-0.104992	0.191903	0.353775	0.357955	0.281075	0.41999	-0.143612	0.369632	0.114634	0.0255294	0.346985	0.278269	-0.274651	-0.590722	-0.029058	-0.320311	0.379954	0.0131886	0.592254	0.512328	2.07509	0.853475	NaN	NaN	2.19352	NaN	NaN	0.641266	NaN	NaN	1.63394	NaN	0.540325	0.1588	1.14215	0.305503	-0.432474	-0.423632		0.385634
PF3D7_0923900	RNA-binding protein, putative	0.192699	0.538492	0.389567	1.93093	0.0545011	-0.104605	-0.467833	0.202638	0.0604624	1.86502	1.72522	-1.36014	-0.274198	-0.0866479	-1.80596	NaN	NaN	NaN	NaN	-0.354452	-0.892339	-0.782744	0.118094	-0.647176	-0.226257	0.863441	1.47332	0.336373	NaN	NaN	NaN	NaN	NaN	NaN	NaN	NaN	NaN	NaN	NaN	NaN	NaN	2.89679	NaN	NaN	0.985719	0.146116		0.540286
PF3D7_0929200	RNA-binding protein, putative	-0.691546	NaN	0.402504	NaN	-0.910122	-0.568032	-1.43889	-1.08209	-1.92445	NaN	NaN	NaN	-0.801657	NaN	NaN	-0.111165	NaN	NaN	-0.0292199	-0.172872	-2.7502	-1.62989	-1.08605	-1.54285	-0.219841	NaN	0.998412	NaN	NaN	NaN	NaN	NaN	NaN	NaN	NaN	NaN	NaN	NaN	NaN	NaN	NaN	NaN	NaN	NaN	NaN	NaN		0.0476932
PF3D7_1003500	40S ribosomal protein S20e, putative	0.193582	0.0856192	-0.395075	-0.0132121	-0.0473832	0.216837	0.0236102	-0.370722	-0.232667	0.0305013	0.467697	-0.556209	0.955759	1.07509	0.594357	0.153783	0.683651	0.95772	0.206893	0.297378	-0.538828	-0.386811	-0.164383	-0.70673	0.416732	0.407574	0.480886	0.965784	1.01507	1.71866	2.36829	1.28602	1.48702	1.5807	1.06798	0.332099	NaN	-0.392207	1.37278	0.158059	0.683292	0.688264	NaN	0.368961	-0.0192581	-0.0353423		0.54119
PF3D7_1006700	conserved Plasmodium protein, unknown function	-0.86957	1.62002	NaN	NaN	NaN	0.270051	0.854873	0.496895	NaN	NaN	0.0194884	-1.45954	NaN	-0.2587	0.274411	-0.328492	-0.171108	NaN	0.0490731	0.214307	0.628354	-0.028852	0.559736	NaN	NaN	0.228486	NaN	0.413961	NaN	NaN	NaN	NaN	NaN	NaN	NaN	NaN	NaN	NaN	NaN	NaN	NaN	NaN	NaN	NaN	-0.178763	0.0249128		0.024105
PF3D7_1013600	conserved Plasmodium protein, unknown function	NaN	NaN	0.0568609	NaN	NaN	NaN	-0.83164	6.02759	1.97691	1.0199	0.755913	2.0386	0.196859	0.807882	0.0486547	-0.0856966	0.0911243	NaN	-0.123167	2.87514	-0.71577	-0.586693	1.0842	0.835832	0.679424	NaN	-1.3157	0.998846	5.10836	2.95299	NaN	NaN	NaN	NaN	NaN	NaN	NaN	NaN	NaN	NaN	0.0496307	1.25223	5.18499	NaN	0.185359	NaN		1
PF3D7_1105100	histone H2B	0.40806	1.10883	-0.133511	0.531052	0.0712136	-0.532766	-0.184654	-0.0565835	-0.299205	-0.299127	-0.686661	-0.428142	-0.857495	0.341226	0.569588	-0.309758	0.224534	0.117772	-0.394354	0.0599009	-0.622665	-0.377957	-0.28193	0.176137	-0.0215701	0.163817	-0.160331	0.0305456	1.27286	-0.974162	0.933271	1.19034	0.816559	1.15705	0.992769	0.747802	0.52667	0.3821	0.00432164	-0.349592	-0.611667	-0.299596	1.52592	1.20487	0.354452	1.23606		0.780037
PF3D7_1117700	GTP-binding nuclear protein RAN/TC4	0.620211	0.35021	NaN	NaN	-0.0551266	0.60665	-0.581497	-0.514198	NaN	-0.105946	NaN	0.35607	NaN	-0.768502	-0.201311	0.039429	0.246469	NaN	NaN	NaN	NaN	-0.459956	NaN	-0.0551957	0.441802	-0.206143	NaN	NaN	NaN	NaN	NaN	NaN	NaN	NaN	NaN	NaN	NaN	NaN	NaN	NaN	NaN	NaN	NaN	NaN	NaN	0.681215		0.983816
PF3D7_1135900	3-oxo-5-alpha-steroid 4-dehydrogenase, putative	0.217851	NaN	1.32481	NaN	NaN	NaN	NaN	NaN	0.17479	NaN	0.296193	NaN	-0.28079	-0.727615	-0.283703	0.386355	0.767146	NaN	0.0220482	-0.456386	0.883152	0.1786	NaN	0.184572	0.470511	NaN	1.2163	NaN	NaN	NaN	NaN	NaN	NaN	NaN	NaN	NaN	NaN	NaN	NaN	NaN	NaN	NaN	NaN	NaN	NaN	NaN		0.566322
PF3D7_1203700	nucleosome assembly protein	0.385155	0.839415	-0.587728	-0.585636	0.388686	-0.0600474	0.250598	0.201161	-0.234126	-0.655993	-0.0736361	-0.349479	0.427714	-0.317883	-0.0225369	-0.166715	0.491494	0.482996	0.411426	0.424455	0.304861	0.383793	0.441483	-0.0258793	-0.489848	-0.246226	-0.12279	-0.258217	NaN	NaN	NaN	NaN	NaN	NaN	NaN	NaN	NaN	NaN	NaN	NaN	NaN	NaN	NaN	NaN	0.29337	0.612726		0.75299
PF3D7_1216900	DNA-binding chaperone, putative	-0.0732718	0.947501	-0.355129	0.628831	NaN	-0.863066	0.705845	0.125573	-2.33446	-1.34812	-1.36357	NaN	1.9764	0.089252	0.897163	0.345308	0.29337	NaN	NaN	0.171612	-0.601978	-0.747516	NaN	NaN	-2.10488	-0.199374	-2.68501	0.531073	NaN	NaN	NaN	NaN	NaN	NaN	NaN	0.678303	NaN	0.933435	NaN	NaN	1.3639	0.925358	0.229957	0.91648	-1.89459	-0.0103502		0.305942
PF3D7_1227100	DNA helicase 60	0.477781	NaN	NaN	NaN	NaN	NaN	NaN	NaN	NaN	NaN	NaN	NaN	NaN	NaN	NaN	NaN	NaN	NaN	NaN	NaN	-1.42566	-1.53585	NaN	-2.06678	NaN	NaN	NaN	NaN	NaN	NaN	NaN	NaN	NaN	NaN	NaN	NaN	NaN	NaN	NaN	NaN	NaN	NaN	NaN	NaN	NaN	NaN		0.863886
PF3D7_1228800	WD repeat-containing protein, putative	0.820159	1.28814	2.65324	0.954893	1.16556	0.786223	0.0132121	NaN	1.96236	0.840371	0.440633	0.981366	-0.722491	2.97676	1.11896	1.73145	NaN	NaN	NaN	NaN	-0.525247	NaN	1.95714	0.800752	0.58323	1.15643	0.444561	2.55123	1.49932	NaN	NaN	NaN	3.06183	3.06094	2.06681	NaN	NaN	NaN	3.80911	NaN	2.36877	-0.0794293	2.99675	2.80965	NaN	0.941448		0.881837
PF3D7_1326300	RNA-binding protein, putative	0.264116	0.931536	-0.181935	0.470149	-1.40274	NaN	NaN	NaN	-0.197368	-0.283448	1.33908	-0.46728	0.0781998	0.113567	NaN	-0.581881	NaN	NaN	NaN	-0.16337	-2.03688	NaN	-0.0559212	-0.812375	-0.303347	-0.367818	NaN	-0.561302	NaN	NaN	NaN	NaN	NaN	NaN	NaN	NaN	NaN	NaN	NaN	-0.540424	NaN	NaN	NaN	NaN	NaN	-0.210763		0.615726
PF3D7_1361000	protein arginine N-methyltransferase 5, putative	-0.199023	0.876943	NaN	NaN	1.97658	1.94236	2.12664	2.47345	NaN	1.75799	0.752663	0.161137	0.0227584	0.805762	NaN	0.200763	NaN	-0.178237	NaN	0.00297501	2.10474	1.72018	2.41886	2.84632	0.832363	-0.0593554	NaN	NaN	NaN	NaN	NaN	NaN	NaN	NaN	NaN	NaN	NaN	NaN	NaN	NaN	NaN	1.85496	NaN	NaN	-0.208128	1.5168		0.223118
PF3D7_1440100	conserved Plasmodium protein, unknown function	1.12042	2.10644	1.877	NaN	NaN	NaN	0.785174	1.44768	-0.218195	1.34718	1.60914	1.49464	-0.0437946	0.720636	NaN	NaN	NaN	NaN	NaN	NaN	0.839637	0.833876	-0.706771	0.822682	1.17881	1.65786	NaN	NaN	NaN	NaN	NaN	NaN	NaN	NaN	NaN	NaN	NaN	NaN	NaN	NaN	NaN	NaN	NaN	NaN	NaN	0.874931		0.732807
PF3D7_1473200	DnaJ protein, putative	0.743472	0.703243	0.16221	1.29995	NaN	0.0465783	0.470927	0.46909	0.269751	1.04683	0.150949	-0.0048968	-0.0566563	0.0830495	0.661294	-0.0067647	0.163241	0.150209	NaN	-0.189414	0.141302	-0.662206	0.430499	0.269912	0.901263	0.887313	1.29842	0.488026	NaN	NaN	NaN	NaN	0.366476	2.41112	NaN	NaN	NaN	NaN	NaN	NaN	0.809991	1.39388	NaN	1.08262	0.236952	1.2492		0.920811
PF3D7_0105800	conserved Plasmodium protein, unknown function	1.68509	0.56354	NaN	3.52322	NaN	NaN	NaN	NaN	NaN	1.10681	0.169412	NaN	NaN	0.739228	NaN	NaN	NaN	NaN	NaN	NaN	NaN	-0.366252	NaN	1.49366	-0.268904	1.42569	1.34426	1.23844	NaN	NaN	NaN	NaN	NaN	NaN	NaN	NaN	NaN	NaN	2.14802	NaN	NaN	NaN	2.12539	NaN	1.92562	NaN		0.481505
PF3D7_0210100	60S ribosomal protein L37ae, putative	0.0705267	0.624755	0.0801119	0.445952	-0.248742	-0.0858326	0.59053	-0.657183	0.289598	0.394013	0.631244	-0.374845	-0.538849	0.705523	1.37701	-0.436268	0.583904	0.542626	0.318924	0.0651891	-0.815986	-0.000721115	-0.588227	0.302262	-0.362139	-0.0264459	0.00992034	-0.0878702	4.01935	1.82685	NaN	1.88284	1.31162	0.734947	1.60165	0.754748	NaN	NaN	0.99139	NaN	NaN	0.739806	1.68572	1.45648	0.989866	0.975368		0.422928
PF3D7_0218000	replication factor C subunit 2, putative	1.07403	NaN	NaN	1.68228	NaN	0.134699	NaN	0.195814	NaN	NaN	2.05752	0.910475	0.255561	0.872155	NaN	1.35564	-0.177392	NaN	0.714224	-0.339365	-0.175485	0.352824	-1.04228	NaN	0.494467	0.125683	1.60488	2.0969	NaN	NaN	NaN	NaN	NaN	NaN	-0.181019	NaN	NaN	NaN	NaN	NaN	NaN	NaN	NaN	NaN	2.67195	1.50459		0.755336
PF3D7_0310200	phd finger protein, putative	NaN	NaN	NaN	NaN	NaN	NaN	NaN	NaN	NaN	2.69469	-1.09866	NaN	NaN	NaN	NaN	NaN	NaN	NaN	NaN	NaN	NaN	NaN	NaN	NaN	NaN	NaN	-0.614867	NaN	3.91753	NaN	NaN	NaN	NaN	NaN	3.8511	5.43484	NaN	NaN	NaN	NaN	NaN	4.23305	NaN	NaN	NaN	NaN		1
PF3D7_0311100	pre-mRNA splicing factor, putative	-0.347693	1.22526	0.122209	NaN	NaN	NaN	NaN	NaN	-0.300733	0.0938175	1.08182	NaN	-0.192662	0.349309	NaN	NaN	NaN	NaN	0.464041	-0.195221	0.235604	-0.282143	-0.00788421	0.897033	0.796764	NaN	NaN	NaN	NaN	NaN	NaN	NaN	NaN	NaN	NaN	NaN	NaN	NaN	NaN	NaN	NaN	NaN	NaN	NaN	0.316146	0.40505		0.147551
PF3D7_0320900	histone H2A.Z	3.02405	2.67853	2.63506	2.78866	1.50797	1.51387	2.72528	1.34824	0.600746	-0.133564	0.781905	0.011428	-0.467753	0.589789	0.342896	0.0733174	-0.0413281	-0.293724	0.188907	0.046474	-1.13176	-0.307195	-0.379263	0.269669	0.465504	0.972591	1.22194	0.499259	3.37379	1.83393	4.19747	2.88822	2.14258	2.92347	1.92117	0.98376	2.89278	0.0863388	1.10487	0.524417	0.688852	-0.648558	1.3206	0.701483	0.705491	1.14465		0.11795
PF3D7_0323700	U4/U6.U5 tri-snRNP-associated protein 1, putative	NaN	NaN	0.93138	NaN	NaN	NaN	0.122341	NaN	NaN	NaN	2.3147	NaN	0.987685	NaN	NaN	0.546983	NaN	NaN	NaN	1.10992	NaN	NaN	NaN	0.3311	3.42129	NaN	NaN	NaN	NaN	NaN	NaN	NaN	NaN	NaN	NaN	NaN	NaN	NaN	NaN	NaN	NaN	NaN	NaN	NaN	NaN	NaN		1
PF3D7_0501600	rhoptry-associated protein 2	-0.763097	NaN	1.07341	NaN	-0.163284	-0.58246	NaN	-0.788101	1.2667	NaN	NaN	NaN	-1.44835	2.31136	NaN	NaN	NaN	NaN	-0.248108	-0.308594	NaN	-0.793022	-0.917434	-0.523161	NaN	NaN	NaN	0.719994	NaN	NaN	NaN	NaN	NaN	NaN	NaN	NaN	NaN	NaN	NaN	NaN	NaN	NaN	0.172231	NaN	NaN	NaN		0.0365492
PF3D7_0511500	RNA pseudouridylate synthase, putative	NaN	NaN	NaN	NaN	NaN	NaN	NaN	NaN	NaN	NaN	NaN	NaN	NaN	NaN	NaN	NaN	NaN	NaN	NaN	NaN	NaN	NaN	NaN	NaN	-4.2674	NaN	NaN	NaN	NaN	NaN	NaN	NaN	NaN	NaN	NaN	NaN	NaN	NaN	NaN	NaN	NaN	NaN	NaN	NaN	1.12307	0.532303		1
PF3D7_0527500	Hsc70-interacting protein	0.03492	NaN	1.08977	NaN	NaN	0.206762	0.209266	NaN	0.858697	NaN	1.54765	-0.786178	0.457647	0.702867	0.9489	0.754504	NaN	NaN	0.343692	-0.442015	-0.900907	0.0633037	-0.689218	NaN	0.764516	0.304879	0.696083	1.12299	NaN	NaN	NaN	NaN	NaN	NaN	NaN	NaN	NaN	NaN	NaN	NaN	NaN	NaN	NaN	NaN	NaN	1.27122		0.391762
PF3D7_0603600	conserved Plasmodium protein, unknown function	NaN	NaN	NaN	NaN	NaN	NaN	NaN	NaN	NaN	NaN	NaN	NaN	NaN	NaN	NaN	NaN	NaN	NaN	NaN	NaN	NaN	NaN	NaN	NaN	NaN	NaN	NaN	NaN	NaN	NaN	NaN	NaN	NaN	NaN	NaN	NaN	NaN	NaN	2.21082	3.76012	NaN	2.72394	NaN	NaN	NaN	NaN		1
PF3D7_0617900	histone H3 variant	-0.0719822	1.17867	-0.345913	0.840836	0.24732	0.679296	0.419539	NaN	-0.545487	0.106762	-1.56294	-0.780226	-0.456108	0.167685	0.99458	-0.494774	-0.0523713	0.453893	NaN	NaN	-0.697429	-0.0316775	-0.30902	NaN	-0.60014	0.852094	-0.20405	0.297768	NaN	0.802738	1.0397	NaN	NaN	2.03765	0.711759	NaN	-0.0617518	0.501872	0.433494	NaN	-0.00200671	0.173986	2.10098	1.49671	0.238175	1.14583		0.306886
PF3D7_0706400	60S ribosomal protein L37	1.04033	-1.90045	0.577924	0.71902	0.0411028	1.5199	0.636729	0.338852	0.564817	0.103147	0.761966	0.48455	-0.303419	0.389772	0.695281	-0.226262	NaN	NaN	-0.181591	0.131629	-0.147106	-0.53824	0.044464	0.287712	0.27739	0.417309	1.11183	0.903711	3.3703	0.868516	1.94441	1.63679	2.02977	1.91083	1.41808	0.854257	NaN	NaN	1.44975	0.0969772	0.573472	0.818274	1.26261	0.676549	1.26357	1.01602		0.77183
PF3D7_0707300	rhoptry-associated membrane antigen	NaN	NaN	NaN	NaN	0.946731	0.226611	NaN	NaN	NaN	NaN	-2.43987	0.418909	-0.211481	-0.994725	NaN	NaN	NaN	NaN	-1.13806	0.254995	NaN	NaN	NaN	NaN	NaN	NaN	NaN	NaN	NaN	NaN	NaN	NaN	NaN	NaN	NaN	NaN	NaN	NaN	NaN	NaN	NaN	NaN	NaN	NaN	-0.401197	NaN		1
PF3D7_0710600	60S ribosomal protein L34	0.855432	0.95182	0.262674	0.319874	0.177089	-0.267955	0.481092	0.273849	0.300299	0.01749	0.286526	0.206063	0.0287106	-0.280006	1.01121	-0.178364	0.4959	0.107741	0.0392789	-0.152638	0.0961269	-0.929033	0.102322	0.45908	0.346985	0.348739	0.382169	1.0159	2.32757	-0.394624	2.36474	1.4568	1.77265	1.72623	2.00522	0.515934	2.71616	1.43125	1.40501	0.216837	0.206643	0.319874	1.19478	0.540254	0.567643	0.822758		0.864
PF3D7_0713800	negative elongation factor A, putative	2.20151	2.46578	2.56835	NaN	NaN	NaN	NaN	NaN	NaN	NaN	NaN	NaN	NaN	NaN	NaN	NaN	NaN	NaN	NaN	NaN	NaN	NaN	NaN	NaN	NaN	NaN	3.50691	NaN	NaN	NaN	NaN	3.06625	3.05639	3.43643	NaN	NaN	NaN	NaN	NaN	NaN	NaN	NaN	NaN	NaN	NaN	NaN		0.300482
PF3D7_0723400	conserved Plasmodium protein, unknown function	-0.495085	0.918906	0.211386	0.398703	NaN	NaN	-0.405146	0.100407	1.38366	0.138759	NaN	-0.163499	0.480368	-0.0282862	-0.597365	0.296793	NaN	NaN	0.440846	0.0370438	0.654894	-0.556797	1.68554	0.836836	0.182311	2.09253	-1.95132	0.456821	0.443501	1.54095	NaN	NaN	1.28238	3.5841	NaN	0.861054	NaN	NaN	NaN	-0.423739	NaN	1.73236	NaN	0.676434	NaN	NaN		0.0936963
PF3D7_0731300	Plasmodium exported protein (PHISTb), unknown function	-1.19545	0.694905	-0.127053	-1.60654	-2.51936	-0.612211	0.334568	0.819597	NaN	-1.28913	1.1129	1.43991	1.06571	-0.993131	0.850879	-0.0163537	NaN	0.0946183	1.35044	1.04035	-1.34395	-1.22546	-2.42593	-0.777872	-0.752461	-0.708584	-0.185245	0.577573	NaN	1.00277	NaN	NaN	1.26706	1.59754	NaN	NaN	NaN	NaN	NaN	-0.816723	NaN	NaN	NaN	NaN	NaN	0.436237		0.00578884
PF3D7_0815600	eukaryotic translation initiation factor 3 subunit G, putative	0.0190613	0.357049	-0.703267	0.269008	-0.101892	-0.00561564	0.536252	-0.0652966	-0.651813	0.22673	-1.08709	-0.210015	-0.834673	-0.0574155	-0.00471089	-0.423094	-0.0792494	-0.182947	0.0159258	-0.430071	0.258097	-0.479438	0.0268709	NaN	-0.290303	-1.04334	NaN	NaN	NaN	NaN	NaN	NaN	NaN	NaN	NaN	NaN	NaN	NaN	NaN	NaN	NaN	2.49484	NaN	NaN	-0.0623844	0.0775585		0.378341
PF3D7_0904900	copper-transporting ATPase	0.705314	0.0876873	NaN	1.52321	NaN	NaN	NaN	NaN	NaN	0.402741	NaN	NaN	NaN	0.423565	NaN	NaN	NaN	NaN	NaN	NaN	1.92866	-0.361207	-0.271043	NaN	NaN	NaN	NaN	NaN	NaN	NaN	NaN	NaN	NaN	NaN	NaN	NaN	NaN	NaN	NaN	0.230313	NaN	NaN	NaN	NaN	NaN	NaN		0.940281
PF3D7_0921600	tetratricopeptide repeat protein, putative	NaN	NaN	NaN	NaN	NaN	2.24366	NaN	1.9668	NaN	NaN	NaN	NaN	1.03879	NaN	NaN	NaN	NaN	NaN	NaN	NaN	1.14045	0.762167	1.69122	2.75419	NaN	NaN	NaN	NaN	NaN	NaN	NaN	NaN	NaN	NaN	NaN	NaN	NaN	NaN	NaN	NaN	NaN	NaN	NaN	NaN	NaN	NaN		1
PF3D7_1008700	tubulin beta chain	NaN	NaN	NaN	NaN	NaN	NaN	NaN	0.0930017	1.13645	NaN	0.513693	0.204349	1.88889	0.720208	NaN	NaN	NaN	NaN	NaN	NaN	NaN	NaN	NaN	0.218817	NaN	NaN	1.13547	1.23097	NaN	NaN	NaN	NaN	NaN	NaN	NaN	NaN	NaN	NaN	NaN	NaN	NaN	NaN	NaN	NaN	NaN	0.777962		1
PF3D7_1012900	autophagy-related protein 18, putative	-1.64842	-2.98801	0.18574	-1.58174	-0.253446	-0.278817	0.4654	0.468431	-1.03342	1.31197	2.15189	0.880285	-1.77922	1.17857	-0.0207941	-1.03266	1.18193	0.886646	0.145351	0.376807	0.612305	-0.499068	1.07169	-0.0418037	0.809579	0.218263	1.28463	2.55707	NaN	2.31394	NaN	1.34902	NaN	NaN	NaN	NaN	NaN	NaN	NaN	NaN	NaN	NaN	1.24884	1.07309	0.144829	-0.864255		0.000539903
PF3D7_1019400	60S ribosomal protein L30e, putative	0.227741	0.586774	1.57826	-1.05283	0.299479	-2.46263	0.381837	0.130966	0.519944	0.449159	2.52507	0.135665	-1.02145	1.59959	-0.262711	0.244138	0.596076	0.316151	0.485221	0.707689	-0.401044	-0.508226	0.473735	0.311023	0.145482	-0.198494	0.51652	-0.278342	3.78931	1.41866	NaN	NaN	NaN	2.14976	2.40054	NaN	NaN	0.259029	2.36513	NaN	NaN	0.667653	2.92231	NaN	1.0263	0.472329		0.576722
PF3D7_1026000	conserved Plasmodium protein, unknown function	0.148999	0.911614	-0.6716	-1.15419	-2.06347	0.207844	1.09822	1.74691	-0.802915	-2.21051	0.0911243	1.62959	NaN	-0.354452	NaN	NaN	NaN	NaN	0.686433	NaN	0.978049	0.248811	0.268075	1.09684	-0.549113	0.472269	NaN	-0.0647449	NaN	NaN	NaN	NaN	NaN	NaN	NaN	NaN	NaN	NaN	NaN	NaN	NaN	NaN	NaN	NaN	NaN	0.650001		0.496521
PF3D7_1030100	pre-mRNA-splicing factor ATP-dependent RNA helicase PRP22, putative	0.398569	NaN	NaN	0.39174	NaN	-0.137504	NaN	0.175175	0.195348	-0.610795	0.326192	NaN	-0.655626	0.016585	NaN	NaN	NaN	NaN	0.443182	1.02479	NaN	-0.0809305	NaN	-0.0457225	0.214995	-0.0524158	NaN	NaN	NaN	NaN	NaN	NaN	NaN	NaN	NaN	NaN	NaN	NaN	NaN	NaN	NaN	1.13603	NaN	0.431949	0.191689	0.46921		0.768796
PF3D7_1115800	conserved Plasmodium protein, unknown function	1.10983	1.2451	0.205267	1.61892	NaN	1.41665	-0.219068	NaN	0.192447	0.31802	-0.520666	1.66173	-1.26718	NaN	NaN	NaN	NaN	NaN	NaN	-0.0254541	NaN	NaN	-1.43862	NaN	0.668028	1.37265	1.37329	0.733675	NaN	NaN	NaN	NaN	NaN	NaN	NaN	NaN	NaN	NaN	NaN	NaN	NaN	NaN	NaN	NaN	0.275484	0.279862		0.73793
PF3D7_1118500	nucleolar protein 56, putative	-0.63245	0.0227713	0.236217	1.04791	NaN	NaN	-0.0414914	0.0107011	0.524766	0.977412	NaN	NaN	-0.0746082	3.08009	NaN	NaN	NaN	NaN	NaN	NaN	-0.261881	0.0493076	NaN	NaN	0.88049	4.12648	1.24239	NaN	NaN	1.68576	NaN	NaN	NaN	NaN	NaN	NaN	NaN	NaN	NaN	NaN	NaN	NaN	NaN	NaN	NaN	NaN		0.0589341
PF3D7_1139300	AP2 domain transcription factor, putative	NaN	NaN	NaN	3.17684	NaN	NaN	NaN	NaN	NaN	NaN	NaN	NaN	NaN	NaN	NaN	NaN	NaN	NaN	NaN	NaN	NaN	NaN	NaN	NaN	NaN	NaN	NaN	NaN	NaN	NaN	NaN	NaN	NaN	NaN	NaN	NaN	NaN	NaN	NaN	NaN	NaN	NaN	NaN	NaN	NaN	0.984931		1
PF3D7_1142600	60S ribosomal protein L35ae, putative	0.528071	0.492342	0.171335	-0.0433446	-0.292069	-0.0335111	0.252658	0.0389695	-0.396878	-0.277271	0.206643	-0.15549	0.062398	-0.681674	0.443501	-0.00733906	0.301119	-0.0935602	0.0440444	0.0313415	-0.114847	-0.690462	-0.0103378	0.268487	-0.349125	0.272925	-0.219421	0.552897	2.45544	0.119448	1.05033	-0.15082	1.7291	1.05439	1.12347	-0.093425	1.53973	0.52666	NaN	0.547088	0.151469	0.309252	1.4462	-0.0285691	0.666211	0.657218		0.925393
PF3D7_1143200	DnaJ protein, putative	0.0244615	NaN	0.618615	-2.28895	0.121015	-0.191184	0.323774	0.303686	0.29725	0.242977	1.24963	0.383699	-0.316133	0.203037	NaN	0.275385	NaN	0.410371	-0.0582476	0.59514	NaN	NaN	0.297485	0.107415	0.0272955	0.556669	1.16588	1.06597	NaN	NaN	NaN	NaN	NaN	NaN	NaN	NaN	NaN	NaN	NaN	NaN	NaN	NaN	0.975483	0.343092	NaN	1.00894		0.382879
PF3D7_1207100	small subunit rRNA processing factor, putative	NaN	0.996283	-0.310486	2.5839	NaN	NaN	NaN	NaN	0.188274	NaN	0.327112	0.344941	NaN	0.393785	0.944634	NaN	NaN	NaN	NaN	NaN	NaN	NaN	NaN	NaN	NaN	0.704959	NaN	-0.0973411	NaN	NaN	NaN	NaN	NaN	NaN	NaN	NaN	NaN	NaN	NaN	NaN	NaN	NaN	NaN	NaN	NaN	0.709292		1
PF3D7_1211600	lysine-specific histone demethylase 1, putative	NaN	0.0686801	NaN	NaN	NaN	NaN	NaN	NaN	NaN	NaN	2.50807	2.38556	NaN	NaN	NaN	NaN	NaN	NaN	NaN	NaN	NaN	NaN	NaN	NaN	NaN	NaN	0.97519	NaN	NaN	NaN	NaN	NaN	NaN	NaN	NaN	NaN	NaN	NaN	NaN	NaN	NaN	NaN	NaN	NaN	3.18042	1.49855		1
PF3D7_1213200	conserved Plasmodium protein, unknown function	1.85874	3.88547	0.406972	-6.28351	NaN	NaN	NaN	NaN	1.6509	NaN	NaN	NaN	NaN	NaN	NaN	NaN	NaN	NaN	NaN	NaN	NaN	NaN	NaN	NaN	NaN	NaN	NaN	NaN	NaN	NaN	NaN	NaN	NaN	NaN	NaN	NaN	NaN	NaN	NaN	NaN	NaN	NaN	NaN	NaN	NaN	NaN		0.414867
PF3D7_1219100	clathrin heavy chain, putative	NaN	NaN	NaN	NaN	-0.107726	-0.141956	0.276199	NaN	NaN	NaN	NaN	NaN	NaN	NaN	NaN	NaN	NaN	NaN	NaN	-0.191184	-0.124409	-0.960586	-0.15822	-0.0746424	-0.690265	NaN	NaN	NaN	NaN	NaN	NaN	NaN	NaN	NaN	NaN	NaN	NaN	NaN	NaN	NaN	NaN	NaN	NaN	NaN	NaN	NaN		1
PF3D7_1223400	phospholipid-transporting ATPase, putative	NaN	NaN	1.50294	NaN	-0.664197	0.0996336	-0.556903	0.317822	NaN	1.38281	NaN	NaN	-0.75234	-1.40784	NaN	NaN	0.412402	NaN	NaN	NaN	-0.112256	-0.195221	0.471656	-0.521453	-0.0154326	NaN	0.612683	NaN	NaN	NaN	NaN	NaN	NaN	NaN	NaN	NaN	NaN	NaN	-0.453162	NaN	NaN	NaN	NaN	NaN	NaN	NaN		1
PF3D7_1224000	GTP cyclohydrolase I	0.35061	1.54629	0.340847	1.13277	-0.541786	-0.915865	-0.900126	0.888675	2.38753	-0.445515	0.0315363	1.34271	-0.350909	0.199173	-1.24914	0.310236	-1.97755	0.417155	NaN	1.79997	-0.966151	-0.387473	0.067501	1.2032	0.53655	0.834982	NaN	1.9397	NaN	-1.69202	NaN	7.46889	NaN	1.81782	NaN	NaN	NaN	NaN	1.35851	NaN	NaN	NaN	-2.84695	NaN	-0.539037	0.742796		0.712775
PF3D7_1229100	multidrug resistance-associated protein 2	1.62882	-1.13087	6.19101	2.35853	NaN	0.608628	NaN	-1.03577	0.791356	-1.2966	1.22947	0.911153	3.45246	0.32413	NaN	-0.188148	-0.0534637	NaN	0.425352	NaN	NaN	-0.987539	NaN	NaN	0.531169	-0.289716	1.72059	0.119087	NaN	NaN	NaN	NaN	NaN	NaN	NaN	NaN	NaN	NaN	NaN	NaN	NaN	NaN	NaN	NaN	1.1103	0.250629		0.504285
PF3D7_1236100	clustered-asparagine-rich protein	0.183074	0.412673	-0.110807	-0.119821	-0.757818	-0.214995	-1.10675	-0.641731	0.870266	-0.325847	0.536451	0.188578	-0.0762347	NaN	-0.690335	0.117302	0.257856	NaN	-0.428216	-0.731531	-1.56593	-1.54937	-1.29516	-1.50014	0.249263	0.933656	1.29754	0.879621	1.7222	NaN	NaN	NaN	NaN	NaN	0.364573	NaN	NaN	NaN	NaN	1.24131	0.529271	0.765597	NaN	NaN	-0.357696	0.499055		0.530483
PF3D7_1317800	40S ribosomal protein S19	0.475708	1.0764	1.2017	0.659677	0.442015	0.59231	0.920522	0.716197	0.679964	0.548269	1.35293	0.362177	-0.220093	0.907414	0.381726	0.249651	0.664483	NaN	NaN	0.249994	0.533663	0.390132	0.410558	0.00818885	0.604451	0.922976	0.181166	2.20377	3.0776	1.29134	NaN	0.303988	2.85106	NaN	2.18078	1.85522	NaN	0.404076	1.59441	1.46351	1.24531	NaN	1.81955	0.660908	0.996461	1.02853		0.861365
PF3D7_1319400	conserved Plasmodium protein, unknown function	NaN	NaN	1.64777	1.7539	1.46728	1.24893	NaN	NaN	NaN	NaN	1.71563	NaN	-1.61043	1.58191	NaN	0.630506	NaN	NaN	NaN	1.64674	2.38015	NaN	NaN	1.02368	NaN	NaN	NaN	-1.82916	4.87824	NaN	NaN	NaN	NaN	NaN	NaN	NaN	NaN	NaN	NaN	NaN	NaN	NaN	1.32158	0.415788	3.03261	NaN		1
PF3D7_1324200	micro-fibrillar-associated protein, putative	NaN	NaN	NaN	NaN	NaN	NaN	0.906968	0.896549	1.21878	NaN	1.61843	NaN	NaN	NaN	NaN	NaN	NaN	NaN	NaN	0.741252	-0.126281	NaN	0.122341	0.541093	NaN	NaN	NaN	NaN	0.765874	NaN	NaN	NaN	NaN	NaN	NaN	NaN	NaN	NaN	NaN	NaN	NaN	NaN	NaN	NaN	NaN	NaN		1
PF3D7_1341300	60S ribosomal protein L18-2, putative	0.537346	0.646293	0.180912	-0.251204	-0.115988	0.0516682	1.05151	0.0193459	0.226509	-0.970559	0.887057	-0.577828	-0.230127	0.568473	0.624522	-0.339137	0.3667	-0.181929	0.249021	-0.281906	-0.753726	-0.797262	-0.0255148	0.800651	0.451119	0.299969	-0.00708655	0.294314	-1.42496	NaN	NaN	NaN	NaN	NaN	NaN	NaN	NaN	1.04907	NaN	NaN	NaN	NaN	NaN	NaN	0.272501	0.7434		0.936796
PF3D7_1355800	splicing factor 3B subunit 5, putative	2.47576	1.85022	2.3737	1.6647	NaN	NaN	NaN	1.71748	NaN	-1.74541	NaN	NaN	4.05589	1.71771	0.41792	2.76072	-0.0679993	-0.666848	NaN	NaN	-0.311363	NaN	NaN	-0.32987	-0.619381	-0.906968	1.60871	-0.535058	4.4349	4.28105	NaN	NaN	2.88639	2.45127	NaN	NaN	NaN	NaN	NaN	NaN	NaN	NaN	NaN	NaN	0.811964	-1.33193		0.22572
PF3D7_1357400	conserved Plasmodium protein, unknown function	-0.984474	0.814895	NaN	NaN	NaN	NaN	NaN	1.03304	NaN	NaN	NaN	NaN	NaN	NaN	NaN	NaN	NaN	NaN	NaN	NaN	NaN	NaN	NaN	NaN	NaN	NaN	NaN	NaN	4.38004	NaN	NaN	1.87504	NaN	2.18574	NaN	NaN	NaN	NaN	NaN	NaN	NaN	NaN	NaN	NaN	NaN	4.30663		0.0149669
PF3D7_1415400	conserved Plasmodium protein, unknown function	NaN	1.15063	NaN	NaN	0.138814	NaN	0.607105	1.61949	NaN	NaN	0.791356	NaN	NaN	1.99217	NaN	NaN	NaN	NaN	NaN	NaN	0.578407	0.182508	NaN	NaN	NaN	NaN	NaN	NaN	NaN	NaN	NaN	NaN	NaN	NaN	NaN	NaN	NaN	1.36127	1.34278	0.527949	1.73656	1.71189	NaN	1.19628	2.29954	NaN		1
PF3D7_1419200	thioredoxin-like protein, putative	NaN	NaN	1.28274	NaN	NaN	NaN	NaN	-0.181802	NaN	2.56294	NaN	2.95892	-0.299117	-3.10725	NaN	NaN	NaN	NaN	NaN	NaN	0.70611	0.397011	NaN	NaN	0.597507	0.41252	NaN	0.474152	NaN	NaN	NaN	NaN	NaN	NaN	NaN	NaN	NaN	NaN	NaN	NaN	NaN	NaN	NaN	NaN	NaN	-0.198494		1
PF3D7_1419700	conserved Plasmodium protein, unknown function	-0.615862	NaN	-1.09634	NaN	NaN	NaN	0.0122111	-0.264837	NaN	-0.200379	-0.391475	NaN	-0.824597	-0.763242	0.352081	-0.238542	0.279055	-0.180784	NaN	-0.293135	0.267955	-0.93742	NaN	1.11964	0.602932	-0.13606	0.325041	NaN	NaN	-0.703898	NaN	NaN	NaN	NaN	0.859811	-0.430928	0.930548	-0.0363276	NaN	-0.830985	NaN	NaN	0.734569	0.680544	0.627513	-2.09663		0.0624585
PF3D7_1438900	thioredoxin peroxidase 1	0.362442	NaN	-0.885633	1.29832	NaN	NaN	0.0207689	-1.53037	NaN	0.305539	NaN	NaN	0.303927	NaN	NaN	0.0841349	NaN	NaN	NaN	NaN	-2.4806	NaN	NaN	NaN	0.737341	1.2309	NaN	NaN	NaN	NaN	NaN	NaN	NaN	0.636055	NaN	NaN	NaN	NaN	NaN	NaN	NaN	NaN	NaN	NaN	NaN	2.08039		0.726466
PF3D7_1447900	multidrug resistance protein 2	NaN	0.214357	NaN	NaN	NaN	NaN	0.354903	0.112381	NaN	NaN	NaN	NaN	NaN	0.8043	NaN	NaN	NaN	NaN	0.399991	-0.275365	0.442439	-0.745452	0.964657	-0.095722	0.135272	0.121518	NaN	NaN	NaN	NaN	NaN	NaN	NaN	NaN	NaN	NaN	NaN	NaN	NaN	NaN	NaN	NaN	NaN	1.33785	NaN	0.413653		1
PF3D7_1451800	sortilin	0.807437	1.27303	0.690015	2.23413	NaN	0.330628	0.200881	-0.0237521	NaN	1.2911	1.98043	1.14092	NaN	0.325973	NaN	NaN	NaN	NaN	0.391108	-0.171335	0.0395595	-0.269392	NaN	0.61542	0.54962	1.10684	NaN	1.31301	NaN	0.31919	NaN	NaN	NaN	NaN	NaN	NaN	NaN	NaN	NaN	NaN	NaN	NaN	NaN	NaN	3.21782	2.42927		0.888285
PF3D7_0201900	erythrocyte membrane protein 3	-0.0906493	1.41024	-0.626135	0.0531793	0.0650208	-0.396159	0.15069	0.209545	0.196985	-0.465609	-0.0812627	-0.249385	0.346985	-0.421264	0.857981	0.605969	NaN	NaN	0.2806	-0.2806	-0.398836	-0.19333	0.065848	-0.246834	0.212134	-0.018919	0.953824	0.368421	2.96855	0.749014	NaN	0.287818	NaN	-2.31536	NaN	0.546056	NaN	NaN	0.740712	0.239106	0.758133	0.894241	NaN	1.89282	0.271067	0.323769		0.293419
PF3D7_0206500	conserved Plasmodium protein, unknown function	0.151599	-0.277152	NaN	1.68868	NaN	NaN	NaN	NaN	NaN	NaN	2.07618	NaN	NaN	NaN	NaN	NaN	NaN	NaN	NaN	NaN	NaN	NaN	NaN	NaN	2.10182	-0.524766	1.36776	5.40813	NaN	NaN	NaN	NaN	NaN	NaN	NaN	NaN	NaN	NaN	NaN	NaN	NaN	NaN	NaN	NaN	NaN	NaN		0.499071
PF3D7_0216000	DEAD/DEAH box helicase, putative	NaN	NaN	NaN	NaN	NaN	NaN	NaN	NaN	NaN	NaN	NaN	NaN	NaN	NaN	NaN	NaN	NaN	NaN	NaN	NaN	NaN	NaN	NaN	NaN	NaN	NaN	NaN	NaN	NaN	NaN	NaN	NaN	NaN	NaN	NaN	NaN	NaN	NaN	NaN	NaN	2.57012	NaN	NaN	NaN	NaN	NaN		1
PF3D7_0218400	ATP-dependent RNA helicase DDX47, putative	-3.03186	NaN	1.63919	1.34311	NaN	NaN	-2.85162	NaN	-0.265986	NaN	1.06543	0.557348	NaN	0.752121	NaN	NaN	NaN	NaN	NaN	NaN	NaN	NaN	NaN	NaN	0.816559	NaN	4.61618	NaN	NaN	NaN	NaN	NaN	NaN	NaN	NaN	NaN	NaN	NaN	NaN	NaN	NaN	NaN	NaN	NaN	-1.69054	NaN		2.14378e-08
PF3D7_0302200;PF3D7_0302500	cytoadherence linked asexual protein 3.2 ; cytoadherence linked asexual protein 3.1	NaN	1.31394	0.805127	NaN	-0.856319	0.296385	-0.685709	-0.157303	NaN	NaN	NaN	NaN	NaN	3.46283	NaN	NaN	NaN	NaN	NaN	NaN	-1.15091	-1.32602	-1.29981	NaN	NaN	NaN	NaN	2.95668	NaN	NaN	NaN	NaN	NaN	NaN	NaN	NaN	NaN	NaN	NaN	NaN	NaN	NaN	NaN	NaN	NaN	NaN		1
PF3D7_0304400	60S ribosomal protein L44	0.1644	0.188726	-0.391759	0.339875	0.253989	-0.787767	0.200002	0.535687	0.361768	0.0834011	1.91146	-0.524565	-1.59396	-0.484911	1.02411	0.501627	0.32964	-0.0972062	0.0596321	-0.624709	-0.432941	-0.399773	-0.25123	-0.015212	0.433921	0.592484	1.06136	0.855823	3.24413	-0.49968	2.1145	NaN	0.933573	0.816393	NaN	1.069	2.67805	-0.0797024	1.56657	2.15175	1.51435	1.62732	2.26829	1.37363	0.238175	0.78824		0.511726
PF3D7_0306900	40S ribosomal protein S23, putative	0.470511	2.00254	2.18957	0.774355	0.703367	0.931618	1.63171	1.38941	0.296076	0.799596	1.10862	-0.0988237	-0.482513	2.33221	0.728399	1.08256	0.402504	1.01263	0.070252	1.20048	0.0842003	0.800098	1.99668	1.41239	0.322851	0.111134	0.127765	1.82087	1.14091	2.72538	NaN	NaN	3.16061	NaN	2.56482	2.68715	1.24464	NaN	NaN	0.0987681	1.22558	2.25436	-0.582707	NaN	0.500292	1.36524		0.855053
PF3D7_0312800	60S ribosomal protein L26, putative	0.482538	0.50083	0.158208	-0.131063	0.1038	-0.162339	0.332507	0.19593	-0.245283	-0.312317	0.408494	-0.380286	0.158596	-0.536749	0.410015	-0.00575919	0.282262	0.093371	0.0126402	0.103689	0.0469799	-0.796016	0.0858326	0.0673492	0.223546	0.110838	0.275365	0.296191	2.63889	0.107803	NaN	NaN	1.47674	1.4224	NaN	0.771298	0.887135	0.444989	NaN	0.18472	0.752492	0.788464	0.451013	0.148401	0.341644	0.0693762		0.869675
PF3D7_0318100	stomatin-like protein	NaN	NaN	0.307778	1.26691	-1.27146	-0.00877379	-0.334134	NaN	-0.501157	-0.651867	2.45568	0.113973	-0.678395	0.611976	-0.138219	NaN	-0.391248	NaN	0.130799	-0.147307	-0.691686	-0.651683	-0.270556	0.0617669	-0.971629	-0.159758	NaN	0.141828	NaN	NaN	NaN	NaN	NaN	NaN	NaN	NaN	NaN	NaN	NaN	NaN	NaN	NaN	NaN	NaN	NaN	-0.395611		1
PF3D7_0409400	chaperone protein DnaJ	NaN	0.419893	0.86584	0.602263	NaN	0.0581274	NaN	NaN	1.54671	1.01815	0.410558	0.362306	0.573472	NaN	NaN	NaN	NaN	NaN	NaN	NaN	-0.713828	-0.79427	NaN	-0.713696	1.51339	NaN	0.961327	NaN	NaN	NaN	NaN	NaN	NaN	NaN	NaN	NaN	1.51934	NaN	NaN	NaN	NaN	NaN	NaN	0.633815	NaN	NaN		1
PF3D7_0501100	heat shock protein 40, type II	0.316493	NaN	-0.0367922	3.2121	NaN	NaN	1.28724	NaN	1.56189	2.03192	0.0582473	NaN	NaN	2.01258	NaN	NaN	NaN	NaN	NaN	NaN	0.968939	NaN	NaN	NaN	0.956503	2.00955	NaN	NaN	NaN	NaN	NaN	NaN	NaN	NaN	NaN	NaN	NaN	NaN	NaN	NaN	NaN	NaN	NaN	NaN	NaN	NaN		0.673827
PF3D7_0506900	rhomboid protease ROM4	NaN	NaN	1.17989	NaN	NaN	0.940036	NaN	NaN	NaN	NaN	NaN	NaN	NaN	0.26505	NaN	NaN	NaN	NaN	NaN	NaN	NaN	NaN	NaN	NaN	NaN	NaN	NaN	NaN	NaN	NaN	NaN	NaN	NaN	NaN	NaN	NaN	NaN	NaN	NaN	NaN	NaN	NaN	NaN	NaN	NaN	NaN		1
PF3D7_0519800	EELM2 domain-containing protein, putative	1.65315	NaN	0.93017	NaN	NaN	NaN	NaN	-0.229588	NaN	NaN	2.29757	NaN	NaN	NaN	2.34559	NaN	NaN	NaN	NaN	NaN	1.4556	NaN	5.36089	-5.33878	2.86794	NaN	1.59927	NaN	NaN	NaN	NaN	NaN	NaN	NaN	NaN	NaN	NaN	2.18777	NaN	NaN	NaN	1.75809	NaN	NaN	NaN	NaN		0.494365
PF3D7_0520700	CDC73 domain-containing protein, putative	NaN	NaN	NaN	NaN	NaN	NaN	3.89142	1.98017	NaN	NaN	NaN	NaN	NaN	NaN	NaN	NaN	NaN	NaN	NaN	NaN	1.96864	1.91561	2.45507	NaN	NaN	NaN	NaN	NaN	NaN	NaN	NaN	NaN	NaN	NaN	NaN	NaN	NaN	NaN	NaN	NaN	NaN	NaN	NaN	NaN	NaN	NaN		1
PF3D7_0522200	transcription initiation factor TFIID subunit 10, putative	2.13934	1.4946	1.60146	1.42868	NaN	0.850533	1.77239	NaN	NaN	NaN	NaN	NaN	2.79035	1.48338	5.72022	4.2711	NaN	NaN	NaN	NaN	NaN	NaN	NaN	NaN	1.48388	NaN	-0.030914	1.96398	4.47612	NaN	NaN	NaN	2.16382	2.62986	NaN	NaN	NaN	NaN	NaN	NaN	NaN	NaN	NaN	NaN	NaN	NaN		0.319497
PF3D7_0524000	karyopherin beta	2.71892	0.691336	NaN	NaN	-1.14746	-0.478713	-1.86197	0.55258	NaN	NaN	NaN	NaN	1.33102	NaN	NaN	NaN	NaN	NaN	NaN	NaN	-1.34942	-0.365581	-1.11967	NaN	NaN	NaN	NaN	NaN	NaN	NaN	NaN	NaN	NaN	NaN	NaN	NaN	NaN	NaN	NaN	NaN	NaN	NaN	1.21164	NaN	NaN	1.1666		0.171451
PF3D7_0606700	coatomer alpha subunit, putative	NaN	NaN	0.732573	1.5277	-0.0833399	0.245044	NaN	0.12246	1.83309	NaN	1.79077	NaN	NaN	NaN	NaN	NaN	NaN	NaN	0.142348	-1.06212	NaN	NaN	NaN	-0.0272955	NaN	NaN	NaN	NaN	NaN	NaN	NaN	NaN	NaN	NaN	NaN	NaN	NaN	NaN	NaN	NaN	NaN	NaN	NaN	NaN	NaN	NaN		1
PF3D7_0621800	nascent polypeptide-associated complex subunit alpha, putative	NaN	-0.851759	NaN	2.62122	0.0230425	-0.178109	1.31765	-0.929261	NaN	NaN	0.477263	NaN	NaN	NaN	NaN	NaN	NaN	NaN	NaN	NaN	0.187894	-0.140255	0.46425	NaN	-0.108861	0.413019	NaN	NaN	NaN	NaN	NaN	NaN	NaN	NaN	NaN	NaN	NaN	NaN	NaN	NaN	NaN	NaN	NaN	NaN	NaN	NaN		1
PF3D7_0709300	Cg2 protein, putative	NaN	1.38236	NaN	NaN	NaN	NaN	NaN	NaN	NaN	NaN	NaN	NaN	NaN	NaN	NaN	NaN	NaN	NaN	NaN	NaN	NaN	NaN	NaN	NaN	NaN	NaN	NaN	NaN	NaN	NaN	NaN	NaN	NaN	NaN	NaN	NaN	NaN	NaN	NaN	NaN	NaN	NaN	NaN	NaN	NaN	NaN		1
PF3D7_0715200	conserved Plasmodium protein, unknown function	NaN	NaN	NaN	NaN	NaN	NaN	NaN	NaN	NaN	NaN	NaN	NaN	NaN	NaN	NaN	NaN	NaN	NaN	NaN	NaN	NaN	NaN	NaN	NaN	NaN	NaN	NaN	NaN	NaN	NaN	NaN	NaN	NaN	NaN	NaN	NaN	NaN	NaN	NaN	NaN	NaN	NaN	2.62249	NaN	NaN	NaN		1
PF3D7_0716300	conserved Plasmodium protein, unknown function	0.404358	0.328453	0.912726	NaN	-0.34289	NaN	1.21785	0.0657628	0.485221	-0.557091	NaN	-1.14802	NaN	-0.583519	NaN	0.86849	NaN	NaN	NaN	NaN	0.348799	-0.353775	0.0684644	NaN	NaN	NaN	NaN	NaN	NaN	-2.04621	NaN	NaN	NaN	NaN	NaN	NaN	NaN	NaN	NaN	NaN	NaN	NaN	NaN	0.737422	NaN	NaN		0.775647
PF3D7_0807300	ras-related protein Rab-18	NaN	0.739107	2.25617	NaN	NaN	-0.000721115	NaN	NaN	1.04663	NaN	NaN	1.25743	2.4756	2.22567	1.78513	1.11898	NaN	1.97228	2.64289	1.93049	NaN	-0.0990932	-0.145462	-0.717298	0.936139	1.55419	2.73745	NaN	NaN	NaN	NaN	NaN	NaN	NaN	NaN	NaN	NaN	NaN	NaN	NaN	NaN	NaN	NaN	NaN	NaN	0.397106		1
PF3D7_0821700	60S ribosomal protein L22, putative	1.14143	1.87039	0.0517201	NaN	NaN	-0.702303	2.37537	-1.37857	3.40925	NaN	3.19011	NaN	-1.4376	NaN	NaN	NaN	NaN	NaN	NaN	NaN	-1.28673	0.891563	NaN	NaN	1.05686	1.14851	NaN	NaN	NaN	3.88187	NaN	NaN	0.223175	NaN	NaN	NaN	NaN	NaN	NaN	NaN	NaN	NaN	NaN	NaN	0.674551	0.461144		0.722677
PF3D7_0828300	conserved Plasmodium protein, unknown function	0.198368	NaN	NaN	NaN	NaN	NaN	NaN	NaN	0.0996318	2.33534	NaN	NaN	NaN	1.57145	NaN	0.803267	NaN	NaN	NaN	NaN	NaN	NaN	NaN	NaN	NaN	NaN	NaN	1.25034	NaN	NaN	NaN	NaN	NaN	NaN	NaN	NaN	NaN	NaN	NaN	NaN	NaN	NaN	NaN	NaN	NaN	1.49574		0.546102
PF3D7_0924100	conserved Plasmodium protein, unknown function	NaN	NaN	NaN	NaN	NaN	-0.357946	NaN	NaN	NaN	NaN	NaN	NaN	0.0380147	0.462356	NaN	NaN	NaN	NaN	NaN	NaN	-0.496163	-0.175684	NaN	NaN	NaN	NaN	NaN	NaN	NaN	NaN	NaN	NaN	NaN	NaN	NaN	NaN	NaN	NaN	NaN	NaN	NaN	NaN	NaN	NaN	NaN	NaN		1
PF3D7_0929000	transcription initiation factor TFIID subunit 7, putative	0.498047	NaN	0.544288	2.19806	NaN	NaN	1.10494	NaN	NaN	NaN	NaN	NaN	-0.0428135	1.87737	1.07991	3.41073	NaN	NaN	NaN	NaN	NaN	NaN	NaN	NaN	NaN	NaN	NaN	NaN	NaN	NaN	NaN	NaN	NaN	NaN	NaN	NaN	NaN	NaN	NaN	NaN	NaN	NaN	NaN	NaN	NaN	NaN		0.888594
PF3D7_1003800	U5 small nuclear ribonuclear protein, putative	0.0476779	0.261258	-0.100376	0.479653	-0.957048	NaN	NaN	NaN	-0.12844	NaN	1.12307	1.01686	-0.506414	1.12183	0.5655	-0.166201	0.415542	NaN	NaN	-0.280481	NaN	NaN	0.00374607	NaN	0.59053	NaN	NaN	1.28652	NaN	NaN	NaN	NaN	NaN	NaN	NaN	NaN	NaN	NaN	1.26009	NaN	0.284751	1.01042	NaN	NaN	NaN	0.372561		0.402765
PF3D7_1004300	E3 ubiquitin-protein ligase, putative	NaN	NaN	NaN	NaN	NaN	NaN	NaN	NaN	0.960882	1.49106	NaN	1.41404	0.433707	NaN	NaN	NaN	NaN	NaN	NaN	NaN	NaN	NaN	NaN	NaN	2.37011	1.15184	1.37557	1.64584	NaN	NaN	NaN	NaN	NaN	NaN	NaN	NaN	NaN	NaN	NaN	NaN	NaN	NaN	NaN	NaN	NaN	NaN		1
PF3D7_1010700	dolichyl-phosphate-mannose protein mannosyltransferase, putative	NaN	NaN	NaN	NaN	NaN	-0.16633	NaN	NaN	1.42234	0.99634	NaN	NaN	NaN	0.279056	NaN	NaN	NaN	NaN	2.03178	1.52728	NaN	-0.590626	NaN	NaN	0.331361	NaN	NaN	NaN	NaN	NaN	NaN	NaN	NaN	NaN	NaN	NaN	NaN	NaN	NaN	NaN	NaN	NaN	NaN	NaN	NaN	NaN		1
PF3D7_1014700	prohibitin, putative	NaN	1.56584	NaN	NaN	NaN	NaN	NaN	NaN	2.42489	-4.35797	NaN	NaN	NaN	2.45237	NaN	NaN	NaN	1.50791	NaN	2.08914	NaN	NaN	NaN	NaN	0.974309	NaN	NaN	NaN	NaN	NaN	NaN	NaN	NaN	NaN	NaN	NaN	NaN	NaN	NaN	NaN	NaN	NaN	NaN	NaN	NaN	NaN		1
PF3D7_1109900	60S ribosomal protein L36	0.796432	1.25939	0.502738	1.31427	-0.368328	-0.146395	1.19358	-0.709467	0.492315	0.275245	1.13323	0.182557	-0.348831	0.654081	1.23383	0.0769801	1.20883	-0.0875986	-0.722682	-0.825297	-0.918279	-0.531868	0.301705	0.633725	0.175557	0.672152	-0.124472	0.158639	2.1123	0.222229	2.6736	1.52612	0.988194	1.59955	1.98437	1.26171	2.214	0.60665	NaN	0.582534	0.203765	1.13188	2.03917	1.00714	0.435629	1.33057		0.893869
PF3D7_1116000	rhoptry neck protein 4	NaN	NaN	NaN	NaN	0.399335	0.136442	NaN	NaN	NaN	NaN	NaN	1.08727	-0.350946	NaN	NaN	NaN	NaN	NaN	0.227988	NaN	NaN	NaN	NaN	NaN	NaN	NaN	0.576184	NaN	NaN	NaN	NaN	NaN	NaN	NaN	NaN	NaN	NaN	NaN	NaN	NaN	NaN	NaN	NaN	NaN	NaN	NaN		1
PF3D7_1120000	conserved Plasmodium protein, unknown function	0.201383	0.319496	-0.958505	0.916889	0.0106367	NaN	-0.475294	0.250131	-0.0720429	-0.187768	-0.0642084	-0.0113525	0.544485	-0.1644	0.222434	-0.217727	-0.133084	-0.28889	-0.266108	-0.0688771	-0.458029	-1.14822	-0.35962	-0.483055	0.430392	0.757623	-2.98062	0.719447	1.83301	0.985073	NaN	NaN	1.91556	NaN	NaN	0.65474	NaN	1.00999	NaN	NaN	0.742093	0.771298	0.670478	0.665134	-0.328073	0.604959		0.549206
PF3D7_1128200	multiprotein-bridging factor 1, putative	NaN	NaN	NaN	NaN	-0.945832	-0.454913	-4.15442	-2.2571	NaN	NaN	-1.79461	NaN	NaN	NaN	NaN	NaN	NaN	NaN	NaN	NaN	-3.47507	NaN	NaN	-7.34216	NaN	NaN	0.086512	NaN	NaN	NaN	NaN	NaN	NaN	NaN	NaN	NaN	NaN	NaN	NaN	NaN	NaN	NaN	NaN	NaN	NaN	NaN		1
PF3D7_1129100	parasitophorous vacuolar protein 1	NaN	NaN	NaN	NaN	NaN	2.14382	6.15581	7.66443	NaN	NaN	NaN	NaN	NaN	NaN	NaN	NaN	NaN	NaN	NaN	NaN	4.92619	NaN	4.52155	1.45229	NaN	NaN	NaN	NaN	NaN	NaN	NaN	NaN	NaN	NaN	NaN	NaN	NaN	NaN	NaN	NaN	NaN	NaN	NaN	NaN	NaN	NaN		1
PF3D7_1134800	coatomer subunit delta	NaN	NaN	1.39654	NaN	NaN	0.534328	NaN	0.935752	0.956429	0.415653	NaN	NaN	0.534858	1.56559	NaN	1.3059	NaN	NaN	1.56978	1.00897	0.0545011	-0.53077	-0.682048	-0.0942361	NaN	1.69315	NaN	2.25822	NaN	NaN	NaN	NaN	2.03569	NaN	NaN	NaN	2.85559	NaN	NaN	NaN	NaN	NaN	NaN	1.30134	NaN	1.66287		1
PF3D7_1140200	conserved Plasmodium protein, unknown function	NaN	NaN	NaN	NaN	NaN	1.03186	NaN	NaN	NaN	NaN	NaN	NaN	NaN	NaN	NaN	NaN	NaN	NaN	NaN	-0.218843	NaN	NaN	NaN	NaN	NaN	NaN	NaN	NaN	NaN	NaN	NaN	NaN	NaN	NaN	NaN	NaN	NaN	NaN	NaN	NaN	NaN	NaN	NaN	NaN	NaN	NaN		1
PF3D7_1201900	conserved protein, unknown function	NaN	2.33686	NaN	NaN	NaN	NaN	1.24233	-0.205518	NaN	-0.139469	NaN	4.58364	NaN	1.70036	NaN	NaN	NaN	NaN	NaN	NaN	-0.223054	0.307216	NaN	NaN	NaN	NaN	NaN	1.39578	NaN	NaN	NaN	NaN	NaN	NaN	NaN	NaN	NaN	NaN	NaN	NaN	NaN	NaN	NaN	NaN	NaN	0.526618		1
PF3D7_1213700	DNA-directed RNA polymerases I, II, and III subunit RPABC3, putative	1.14489	2.5655	NaN	NaN	NaN	NaN	1.29889	NaN	NaN	1.48798	4.19873	0.900853	NaN	2.16586	NaN	NaN	NaN	NaN	NaN	NaN	NaN	-0.549028	1.16633	NaN	0.828388	1.95193	2.60959	NaN	NaN	NaN	NaN	NaN	NaN	NaN	NaN	NaN	NaN	NaN	NaN	NaN	NaN	NaN	NaN	NaN	NaN	1.41481		0.721012
PF3D7_1225500	small subunit rRNA processing factor, putative	NaN	NaN	NaN	NaN	NaN	NaN	0.87342	0.891616	NaN	NaN	NaN	NaN	NaN	NaN	NaN	NaN	NaN	NaN	NaN	-0.147046	1.24318	0.421786	0.785843	1.42651	NaN	NaN	NaN	NaN	NaN	NaN	NaN	NaN	NaN	NaN	NaN	NaN	NaN	NaN	NaN	NaN	NaN	NaN	NaN	NaN	NaN	NaN		1
PF3D7_1235700	ATP synthase subunit beta, mitochondrial	NaN	NaN	NaN	NaN	NaN	NaN	0.124461	0.0613604	NaN	-1.48269	NaN	-0.730314	NaN	0.274896	-0.0392807	-0.25181	NaN	NaN	NaN	NaN	0.833336	NaN	0.305795	NaN	NaN	-0.876723	NaN	NaN	NaN	NaN	NaN	NaN	NaN	NaN	NaN	NaN	NaN	NaN	NaN	NaN	NaN	NaN	NaN	NaN	NaN	NaN		1
PF3D7_1237700	conserved protein, unknown function	-0.457276	0.638119	-0.623532	0.412136	0.0371714	0.177849	-0.340477	-0.762732	-0.290639	-1.29001	0.499578	-0.210264	0.0877344	-0.0764222	-0.049039	-0.237809	-0.0561012	-0.0912598	0.0869197	-1.40278	-1.30376	-1.14281	NaN	-1.12961	0.169797	-0.106616	0.529071	0.101443	NaN	NaN	NaN	NaN	NaN	0.946082	NaN	0.0410756	NaN	NaN	NaN	NaN	-0.240981	-0.278698	NaN	NaN	0.111565	0.275996		0.10572
PF3D7_1244700	conserved Plasmodium protein, unknown function	1.08631	NaN	1.17108	NaN	NaN	NaN	NaN	0.701318	-0.404974	0.279757	0.945233	NaN	0.821547	0.0851753	NaN	NaN	NaN	0.984988	NaN	NaN	1.52301	NaN	1.40381	1.27122	NaN	-0.379288	NaN	NaN	NaN	NaN	NaN	NaN	NaN	NaN	NaN	NaN	NaN	NaN	NaN	NaN	NaN	NaN	0.179511	NaN	NaN	0.679388		0.74935
PF3D7_1246800	signal recognition particle receptor, beta subunit	0.143132	-1.96599	0.121944	NaN	NaN	0.21088	-0.267913	-0.840282	0.0060466	-0.0531114	0.680594	0.228182	0.447844	1.3862	0.657366	0.132309	0.453333	0.662095	0.945982	0.158011	-0.562069	-0.00345838	0.0340749	-1.04956	0.647176	0.037636	0.0992279	0.393482	NaN	NaN	NaN	NaN	NaN	NaN	NaN	NaN	NaN	NaN	NaN	NaN	NaN	NaN	NaN	NaN	0.504366	0.282667		0.490792
PF3D7_1249300	protein phosphatase PPM4, putative	NaN	NaN	NaN	NaN	NaN	NaN	NaN	NaN	NaN	NaN	NaN	NaN	NaN	NaN	NaN	NaN	NaN	NaN	NaN	NaN	NaN	NaN	NaN	NaN	NaN	NaN	NaN	NaN	NaN	NaN	NaN	NaN	NaN	NaN	NaN	NaN	NaN	NaN	NaN	NaN	NaN	NaN	2.0078	NaN	NaN	1.7457		1
PF3D7_1303400	LisH domain-containing protein, putative	1.37184	1.64846	0.18954	NaN	NaN	NaN	NaN	NaN	NaN	NaN	NaN	NaN	0.168899	-0.240009	NaN	-0.427821	NaN	NaN	NaN	NaN	NaN	NaN	NaN	1.79571	NaN	NaN	NaN	NaN	NaN	NaN	NaN	NaN	NaN	NaN	NaN	NaN	NaN	NaN	NaN	NaN	NaN	NaN	NaN	NaN	NaN	NaN		0.61511
PF3D7_1314700	pinin/SDK/MemA domain-containing protein, putative	NaN	NaN	1.35106	-0.946806	NaN	NaN	NaN	NaN	NaN	NaN	NaN	NaN	NaN	0.793832	NaN	NaN	NaN	NaN	NaN	NaN	NaN	NaN	NaN	NaN	NaN	NaN	NaN	NaN	NaN	NaN	NaN	NaN	NaN	NaN	NaN	NaN	NaN	NaN	NaN	NaN	NaN	0.819419	NaN	NaN	NaN	1.89014		1
PF3D7_1338700	conserved Plasmodium protein, unknown function	NaN	0.195599	-0.0532841	NaN	NaN	NaN	0.628354	0.929611	NaN	NaN	-0.202091	NaN	NaN	NaN	NaN	NaN	NaN	NaN	NaN	NaN	NaN	0.0964989	NaN	NaN	NaN	1.92177	NaN	NaN	NaN	NaN	NaN	NaN	NaN	NaN	NaN	NaN	NaN	NaN	NaN	NaN	NaN	NaN	NaN	NaN	0.945758	NaN		1
PF3D7_1343300	conserved Plasmodium protein, unknown function	NaN	NaN	0.0575542	NaN	NaN	NaN	NaN	NaN	0.0461418	NaN	NaN	NaN	NaN	NaN	NaN	NaN	NaN	NaN	NaN	NaN	NaN	NaN	NaN	NaN	NaN	NaN	NaN	NaN	NaN	NaN	NaN	NaN	NaN	NaN	NaN	NaN	NaN	NaN	NaN	NaN	-1.11207	NaN	NaN	NaN	NaN	NaN		1
PF3D7_1346500	conserved Plasmodium protein, unknown function	NaN	NaN	NaN	1.1522	NaN	1.43827	1.64658	1.25209	NaN	NaN	NaN	NaN	-0.1446	NaN	NaN	0.240998	NaN	NaN	NaN	NaN	1.131	1.72052	1.79577	2.42036	NaN	0.551691	NaN	NaN	NaN	NaN	NaN	NaN	NaN	NaN	NaN	NaN	NaN	NaN	NaN	NaN	NaN	NaN	NaN	NaN	NaN	0.569222		1
PF3D7_1352500	thioredoxin-related protein, putative	0.920903	-0.707525	-0.320126	-0.413811	-0.496875	-1.05769	-1.48338	-1.63492	0.024887	-0.288299	-0.0885615	-0.656725	0.881351	0.456029	1.03752	0.436373	0.623961	0.117396	0.338453	0.103627	-1.75999	-1.03118	-0.467314	-1.45223	0.349818	1.24825	2.03531	-0.0378742	NaN	NaN	NaN	NaN	NaN	NaN	NaN	NaN	NaN	NaN	NaN	NaN	NaN	NaN	NaN	NaN	0.482435	NaN		0.831082
PF3D7_1361900	proliferating cell nuclear antigen 1	-0.00142894	NaN	-1.58823	1.2545	NaN	NaN	NaN	NaN	0.729705	0.436998	NaN	NaN	0.021764	0.230939	NaN	0.464544	NaN	NaN	NaN	NaN	NaN	NaN	NaN	NaN	0.501516	0.655058	-0.121502	NaN	NaN	NaN	NaN	NaN	NaN	NaN	NaN	NaN	NaN	NaN	NaN	NaN	NaN	NaN	NaN	NaN	NaN	NaN		0.361427
PF3D7_1365900;PF3D7_1211800	ubiquitin-60S ribosomal protein L40 ; polyubiquitin	0.738897	1.25384	0.597793	0.883263	0.679514	0.640434	1.13521	1.01176	-0.206961	0.0125772	0.288181	-0.368154	0.328032	0.0402002	0.447315	0.363865	0.0997664	-0.017922	0.367371	-0.015783	0.877037	0.201925	0.760008	1.01287	0.323543	0.375179	1.19604	0.537906	1.86378	0.850741	1.72089	1.57915	1.00425	1.53416	1.2249	1.14871	1.65389	0.477824	1.56301	0.129087	0.755144	0.854466	2.07735	1.31951	1.28877	1.71444		0.923143
PF3D7_1405800	ribosome biogenesis protein BOP1, putative	1.15814	0.956376	0.226385	1.52853	NaN	NaN	0.472696	-0.0411028	0.628354	NaN	0.538637	0.47289	NaN	0.519549	NaN	NaN	NaN	NaN	NaN	-0.237809	-0.022786	NaN	-0.00702857	0.695349	NaN	3.9643	NaN	NaN	NaN	NaN	NaN	NaN	NaN	NaN	NaN	NaN	NaN	NaN	NaN	NaN	NaN	NaN	NaN	NaN	NaN	0.617189		0.714655
PF3D7_1409900	cytidine diphosphate-diacylglycerol synthase	NaN	0.864045	NaN	2.39274	NaN	NaN	NaN	NaN	0.5655	0.259271	NaN	NaN	NaN	-0.0177795	NaN	-0.72465	NaN	NaN	NaN	NaN	NaN	NaN	0.1133	NaN	0.57192	0.569329	NaN	NaN	NaN	NaN	NaN	NaN	NaN	NaN	NaN	NaN	NaN	NaN	1.00547	NaN	-4.74116	NaN	2.29889	NaN	-0.16869	NaN		1
PF3D7_1441100	conserved Plasmodium protein, unknown function	NaN	NaN	1.9624	2.42701	NaN	NaN	1.97699	2.30536	0.441802	NaN	NaN	NaN	0.243303	-0.226385	NaN	0.656945	0.465086	NaN	NaN	NaN	-0.794207	-0.325732	0.067914	-0.613909	1.05825	1.32985	NaN	0.330121	NaN	2.76435	NaN	NaN	3.02027	3.34699	NaN	NaN	NaN	NaN	NaN	NaN	NaN	NaN	NaN	NaN	NaN	NaN		1
PF3D7_1445700	conserved Plasmodium protein, unknown function	0.522257	NaN	2.30027	2.82603	NaN	NaN	NaN	0.22425	-0.410141	0.406618	0.860367	1.19248	0.376068	NaN	-0.755892	0.812004	NaN	NaN	NaN	NaN	NaN	NaN	NaN	NaN	0.698485	1.43987	-3.59986	NaN	NaN	NaN	NaN	NaN	NaN	NaN	NaN	NaN	NaN	NaN	NaN	NaN	NaN	NaN	NaN	NaN	NaN	NaN		0.918251
PF3D7_1448300	conserved Plasmodium protein, unknown function	NaN	-1.345	1.2472	NaN	NaN	NaN	NaN	NaN	0.648189	NaN	NaN	0.950732	0.22848	0.532261	NaN	NaN	NaN	NaN	-0.130034	0.213554	NaN	NaN	-0.830024	NaN	NaN	0.875354	NaN	NaN	NaN	NaN	NaN	NaN	NaN	NaN	NaN	NaN	NaN	NaN	1.5877	NaN	0.190552	0.952964	NaN	NaN	1.13192	1.79171		1
PF3D7_1453000	conserved Plasmodium protein, unknown function	NaN	NaN	NaN	-0.863701	NaN	0.410908	2.08202	NaN	NaN	NaN	NaN	NaN	NaN	-0.795019	NaN	NaN	NaN	NaN	NaN	NaN	NaN	NaN	NaN	NaN	NaN	NaN	NaN	NaN	NaN	NaN	NaN	NaN	NaN	NaN	NaN	NaN	NaN	NaN	NaN	NaN	NaN	NaN	NaN	NaN	NaN	NaN		1
PF3D7_1461300	40S ribosomal protein S28e, putative	-0.398912	0.235705	0.0601858	-0.742265	-0.447859	-0.246104	0.14978	-1.00115	-0.839132	0.159525	-0.125022	-1.49232	0.384492	-0.0754641	-0.952294	-0.414893	NaN	-0.804962	-0.571793	-1.2649	-1.41812	-0.905351	-0.345125	-1.07163	-0.0498004	0.953299	NaN	NaN	NaN	0.14038	NaN	NaN	0.139076	NaN	NaN	NaN	NaN	NaN	NaN	NaN	NaN	NaN	1.99081	0.928759	-2.03807	0.0460867		0.126647
PF3D7_1463200	replication factor C subunit 3, putative	0.968201	1.94948	NaN	NaN	0.218347	NaN	-0.235705	NaN	NaN	NaN	NaN	0.605925	-0.0829579	1.59423	NaN	NaN	NaN	NaN	NaN	NaN	NaN	NaN	NaN	NaN	1.85427	1.27694	0.326652	NaN	NaN	NaN	NaN	NaN	NaN	NaN	NaN	NaN	NaN	NaN	NaN	NaN	NaN	NaN	1.52747	NaN	NaN	0.646383		0.807481
PF3D7_1465200	conserved Plasmodium protein, unknown function	-1.68664	-0.105544	NaN	NaN	NaN	NaN	NaN	NaN	NaN	NaN	NaN	NaN	NaN	NaN	NaN	NaN	NaN	NaN	NaN	NaN	NaN	NaN	NaN	NaN	NaN	NaN	NaN	NaN	NaN	NaN	NaN	NaN	NaN	NaN	NaN	NaN	NaN	NaN	NaN	NaN	NaN	NaN	NaN	NaN	NaN	NaN		0.000432761
PF3D7_1466200	conserved Plasmodium protein, unknown function	NaN	NaN	NaN	NaN	NaN	NaN	NaN	NaN	NaN	NaN	NaN	NaN	NaN	NaN	NaN	NaN	NaN	NaN	NaN	NaN	NaN	NaN	NaN	NaN	NaN	NaN	NaN	NaN	NaN	NaN	NaN	NaN	NaN	NaN	NaN	NaN	NaN	NaN	2.1926	NaN	1.90454	2.49688	NaN	NaN	NaN	NaN		1
PF3D7_1469800	conserved Plasmodium protein, unknown function	1.41175	3.39274	2.57451	1.69222	NaN	NaN	NaN	NaN	NaN	NaN	NaN	NaN	NaN	NaN	NaN	NaN	NaN	NaN	NaN	NaN	NaN	NaN	NaN	NaN	NaN	NaN	NaN	NaN	1.28096	NaN	NaN	NaN	NaN	0.508568	NaN	NaN	NaN	NaN	NaN	NaN	NaN	NaN	NaN	NaN	NaN	NaN		0.597211
PF3D7_0111400	conserved Plasmodium protein, unknown function	NaN	NaN	1.01536	2.86092	NaN	NaN	NaN	NaN	NaN	NaN	NaN	NaN	NaN	NaN	NaN	NaN	NaN	NaN	NaN	NaN	NaN	NaN	NaN	NaN	NaN	NaN	NaN	NaN	NaN	NaN	NaN	NaN	NaN	NaN	NaN	NaN	NaN	NaN	NaN	NaN	NaN	NaN	NaN	NaN	NaN	NaN		1
PF3D7_0111800	eukaryotic translation initiation factor 4E, putative	NaN	0.495512	0.55562	NaN	-0.155582	NaN	NaN	NaN	-1.03469	NaN	NaN	NaN	-0.364924	1.89733	NaN	NaN	NaN	NaN	NaN	NaN	NaN	NaN	0.308477	NaN	1.05533	NaN	NaN	NaN	NaN	NaN	NaN	NaN	NaN	NaN	NaN	NaN	NaN	NaN	NaN	NaN	NaN	NaN	NaN	NaN	NaN	2.2053		1
PF3D7_0210900	conserved Plasmodium protein, unknown function	0.73266	0.774799	NaN	0.192381	-0.0643441	0.388261	0.000721115	0.895717	-0.23596	NaN	-0.781901	0.0116752	-0.0293966	0.386751	-0.536942	0.302813	0.114234	0.378269	-0.742579	0.826233	0.00690831	-0.563256	-0.0637258	0.327511	-0.0516832	0.670015	0.807272	0.849726	2.6933	0.300413	NaN	NaN	1.79726	1.90309	0.337996	NaN	1.10024	0.738337	NaN	NaN	0.816067	0.680683	1.22219	0.957496	NaN	1.06821		0.926324
PF3D7_0217100	ATP synthase F1, alpha subunit	NaN	1.10805	3.54535	2.35838	NaN	NaN	NaN	-0.725697	NaN	NaN	NaN	NaN	-0.451149	NaN	NaN	NaN	NaN	NaN	2.72061	NaN	-0.468631	NaN	NaN	NaN	0.712816	-0.383829	NaN	0.281877	NaN	NaN	NaN	NaN	NaN	NaN	NaN	NaN	NaN	NaN	NaN	NaN	NaN	NaN	NaN	NaN	NaN	-0.409798		1
PF3D7_0217800	40S ribosomal protein S26	0.0342158	0.637895	-0.693411	0.0311498	0.345737	-0.113567	0.24123	0.921773	-0.935558	-0.812457	-1.1056	-1.86422	-0.156531	-0.0503276	-0.595794	0.477723	0.717649	1.22018	-0.0275279	0.505165	0.61946	-0.211511	0.136191	0.264409	0.124593	-0.766553	0.389236	0.570057	3.24245	1.1881	1.85563	2.00052	NaN	2.50259	1.29543	1.2578	1.17434	0.475094	1.04019	0.529406	0.964362	0.636616	1.301	0.868832	-0.208378	0.827026		0.39116
PF3D7_0308600	pre-mRNA-processing factor 19, putative	1.84631	0.599418	NaN	NaN	NaN	NaN	NaN	NaN	NaN	NaN	NaN	NaN	NaN	NaN	NaN	NaN	NaN	NaN	NaN	NaN	NaN	NaN	NaN	NaN	NaN	NaN	NaN	NaN	NaN	NaN	NaN	NaN	NaN	NaN	NaN	NaN	NaN	NaN	NaN	NaN	NaN	NaN	NaN	NaN	NaN	NaN		0.419446
PF3D7_0317200	cdc2-related protein kinase 4	NaN	NaN	NaN	NaN	NaN	NaN	NaN	NaN	NaN	0.78421	NaN	NaN	NaN	NaN	NaN	NaN	NaN	NaN	NaN	NaN	NaN	NaN	NaN	NaN	3.3817	NaN	NaN	NaN	NaN	NaN	NaN	NaN	NaN	NaN	NaN	NaN	NaN	NaN	NaN	NaN	NaN	NaN	NaN	NaN	NaN	NaN		1
PF3D7_0319500	RNA-binding protein, putative	NaN	NaN	NaN	NaN	NaN	NaN	NaN	1.13984	NaN	NaN	NaN	NaN	0.282025	NaN	NaN	NaN	NaN	NaN	NaN	NaN	0.804632	0.223508	1.75223	0.757916	NaN	NaN	NaN	NaN	NaN	NaN	NaN	NaN	NaN	NaN	NaN	NaN	NaN	NaN	NaN	NaN	NaN	NaN	NaN	NaN	NaN	NaN		1
PF3D7_0408300	zinc finger Ran-binding domain-containing protein 2, putative	NaN	-0.0772429	NaN	NaN	NaN	-0.0913952	-0.940977	1.56725	0.0335111	NaN	NaN	-0.942833	NaN	NaN	NaN	NaN	-0.30627	NaN	0.494159	0.707407	1.92657	NaN	NaN	-1.02935	0.457226	0.426645	-0.0495017	NaN	NaN	NaN	NaN	NaN	NaN	NaN	NaN	NaN	NaN	NaN	NaN	NaN	-0.0891446	NaN	NaN	NaN	NaN	NaN		1
PF3D7_0411100	conserved Plasmodium protein, unknown function	NaN	NaN	NaN	NaN	NaN	NaN	NaN	NaN	NaN	NaN	NaN	NaN	NaN	NaN	NaN	NaN	NaN	NaN	NaN	NaN	NaN	NaN	NaN	NaN	NaN	NaN	NaN	NaN	NaN	NaN	NaN	NaN	NaN	NaN	NaN	NaN	NaN	NaN	NaN	NaN	NaN	NaN	NaN	NaN	NaN	NaN		1
PF3D7_0412000	conserved Plasmodium protein, unknown function	NaN	NaN	1.54127	NaN	NaN	NaN	NaN	-0.786513	NaN	1.5907	3.04777	2.2512	NaN	3.17867	0.623305	0.0187172	NaN	NaN	0.622274	NaN	NaN	NaN	NaN	3.57004	NaN	NaN	3.02882	NaN	NaN	NaN	NaN	NaN	NaN	NaN	NaN	NaN	NaN	NaN	2.68681	1.86612	1.47472	NaN	NaN	NaN	NaN	NaN		1
PF3D7_0423000	conserved Plasmodium protein, unknown function	NaN	NaN	NaN	NaN	NaN	NaN	NaN	NaN	NaN	NaN	NaN	NaN	NaN	NaN	NaN	NaN	NaN	NaN	NaN	NaN	NaN	NaN	3.36233	-0.395611	NaN	NaN	NaN	NaN	NaN	NaN	NaN	NaN	NaN	NaN	NaN	NaN	NaN	NaN	NaN	NaN	NaN	NaN	NaN	NaN	NaN	NaN		1
PF3D7_0501200	parasite-infected erythrocyte surface protein	NaN	NaN	NaN	NaN	NaN	NaN	-0.975936	NaN	NaN	NaN	NaN	NaN	0.119157	0.034574	NaN	NaN	NaN	NaN	NaN	-0.161565	-0.932664	NaN	-0.180986	-0.0780633	NaN	NaN	NaN	0.495552	NaN	NaN	NaN	NaN	NaN	NaN	NaN	NaN	NaN	NaN	NaN	NaN	NaN	NaN	NaN	NaN	-0.937298	NaN		1
PF3D7_0501800	chromosome assembly factor 1	NaN	2.85059	NaN	NaN	NaN	NaN	NaN	NaN	NaN	NaN	0.371503	NaN	NaN	-0.018919	NaN	NaN	NaN	NaN	NaN	NaN	NaN	NaN	NaN	NaN	NaN	NaN	NaN	NaN	NaN	NaN	NaN	NaN	NaN	NaN	NaN	NaN	NaN	NaN	NaN	NaN	NaN	NaN	NaN	2.96005	NaN	2.5173		1
PF3D7_0503800	60S ribosomal protein L31	0.497944	0.732716	0.246469	-0.0546401	0.0482362	0.0935865	0.766213	0.890519	0.355129	-0.091666	0.569005	-0.328836	0.916324	0.401158	-0.153029	0.157995	0.419	0.461939	0.00949053	0.150033	0.449852	-0.809332	0.305445	0.424146	0.567253	0.564905	0.474462	0.79932	2.36272	1.31058	1.38383	0.231481	1.23174	0.448686	0.531369	-0.172743	1.48083	1.14	0.165301	-0.0391384	0.984772	0.381931	-0.380409	-0.194213	0.332278	0.277814		0.888469
PF3D7_0505700	conserved Plasmodium membrane protein, unknown function	NaN	NaN	NaN	NaN	2.13241	-0.120219	NaN	NaN	-0.17358	-0.171591	1.46608	-0.0677764	NaN	-0.388906	NaN	NaN	NaN	NaN	-3.27593	NaN	-1.65444	-1.29213	-1.81097	-1.15439	-0.102651	1.54166	NaN	NaN	NaN	NaN	NaN	NaN	NaN	NaN	NaN	NaN	NaN	NaN	2.16163	NaN	0.216734	NaN	NaN	NaN	NaN	-0.55768		1
PF3D7_0505800	small ubiquitin-related modifier	2.6808	-1.63687	2.33905	0.11713	0.175045	0.365072	0.982656	1.4387	1.65553	1.85444	1.29778	1.08899	-0.0859254	0.599156	NaN	-0.878294	NaN	-0.182438	NaN	NaN	NaN	NaN	-0.637536	-0.470511	1.81496	2.74169	2.57287	4.45018	NaN	-1.45365	3.00693	NaN	5.82609	0.532887	NaN	NaN	NaN	4.11841	NaN	NaN	NaN	NaN	4.83673	2.92763	0.914947	-0.0382958		0.179246
PF3D7_0521000	conserved Plasmodium protein, unknown function	-1.95338	0.164189	NaN	NaN	NaN	NaN	NaN	NaN	-0.670015	NaN	-0.647016	-0.905505	0.690551	NaN	NaN	NaN	NaN	NaN	NaN	0.547573	NaN	NaN	NaN	0.043988	NaN	NaN	NaN	NaN	NaN	NaN	NaN	NaN	NaN	NaN	NaN	NaN	NaN	NaN	NaN	NaN	NaN	NaN	NaN	NaN	NaN	NaN		8.42967e-05
PF3D7_0525200	structural maintenance of chromosomes protein 6, putative	NaN	NaN	NaN	NaN	NaN	NaN	NaN	0.266802	NaN	NaN	NaN	NaN	NaN	NaN	NaN	NaN	NaN	NaN	NaN	NaN	1.13396	NaN	NaN	NaN	NaN	NaN	NaN	NaN	NaN	NaN	NaN	NaN	NaN	NaN	NaN	NaN	NaN	NaN	NaN	NaN	NaN	NaN	NaN	NaN	NaN	NaN		1
PF3D7_0525300	conserved Plasmodium protein, unknown function	NaN	NaN	NaN	-2.16285	0.545178	NaN	NaN	NaN	NaN	NaN	NaN	NaN	NaN	NaN	NaN	NaN	NaN	NaN	NaN	NaN	NaN	NaN	NaN	NaN	3.20336	NaN	NaN	NaN	NaN	NaN	NaN	NaN	NaN	NaN	NaN	NaN	2.64985	NaN	NaN	NaN	NaN	NaN	NaN	NaN	NaN	NaN		1
PF3D7_0529800	conserved Plasmodium protein, unknown function	NaN	NaN	NaN	NaN	NaN	NaN	NaN	NaN	NaN	NaN	NaN	NaN	NaN	NaN	NaN	NaN	NaN	NaN	NaN	NaN	3.20132	NaN	2.26975	NaN	NaN	NaN	NaN	NaN	NaN	NaN	NaN	NaN	NaN	NaN	NaN	NaN	NaN	NaN	NaN	NaN	NaN	NaN	NaN	NaN	NaN	NaN		1
PF3D7_0603400	trophozoite exported protein 1	1.15322	0.706936	0.157432	NaN	0.167872	NaN	NaN	NaN	NaN	0.597365	NaN	NaN	0.123136	NaN	NaN	NaN	NaN	NaN	NaN	0.494617	-0.327674	0.88774	-0.0190972	NaN	NaN	NaN	NaN	NaN	NaN	NaN	NaN	NaN	NaN	NaN	NaN	NaN	NaN	NaN	NaN	NaN	NaN	NaN	NaN	NaN	NaN	NaN		0.717014
PF3D7_0630300	DNA polymerase epsilon catalytic subunit A, putative	NaN	NaN	NaN	NaN	NaN	NaN	NaN	0.520935	0.662661	NaN	NaN	NaN	NaN	NaN	NaN	NaN	NaN	NaN	NaN	NaN	NaN	NaN	NaN	NaN	2.09265	NaN	NaN	NaN	NaN	NaN	NaN	NaN	NaN	NaN	NaN	NaN	NaN	NaN	NaN	NaN	NaN	NaN	NaN	NaN	NaN	NaN		1
PF3D7_0702500	Plasmodium exported protein, unknown function	NaN	NaN	-0.547552	NaN	-0.165127	0.427363	NaN	0.489848	NaN	NaN	NaN	0.0261169	NaN	NaN	NaN	NaN	NaN	NaN	-0.852798	-0.422986	NaN	NaN	-0.0536584	0.541345	NaN	NaN	NaN	NaN	NaN	NaN	NaN	NaN	NaN	NaN	NaN	NaN	NaN	NaN	NaN	NaN	NaN	NaN	NaN	NaN	NaN	NaN		1
PF3D7_0704600	E3 ubiquitin-protein ligase	NaN	NaN	NaN	NaN	NaN	NaN	NaN	NaN	NaN	NaN	NaN	NaN	NaN	NaN	NaN	NaN	NaN	NaN	NaN	NaN	NaN	NaN	NaN	NaN	NaN	NaN	NaN	NaN	NaN	NaN	NaN	NaN	NaN	NaN	NaN	NaN	NaN	NaN	NaN	NaN	NaN	NaN	1.16684	NaN	2.1432	NaN		1
PF3D7_0706000	importin-7, putative	2.10474	1.84741	1.21444	NaN	0.0187766	0.124912	NaN	0.631355	2.15513	1.29626	1.66703	NaN	NaN	NaN	NaN	0.55633	NaN	NaN	NaN	NaN	0.0687396	-0.327228	-0.506517	0.0273514	1.61523	1.3049	1.89262	NaN	NaN	NaN	NaN	NaN	NaN	NaN	NaN	NaN	NaN	3.28856	NaN	NaN	NaN	3.23419	NaN	NaN	NaN	NaN		0.330414
PF3D7_0707600	conserved Plasmodium protein, unknown function	NaN	2.5541	NaN	1.15492	NaN	NaN	0.563353	NaN	NaN	NaN	NaN	NaN	3.79795	NaN	NaN	NaN	NaN	NaN	NaN	NaN	NaN	NaN	NaN	NaN	NaN	NaN	NaN	NaN	NaN	NaN	NaN	NaN	NaN	2.87779	NaN	NaN	NaN	NaN	NaN	NaN	NaN	NaN	NaN	NaN	NaN	NaN		1
PF3D7_0708500	heat shock protein 86 family protein	0.285225	NaN	1.41235	NaN	NaN	0.134635	0.685447	0.473871	NaN	-0.3639	NaN	NaN	NaN	-0.813525	NaN	NaN	NaN	NaN	0.134352	NaN	0.676267	0.0793256	1.09167	1.26472	NaN	NaN	NaN	NaN	NaN	NaN	NaN	NaN	NaN	NaN	NaN	NaN	NaN	NaN	0.503349	NaN	NaN	NaN	NaN	NaN	NaN	NaN		0.638879
PF3D7_0716000	RNA-binding protein, putative	NaN	NaN	NaN	NaN	NaN	NaN	NaN	NaN	NaN	-0.70044	NaN	NaN	NaN	NaN	NaN	-0.0370308	NaN	NaN	-0.104061	NaN	0.487692	0.0913101	-0.519694	0.150193	-0.86641	NaN	NaN	NaN	NaN	NaN	NaN	NaN	NaN	NaN	NaN	NaN	NaN	NaN	NaN	NaN	NaN	NaN	NaN	NaN	NaN	-0.14978		1
PF3D7_0721100	conserved Plasmodium protein, unknown function	NaN	0.848219	1.5888	-0.530171	0.0237521	0.0342046	0.773743	NaN	NaN	NaN	NaN	-0.487795	0.435415	2.12601	0.0479571	0.62629	NaN	0.290762	NaN	0.187017	-2.39798	-0.240131	-0.540946	-0.1125	NaN	NaN	NaN	0.258235	NaN	-1.2012	NaN	NaN	NaN	NaN	NaN	NaN	NaN	NaN	NaN	NaN	NaN	NaN	NaN	NaN	-0.35875	-1.19592		1
PF3D7_0722000	conserved Plasmodium protein, unknown function	NaN	NaN	NaN	NaN	NaN	NaN	0.918157	1.59305	NaN	NaN	NaN	NaN	NaN	NaN	NaN	NaN	NaN	NaN	NaN	NaN	NaN	NaN	NaN	1.93655	NaN	NaN	NaN	NaN	NaN	NaN	NaN	NaN	NaN	NaN	NaN	NaN	NaN	NaN	NaN	NaN	NaN	NaN	NaN	NaN	NaN	NaN		1
PF3D7_0801000	Plasmodium exported protein (PHISTc), unknown function	NaN	NaN	-1.28226	NaN	NaN	NaN	1.34687	0.942335	NaN	NaN	NaN	NaN	NaN	NaN	NaN	NaN	NaN	NaN	NaN	NaN	1.8257	NaN	NaN	1.36134	NaN	NaN	NaN	NaN	NaN	NaN	NaN	NaN	NaN	NaN	NaN	NaN	NaN	NaN	NaN	NaN	NaN	NaN	NaN	NaN	NaN	NaN		1
PF3D7_0801800	mannose-6-phosphate isomerase, putative	1.63979	1.88988	1.49052	1.28645	NaN	NaN	NaN	NaN	0.434775	1.13024	NaN	NaN	NaN	1.8558	NaN	NaN	NaN	NaN	NaN	NaN	NaN	NaN	NaN	NaN	0.694301	NaN	NaN	NaN	NaN	NaN	NaN	NaN	NaN	NaN	NaN	NaN	NaN	NaN	NaN	NaN	NaN	NaN	NaN	NaN	NaN	0.395151		0.4998
PF3D7_0803000	peptidyl-prolyl cis-trans isomerase	NaN	NaN	1.98306	2.08516	NaN	NaN	NaN	NaN	0.388686	NaN	NaN	NaN	NaN	0.225717	NaN	NaN	NaN	NaN	NaN	NaN	0.904735	NaN	-0.13868	NaN	NaN	NaN	NaN	NaN	NaN	NaN	NaN	NaN	NaN	NaN	NaN	NaN	NaN	NaN	NaN	NaN	NaN	NaN	NaN	NaN	1.21884	NaN		1
PF3D7_0803700	tubulin gamma chain	1.71193	1.72047	-0.928622	NaN	NaN	0.14256	NaN	NaN	-0.428488	1.01488	1.91632	0.914059	0.670115	0.679365	NaN	NaN	NaN	NaN	NaN	0.0475323	-0.0152721	-0.380286	0.612494	NaN	1.42029	1.47746	NaN	NaN	NaN	NaN	NaN	NaN	NaN	NaN	NaN	NaN	NaN	NaN	NaN	NaN	NaN	NaN	NaN	NaN	NaN	-0.698307		0.470836
PF3D7_0807600	conserved Plasmodium protein, unknown function	NaN	NaN	0.320658	0.655421	0.500088	NaN	NaN	1.05712	NaN	1.0858	0.973648	NaN	-0.28648	-0.293135	-1.70722	0.510765	0.811471	NaN	-0.00689809	0.532366	NaN	-0.412402	NaN	NaN	NaN	NaN	2.54448	0.432961	NaN	NaN	NaN	NaN	0.131063	NaN	NaN	NaN	NaN	NaN	NaN	NaN	NaN	NaN	0.638584	2.78568	NaN	NaN		1
PF3D7_0822100	mediator of RNA polymerase II transcription subunit 7, putative	NaN	NaN	NaN	NaN	NaN	NaN	NaN	NaN	NaN	NaN	NaN	NaN	NaN	NaN	NaN	NaN	NaN	NaN	NaN	NaN	NaN	NaN	NaN	NaN	NaN	NaN	NaN	NaN	NaN	NaN	NaN	NaN	NaN	NaN	NaN	NaN	NaN	NaN	NaN	NaN	NaN	NaN	NaN	NaN	NaN	NaN		1
PF3D7_1001000	Plasmodium exported protein (hyp12), unknown function	NaN	NaN	NaN	NaN	NaN	NaN	NaN	NaN	NaN	NaN	NaN	NaN	NaN	NaN	NaN	NaN	NaN	NaN	NaN	NaN	NaN	NaN	NaN	NaN	NaN	NaN	NaN	NaN	NaN	NaN	NaN	NaN	NaN	NaN	NaN	NaN	NaN	NaN	NaN	NaN	0.473423	NaN	NaN	NaN	NaN	NaN		1
PF3D7_1001700	Plasmodium exported protein (PHISTc), unknown function	NaN	NaN	NaN	7.00383	NaN	NaN	NaN	NaN	NaN	NaN	NaN	NaN	0.663846	0.719875	NaN	0.616171	NaN	NaN	-0.543993	-0.174406	-0.725017	NaN	NaN	NaN	NaN	NaN	NaN	NaN	NaN	NaN	NaN	NaN	NaN	NaN	NaN	NaN	NaN	NaN	NaN	NaN	NaN	NaN	NaN	NaN	NaN	-0.105678		1
PF3D7_1013200	conserved Plasmodium protein, unknown function	NaN	NaN	NaN	NaN	NaN	NaN	NaN	NaN	NaN	NaN	NaN	NaN	NaN	NaN	NaN	NaN	NaN	NaN	NaN	NaN	NaN	NaN	NaN	NaN	NaN	NaN	NaN	-1.70739	NaN	NaN	NaN	NaN	NaN	NaN	NaN	NaN	NaN	NaN	NaN	NaN	NaN	NaN	NaN	NaN	NaN	NaN		1
PF3D7_1014100	conserved Plasmodium protein, unknown function	NaN	NaN	0.0881415	NaN	0.573278	-0.0768327	NaN	NaN	NaN	NaN	0.581399	NaN	-0.984645	NaN	NaN	NaN	NaN	NaN	0.00475299	-0.639788	NaN	NaN	0.351176	NaN	NaN	NaN	0.472592	0.0584129	NaN	NaN	NaN	NaN	NaN	NaN	NaN	NaN	NaN	NaN	NaN	NaN	NaN	NaN	0.421587	NaN	NaN	NaN		1
PF3D7_1020700	histone acetyltransferase, putative	1.22811	NaN	NaN	NaN	NaN	NaN	NaN	NaN	NaN	NaN	NaN	2.84373	NaN	NaN	NaN	NaN	NaN	NaN	NaN	NaN	NaN	NaN	NaN	NaN	0.283803	NaN	NaN	-0.856229	NaN	NaN	NaN	NaN	NaN	NaN	NaN	NaN	NaN	NaN	NaN	NaN	NaN	NaN	NaN	NaN	NaN	NaN		0.68142
PF3D7_1026200	conserved Plasmodium protein, unknown function	0.303109	0.899076	NaN	0.148625	NaN	NaN	-0.0623543	NaN	-0.71196	0.59826	1.68167	0.386299	1.38703	0.797012	NaN	NaN	NaN	NaN	NaN	NaN	-0.789063	-0.779134	NaN	NaN	0.280125	0.321081	1.89445	0.563604	NaN	NaN	NaN	NaN	NaN	NaN	NaN	NaN	NaN	NaN	NaN	NaN	0.970191	0.576777	1.00166	0.484106	0.248656	0.729507		0.658775
PF3D7_1108700	heat shock protein DnaJ homologue Pfj2	0.609566	0.152789	1.20032	-0.183582	-0.464007	-0.353097	-1.30854	-0.57192	0.508936	0.87234	0.257011	0.0229766	0.473839	0.752121	-0.418369	0.273866	-0.00168891	0.462197	0.0720372	0.214424	-1.19896	-1.29672	-0.823039	-1.12108	0.233888	0.492058	0.277747	0.0537633	NaN	NaN	NaN	NaN	NaN	NaN	1.46858	1.02985	NaN	NaN	NaN	NaN	NaN	-0.893983	1.08188	0.12625	0.609755	0.679897		0.989268
PF3D7_1116800	heat shock protein 101	0.288063	NaN	-0.945138	NaN	NaN	NaN	NaN	0.0988299	NaN	NaN	NaN	NaN	0.137372	NaN	NaN	NaN	NaN	0.331336	NaN	NaN	NaN	NaN	NaN	NaN	NaN	0.521722	-0.625756	NaN	NaN	NaN	NaN	NaN	NaN	NaN	NaN	NaN	NaN	NaN	NaN	NaN	NaN	NaN	NaN	NaN	NaN	NaN		0.64202
PF3D7_1119300	splicing factor U2AF small subunit, putative	0.0169242	0.609641	NaN	NaN	-0.324527	-0.954196	-0.0216872	-0.557288	-0.201974	-0.495695	0.0387171	-0.308477	0.266277	NaN	NaN	NaN	NaN	NaN	NaN	NaN	0.166587	-0.412727	NaN	0.0671073	-0.137219	-0.373732	NaN	-0.530171	NaN	NaN	NaN	NaN	NaN	NaN	NaN	NaN	NaN	NaN	NaN	NaN	NaN	NaN	NaN	NaN	NaN	0.0298237		0.376555
PF3D7_1119600	ATP-dependent zinc metalloprotease FTSH, putative	-1.21689	0.929858	0.615887	2.24968	0.0313951	NaN	0.037593	0.337813	-2.20656	NaN	1.38162	0.446659	-0.402264	NaN	-0.564499	NaN	NaN	0.522758	-0.766946	NaN	NaN	-1.65819	-0.0498451	NaN	NaN	NaN	1.51597	2.14919	NaN	NaN	-0.73711	-0.953526	NaN	NaN	NaN	NaN	NaN	-0.545771	NaN	NaN	NaN	-0.0123541	-2.41135	NaN	-1.99827	-0.0496307		0.00522758
PF3D7_1119700	conserved Plasmodium protein, unknown function	NaN	1.12932	NaN	2.30736	NaN	1.46478	NaN	NaN	-0.184474	NaN	1.96247	1.45981	0.240986	NaN	NaN	NaN	NaN	NaN	NaN	NaN	NaN	NaN	NaN	NaN	NaN	NaN	2.20195	NaN	NaN	NaN	NaN	NaN	NaN	NaN	NaN	NaN	NaN	NaN	NaN	NaN	NaN	NaN	NaN	NaN	NaN	NaN		1
PF3D7_1123900	splicing factor, putative	0.44668	0.390283	NaN	NaN	0.161178	-0.64607	-0.879011	0.0952654	-0.425404	NaN	NaN	NaN	-0.117427	NaN	NaN	NaN	NaN	NaN	-0.0994945	0.417425	-0.220396	NaN	NaN	NaN	0.493545	0.580634	NaN	NaN	NaN	NaN	NaN	NaN	NaN	2.57699	NaN	NaN	NaN	NaN	NaN	NaN	NaN	NaN	NaN	NaN	NaN	0.25808		0.826233
PF3D7_1125500	small nuclear ribonucleoprotein Sm D1, putative	NaN	0.807351	NaN	NaN	NaN	NaN	NaN	NaN	NaN	0.00572443	NaN	NaN	NaN	0.71551	NaN	NaN	NaN	NaN	NaN	NaN	NaN	NaN	NaN	NaN	0.464564	NaN	NaN	NaN	NaN	1.0585	NaN	NaN	NaN	NaN	NaN	NaN	NaN	NaN	NaN	NaN	NaN	NaN	NaN	NaN	0.948975	0.611843		1
PF3D7_1129400	rRNA (cytosine-C(5))-methyltransferase, putative	0.716947	NaN	-0.00621696	NaN	0.275007	NaN	NaN	0.920789	NaN	NaN	1.22052	NaN	NaN	NaN	NaN	NaN	NaN	NaN	1.1163	1.23504	NaN	0.580828	NaN	NaN	0.683113	NaN	NaN	NaN	-7.28796	NaN	NaN	NaN	NaN	NaN	NaN	NaN	NaN	1.25877	NaN	NaN	NaN	NaN	NaN	1.15332	NaN	NaN		0.934341
PF3D7_1137400	UVB-resistance protein UVR8 homologue	NaN	-0.447315	NaN	NaN	NaN	NaN	NaN	NaN	NaN	0.801606	NaN	NaN	NaN	NaN	NaN	NaN	NaN	NaN	-0.149681	-0.308594	NaN	NaN	NaN	NaN	NaN	NaN	NaN	NaN	NaN	NaN	NaN	NaN	NaN	NaN	NaN	NaN	NaN	NaN	NaN	NaN	NaN	NaN	NaN	NaN	NaN	NaN		1
PF3D7_1144000	40S ribosomal protein S21	-0.521888	-0.14104	-1.23301	-0.856309	-0.451208	-0.119423	-1.06223	-0.559736	-0.712599	0.2257	-0.490679	-0.597507	-0.304113	1.05977	-0.643788	0.128204	-0.500014	0.260342	-0.667813	-0.128425	-1.39525	-0.632082	-0.939482	-1.06833	-0.205048	0.52423	-0.409067	0.200913	1.69933	0.277744	NaN	NaN	1.18117	1.13727	NaN	NaN	1.23885	0.610169	NaN	NaN	NaN	-0.139339	1.02553	NaN	-0.764494	0.091556		0.0858566
PF3D7_1148000	serine/threonine protein kinase, putative	1.64275	-0.0840642	NaN	-1.92075	NaN	NaN	-0.0884388	0.295146	NaN	NaN	NaN	-2.47708	2.0235	2.08296	NaN	NaN	NaN	NaN	NaN	NaN	0.22231	-0.586885	0.467071	0.309771	0.394185	0.554634	NaN	-3.13473	NaN	NaN	NaN	NaN	NaN	NaN	NaN	NaN	NaN	NaN	NaN	NaN	NaN	NaN	NaN	1.45882	1.2646	0.344666		0.498594
PF3D7_1202900	high mobility group protein B1	-0.472149	0.763513	0.0268709	-0.971001	-0.498219	-0.67726	-0.28692	0.90939	2.31406	-1.23756	-0.225717	-0.0712136	-2.23555	0.52901	-4.90142	-0.477367	NaN	-1.20633	-0.771003	1.5128	-1.72104	-2.03111	-1.93694	-1.41343	-1.50075	NaN	2.79079	1.8902	NaN	NaN	NaN	NaN	-0.640794	NaN	-1.31959	NaN	NaN	NaN	NaN	-0.0333701	NaN	NaN	0.45628	NaN	0.0947765	0.551162		0.100852
PF3D7_1224900	splicing factor 3B subunit 6, putative	NaN	NaN	NaN	NaN	NaN	NaN	NaN	0.275402	NaN	NaN	NaN	NaN	NaN	NaN	NaN	0.829075	NaN	NaN	NaN	NaN	NaN	NaN	NaN	NaN	NaN	NaN	NaN	NaN	NaN	NaN	NaN	NaN	NaN	NaN	NaN	NaN	NaN	NaN	NaN	NaN	NaN	NaN	NaN	NaN	NaN	NaN		1
PF3D7_1235300	CCR4-NOT transcription complex subunit 4, putative	NaN	0.434247	-0.0466826	NaN	NaN	NaN	NaN	NaN	NaN	NaN	NaN	-0.712112	-0.87742	0.652357	0.0614305	0.00192009	NaN	NaN	0.440102	NaN	-0.124204	-0.116631	0.141825	NaN	0.399335	NaN	1.13934	NaN	NaN	NaN	NaN	NaN	NaN	NaN	NaN	NaN	NaN	NaN	NaN	NaN	NaN	NaN	NaN	NaN	NaN	NaN		1
PF3D7_1245100	kinesin-13, putative	1.05908	NaN	NaN	NaN	NaN	NaN	NaN	8.62688	NaN	2.64314	NaN	0.626825	0.785843	NaN	NaN	NaN	NaN	NaN	NaN	NaN	0.0662615	0.0169061	NaN	0.12224	NaN	NaN	NaN	NaN	7.99186	NaN	10.7179	NaN	NaN	NaN	NaN	NaN	NaN	NaN	NaN	NaN	6.07859	NaN	NaN	NaN	NaN	NaN		0.76264
PF3D7_1308300	40S ribosomal protein S27	NaN	-1.68253	0.784504	-0.776188	NaN	NaN	NaN	3.43487	NaN	1.24131	2.33165	-2.25375	NaN	-0.276913	NaN	NaN	NaN	1.74724	4.00306	NaN	-2.06347	NaN	NaN	NaN	1.4981	NaN	NaN	NaN	NaN	NaN	NaN	NaN	NaN	NaN	NaN	NaN	NaN	3.97105	NaN	NaN	NaN	NaN	NaN	NaN	NaN	NaN		1
PF3D7_1317400	conserved Plasmodium protein, unknown function	0.291486	0.687985	0.265557	-0.606253	0.471135	NaN	-0.255184	-0.212507	0.308361	-0.105276	0.606348	0.806241	0.819505	0.517111	-0.589702	-0.168642	0.390778	0.339583	0.375401	0.0899121	-0.428352	-0.76757	-0.241543	-0.400975	0.522458	0.777838	1.26243	0.420125	3.03429	NaN	1.39023	NaN	NaN	NaN	1.28588	NaN	NaN	0.832128	NaN	NaN	NaN	NaN	0.890797	0.878136	0.205267	0.0571965		0.645816
PF3D7_1331200	conserved Plasmodium protein, unknown function	NaN	NaN	NaN	NaN	2.00411	NaN	NaN	NaN	NaN	NaN	NaN	NaN	NaN	NaN	NaN	NaN	NaN	NaN	NaN	NaN	NaN	NaN	NaN	2.31825	NaN	NaN	NaN	NaN	NaN	NaN	NaN	NaN	NaN	NaN	NaN	NaN	NaN	NaN	NaN	NaN	NaN	NaN	NaN	NaN	NaN	NaN		1
PF3D7_1332600	apurinic/apyrimidinic endonuclease Apn1, putative	NaN	0.817969	1.1746	1.08375	NaN	NaN	NaN	NaN	NaN	1.20809	NaN	NaN	0.821955	0.336573	0.0426443	NaN	NaN	NaN	NaN	NaN	1.18485	NaN	NaN	NaN	NaN	1.3715	NaN	NaN	NaN	NaN	NaN	NaN	NaN	NaN	NaN	NaN	NaN	NaN	NaN	NaN	NaN	NaN	NaN	NaN	1.30393	NaN		1
PF3D7_1345600	inner membrane complex protein	NaN	2.05853	0.777115	NaN	NaN	NaN	NaN	NaN	NaN	NaN	1.90724	NaN	1.5036	0.952155	NaN	NaN	NaN	NaN	NaN	1.38338	NaN	NaN	NaN	NaN	NaN	NaN	NaN	1.9233	NaN	NaN	NaN	NaN	NaN	NaN	NaN	NaN	NaN	NaN	NaN	NaN	NaN	NaN	NaN	NaN	NaN	0.386827		1
PF3D7_1355700	NLI interacting factor-like phosphatase, putative	NaN	NaN	0.247806	1.34227	NaN	NaN	NaN	NaN	NaN	NaN	0.859015	-1.01757	NaN	-0.0806577	NaN	NaN	NaN	NaN	NaN	NaN	NaN	NaN	NaN	NaN	0.682304	NaN	NaN	NaN	NaN	NaN	NaN	NaN	NaN	NaN	NaN	NaN	NaN	0.342268	NaN	NaN	NaN	NaN	NaN	NaN	NaN	NaN		1
PF3D7_1358100	Sas10 domain-containing protein, putative	0.336283	2.28448	NaN	NaN	NaN	NaN	NaN	1.19975	0.230572	NaN	NaN	1.01602	NaN	0.273204	NaN	NaN	NaN	NaN	-0.24607	NaN	0.00877379	0.562474	NaN	0.561473	NaN	0.486024	NaN	NaN	NaN	NaN	NaN	NaN	NaN	NaN	NaN	NaN	NaN	NaN	NaN	NaN	NaN	NaN	NaN	NaN	0.836409	2.03564		0.696321
PF3D7_1364800	DNA-directed RNA polymerases I, II, and III subunit RPABC1, putative	1.68885	1.36079	1.78985	0.600599	NaN	NaN	0.968128	NaN	NaN	NaN	NaN	-0.282143	-0.333225	NaN	1.70527	0.868042	NaN	NaN	NaN	NaN	-0.440557	1.87678	-0.843888	-0.0193461	0.940355	0.150145	NaN	NaN	NaN	NaN	NaN	NaN	NaN	NaN	NaN	NaN	NaN	NaN	NaN	NaN	NaN	NaN	NaN	NaN	NaN	1.27897		0.480001
PF3D7_1407800	plasmepsin IV	1.31777	1.85773	NaN	0.28736	NaN	NaN	2.63531	-0.766298	1.49718	NaN	1.48161	0.565097	NaN	NaN	NaN	NaN	NaN	NaN	NaN	NaN	NaN	NaN	NaN	NaN	1.28747	1.23742	NaN	NaN	NaN	NaN	NaN	NaN	NaN	NaN	NaN	NaN	NaN	NaN	NaN	NaN	NaN	NaN	NaN	NaN	NaN	NaN		0.639726
PF3D7_1410600	eukaryotic translation initiation factor 2 subunit gamma, putative	0.492417	0.181133	-0.243421	0.000577203	NaN	1.76758	-0.0209258	1.43319	NaN	NaN	0.459537	-0.0546401	0.482435	1.34267	0.554834	0.595664	0.360982	NaN	0.620774	NaN	2.11367	1.11232	-0.452313	1.60082	0.50853	-0.0268709	0.873262	0.130571	NaN	NaN	NaN	NaN	NaN	NaN	NaN	NaN	NaN	NaN	NaN	NaN	NaN	-0.104873	NaN	NaN	NaN	0.179923		0.881719
PF3D7_1417800	DNA replication licensing factor MCM2	1.68419	-2.26921	1.76566	NaN	NaN	NaN	NaN	NaN	NaN	-6.18273	2.7544	NaN	NaN	0.756185	NaN	NaN	NaN	NaN	NaN	NaN	0.547252	-0.555031	NaN	NaN	NaN	NaN	3.03087	NaN	NaN	NaN	NaN	NaN	NaN	NaN	NaN	NaN	NaN	NaN	NaN	NaN	NaN	NaN	NaN	NaN	NaN	NaN		0.481864
PF3D7_1428900	conserved Plasmodium protein, unknown function	NaN	NaN	NaN	NaN	NaN	NaN	NaN	NaN	NaN	NaN	1.72386	1.25629	0.0318186	1.20566	NaN	NaN	NaN	NaN	NaN	NaN	NaN	0.423913	NaN	NaN	NaN	NaN	NaN	NaN	NaN	NaN	NaN	NaN	NaN	NaN	NaN	NaN	NaN	NaN	NaN	NaN	NaN	NaN	NaN	NaN	NaN	NaN		1
PF3D7_1438100	secretory complex protein 62	0.984043	0.998327	1.19264	NaN	NaN	NaN	-0.140301	-0.252658	NaN	NaN	0.721504	NaN	0.490775	NaN	NaN	NaN	NaN	NaN	NaN	NaN	NaN	NaN	NaN	NaN	1.72146	NaN	NaN	NaN	NaN	NaN	NaN	NaN	NaN	NaN	NaN	NaN	NaN	NaN	NaN	NaN	NaN	NaN	NaN	NaN	NaN	0.363215		0.799614
PF3D7_1439500	oocyst rupture protein 2, putative	NaN	NaN	0.161694	NaN	NaN	NaN	NaN	NaN	NaN	NaN	NaN	NaN	NaN	NaN	NaN	NaN	NaN	NaN	NaN	NaN	NaN	NaN	NaN	NaN	NaN	NaN	2.1104	NaN	NaN	NaN	NaN	NaN	NaN	NaN	NaN	NaN	NaN	NaN	NaN	NaN	NaN	NaN	NaN	NaN	NaN	NaN		1
PF3D7_1439800	vesicle-associated membrane protein, putative	-0.0280426	NaN	-0.364645	NaN	0.950543	NaN	1.57303	-0.627794	NaN	-0.312781	-0.753288	0.418022	0.086512	-0.707966	0.290189	NaN	NaN	NaN	0.606158	-0.816559	NaN	-0.134221	0.112366	-0.00230651	0.736475	NaN	1.13672	NaN	NaN	NaN	NaN	NaN	NaN	NaN	NaN	NaN	NaN	NaN	NaN	NaN	NaN	NaN	NaN	NaN	0.0479571	NaN		0.340178
PF3D7_1451500	pre-mRNA-splicing factor CWF18, putative	0.0758749	NaN	-1.23263	NaN	NaN	NaN	-0.067954	NaN	NaN	NaN	NaN	NaN	NaN	NaN	NaN	NaN	NaN	NaN	NaN	NaN	NaN	NaN	NaN	NaN	0.443395	NaN	NaN	NaN	NaN	NaN	NaN	NaN	NaN	NaN	NaN	NaN	NaN	NaN	NaN	NaN	NaN	NaN	NaN	NaN	NaN	NaN		0.427731
PF3D7_1461600	splicing factor 3B subunit 2, putative	NaN	NaN	NaN	NaN	NaN	NaN	NaN	NaN	NaN	NaN	NaN	1.44395	1.19283	1.70045	NaN	NaN	NaN	NaN	NaN	NaN	NaN	NaN	NaN	NaN	0.336855	1.04305	NaN	NaN	NaN	NaN	NaN	NaN	NaN	NaN	NaN	NaN	NaN	NaN	NaN	NaN	NaN	NaN	NaN	NaN	NaN	NaN		1
PF3D7_1469600	biotin carboxylase subunit of acetyl CoA carboxylase, putative	NaN	NaN	0.336855	1.13949	NaN	NaN	0.493852	-0.41738	NaN	NaN	1.25005	-0.315914	0.319502	-1.56238	NaN	NaN	NaN	NaN	NaN	-0.224905	NaN	NaN	NaN	NaN	NaN	NaN	0.338909	0.544687	NaN	NaN	NaN	NaN	NaN	NaN	NaN	NaN	NaN	NaN	NaN	NaN	NaN	NaN	NaN	NaN	NaN	NaN		1
PF3D7_1476500	probable protein, unknown function	NaN	NaN	NaN	NaN	NaN	NaN	2.48166	5.64645	NaN	NaN	NaN	NaN	NaN	NaN	NaN	NaN	NaN	NaN	NaN	NaN	NaN	NaN	NaN	NaN	NaN	NaN	NaN	NaN	NaN	NaN	NaN	NaN	NaN	NaN	NaN	NaN	NaN	NaN	NaN	NaN	NaN	NaN	NaN	NaN	NaN	NaN		1
PF3D7_0102500	erythrocyte binding antigen-181	NaN	NaN	NaN	NaN	-0.286269	NaN	-0.36762	NaN	NaN	NaN	NaN	NaN	NaN	-0.213503	NaN	NaN	NaN	NaN	NaN	0.172165	NaN	NaN	NaN	NaN	NaN	NaN	NaN	0.278654	NaN	NaN	NaN	NaN	NaN	NaN	NaN	NaN	NaN	NaN	NaN	NaN	NaN	NaN	NaN	NaN	NaN	NaN		1
PF3D7_0107400	conserved Apicomplexan protein, unknown function	NaN	NaN	-6.33177	NaN	NaN	NaN	NaN	NaN	NaN	NaN	NaN	NaN	NaN	NaN	NaN	NaN	NaN	NaN	NaN	0.156289	NaN	NaN	NaN	NaN	-2.46013	1.20191	NaN	NaN	NaN	NaN	NaN	NaN	NaN	NaN	NaN	NaN	NaN	NaN	NaN	NaN	NaN	NaN	NaN	NaN	NaN	NaN		1
PF3D7_0113000	glutamic acid-rich protein	NaN	NaN	NaN	NaN	0.193582	-0.0965318	NaN	0.633502	NaN	NaN	NaN	NaN	NaN	NaN	NaN	0.684573	NaN	NaN	NaN	NaN	NaN	0.413519	NaN	NaN	NaN	0.324365	NaN	NaN	NaN	NaN	NaN	NaN	NaN	NaN	NaN	NaN	NaN	NaN	NaN	NaN	NaN	NaN	NaN	NaN	NaN	0.0769498		1
PF3D7_0209800	ATP-dependent RNA helicase UAP56	NaN	NaN	NaN	NaN	NaN	NaN	NaN	-1.23567	NaN	NaN	NaN	NaN	NaN	2.28792	NaN	NaN	NaN	NaN	NaN	NaN	-1.90088	-1.89029	NaN	NaN	NaN	NaN	NaN	NaN	NaN	NaN	NaN	NaN	NaN	NaN	NaN	NaN	NaN	NaN	NaN	NaN	NaN	NaN	NaN	NaN	NaN	NaN		1
PF3D7_0213100	protein SIS1	NaN	NaN	NaN	NaN	NaN	NaN	NaN	NaN	NaN	NaN	NaN	NaN	-0.698974	NaN	NaN	NaN	NaN	NaN	NaN	NaN	NaN	-1.2643	-2.75117	NaN	NaN	NaN	NaN	NaN	NaN	NaN	NaN	NaN	NaN	NaN	NaN	NaN	NaN	NaN	NaN	NaN	NaN	NaN	NaN	NaN	NaN	NaN		1
PF3D7_0218200	conserved Plasmodium protein, unknown function	NaN	NaN	NaN	NaN	NaN	NaN	NaN	NaN	NaN	NaN	NaN	NaN	NaN	NaN	NaN	NaN	NaN	NaN	NaN	NaN	NaN	NaN	NaN	NaN	NaN	NaN	-0.29956	NaN	NaN	NaN	NaN	NaN	NaN	NaN	NaN	NaN	NaN	NaN	NaN	NaN	NaN	NaN	NaN	NaN	NaN	NaN		1
PF3D7_0218500	small nuclear ribonucleoprotein Sm D2, putative	-0.289245	NaN	NaN	1.86665	NaN	NaN	NaN	NaN	NaN	NaN	NaN	NaN	0.264597	NaN	NaN	-0.697685	NaN	NaN	0.0794293	0.00272928	NaN	0.052072	NaN	NaN	-0.328381	-0.571531	NaN	NaN	NaN	NaN	NaN	NaN	NaN	NaN	NaN	NaN	NaN	NaN	NaN	NaN	NaN	NaN	NaN	NaN	NaN	0.307305		0.174517
PF3D7_0219400	ribosome associated membrane protein RAMP4, putative, unspecified product	-0.460946	-1.27214	-1.14038	-1.3575	0.235114	NaN	0.133958	-0.247927	NaN	NaN	NaN	-0.97761	-0.232057	-0.49252	-0.928841	0.10002	NaN	-0.0457225	-0.1786	0.0388953	NaN	0.129702	0.0687396	0.984645	-0.886646	1.20953	0.89344	NaN	NaN	0.467434	NaN	0.792707	0.571046	NaN	-1.22945	NaN	NaN	NaN	NaN	NaN	NaN	NaN	NaN	NaN	-1.07902	-1.27554		0.104502
PF3D7_0310600	eukaryotic translation initiation factor 3 subunit K, putative, unspecified product	NaN	-7.76633	NaN	0.0182496	NaN	-2.081	-0.272698	1.19681	NaN	-2.64048	-1.26611	-0.305095	0.282499	-0.46728	0.70496	NaN	NaN	0.102558	NaN	NaN	0.278223	-0.159242	-0.216367	-0.263515	NaN	-7.27445	0.0608775	NaN	NaN	NaN	NaN	NaN	NaN	NaN	NaN	NaN	NaN	NaN	NaN	NaN	NaN	NaN	NaN	NaN	NaN	NaN		1
PF3D7_0311800	conserved protein, unknown function	NaN	NaN	-1.04079	-0.384271	NaN	NaN	NaN	NaN	NaN	NaN	1.74356	NaN	0.0206267	0.234465	NaN	NaN	NaN	NaN	NaN	NaN	NaN	NaN	NaN	NaN	NaN	NaN	2.0438	NaN	NaN	NaN	NaN	NaN	NaN	NaN	NaN	NaN	NaN	NaN	NaN	NaN	NaN	-0.185993	NaN	NaN	NaN	NaN		1
PF3D7_0315100	eukaryotic translation initiation factor 4E	1.88928	1.45625	1.67744	1.40702	0.202261	0.424707	NaN	-0.173127	2.77762	0.684642	2.65684	0.831563	0.0824301	0.635943	NaN	NaN	NaN	NaN	-0.128756	NaN	0.0756011	-0.506399	0.777956	1.4779	1.08577	0.422308	0.559443	NaN	NaN	NaN	NaN	NaN	NaN	NaN	NaN	NaN	NaN	NaN	NaN	NaN	NaN	NaN	NaN	NaN	0.112366	NaN		0.403737
PF3D7_0322700	conserved Plasmodium protein, unknown function	NaN	NaN	NaN	NaN	-0.669832	NaN	NaN	-1.0224	NaN	NaN	0.643487	NaN	NaN	NaN	NaN	NaN	NaN	-0.430928	NaN	NaN	NaN	NaN	NaN	NaN	NaN	NaN	3.42291	0.829049	NaN	NaN	NaN	NaN	NaN	NaN	NaN	NaN	NaN	NaN	NaN	NaN	NaN	NaN	NaN	NaN	NaN	NaN		1
PF3D7_0405400	pre-mRNA-processing-splicing factor 8, putative	0.418244	NaN	0.0706641	1.00593	NaN	NaN	NaN	0.116974	NaN	NaN	NaN	NaN	-0.445342	-0.0528332	NaN	NaN	NaN	NaN	-0.192662	-0.121148	0.0751904	0.180986	NaN	NaN	NaN	NaN	NaN	NaN	NaN	NaN	NaN	NaN	NaN	NaN	NaN	NaN	NaN	NaN	NaN	NaN	NaN	NaN	NaN	NaN	NaN	NaN		0.792151
PF3D7_0420000	zinc finger protein, putative	0.503145	NaN	NaN	-0.640528	-0.787941	NaN	NaN	NaN	NaN	NaN	NaN	NaN	NaN	0.413576	NaN	NaN	NaN	NaN	NaN	NaN	NaN	NaN	NaN	-1.12862	NaN	NaN	NaN	NaN	NaN	NaN	NaN	NaN	NaN	NaN	NaN	NaN	NaN	NaN	NaN	NaN	NaN	NaN	NaN	NaN	NaN	NaN		0.894828
PF3D7_0423500	glideosome associated protein with multiple membrane spans 2	NaN	NaN	NaN	NaN	-0.515687	0.77115	NaN	NaN	NaN	NaN	NaN	1.25322	NaN	NaN	NaN	NaN	NaN	NaN	NaN	0.568751	NaN	NaN	NaN	NaN	NaN	NaN	NaN	0.765278	NaN	NaN	NaN	NaN	NaN	NaN	NaN	NaN	NaN	NaN	NaN	NaN	NaN	NaN	NaN	NaN	NaN	NaN		1
PF3D7_0501500	rhoptry-associated protein 3	NaN	NaN	1.6173	NaN	-0.19803	-0.476434	NaN	NaN	NaN	NaN	NaN	NaN	-0.580677	NaN	NaN	NaN	NaN	NaN	NaN	NaN	NaN	NaN	NaN	NaN	NaN	NaN	NaN	NaN	NaN	NaN	NaN	NaN	NaN	NaN	NaN	NaN	NaN	NaN	NaN	NaN	NaN	NaN	NaN	NaN	NaN	NaN		1
PF3D7_0518200	SWIB/MDM2 domain-containing protein	NaN	NaN	NaN	NaN	NaN	0.150449	NaN	NaN	NaN	NaN	NaN	NaN	NaN	NaN	-2.35513	NaN	NaN	NaN	NaN	NaN	NaN	NaN	-1.7152	NaN	NaN	NaN	NaN	NaN	NaN	NaN	NaN	NaN	NaN	NaN	NaN	NaN	NaN	NaN	NaN	NaN	NaN	NaN	NaN	NaN	NaN	NaN		1
PF3D7_0520800	conserved Plasmodium protein, unknown function	NaN	NaN	NaN	NaN	NaN	NaN	NaN	NaN	NaN	NaN	NaN	NaN	NaN	NaN	NaN	NaN	NaN	NaN	NaN	NaN	NaN	NaN	NaN	NaN	NaN	NaN	NaN	NaN	NaN	NaN	NaN	NaN	NaN	NaN	NaN	NaN	NaN	NaN	NaN	NaN	NaN	NaN	NaN	NaN	NaN	NaN		1
PF3D7_0526500	conserved Plasmodium protein, unknown function	1.14058	NaN	NaN	NaN	-0.407861	-0.16221	0.583808	NaN	NaN	NaN	NaN	NaN	NaN	NaN	NaN	NaN	NaN	NaN	NaN	-0.381394	0.134221	NaN	0.452595	-0.187641	NaN	NaN	NaN	NaN	NaN	NaN	NaN	NaN	NaN	NaN	NaN	NaN	NaN	NaN	1.21132	NaN	NaN	NaN	NaN	NaN	0.507719	1.40997		0.723086
PF3D7_0606500	polypyrimidine tract-binding protein, putative	-2.23943	0.84578	NaN	NaN	-0.440342	NaN	-0.951345	NaN	NaN	NaN	NaN	-0.503756	1.01021	1.18991	NaN	NaN	NaN	NaN	NaN	-0.187007	NaN	NaN	-0.237371	-2.46278	NaN	-0.000144286	NaN	NaN	NaN	NaN	NaN	NaN	NaN	NaN	NaN	NaN	NaN	NaN	NaN	NaN	NaN	NaN	NaN	NaN	-0.494861	NaN		1.21829e-05
PF3D7_0608700	T-complex protein 1 subunit zeta	2.30891	NaN	3.18793	NaN	NaN	NaN	2.10484	-0.887759	NaN	NaN	1.76124	NaN	NaN	NaN	NaN	NaN	NaN	NaN	NaN	NaN	-1.36807	-0.918463	NaN	NaN	0.960363	-0.0863761	NaN	NaN	NaN	NaN	NaN	NaN	NaN	NaN	NaN	NaN	NaN	NaN	NaN	NaN	NaN	NaN	NaN	NaN	0.614003	NaN		0.269441
PF3D7_0611700	60S ribosomal protein L39	0.863304	-0.194339	NaN	NaN	NaN	NaN	NaN	NaN	0.20364	NaN	1.30393	0.511814	-0.24996	-0.0698396	NaN	NaN	NaN	NaN	NaN	NaN	NaN	-0.250113	NaN	NaN	NaN	NaN	1.02963	NaN	NaN	NaN	NaN	NaN	NaN	NaN	NaN	NaN	NaN	NaN	NaN	NaN	NaN	NaN	NaN	NaN	1.46686	0.905764		0.860028
PF3D7_0617800	histone H2A	NaN	NaN	NaN	NaN	NaN	NaN	NaN	NaN	NaN	NaN	NaN	NaN	NaN	NaN	NaN	NaN	NaN	NaN	NaN	NaN	NaN	NaN	NaN	NaN	NaN	NaN	NaN	NaN	NaN	NaN	NaN	NaN	NaN	NaN	NaN	NaN	NaN	NaN	NaN	NaN	NaN	NaN	NaN	NaN	NaN	NaN		1
PF3D7_0621300	mRNA binding Pumilio-homology domain protein, putative	NaN	NaN	1.29066	NaN	NaN	NaN	0.570074	-1.41219	NaN	NaN	1.47436	NaN	NaN	NaN	NaN	NaN	NaN	NaN	-0.16809	NaN	NaN	NaN	-1.52903	NaN	NaN	NaN	NaN	NaN	NaN	NaN	NaN	NaN	NaN	NaN	NaN	NaN	NaN	NaN	NaN	NaN	NaN	NaN	NaN	NaN	NaN	NaN		1
PF3D7_0627500	protein DJ-1	NaN	-0.231432	NaN	NaN	NaN	NaN	NaN	NaN	NaN	NaN	NaN	NaN	NaN	NaN	NaN	NaN	NaN	NaN	NaN	NaN	NaN	NaN	NaN	NaN	NaN	NaN	NaN	NaN	NaN	NaN	NaN	NaN	NaN	NaN	NaN	NaN	NaN	NaN	NaN	NaN	NaN	NaN	NaN	NaN	1.66975	0.620379		1
PF3D7_0628200	eukaryotic translation initiation factor 2-alpha kinase	NaN	NaN	NaN	NaN	NaN	NaN	NaN	NaN	NaN	NaN	NaN	NaN	NaN	NaN	NaN	NaN	NaN	NaN	NaN	NaN	NaN	NaN	NaN	2.64043	NaN	NaN	NaN	1.8636	NaN	NaN	NaN	NaN	NaN	1.49749	NaN	NaN	NaN	NaN	NaN	NaN	NaN	NaN	NaN	NaN	NaN	NaN		1
PF3D7_0628300	choline/ethanolaminephosphotransferase, putative	-0.523608	NaN	-0.00436351	0.215915	-0.7712	-0.258338	-0.199554	NaN	-0.475936	-1.146	-0.115457	-0.628447	-1.25929	0.20405	NaN	NaN	NaN	NaN	-0.25827	NaN	0.448901	NaN	-1.94137	NaN	-0.31475	NaN	-0.914847	-0.148348	2.92792	NaN	NaN	NaN	NaN	NaN	NaN	NaN	0.679874	NaN	NaN	NaN	NaN	NaN	NaN	NaN	-0.705194	0.544519		0.085372
PF3D7_0630900	ATP-dependent RNA helicase HAS1	NaN	NaN	NaN	NaN	NaN	NaN	NaN	NaN	NaN	NaN	NaN	NaN	NaN	NaN	NaN	NaN	NaN	NaN	NaN	NaN	NaN	-1.23628	NaN	NaN	NaN	NaN	NaN	NaN	NaN	NaN	NaN	NaN	NaN	NaN	NaN	NaN	NaN	NaN	NaN	NaN	NaN	NaN	NaN	NaN	NaN	0.63236		1
PF3D7_0705400	DNA replication licensing factor MCM7	NaN	-0.697507	NaN	NaN	NaN	NaN	NaN	NaN	NaN	NaN	NaN	NaN	NaN	NaN	NaN	NaN	NaN	NaN	NaN	NaN	NaN	NaN	NaN	-1.94362	-0.047085	NaN	NaN	NaN	NaN	NaN	NaN	NaN	NaN	NaN	NaN	NaN	NaN	NaN	NaN	NaN	NaN	NaN	NaN	NaN	NaN	NaN		1
PF3D7_0707700	E3 ubiquitin-protein ligase, putative	-0.0523563	NaN	1.40059	NaN	NaN	NaN	NaN	NaN	NaN	NaN	NaN	NaN	NaN	1.84986	NaN	NaN	NaN	NaN	NaN	NaN	NaN	NaN	NaN	NaN	NaN	NaN	NaN	NaN	NaN	NaN	NaN	NaN	NaN	NaN	NaN	NaN	NaN	NaN	NaN	NaN	NaN	NaN	NaN	NaN	NaN	NaN		0.32148
PF3D7_0708800	heat shock protein 110	NaN	NaN	NaN	NaN	NaN	NaN	NaN	NaN	NaN	NaN	NaN	NaN	NaN	NaN	NaN	NaN	NaN	NaN	NaN	NaN	NaN	NaN	NaN	NaN	NaN	NaN	NaN	NaN	NaN	NaN	NaN	NaN	NaN	NaN	NaN	NaN	NaN	NaN	NaN	NaN	NaN	NaN	NaN	NaN	NaN	NaN		1
PF3D7_0726900	mitochondrial import inner membrane translocase subunit TIM50, putative	NaN	0.705947	NaN	1.64458	NaN	NaN	NaN	-0.312433	NaN	NaN	NaN	NaN	NaN	1.89443	NaN	NaN	NaN	NaN	NaN	NaN	NaN	NaN	NaN	NaN	NaN	NaN	NaN	NaN	NaN	NaN	NaN	NaN	NaN	NaN	NaN	NaN	NaN	NaN	NaN	NaN	NaN	NaN	NaN	NaN	NaN	0.703807		1
PF3D7_0727900	conserved Plasmodium protein, unknown function	-0.720826	NaN	NaN	NaN	NaN	NaN	NaN	NaN	NaN	NaN	NaN	NaN	NaN	NaN	NaN	NaN	NaN	NaN	NaN	NaN	NaN	NaN	NaN	NaN	NaN	NaN	NaN	NaN	NaN	NaN	NaN	NaN	NaN	NaN	NaN	NaN	NaN	NaN	NaN	NaN	NaN	NaN	NaN	NaN	NaN	NaN		0.0428283
PF3D7_0728000	eukaryotic translation initiation factor 2 subunit alpha, putative	0.601316	NaN	NaN	NaN	NaN	NaN	-0.0262638	-1.06357	NaN	NaN	NaN	NaN	0.347439	1.45577	NaN	NaN	NaN	NaN	NaN	-0.37951	-1.71005	NaN	NaN	NaN	-0.0892213	-0.0210533	NaN	NaN	NaN	NaN	NaN	NaN	NaN	NaN	NaN	NaN	NaN	NaN	NaN	NaN	NaN	NaN	NaN	NaN	NaN	-0.214		0.993493
PF3D7_0805700	serine/threonine protein kinase, FIKK family	0.343806	1.67061	NaN	NaN	NaN	1.5745	-0.17599	NaN	NaN	NaN	NaN	NaN	NaN	NaN	NaN	-0.412944	NaN	NaN	NaN	NaN	NaN	-0.738379	NaN	NaN	-0.465241	NaN	NaN	NaN	NaN	NaN	NaN	NaN	NaN	NaN	NaN	NaN	NaN	NaN	NaN	NaN	NaN	NaN	0.766129	NaN	NaN	NaN		0.704943
PF3D7_0808400	coatomer subunit epsilon, putative	NaN	NaN	NaN	NaN	NaN	NaN	NaN	NaN	NaN	0.766308	NaN	NaN	NaN	-3.9457	NaN	NaN	NaN	NaN	NaN	NaN	NaN	NaN	NaN	NaN	NaN	NaN	NaN	NaN	NaN	NaN	NaN	NaN	NaN	NaN	NaN	NaN	NaN	NaN	NaN	NaN	NaN	NaN	NaN	NaN	NaN	NaN		1
PF3D7_0823900	dicarboxylate/tricarboxylate carrier	NaN	NaN	1.06074	NaN	-0.429906	0.172864	0.492417	0.58316	1.6607	-0.784336	0.498966	NaN	1.54715	0.68973	NaN	NaN	NaN	1.01441	1.69706	2.25905	1.34045	-0.901263	-1.09823	1.39149	0.934026	NaN	1.36042	NaN	NaN	NaN	-2.46259	NaN	NaN	2.54709	NaN	2.74933	NaN	NaN	2.25169	3.24564	NaN	NaN	NaN	NaN	1.3034	NaN		1
PF3D7_0825500	protein KRI1, putative	NaN	NaN	NaN	NaN	NaN	NaN	-0.115941	0.875539	NaN	NaN	2.72957	NaN	NaN	NaN	NaN	NaN	NaN	NaN	NaN	NaN	NaN	NaN	NaN	NaN	NaN	NaN	NaN	NaN	NaN	NaN	NaN	NaN	NaN	NaN	NaN	NaN	NaN	NaN	NaN	NaN	NaN	NaN	NaN	NaN	NaN	NaN		1
PF3D7_0827900	protein disulfide isomerase	NaN	0.622243	NaN	1.61626	NaN	NaN	NaN	-0.145873	NaN	1.74347	NaN	NaN	-0.394828	0.130413	-0.284897	0.0699061	NaN	NaN	NaN	NaN	-0.73711	-1.09997	-0.577358	NaN	0.60065	NaN	NaN	NaN	NaN	NaN	NaN	NaN	NaN	NaN	NaN	NaN	NaN	NaN	NaN	NaN	NaN	NaN	NaN	NaN	NaN	NaN		1
PF3D7_0905000	conserved Plasmodium protein, unknown function	NaN	NaN	-1.26437	NaN	NaN	NaN	NaN	NaN	NaN	NaN	-0.129292	NaN	NaN	NaN	1.40844	NaN	NaN	NaN	NaN	NaN	NaN	NaN	NaN	NaN	NaN	NaN	NaN	NaN	NaN	NaN	NaN	NaN	NaN	NaN	NaN	NaN	NaN	NaN	NaN	NaN	NaN	NaN	NaN	NaN	NaN	-0.460271		1
PF3D7_0907000	conserved Plasmodium protein, unknown function	NaN	NaN	NaN	NaN	NaN	-0.0861043	NaN	1.97579	NaN	NaN	NaN	NaN	NaN	NaN	NaN	NaN	NaN	NaN	NaN	NaN	-0.13814	1.51079	0.803888	NaN	NaN	NaN	NaN	NaN	NaN	NaN	NaN	NaN	NaN	NaN	NaN	NaN	NaN	NaN	NaN	NaN	NaN	NaN	NaN	NaN	NaN	NaN		1
PF3D7_0909400	exoribonuclease, putative	NaN	NaN	NaN	NaN	NaN	NaN	-1.06854	-0.197614	0.748461	NaN	NaN	NaN	NaN	NaN	NaN	NaN	NaN	NaN	0.175557	NaN	-1.27851	-1.86231	NaN	NaN	0.859015	0.898431	NaN	NaN	NaN	NaN	NaN	NaN	NaN	NaN	NaN	NaN	NaN	NaN	NaN	NaN	NaN	NaN	NaN	NaN	NaN	NaN		1
PF3D7_0909800	small nuclear ribonucleoprotein Sm D3, putative	NaN	NaN	NaN	NaN	NaN	NaN	NaN	NaN	NaN	NaN	NaN	NaN	-1.04445	NaN	NaN	NaN	NaN	NaN	NaN	NaN	-0.0512197	NaN	NaN	NaN	NaN	NaN	NaN	NaN	NaN	NaN	NaN	NaN	NaN	NaN	NaN	NaN	NaN	NaN	NaN	NaN	NaN	NaN	NaN	NaN	NaN	0.142067		1
PF3D7_0910200	conserved Plasmodium protein, unknown function	NaN	NaN	NaN	NaN	NaN	NaN	NaN	NaN	NaN	NaN	NaN	NaN	NaN	NaN	NaN	NaN	NaN	NaN	NaN	NaN	NaN	NaN	NaN	NaN	NaN	NaN	NaN	NaN	NaN	NaN	NaN	NaN	NaN	NaN	NaN	NaN	NaN	NaN	NaN	NaN	NaN	NaN	NaN	NaN	NaN	3.59955		1
PF3D7_0911200	conserved Plasmodium protein, unknown function	NaN	NaN	0.865681	NaN	NaN	-0.589284	NaN	NaN	NaN	NaN	0.697863	NaN	-0.365295	NaN	0.216362	-0.126048	NaN	NaN	NaN	NaN	NaN	NaN	NaN	NaN	NaN	NaN	1.30714	1.27219	NaN	NaN	NaN	NaN	NaN	NaN	NaN	NaN	NaN	NaN	NaN	NaN	NaN	0.430159	NaN	NaN	0.196103	NaN		1
PF3D7_0912000	conserved Plasmodium protein, unknown function	NaN	NaN	NaN	1.26157	NaN	NaN	NaN	NaN	NaN	NaN	NaN	0.531511	1.382	0.0107883	NaN	NaN	NaN	-0.00403388	NaN	NaN	NaN	NaN	NaN	NaN	NaN	1.26212	1.38973	NaN	NaN	NaN	NaN	NaN	NaN	NaN	NaN	NaN	NaN	NaN	NaN	NaN	NaN	NaN	NaN	NaN	1.25411	NaN		1
PF3D7_0921900	conserved Plasmodium protein, unknown function	NaN	0.64991	NaN	1.87758	NaN	NaN	NaN	NaN	-0.214776	-1.40708	NaN	0.38513	NaN	-1.02935	NaN	NaN	NaN	NaN	NaN	-0.510658	NaN	NaN	-0.934483	NaN	1.46571	0.746495	NaN	0.832282	NaN	NaN	NaN	NaN	1.38576	NaN	NaN	NaN	NaN	NaN	NaN	NaN	NaN	NaN	NaN	NaN	0.632361	NaN		1
PF3D7_0923400	conserved Plasmodium protein, unknown function	NaN	3.57072	NaN	NaN	NaN	NaN	NaN	NaN	NaN	NaN	NaN	NaN	0.168128	NaN	-0.151554	0.534579	NaN	NaN	NaN	0.350854	NaN	NaN	NaN	NaN	NaN	NaN	NaN	NaN	NaN	NaN	NaN	NaN	NaN	NaN	NaN	NaN	NaN	NaN	NaN	NaN	NaN	NaN	NaN	NaN	1.5693	NaN		1
PF3D7_0925700	histone deacetylase 1	NaN	0.466118	NaN	0.139283	NaN	NaN	NaN	NaN	0.481609	-0.122871	NaN	0.832205	NaN	0.588943	NaN	NaN	NaN	NaN	NaN	NaN	NaN	NaN	NaN	NaN	NaN	NaN	-0.571279	2.30166	NaN	NaN	NaN	NaN	NaN	NaN	NaN	NaN	NaN	NaN	NaN	NaN	NaN	NaN	NaN	NaN	NaN	0.80672		1
PF3D7_0928200	conserved Plasmodium protein, unknown function	NaN	NaN	NaN	0.902281	NaN	NaN	NaN	NaN	0.0938305	-2.98154	1.74097	1.64611	0.643579	0.62707	NaN	NaN	NaN	NaN	0.403922	0.575744	NaN	NaN	NaN	NaN	0.0932897	NaN	NaN	-0.993638	NaN	NaN	NaN	NaN	NaN	NaN	NaN	NaN	NaN	NaN	NaN	NaN	NaN	NaN	0.20389	NaN	NaN	0.552347		1
PF3D7_0935400	gametocyte development protein 1	NaN	NaN	0.434455	NaN	NaN	NaN	NaN	NaN	NaN	NaN	NaN	NaN	NaN	NaN	NaN	NaN	NaN	NaN	NaN	NaN	NaN	NaN	NaN	NaN	NaN	NaN	NaN	NaN	NaN	NaN	NaN	NaN	NaN	NaN	NaN	NaN	NaN	NaN	NaN	NaN	NaN	NaN	NaN	NaN	NaN	NaN		1
PF3D7_1028300	rRNA-processing protein EBP2, putative	1.01142	NaN	1.94272	NaN	NaN	NaN	NaN	NaN	NaN	NaN	NaN	NaN	NaN	NaN	NaN	NaN	NaN	NaN	0.384271	NaN	NaN	0.110262	NaN	NaN	NaN	NaN	NaN	NaN	NaN	NaN	NaN	NaN	NaN	NaN	NaN	NaN	NaN	NaN	NaN	NaN	-0.017052	0.972789	NaN	NaN	NaN	NaN		0.786065
PF3D7_1028400	nucleolar preribosomal assembly protein, putative	NaN	NaN	NaN	NaN	NaN	NaN	0.918997	-0.297133	0.545771	NaN	NaN	NaN	NaN	NaN	0.185359	-0.0460021	NaN	0.471849	-0.0217019	-0.0139266	NaN	NaN	-0.254513	NaN	NaN	NaN	NaN	NaN	NaN	NaN	NaN	NaN	NaN	NaN	NaN	NaN	NaN	NaN	NaN	NaN	NaN	NaN	NaN	NaN	NaN	NaN		1
PF3D7_1104100	syntaxin, Qa-SNARE family	NaN	1.43456	0.123534	1.76847	NaN	-0.553655	NaN	0.221102	1.36053	NaN	0.259544	NaN	0.705314	0.988533	NaN	NaN	NaN	NaN	0.745452	0.338633	NaN	NaN	NaN	0.522302	0.842858	NaN	NaN	NaN	NaN	NaN	NaN	NaN	NaN	NaN	NaN	NaN	NaN	NaN	NaN	NaN	NaN	NaN	NaN	NaN	NaN	NaN		1
PF3D7_1111100	replication factor C subunit 5, putative	NaN	1.23998	1.70013	NaN	NaN	NaN	NaN	0.320306	NaN	NaN	NaN	NaN	-0.309306	NaN	NaN	NaN	NaN	NaN	0.613343	NaN	NaN	-0.15782	NaN	NaN	1.46498	NaN	NaN	NaN	NaN	NaN	NaN	NaN	0.260508	1.79706	NaN	NaN	NaN	NaN	NaN	NaN	NaN	NaN	NaN	NaN	NaN	NaN		1
PF3D7_1121600	exported protein 1	0.718789	NaN	NaN	-0.841007	NaN	-0.504366	NaN	-1.33948	NaN	NaN	NaN	NaN	NaN	NaN	NaN	NaN	NaN	NaN	1.1159	-2.18948	-2.34044	NaN	-1.90547	-3.34554	NaN	NaN	NaN	NaN	NaN	NaN	NaN	NaN	NaN	NaN	NaN	NaN	NaN	NaN	NaN	NaN	NaN	NaN	NaN	NaN	NaN	NaN		0.933401
PF3D7_1123000	conserved Plasmodium protein, unknown function	NaN	NaN	-0.340879	NaN	NaN	NaN	NaN	NaN	NaN	NaN	NaN	NaN	NaN	NaN	NaN	NaN	NaN	NaN	NaN	NaN	NaN	NaN	NaN	NaN	NaN	NaN	NaN	NaN	NaN	NaN	NaN	NaN	NaN	NaN	NaN	NaN	NaN	NaN	NaN	NaN	NaN	NaN	NaN	NaN	NaN	NaN		1
PF3D7_1126500	conserved Plasmodium protein, unknown function	2.53692	-0.218967	NaN	NaN	NaN	NaN	NaN	NaN	NaN	NaN	NaN	NaN	NaN	NaN	NaN	NaN	NaN	NaN	NaN	NaN	NaN	NaN	NaN	NaN	1.85531	NaN	NaN	NaN	NaN	NaN	NaN	NaN	NaN	NaN	NaN	NaN	NaN	NaN	NaN	NaN	NaN	NaN	NaN	NaN	NaN	NaN		0.211036
PF3D7_1126700	autophagy-related protein 23, putative	NaN	NaN	NaN	NaN	NaN	NaN	NaN	NaN	NaN	NaN	NaN	NaN	NaN	NaN	NaN	NaN	NaN	NaN	NaN	NaN	0.212756	-0.15004	NaN	NaN	NaN	NaN	0.0426443	NaN	NaN	NaN	NaN	NaN	NaN	NaN	NaN	NaN	NaN	NaN	NaN	NaN	NaN	NaN	NaN	NaN	NaN	NaN		1
PF3D7_1127800	conserved Plasmodium protein, unknown function	-3.77355	NaN	-5.05098	NaN	NaN	NaN	NaN	NaN	NaN	NaN	NaN	NaN	NaN	NaN	NaN	NaN	NaN	NaN	NaN	NaN	NaN	NaN	NaN	NaN	NaN	NaN	NaN	NaN	NaN	NaN	NaN	NaN	NaN	NaN	NaN	NaN	NaN	NaN	NaN	NaN	NaN	NaN	NaN	NaN	NaN	NaN		1.50729e-11
PF3D7_1129000	spermidine synthase	0.536351	NaN	NaN	NaN	NaN	0.614337	NaN	NaN	NaN	NaN	NaN	NaN	NaN	NaN	NaN	NaN	NaN	NaN	0.423955	NaN	1.65654	NaN	NaN	-0.23842	NaN	NaN	1.84876	NaN	NaN	NaN	NaN	NaN	NaN	NaN	NaN	NaN	NaN	NaN	NaN	NaN	NaN	NaN	NaN	0.58814	NaN	NaN		0.935573
PF3D7_1133800	RNA (uracil-5-)methyltransferase, putative	NaN	NaN	NaN	NaN	NaN	NaN	NaN	NaN	NaN	NaN	NaN	NaN	NaN	0.597933	NaN	NaN	NaN	NaN	NaN	NaN	NaN	NaN	NaN	NaN	NaN	NaN	NaN	NaN	NaN	NaN	NaN	NaN	NaN	NaN	NaN	NaN	NaN	NaN	1.89309	NaN	NaN	NaN	NaN	NaN	NaN	NaN		1
PF3D7_1134200	conserved Plasmodium protein, unknown function	NaN	NaN	1.40556	NaN	NaN	NaN	NaN	NaN	NaN	NaN	NaN	NaN	NaN	NaN	NaN	NaN	NaN	NaN	NaN	NaN	NaN	NaN	NaN	NaN	NaN	NaN	NaN	NaN	NaN	NaN	NaN	NaN	NaN	NaN	NaN	NaN	NaN	NaN	NaN	NaN	NaN	NaN	NaN	NaN	NaN	NaN		1
PF3D7_1142400	coproporphyrinogen-III oxidase	2.28297	NaN	1.76587	NaN	NaN	NaN	NaN	NaN	NaN	NaN	0.356256	NaN	NaN	NaN	NaN	NaN	NaN	NaN	NaN	NaN	NaN	NaN	NaN	NaN	NaN	NaN	NaN	NaN	NaN	NaN	NaN	NaN	NaN	NaN	NaN	NaN	NaN	NaN	NaN	NaN	NaN	NaN	NaN	NaN	NaN	NaN		0.276728
PF3D7_1143300	DNA-directed RNA polymerases I and III subunit RPAC1, putative	NaN	NaN	NaN	NaN	NaN	NaN	NaN	NaN	NaN	NaN	NaN	NaN	NaN	NaN	NaN	NaN	NaN	NaN	NaN	NaN	NaN	NaN	NaN	NaN	NaN	NaN	NaN	NaN	NaN	NaN	NaN	NaN	NaN	NaN	NaN	NaN	NaN	NaN	NaN	NaN	NaN	NaN	NaN	NaN	NaN	-0.713784		1
PF3D7_1146600	oocyst rupture protein 1, putative	NaN	NaN	NaN	NaN	NaN	NaN	NaN	NaN	NaN	NaN	NaN	0.150817	NaN	NaN	NaN	NaN	NaN	NaN	NaN	NaN	NaN	NaN	NaN	NaN	NaN	NaN	-1.47421	1.11113	NaN	NaN	NaN	NaN	NaN	NaN	NaN	NaN	NaN	NaN	NaN	NaN	NaN	NaN	NaN	NaN	NaN	NaN		1
PF3D7_1203000	origin recognition complex subunit 1	NaN	NaN	NaN	NaN	NaN	-0.489337	NaN	NaN	0.584963	NaN	NaN	0.787667	0.503654	-0.532965	NaN	-0.580628	NaN	NaN	0.326422	-0.189287	NaN	NaN	NaN	NaN	1.1696	NaN	1.49963	NaN	NaN	NaN	NaN	NaN	NaN	NaN	NaN	NaN	NaN	NaN	NaN	NaN	NaN	NaN	-1.94381	NaN	NaN	NaN		1
PF3D7_1209000	conserved Plasmodium protein, unknown function	NaN	NaN	-0.950509	NaN	NaN	NaN	-0.352511	-0.0104934	NaN	-0.0521377	0.0713507	-0.138028	NaN	-0.0297002	-1.12787	-0.294077	NaN	NaN	NaN	NaN	2.35454	-4.08806	-0.412347	NaN	NaN	NaN	NaN	NaN	NaN	NaN	NaN	NaN	NaN	NaN	NaN	NaN	NaN	NaN	NaN	NaN	NaN	NaN	-0.407976	NaN	NaN	NaN		1
PF3D7_1212100	peripheral plastid protein 1, putative	NaN	NaN	NaN	NaN	NaN	NaN	NaN	NaN	NaN	NaN	NaN	NaN	NaN	NaN	NaN	NaN	NaN	NaN	NaN	NaN	NaN	NaN	NaN	NaN	NaN	NaN	0.578794	NaN	NaN	NaN	NaN	NaN	NaN	NaN	NaN	NaN	NaN	NaN	NaN	NaN	NaN	NaN	NaN	NaN	NaN	NaN		1
PF3D7_1218500	conserved Plasmodium protein, unknown function	NaN	NaN	NaN	NaN	NaN	NaN	NaN	NaN	NaN	NaN	NaN	NaN	NaN	-0.305095	NaN	NaN	NaN	NaN	NaN	NaN	NaN	NaN	NaN	NaN	-0.610565	NaN	NaN	NaN	NaN	NaN	NaN	NaN	NaN	NaN	NaN	NaN	NaN	NaN	NaN	NaN	NaN	NaN	NaN	NaN	NaN	NaN		1
PF3D7_1222700	glideosome-associated protein 45	NaN	NaN	1.27989	NaN	NaN	NaN	NaN	NaN	NaN	NaN	1.26879	NaN	NaN	NaN	NaN	NaN	NaN	NaN	NaN	NaN	NaN	NaN	NaN	NaN	NaN	NaN	0.0709388	NaN	NaN	NaN	NaN	NaN	NaN	NaN	NaN	NaN	NaN	NaN	NaN	NaN	NaN	NaN	NaN	NaN	NaN	NaN		1
PF3D7_1226700	U3 small nucleolar RNA-interacting protein 2, putative	NaN	3.34924	-0.64627	NaN	NaN	NaN	NaN	NaN	NaN	-0.342213	NaN	0.181378	-0.142736	0.308734	NaN	NaN	NaN	NaN	-0.0151409	0.403084	0.271545	-0.838669	NaN	-0.0621218	NaN	NaN	NaN	0.25068	NaN	NaN	NaN	NaN	NaN	NaN	NaN	NaN	NaN	NaN	NaN	NaN	NaN	NaN	NaN	NaN	NaN	0.32054		1
PF3D7_1238500	conserved Plasmodium protein, unknown function	1.74519	2.70896	NaN	NaN	NaN	NaN	NaN	NaN	NaN	NaN	NaN	NaN	NaN	NaN	NaN	NaN	NaN	NaN	NaN	NaN	NaN	NaN	0.279531	NaN	NaN	NaN	NaN	NaN	NaN	NaN	NaN	NaN	NaN	NaN	NaN	NaN	NaN	NaN	NaN	NaN	NaN	NaN	NaN	NaN	NaN	NaN		0.457803
PF3D7_1247400	peptidyl-prolyl cis-trans isomerase FKBP35	1.47747	1.9448	1.97504	1.2282	NaN	NaN	NaN	NaN	NaN	NaN	NaN	NaN	NaN	NaN	NaN	NaN	NaN	NaN	NaN	NaN	NaN	NaN	NaN	NaN	NaN	NaN	NaN	NaN	NaN	NaN	NaN	NaN	NaN	NaN	NaN	NaN	NaN	NaN	NaN	NaN	NaN	NaN	NaN	NaN	NaN	NaN		0.568268
PF3D7_1303500	sodium/hydrogen exchanger, Na+, H+ antiporter	NaN	NaN	1.93787	NaN	-0.10262	0.21501	NaN	NaN	NaN	NaN	NaN	NaN	NaN	NaN	0.978562	0.0692097	NaN	0.122067	NaN	NaN	NaN	NaN	NaN	NaN	NaN	NaN	NaN	NaN	NaN	NaN	NaN	NaN	NaN	2.95322	NaN	NaN	NaN	NaN	NaN	NaN	NaN	NaN	NaN	NaN	NaN	NaN		1
PF3D7_1304500	small heat shock protein, putative	NaN	-0.260387	NaN	NaN	NaN	NaN	NaN	NaN	NaN	NaN	NaN	NaN	NaN	NaN	NaN	NaN	NaN	NaN	NaN	NaN	NaN	NaN	NaN	-0.931456	NaN	NaN	NaN	NaN	NaN	NaN	NaN	NaN	NaN	NaN	NaN	NaN	NaN	NaN	NaN	NaN	NaN	NaN	NaN	NaN	NaN	NaN		1
PF3D7_1306200	conserved Plasmodium protein, unknown function	0.666848	NaN	-0.191953	NaN	-0.205863	0.00727503	NaN	NaN	NaN	NaN	NaN	NaN	NaN	1.21407	NaN	NaN	NaN	NaN	NaN	NaN	-0.525185	-0.243303	NaN	NaN	NaN	NaN	NaN	NaN	NaN	NaN	NaN	NaN	NaN	NaN	NaN	NaN	NaN	NaN	NaN	NaN	NaN	NaN	NaN	NaN	NaN	NaN		0.959945
PF3D7_1317100	DNA replication licensing factor MCM4	1.19491	NaN	-0.460529	NaN	-0.0217019	NaN	NaN	NaN	0.00791302	0.849232	NaN	NaN	NaN	-0.335026	NaN	0.153126	NaN	NaN	0.326767	NaN	NaN	2.77645	0.902575	0.447957	NaN	NaN	NaN	0.76048	NaN	NaN	NaN	NaN	NaN	NaN	NaN	NaN	NaN	NaN	NaN	NaN	NaN	NaN	NaN	NaN	NaN	NaN		0.69712
PF3D7_1323200	V-type proton ATPase subunit G, putative	NaN	0.71921	NaN	NaN	NaN	NaN	NaN	NaN	NaN	NaN	NaN	NaN	NaN	NaN	NaN	NaN	NaN	NaN	NaN	NaN	NaN	NaN	NaN	NaN	NaN	NaN	NaN	NaN	NaN	NaN	NaN	NaN	NaN	NaN	NaN	NaN	NaN	NaN	NaN	NaN	NaN	NaN	NaN	NaN	NaN	NaN		1
PF3D7_1326700	conserved Apicomplexan protein, unknown function	NaN	1.20197	NaN	NaN	NaN	NaN	NaN	NaN	NaN	NaN	NaN	2.39874	2.64678	NaN	NaN	NaN	NaN	NaN	NaN	NaN	NaN	NaN	NaN	NaN	NaN	NaN	NaN	NaN	NaN	NaN	NaN	NaN	NaN	NaN	NaN	NaN	NaN	NaN	NaN	NaN	NaN	NaN	NaN	NaN	NaN	0.821534		1
PF3D7_1329300	chromatin assembly factor 1 subunit, putative	NaN	NaN	0.772308	NaN	NaN	NaN	NaN	NaN	0.802069	NaN	NaN	NaN	NaN	NaN	NaN	NaN	NaN	NaN	NaN	-0.760093	NaN	NaN	-0.344319	NaN	NaN	0.976163	NaN	NaN	NaN	NaN	NaN	NaN	NaN	NaN	NaN	NaN	NaN	NaN	NaN	NaN	NaN	NaN	NaN	NaN	NaN	2.05218		1
PF3D7_1333600	U3 small nucleolar RNA-associated protein 4, putative	NaN	0.54372	NaN	NaN	NaN	NaN	NaN	NaN	NaN	1.71525	NaN	NaN	NaN	NaN	NaN	NaN	NaN	NaN	NaN	-0.631337	NaN	NaN	NaN	NaN	NaN	NaN	NaN	NaN	NaN	NaN	NaN	NaN	NaN	NaN	NaN	NaN	NaN	NaN	NaN	NaN	NaN	NaN	NaN	NaN	NaN	NaN		1
PF3D7_1334500	MSP7-like protein	NaN	NaN	NaN	NaN	NaN	NaN	NaN	NaN	NaN	NaN	NaN	NaN	NaN	NaN	NaN	NaN	NaN	NaN	NaN	NaN	NaN	NaN	NaN	NaN	NaN	NaN	NaN	NaN	NaN	NaN	NaN	NaN	NaN	NaN	NaN	NaN	NaN	NaN	NaN	NaN	NaN	NaN	NaN	NaN	NaN	3.10582		1
PF3D7_1335100	merozoite surface protein 7	NaN	NaN	NaN	NaN	NaN	NaN	NaN	NaN	NaN	NaN	NaN	NaN	NaN	NaN	NaN	NaN	NaN	NaN	-1.97313	-0.141433	NaN	NaN	NaN	NaN	NaN	NaN	NaN	NaN	NaN	NaN	NaN	NaN	NaN	NaN	NaN	NaN	NaN	NaN	NaN	NaN	NaN	NaN	NaN	NaN	NaN	NaN		1
PF3D7_1338500	conserved Plasmodium protein, unknown function	NaN	NaN	NaN	NaN	NaN	NaN	NaN	NaN	NaN	NaN	NaN	NaN	NaN	-1.90697	NaN	NaN	NaN	NaN	NaN	NaN	NaN	NaN	NaN	NaN	NaN	NaN	NaN	NaN	NaN	NaN	NaN	NaN	NaN	NaN	NaN	NaN	NaN	NaN	NaN	NaN	NaN	NaN	NaN	NaN	-0.414538	NaN		1
PF3D7_1343900	U4/U6 small nuclear ribonucleoprotein PRP4, putative	1.28977	NaN	NaN	NaN	NaN	NaN	NaN	NaN	NaN	NaN	0.367595	NaN	0.469157	NaN	NaN	NaN	NaN	NaN	NaN	NaN	NaN	NaN	NaN	NaN	0.972619	NaN	0.0289935	NaN	NaN	NaN	NaN	NaN	NaN	NaN	NaN	NaN	NaN	NaN	NaN	NaN	NaN	NaN	NaN	NaN	NaN	NaN		0.652629
PF3D7_1352700	P-loop containing nucleoside triphosphate hydrolase, putative	NaN	-0.0492126	NaN	NaN	NaN	NaN	NaN	0.424823	NaN	NaN	NaN	NaN	NaN	NaN	NaN	NaN	NaN	NaN	NaN	NaN	NaN	NaN	NaN	NaN	NaN	NaN	NaN	NaN	NaN	NaN	NaN	NaN	NaN	NaN	NaN	NaN	NaN	NaN	NaN	NaN	NaN	NaN	NaN	NaN	NaN	NaN		1
PF3D7_1355300	histone-lysine N-methyltransferase, putative	NaN	NaN	NaN	NaN	-0.508342	NaN	NaN	-0.788769	1.15257	1.01718	2.45783	NaN	0.475604	0.585561	NaN	NaN	NaN	NaN	NaN	NaN	-0.913379	NaN	NaN	NaN	NaN	NaN	2.02191	1.10067	NaN	NaN	NaN	NaN	NaN	NaN	NaN	NaN	NaN	NaN	NaN	NaN	NaN	NaN	NaN	NaN	NaN	NaN		1
PF3D7_1356800	serine/threonine protein kinase, putative	2.17293	2.01037	1.05589	1.89937	1.70319	1.10206	1.1036	1.48273	-0.166891	NaN	-0.74979	-0.109026	-0.511238	-0.123401	0.516318	0.294102	-0.0752008	-0.0847447	NaN	NaN	NaN	-0.844064	NaN	NaN	0.179766	1.11098	NaN	1.0429	NaN	-0.109427	2.30083	1.91664	NaN	NaN	0.750692	0.858881	0.941257	1.20823	NaN	NaN	0.890641	0.94436	1.78622	1.03068	0.890641	0.909743		0.309125
PF3D7_1360700	E3 SUMO-protein ligase PIAS, putative	NaN	1.51103	NaN	NaN	NaN	NaN	NaN	NaN	0.0966667	NaN	NaN	NaN	NaN	NaN	NaN	NaN	NaN	NaN	NaN	NaN	NaN	NaN	NaN	NaN	NaN	NaN	NaN	NaN	NaN	NaN	NaN	NaN	NaN	NaN	NaN	NaN	NaN	NaN	NaN	NaN	NaN	NaN	NaN	NaN	NaN	NaN		1
PF3D7_1367100	U1 small nuclear ribonucleoprotein, putative	NaN	NaN	1.51914	1.73928	NaN	NaN	NaN	NaN	NaN	NaN	NaN	NaN	NaN	0.661752	NaN	NaN	NaN	NaN	-0.10276	NaN	NaN	NaN	NaN	-0.267476	NaN	NaN	NaN	NaN	NaN	NaN	NaN	NaN	NaN	NaN	NaN	NaN	NaN	NaN	NaN	NaN	NaN	NaN	NaN	NaN	NaN	1.22844		1
PF3D7_1367600	ribosome biogenesis protein MRT4, putative	-0.533723	-0.285698	1.73201	-0.92235	NaN	NaN	NaN	NaN	NaN	0.764886	1.54008	NaN	NaN	NaN	NaN	NaN	NaN	NaN	NaN	NaN	NaN	NaN	NaN	NaN	-0.04883	NaN	NaN	NaN	NaN	NaN	NaN	NaN	NaN	NaN	NaN	NaN	NaN	NaN	NaN	NaN	NaN	NaN	NaN	NaN	NaN	-0.260387		0.0825678
PF3D7_1401200	Plasmodium exported protein, unknown function	0.0557509	0.615464	NaN	1.48269	NaN	NaN	-0.651042	NaN	NaN	0.0561762	NaN	1.01718	-0.397011	NaN	NaN	NaN	NaN	NaN	-0.523048	NaN	-0.408397	NaN	NaN	-0.101919	0.468635	NaN	NaN	NaN	NaN	NaN	NaN	NaN	NaN	NaN	NaN	NaN	NaN	NaN	NaN	NaN	2.03012	NaN	NaN	-0.849279	-0.132578	-0.33182		0.409822
PF3D7_1408700	conserved Plasmodium protein, unknown function	-4.60086	NaN	-4.97537	NaN	-5.39854	NaN	-6.31135	4.01333	-4.54726	NaN	-4.83407	NaN	-3.44558	NaN	NaN	5.6829	NaN	NaN	-4.43768	2.15187	-5.78373	2.73677	-4.5356	7.07466	-4.64184	6.51992	NaN	NaN	NaN	NaN	NaN	NaN	NaN	NaN	NaN	NaN	NaN	6.65055	NaN	NaN	NaN	NaN	NaN	NaN	NaN	-2.39674		1.00012e-15
PF3D7_1414800	small nuclear ribonucleoprotein-associated protein B, putative	-1.12312	0.79809	-0.170361	0.722706	0.341417	-0.298541	0.204391	0.524541	-1.36242	-0.504976	-0.252312	-0.196985	-0.152612	-0.159242	NaN	NaN	-0.156402	NaN	-0.468312	-0.0234682	0.472488	-0.184852	0.542208	0.290374	0.324696	0.0670922	0.00733906	0.424785	NaN	0.239447	1.17409	NaN	NaN	1.45415	0.632641	1.08229	0.946506	0.154923	NaN	0.667538	-0.0705271	-0.222928	1.23419	NaN	0.359409	0.38981		0.00810582
PF3D7_1417500	H/ACA ribonucleoprotein complex subunit 4, putative	0.495798	NaN	0.661202	NaN	NaN	NaN	NaN	1.35568	0.795102	1.01089	0.577828	NaN	NaN	0.953048	NaN	NaN	NaN	NaN	0.137766	NaN	NaN	NaN	NaN	0.410697	0.890875	NaN	NaN	NaN	NaN	NaN	NaN	NaN	NaN	NaN	NaN	NaN	NaN	NaN	NaN	NaN	NaN	NaN	NaN	NaN	-4.76878	NaN		0.885846
PF3D7_1420700	surface protein P113	NaN	NaN	NaN	NaN	NaN	NaN	NaN	NaN	NaN	NaN	NaN	NaN	NaN	NaN	NaN	NaN	NaN	NaN	-1.70228	NaN	NaN	NaN	NaN	NaN	NaN	NaN	NaN	NaN	NaN	NaN	NaN	NaN	NaN	NaN	NaN	NaN	NaN	NaN	NaN	NaN	NaN	NaN	NaN	NaN	-1.26288	NaN		1
PF3D7_1425900	conserved Plasmodium protein, unknown function	2.08892	NaN	2.68417	2.82164	NaN	NaN	1.31557	NaN	NaN	NaN	3.22415	6.07106	NaN	4.86182	NaN	4.54258	NaN	NaN	NaN	NaN	-1.01263	NaN	NaN	NaN	3.08957	NaN	NaN	4.24141	0.837863	NaN	NaN	NaN	NaN	NaN	1.09714	NaN	NaN	NaN	NaN	NaN	NaN	2.06594	NaN	NaN	3.39177	6.47124		0.335484
PF3D7_1429800	coatomer subunit beta, putative	NaN	2.13638	NaN	NaN	NaN	NaN	NaN	NaN	NaN	NaN	NaN	NaN	-0.511588	-0.0251707	NaN	NaN	NaN	NaN	1.45144	NaN	NaN	NaN	0.124063	NaN	NaN	NaN	NaN	1.50746	NaN	NaN	NaN	NaN	NaN	NaN	NaN	NaN	NaN	NaN	NaN	1.56239	NaN	0.964517	NaN	NaN	NaN	NaN		1
PF3D7_1434700	mitochondrial import inner membrane translocase subunit TIM17, putative	NaN	NaN	NaN	NaN	NaN	NaN	NaN	NaN	0.949722	NaN	NaN	NaN	NaN	NaN	0.422125	NaN	NaN	NaN	1.26855	NaN	NaN	NaN	NaN	NaN	NaN	NaN	NaN	NaN	NaN	NaN	NaN	NaN	2.67473	NaN	NaN	NaN	NaN	NaN	NaN	NaN	NaN	NaN	NaN	NaN	NaN	NaN		1
PF3D7_1436300	translocon component PTEX150	NaN	NaN	0.636636	1.70158	NaN	NaN	NaN	-0.441483	NaN	NaN	0.606063	NaN	NaN	0.605881	-0.49003	-0.095587	NaN	NaN	NaN	-0.890797	NaN	NaN	NaN	NaN	NaN	NaN	0.776694	0.360583	NaN	NaN	NaN	NaN	NaN	NaN	NaN	NaN	NaN	NaN	NaN	NaN	NaN	NaN	NaN	NaN	NaN	NaN		1
PF3D7_1446600	centrin-2	NaN	NaN	NaN	NaN	NaN	0.969819	NaN	NaN	NaN	NaN	NaN	NaN	NaN	NaN	NaN	NaN	NaN	NaN	NaN	NaN	NaN	NaN	NaN	NaN	NaN	0.857887	NaN	NaN	NaN	NaN	NaN	NaN	NaN	NaN	NaN	NaN	NaN	NaN	NaN	NaN	NaN	NaN	NaN	NaN	-4.6859	NaN		1
PF3D7_1450400	zinc finger protein, putative	NaN	NaN	NaN	NaN	NaN	NaN	NaN	NaN	NaN	NaN	NaN	NaN	NaN	0.25472	NaN	0.308823	NaN	NaN	NaN	NaN	NaN	NaN	NaN	NaN	NaN	NaN	NaN	NaN	NaN	NaN	NaN	NaN	NaN	NaN	NaN	NaN	NaN	NaN	NaN	NaN	NaN	NaN	NaN	NaN	NaN	NaN		1
PF3D7_1459400	conserved Plasmodium protein, unknown function	NaN	NaN	NaN	NaN	NaN	1.4624	NaN	NaN	NaN	NaN	NaN	NaN	NaN	NaN	NaN	NaN	NaN	NaN	NaN	NaN	NaN	NaN	NaN	NaN	NaN	NaN	NaN	NaN	NaN	NaN	NaN	NaN	NaN	NaN	NaN	NaN	NaN	NaN	NaN	NaN	NaN	NaN	NaN	NaN	NaN	NaN		1
PF3D7_1460300	60S ribosomal protein L29, putative	1.08195	0.707289	0.128029	-0.00590291	0.0701145	-0.146786	0.524264	0.110199	0.808426	0.109328	0.385044	-0.291368	0.0893625	-0.202386	0.755657	-0.457122	0.0760118	-0.09815	0.124063	-0.0842003	0.0197731	-0.79859	0.00834347	-0.193456	0.423202	0.525227	0.787432	0.543152	NaN	NaN	NaN	NaN	NaN	NaN	NaN	NaN	2.37122	0.451978	NaN	NaN	NaN	NaN	-0.00170338	0.222515	0.677982	0.641469		0.751471
PF3D7_1466700	60S ribosome subunit biogenesis protein NIP7, putative	NaN	NaN	1.08236	NaN	NaN	NaN	NaN	NaN	NaN	NaN	0.555816	NaN	NaN	NaN	NaN	NaN	NaN	NaN	NaN	NaN	NaN	NaN	NaN	NaN	NaN	NaN	NaN	NaN	NaN	NaN	NaN	NaN	NaN	NaN	NaN	NaN	NaN	NaN	NaN	NaN	NaN	NaN	NaN	NaN	NaN	NaN		1
PF3D7_1466800	conserved Plasmodium protein, unknown function	NaN	NaN	NaN	NaN	-0.0293672	NaN	0.239154	0.710307	NaN	NaN	NaN	NaN	NaN	NaN	NaN	NaN	NaN	NaN	NaN	NaN	0.0313951	-0.275842	0.364909	NaN	NaN	NaN	NaN	NaN	NaN	NaN	NaN	NaN	NaN	NaN	NaN	NaN	NaN	NaN	NaN	NaN	NaN	NaN	NaN	NaN	NaN	NaN		1
PF3D7_1468800	splicing factor U2AF large subunit, putative	NaN	1.31219	NaN	NaN	NaN	NaN	NaN	-0.192194	NaN	NaN	NaN	NaN	NaN	-0.175045	NaN	NaN	NaN	NaN	NaN	NaN	NaN	NaN	NaN	NaN	NaN	NaN	NaN	NaN	NaN	NaN	NaN	NaN	NaN	NaN	NaN	NaN	NaN	NaN	NaN	NaN	NaN	NaN	NaN	NaN	NaN	NaN		1
[truncated: 156 more columns]

## Sheet: Table_S4C_Complete_list
Protein IDs	protein product	log2 Ratio GFP/BAB normalized BDP1gfp1	log2 Ratio GFP/BAB normalized BDP1gfp2	log2 Ratio GFP/BAB normalized BDP1gfp3	log2 Ratio GFP/BAB normalized BDP1gfp4	log2 Ratio HA/IgG normalized BDP2ha1	log2 Ratio HA/IgG normalized BDP2ha2	log2 Ratio HA/IgG normalized BDP2ha3	log2 Ratio HA/IgG normalized BDP2ha4	log2 Ratio GFP/BAB normalized BDP4gfp1	log2 Ratio GFP/BAB normalized BDP4gfp2	log2 Ratio GFP/BAB normalized BDP4gfp3	log2 Ratio GFP/BAB normalized BDP4gfp4	log2 Ratio GFP/BAB normalized TAF1gfp1	log2 Ratio GFP/BAB normalized TAF1gfp2	log2 Ratio GFP/BAB normalized TAF1gfp3	log2 Ratio GFP/BAB normalized TAF1gfp4	log2 Ratio GFP/BAB normalized GFPcontrol1	log2 Ratio GFP/BAB normalized GFPcontrol2	log2 Ratio GFP/BAB normalized GFPcontrol3	log2 Ratio GFP/BAB normalized GFPcontrol4	log2 Ratio HA/IgG normalized HAcontrol1	log2 Ratio HA/IgG normalized HAcontrol2	log2 Ratio HA/IgG normalized HAcontrol3	log2 Ratio HA/IgG normalized HAcontrol4	log2 Ratio GFP/BAB normalized PF3D70306100gfp1	log2 Ratio GFP/BAB normalized PF3D70306100gfp2	log2 Ratio GFP/BAB normalized PF3D70306100gfp3	log2 Ratio GFP/BAB normalized PF3D70306100gfp4	log2 Ratio GFP/BAB normalized PF3D71124300gfp1	log2 Ratio GFP/BAB normalized PF3D71124300gfp2	log2 Ratio GFP/BAB normalized PF3D71124300gfp3	log2 Ratio GFP/BAB normalized PF3D71124300gfp4	log2 Ratio GFP/BAB normalized PF3D71124300gfp5	log2 Ratio GFP/BAB normalized PF3D71124300gfp6	log2 Ratio GFP/BAB normalized PF3D71128000gfp1	log2 Ratio GFP/BAB normalized PF3D71128000gfp2	log2 Ratio GFP/BAB normalized PF3D71128000gfp3	log2 Ratio GFP/BAB normalized PF3D71128000gfp4	log2 Ratio GFP/BAB normalized PF3D71225200gfp1	log2 Ratio GFP/BAB normalized PF3D71225200gfp2	log2 Ratio GFP/BAB normalized PF3D71225200gfp3	log2 Ratio GFP/BAB normalized PF3D71225200gfp4	log2 Ratio GFP/BAB normalized PF3D71451200gfp1	log2 Ratio GFP/BAB normalized PF3D71451200gfp2	log2 Ratio GFP/BAB normalized PF3D71451200gfp3	log2 Ratio GFP/BAB normalized PF3D71451200gfp4		BDP1gfp1 Significance B (two-sided)
linker-AID-linker-GFP-T2A	AID-GFP-linker	5.56203	4.42824	8.27882	4.1091	NaN	NaN	NaN	NaN	8.5772	2.51565	8.78228	6.25242	7.64696	1.8221	6.71026	3.8664	NaN	NaN	NaN	0.303223	-0.215061	-0.341075	NaN	-0.398022	9.7019	5.59422	8.01475	6.88646	3.23637	4.05493	8.01318	4.80575	10.7391	4.53192	10.1573	4.68806	5.43543	4.49333	9.88278	3.90442	5.224	3.60139	3.52381	-1.00906	3.15585	3.09456		0.00140952
PF3D7_0102500	erythrocyte binding antigen-181	NaN	NaN	NaN	NaN	-0.286269	NaN	-0.36762	NaN	NaN	NaN	NaN	NaN	NaN	-0.213503	NaN	NaN	NaN	NaN	NaN	0.172165	NaN	NaN	NaN	NaN	NaN	NaN	NaN	0.278654	NaN	NaN	NaN	NaN	NaN	NaN	NaN	NaN	NaN	NaN	NaN	NaN	NaN	NaN	NaN	NaN	NaN	NaN		1
PF3D7_0105800	conserved Plasmodium protein, unknown function	1.68509	0.56354	NaN	3.52322	NaN	NaN	NaN	NaN	NaN	1.10681	0.169412	NaN	NaN	0.739228	NaN	NaN	NaN	NaN	NaN	NaN	NaN	-0.366252	NaN	1.49366	-0.268904	1.42569	1.34426	1.23844	NaN	NaN	NaN	NaN	NaN	NaN	NaN	NaN	NaN	NaN	2.14802	NaN	NaN	NaN	2.12539	NaN	1.92562	NaN		0.481505
PF3D7_0107400	conserved Apicomplexan protein, unknown function	NaN	NaN	-6.33177	NaN	NaN	NaN	NaN	NaN	NaN	NaN	NaN	NaN	NaN	NaN	NaN	NaN	NaN	NaN	NaN	0.156289	NaN	NaN	NaN	NaN	-2.46013	1.20191	NaN	NaN	NaN	NaN	NaN	NaN	NaN	NaN	NaN	NaN	NaN	NaN	NaN	NaN	NaN	NaN	NaN	NaN	NaN	NaN		1
PF3D7_0107800	double-strand break repair protein MRE11	-0.265882	2.24783	NaN	NaN	NaN	NaN	NaN	NaN	NaN	NaN	NaN	NaN	NaN	NaN	NaN	NaN	NaN	NaN	NaN	NaN	NaN	NaN	NaN	NaN	NaN	NaN	NaN	NaN	NaN	NaN	NaN	NaN	NaN	NaN	NaN	NaN	NaN	NaN	NaN	NaN	NaN	NaN	NaN	NaN	NaN	NaN		0.18627
PF3D7_0108300	conserved Plasmodium protein, unknown function	0.126312	1.03644	0.656451	1.81416	1.40839	0.799797	0.969528	0.503343	0.239398	1.23998	2.50123	-0.0219061	0.419	1.97466	-0.154088	-1.09896	NaN	NaN	NaN	0.21322	1.54052	1.00486	1.68293	0.336482	0.599699	0.669419	0.827169	0.751684	NaN	NaN	NaN	NaN	NaN	NaN	NaN	NaN	NaN	NaN	NaN	NaN	NaN	NaN	NaN	NaN	0.437973	0.203668		0.474569
PF3D7_0109950	conserved Plasmodium protein, unknown function	NaN	NaN	-0.616791	NaN	NaN	NaN	NaN	0.865358	NaN	NaN	NaN	NaN	NaN	NaN	NaN	NaN	NaN	NaN	NaN	NaN	NaN	NaN	NaN	NaN	NaN	NaN	NaN	NaN	NaN	NaN	NaN	NaN	NaN	NaN	NaN	NaN	NaN	NaN	NaN	NaN	NaN	NaN	NaN	NaN	NaN	NaN		1
PF3D7_0110400	DNA-directed RNA polymerase II subunit RPB9, putative	1.57401	-0.176961	NaN	NaN	NaN	NaN	NaN	NaN	NaN	NaN	NaN	-0.097476	NaN	1.51643	NaN	NaN	NaN	NaN	NaN	NaN	NaN	NaN	NaN	NaN	NaN	NaN	NaN	1.6266	NaN	NaN	NaN	NaN	NaN	NaN	NaN	NaN	NaN	NaN	NaN	NaN	NaN	NaN	NaN	NaN	NaN	NaN		0.527012
PF3D7_0110500	bromodomain protein, putative	2.98068	1.52454	1.91873	-1.24324	0.257252	NaN	1.7111	1.55089	1.97717	NaN	1.59278	NaN	3.46087	2.85904	2.3781	3.59812	NaN	NaN	NaN	NaN	NaN	NaN	NaN	0.573682	2.28821	NaN	2.23766	-0.568908	2.35024	3.11779	2.60805	3.25291	2.89206	2.294	-0.043185	1.80475	2.31325	2.90628	2.04467	-0.79859	1.18199	2.18069	2.38874	1.10566	2.11866	2.51383		0.124638
PF3D7_0111400	conserved Plasmodium protein, unknown function	NaN	NaN	1.01536	2.86092	NaN	NaN	NaN	NaN	NaN	NaN	NaN	NaN	NaN	NaN	NaN	NaN	NaN	NaN	NaN	NaN	NaN	NaN	NaN	NaN	NaN	NaN	NaN	NaN	NaN	NaN	NaN	NaN	NaN	NaN	NaN	NaN	NaN	NaN	NaN	NaN	NaN	NaN	NaN	NaN	NaN	NaN		1
PF3D7_0111800	eukaryotic translation initiation factor 4E, putative	NaN	0.495512	0.55562	NaN	-0.155582	NaN	NaN	NaN	-1.03469	NaN	NaN	NaN	-0.364924	1.89733	NaN	NaN	NaN	NaN	NaN	NaN	NaN	NaN	0.308477	NaN	1.05533	NaN	NaN	NaN	NaN	NaN	NaN	NaN	NaN	NaN	NaN	NaN	NaN	NaN	NaN	NaN	NaN	NaN	NaN	NaN	NaN	2.2053		1
PF3D7_0113000	glutamic acid-rich protein	NaN	NaN	NaN	NaN	0.193582	-0.0965318	NaN	0.633502	NaN	NaN	NaN	NaN	NaN	NaN	NaN	0.684573	NaN	NaN	NaN	NaN	NaN	0.413519	NaN	NaN	NaN	0.324365	NaN	NaN	NaN	NaN	NaN	NaN	NaN	NaN	NaN	NaN	NaN	NaN	NaN	NaN	NaN	NaN	NaN	NaN	NaN	0.0769498		1
PF3D7_0201900	erythrocyte membrane protein 3	-0.0906493	1.41024	-0.626135	0.0531793	0.0650208	-0.396159	0.15069	0.209545	0.196985	-0.465609	-0.0812627	-0.249385	0.346985	-0.421264	0.857981	0.605969	NaN	NaN	0.2806	-0.2806	-0.398836	-0.19333	0.065848	-0.246834	0.212134	-0.018919	0.953824	0.368421	2.96855	0.749014	NaN	0.287818	NaN	-2.31536	NaN	0.546056	NaN	NaN	0.740712	0.239106	0.758133	0.894241	NaN	1.89282	0.271067	0.323769		0.293419
PF3D7_0202000	knob-associated histidine-rich protein	0.522458	0.0434675	-0.358436	0.331518	-0.0039005	-0.247563	-0.468851	0.30171	-0.350559	-0.519441	-0.0717851	-0.588229	0.526369	0.046936	0.480368	-0.00417777	-0.219824	0.0704514	-0.238477	0.0497854	-0.052117	-0.0880058	0.159758	0.285354	0.151989	0.268573	0.0344974	0.619847	2.64637	0.558856	0.575893	3.07595	0.851759	1.6911	0.322043	0.608672	NaN	1.44804	0.524064	0.0443004	-0.11299	1.10603	0.576667	0.491348	-0.102109	0.0472788		0.918498
PF3D7_0202400	gamete antigen 27/25, putative	NaN	NaN	-0.877076	NaN	-0.574691	1.17566	-1.75662	NaN	2.46226	NaN	0.394185	NaN	0.90589	NaN	NaN	NaN	NaN	NaN	-0.259686	-0.213378	-1.20706	NaN	NaN	-1.17127	0.434668	0.279424	1.86319	NaN	NaN	1.39509	NaN	NaN	NaN	NaN	NaN	0.635092	NaN	NaN	NaN	0.436217	NaN	NaN	NaN	NaN	NaN	NaN		1
PF3D7_0202500	early transcribed membrane protein 2	NaN	NaN	NaN	NaN	NaN	NaN	NaN	NaN	NaN	NaN	NaN	NaN	NaN	NaN	NaN	NaN	NaN	NaN	NaN	NaN	NaN	NaN	NaN	NaN	NaN	NaN	1.36972	NaN	NaN	NaN	NaN	NaN	NaN	NaN	NaN	NaN	NaN	NaN	NaN	NaN	NaN	NaN	NaN	NaN	NaN	NaN		1
PF3D7_0204200	conserved Plasmodium protein, unknown function	NaN	NaN	NaN	NaN	NaN	NaN	NaN	NaN	NaN	NaN	NaN	NaN	-0.127195	NaN	NaN	NaN	NaN	NaN	NaN	NaN	NaN	NaN	NaN	NaN	NaN	NaN	NaN	NaN	NaN	NaN	NaN	NaN	NaN	NaN	NaN	NaN	NaN	NaN	NaN	NaN	NaN	NaN	NaN	NaN	NaN	NaN		1
PF3D7_0206500	conserved Plasmodium protein, unknown function	0.151599	-0.277152	NaN	1.68868	NaN	NaN	NaN	NaN	NaN	NaN	2.07618	NaN	NaN	NaN	NaN	NaN	NaN	NaN	NaN	NaN	NaN	NaN	NaN	NaN	2.10182	-0.524766	1.36776	5.40813	NaN	NaN	NaN	NaN	NaN	NaN	NaN	NaN	NaN	NaN	NaN	NaN	NaN	NaN	NaN	NaN	NaN	NaN		0.499071
PF3D7_0206800	merozoite surface protein 2	NaN	NaN	NaN	NaN	0.685895	-1.56379	NaN	NaN	NaN	NaN	NaN	NaN	0.786262	-1.45681	NaN	NaN	NaN	NaN	-0.877924	0.169355	NaN	NaN	NaN	NaN	NaN	NaN	NaN	NaN	NaN	NaN	NaN	NaN	NaN	NaN	NaN	NaN	NaN	NaN	NaN	NaN	NaN	NaN	NaN	NaN	NaN	NaN		1
PF3D7_0207600	serine repeat antigen 5	NaN	NaN	NaN	NaN	NaN	NaN	0.241596	0.798893	NaN	NaN	NaN	NaN	NaN	NaN	NaN	NaN	NaN	NaN	0.087327	0.0731808	NaN	NaN	NaN	NaN	NaN	NaN	NaN	NaN	NaN	NaN	NaN	NaN	NaN	NaN	NaN	NaN	NaN	NaN	NaN	NaN	NaN	NaN	NaN	NaN	NaN	NaN		1
PF3D7_0209800	ATP-dependent RNA helicase UAP56	NaN	NaN	NaN	NaN	NaN	NaN	NaN	-1.23567	NaN	NaN	NaN	NaN	NaN	2.28792	NaN	NaN	NaN	NaN	NaN	NaN	-1.90088	-1.89029	NaN	NaN	NaN	NaN	NaN	NaN	NaN	NaN	NaN	NaN	NaN	NaN	NaN	NaN	NaN	NaN	NaN	NaN	NaN	NaN	NaN	NaN	NaN	NaN		1
PF3D7_0210100	60S ribosomal protein L37ae, putative	0.0705267	0.624755	0.0801119	0.445952	-0.248742	-0.0858326	0.59053	-0.657183	0.289598	0.394013	0.631244	-0.374845	-0.538849	0.705523	1.37701	-0.436268	0.583904	0.542626	0.318924	0.0651891	-0.815986	-0.000721115	-0.588227	0.302262	-0.362139	-0.0264459	0.00992034	-0.0878702	4.01935	1.82685	NaN	1.88284	1.31162	0.734947	1.60165	0.754748	NaN	NaN	0.99139	NaN	NaN	0.739806	1.68572	1.45648	0.989866	0.975368		0.422928
PF3D7_0210900	conserved Plasmodium protein, unknown function	0.73266	0.774799	NaN	0.192381	-0.0643441	0.388261	0.000721115	0.895717	-0.23596	NaN	-0.781901	0.0116752	-0.0293966	0.386751	-0.536942	0.302813	0.114234	0.378269	-0.742579	0.826233	0.00690831	-0.563256	-0.0637258	0.327511	-0.0516832	0.670015	0.807272	0.849726	2.6933	0.300413	NaN	NaN	1.79726	1.90309	0.337996	NaN	1.10024	0.738337	NaN	NaN	0.816067	0.680683	1.22219	0.957496	NaN	1.06821		0.926324
PF3D7_0212100	conserved Plasmodium protein, unknown function	2.51952	2.53358	2.04093	2.05992	0.0440444	1.25202	1.14333	1.62153	1.65352	1.93589	1.24367	2.28884	1.68352	1.33134	1.23419	2.06661	0.134484	1.06181	NaN	0.449572	0.446786	0.0493674	0.183455	0.0900964	2.77074	3.34577	2.22534	2.90476	4.89375	2.65063	3.39218	NaN	3.83764	4.00752	4.68678	0.816672	3.08217	1.94686	3.54646	2.37221	3.05913	3.03765	1.39067	NaN	NaN	NaN		0.215143
PF3D7_0213100	protein SIS1	NaN	NaN	NaN	NaN	NaN	NaN	NaN	NaN	NaN	NaN	NaN	NaN	-0.698974	NaN	NaN	NaN	NaN	NaN	NaN	NaN	NaN	-1.2643	-2.75117	NaN	NaN	NaN	NaN	NaN	NaN	NaN	NaN	NaN	NaN	NaN	NaN	NaN	NaN	NaN	NaN	NaN	NaN	NaN	NaN	NaN	NaN	NaN		1
PF3D7_0215700	DNA-directed RNA polymerase II subunit RPB2, putative	1.56779	2.45269	0.496207	1.60876	0.484808	0.467633	0.311852	0.730751	NaN	1.17056	-0.0704211	0.308948	0.788268	1.42872	1.47342	1.33541	0.750692	-0.0909888	NaN	NaN	-0.755089	-0.601792	0.147437	0.772382	0.597984	0.675051	0.394295	1.40209	2.99829	1.42546	NaN	NaN	NaN	NaN	NaN	NaN	2.47137	0.511382	NaN	NaN	NaN	NaN	NaN	NaN	1.78839	0.789437		0.529622
PF3D7_0216000	DEAD/DEAH box helicase, putative	NaN	NaN	NaN	NaN	NaN	NaN	NaN	NaN	NaN	NaN	NaN	NaN	NaN	NaN	NaN	NaN	NaN	NaN	NaN	NaN	NaN	NaN	NaN	NaN	NaN	NaN	NaN	NaN	NaN	NaN	NaN	NaN	NaN	NaN	NaN	NaN	NaN	NaN	NaN	NaN	2.57012	NaN	NaN	NaN	NaN	NaN		1
PF3D7_0217100	ATP synthase F1, alpha subunit	NaN	1.10805	3.54535	2.35838	NaN	NaN	NaN	-0.725697	NaN	NaN	NaN	NaN	-0.451149	NaN	NaN	NaN	NaN	NaN	2.72061	NaN	-0.468631	NaN	NaN	NaN	0.712816	-0.383829	NaN	0.281877	NaN	NaN	NaN	NaN	NaN	NaN	NaN	NaN	NaN	NaN	NaN	NaN	NaN	NaN	NaN	NaN	NaN	-0.409798		1
PF3D7_0217800	40S ribosomal protein S26	0.0342158	0.637895	-0.693411	0.0311498	0.345737	-0.113567	0.24123	0.921773	-0.935558	-0.812457	-1.1056	-1.86422	-0.156531	-0.0503276	-0.595794	0.477723	0.717649	1.22018	-0.0275279	0.505165	0.61946	-0.211511	0.136191	0.264409	0.124593	-0.766553	0.389236	0.570057	3.24245	1.1881	1.85563	2.00052	NaN	2.50259	1.29543	1.2578	1.17434	0.475094	1.04019	0.529406	0.964362	0.636616	1.301	0.868832	-0.208378	0.827026		0.39116
PF3D7_0218000	replication factor C subunit 2, putative	1.07403	NaN	NaN	1.68228	NaN	0.134699	NaN	0.195814	NaN	NaN	2.05752	0.910475	0.255561	0.872155	NaN	1.35564	-0.177392	NaN	0.714224	-0.339365	-0.175485	0.352824	-1.04228	NaN	0.494467	0.125683	1.60488	2.0969	NaN	NaN	NaN	NaN	NaN	NaN	-0.181019	NaN	NaN	NaN	NaN	NaN	NaN	NaN	NaN	NaN	2.67195	1.50459		0.755336
PF3D7_0218200	conserved Plasmodium protein, unknown function	NaN	NaN	NaN	NaN	NaN	NaN	NaN	NaN	NaN	NaN	NaN	NaN	NaN	NaN	NaN	NaN	NaN	NaN	NaN	NaN	NaN	NaN	NaN	NaN	NaN	NaN	-0.29956	NaN	NaN	NaN	NaN	NaN	NaN	NaN	NaN	NaN	NaN	NaN	NaN	NaN	NaN	NaN	NaN	NaN	NaN	NaN		1
PF3D7_0218400	ATP-dependent RNA helicase DDX47, putative	-3.03186	NaN	1.63919	1.34311	NaN	NaN	-2.85162	NaN	-0.265986	NaN	1.06543	0.557348	NaN	0.752121	NaN	NaN	NaN	NaN	NaN	NaN	NaN	NaN	NaN	NaN	0.816559	NaN	4.61618	NaN	NaN	NaN	NaN	NaN	NaN	NaN	NaN	NaN	NaN	NaN	NaN	NaN	NaN	NaN	NaN	NaN	-1.69054	NaN		2.14378e-08
PF3D7_0218500	small nuclear ribonucleoprotein Sm D2, putative	-0.289245	NaN	NaN	1.86665	NaN	NaN	NaN	NaN	NaN	NaN	NaN	NaN	0.264597	NaN	NaN	-0.697685	NaN	NaN	0.0794293	0.00272928	NaN	0.052072	NaN	NaN	-0.328381	-0.571531	NaN	NaN	NaN	NaN	NaN	NaN	NaN	NaN	NaN	NaN	NaN	NaN	NaN	NaN	NaN	NaN	NaN	NaN	NaN	0.307305		0.174517
PF3D7_0219400	ribosome associated membrane protein RAMP4, putative, unspecified product	-0.460946	-1.27214	-1.14038	-1.3575	0.235114	NaN	0.133958	-0.247927	NaN	NaN	NaN	-0.97761	-0.232057	-0.49252	-0.928841	0.10002	NaN	-0.0457225	-0.1786	0.0388953	NaN	0.129702	0.0687396	0.984645	-0.886646	1.20953	0.89344	NaN	NaN	0.467434	NaN	0.792707	0.571046	NaN	-1.22945	NaN	NaN	NaN	NaN	NaN	NaN	NaN	NaN	NaN	-1.07902	-1.27554		0.104502
PF3D7_0219600	replication factor C subunit 1, putative	1.18941	1.67632	1.11423	0.229416	0.968054	0.0591191	0.62714	0.446305	1.01235	1.05421	1.34164	0.153768	0.448795	0.306841	0.66939	-0.122871	2.73001	NaN	0.540623	0.462555	0.191563	-0.161178	-0.391872	0.00190562	1.36636	1.18666	1.62518	1.96838	NaN	2.74981	NaN	2.10731	3.10553	3.92458	1.36379	NaN	NaN	NaN	2.65249	1.58463	0.956057	1.13962	1.62298	1.32067	1.51687	1.10166		0.69973
PF3D7_0302200;PF3D7_0302500	cytoadherence linked asexual protein 3.2 ; cytoadherence linked asexual protein 3.1	NaN	1.31394	0.805127	NaN	-0.856319	0.296385	-0.685709	-0.157303	NaN	NaN	NaN	NaN	NaN	3.46283	NaN	NaN	NaN	NaN	NaN	NaN	-1.15091	-1.32602	-1.29981	NaN	NaN	NaN	NaN	2.95668	NaN	NaN	NaN	NaN	NaN	NaN	NaN	NaN	NaN	NaN	NaN	NaN	NaN	NaN	NaN	NaN	NaN	NaN		1
PF3D7_0303300	DNA-directed RNA polymerases I, II, and III subunit RPABC2, putative	NaN	NaN	NaN	1.0799	NaN	NaN	NaN	NaN	NaN	NaN	NaN	NaN	NaN	NaN	NaN	NaN	NaN	NaN	NaN	NaN	NaN	NaN	NaN	NaN	NaN	NaN	NaN	NaN	NaN	NaN	NaN	NaN	NaN	NaN	NaN	NaN	NaN	NaN	NaN	NaN	NaN	NaN	NaN	NaN	NaN	NaN		1
PF3D7_0304400	60S ribosomal protein L44	0.1644	0.188726	-0.391759	0.339875	0.253989	-0.787767	0.200002	0.535687	0.361768	0.0834011	1.91146	-0.524565	-1.59396	-0.484911	1.02411	0.501627	0.32964	-0.0972062	0.0596321	-0.624709	-0.432941	-0.399773	-0.25123	-0.015212	0.433921	0.592484	1.06136	0.855823	3.24413	-0.49968	2.1145	NaN	0.933573	0.816393	NaN	1.069	2.67805	-0.0797024	1.56657	2.15175	1.51435	1.62732	2.26829	1.37363	0.238175	0.78824		0.511726
PF3D7_0305300	conserved Plasmodium membrane protein, unknown function	NaN	NaN	1.5435	NaN	NaN	NaN	1.28653	NaN	NaN	NaN	NaN	NaN	NaN	1.3715	NaN	NaN	NaN	NaN	NaN	NaN	2.07673	NaN	NaN	NaN	NaN	NaN	0.719578	NaN	NaN	NaN	NaN	NaN	NaN	NaN	NaN	NaN	NaN	NaN	NaN	NaN	NaN	NaN	NaN	NaN	NaN	NaN		1
PF3D7_0305600	AP endonuclease (DNA-[apurinic or apyrimidinic site] lyase), putative	0.19333	0.268886	-0.218363	0.39102	0.112633	0.372076	0.350045	0.119338	-0.224469	-0.136848	0.716684	0.0148494	1.36888	0.794357	0.943659	0.25324	-0.0183373	0.243369	-0.0673643	0.175012	0.123799	-0.583712	-0.599943	-0.138028	0.481712	0.460251	0.297602	0.611954	NaN	1.33373	NaN	NaN	NaN	2.0821	NaN	0.448568	NaN	0.733195	NaN	-0.196607	0.609471	0.891563	0.100305	0.220749	0.264717	0.399635		0.540931
PF3D7_0306100	conserved Plasmodium protein, unknown function	1.81254	1.62616	3.14577	1.98137	2.12221	1.53738	2.85959	2.78309	3.26171	2.16728	6.57327	2.71416	NaN	0.189713	1.69077	0.624199	0.445727	-0.24987	NaN	NaN	0.250113	-1.24416	NaN	NaN	4.06039	3.46573	9.60716	5.34198	5.07634	1.76444	3.02696	0.833105	6.19371	1.84856	5.14938	3.54458	4.23205	3.18482	4.75644	4.24018	6.08973	3.42286	NaN	0.753531	2.05207	6.64955		0.432042
PF3D7_0306900	40S ribosomal protein S23, putative	0.470511	2.00254	2.18957	0.774355	0.703367	0.931618	1.63171	1.38941	0.296076	0.799596	1.10862	-0.0988237	-0.482513	2.33221	0.728399	1.08256	0.402504	1.01263	0.070252	1.20048	0.0842003	0.800098	1.99668	1.41239	0.322851	0.111134	0.127765	1.82087	1.14091	2.72538	NaN	NaN	3.16061	NaN	2.56482	2.68715	1.24464	NaN	NaN	0.0987681	1.22558	2.25436	-0.582707	NaN	0.500292	1.36524		0.855053
PF3D7_0307100	40S ribosomal protein S12, putative	0.77011	0.709694	0.0511633	0.250818	-0.289263	-0.145612	0.0347792	-0.19711	0.535157	0.372001	0.956429	-0.262193	0.0277203	0.75448	0.423632	0.560494	0.264957	-0.044464	-0.267462	0.246156	-1.04665	-0.380508	-0.494739	-1.35332	0.647084	1.48483	0.567059	1.24986	2.35921	0.176984	2.18545	0.412193	1.52085	0.908876	1.52456	0.697359	2.11956	1.05817	1.7563	0.482513	1.05304	0.290815	1.21151	NaN	0.612305	0.877261		0.907246
PF3D7_0307200	60S ribosomal protein L7, putative	0.724214	0.695559	-0.134889	0.128519	-0.0319461	-0.262794	-0.00665169	0.293483	0.0312541	0.0342194	0.0574155	0.0167893	-0.240776	0.0837985	0.580435	0.490598	0.112633	0.127069	-0.368439	0.218095	0.138945	-0.761626	-0.166276	0.0127082	0.235727	0.436471	-0.396441	0.376639	1.10219	-0.260387	1.2032	2.89658	0.958137	0.854962	1.71523	-0.0177795	1.57754	1.3806	0.86584	0.475074	-0.0740917	0.635338	0.626019	0.589333	-0.0427094	0.977071		0.930632
PF3D7_0308600	pre-mRNA-processing factor 19, putative	1.84631	0.599418	NaN	NaN	NaN	NaN	NaN	NaN	NaN	NaN	NaN	NaN	NaN	NaN	NaN	NaN	NaN	NaN	NaN	NaN	NaN	NaN	NaN	NaN	NaN	NaN	NaN	NaN	NaN	NaN	NaN	NaN	NaN	NaN	NaN	NaN	NaN	NaN	NaN	NaN	NaN	NaN	NaN	NaN	NaN	NaN		0.419446
PF3D7_0309300	N2227-like protein, putative	1.91464	NaN	1.66503	NaN	NaN	NaN	NaN	NaN	NaN	NaN	NaN	NaN	NaN	NaN	NaN	NaN	NaN	NaN	NaN	NaN	NaN	NaN	NaN	NaN	NaN	NaN	NaN	NaN	NaN	NaN	NaN	NaN	NaN	NaN	NaN	NaN	NaN	NaN	NaN	NaN	NaN	NaN	NaN	NaN	NaN	NaN		0.394633
PF3D7_0309600	60S acidic ribosomal protein P2	0.377846	0.549662	0.0241777	-0.331476	-0.0258085	-0.0790197	1.10326	0.387166	0.436482	0.235314	0.489029	0.138172	0.215368	1.45348	0.433921	0.123513	0.28948	0.198312	-0.111259	-0.0229004	-0.449533	-0.0450235	-0.138918	-0.568324	0.211012	0.845961	-1.30226	0.223829	2.35665	0.0567613	2.28045	1.97915	1.9201	2.06437	1.61032	0.917052	2.07967	0.432825	1.93821	0.707572	0.162081	-0.0908535	0.988557	0.633502	-0.439187	1.31384		0.744421
PF3D7_0309800	YTH domain-containing protein, putative	NaN	NaN	NaN	NaN	NaN	NaN	NaN	NaN	NaN	NaN	NaN	NaN	NaN	NaN	NaN	NaN	NaN	NaN	NaN	NaN	NaN	NaN	NaN	NaN	NaN	NaN	NaN	NaN	NaN	NaN	NaN	NaN	NaN	NaN	NaN	NaN	NaN	NaN	NaN	NaN	NaN	NaN	NaN	NaN	NaN	NaN		1
PF3D7_0310200	phd finger protein, putative	NaN	NaN	NaN	NaN	NaN	NaN	NaN	NaN	NaN	2.69469	-1.09866	NaN	NaN	NaN	NaN	NaN	NaN	NaN	NaN	NaN	NaN	NaN	NaN	NaN	NaN	NaN	-0.614867	NaN	3.91753	NaN	NaN	NaN	NaN	NaN	3.8511	5.43484	NaN	NaN	NaN	NaN	NaN	4.23305	NaN	NaN	NaN	NaN		1
PF3D7_0310300	phosphoglycerate mutase, putative	NaN	0.018162	0.794852	NaN	NaN	NaN	-0.773763	1.1341	1.73933	0.885393	2.45207	0.939095	0.799999	2.40936	NaN	NaN	NaN	NaN	NaN	NaN	NaN	-0.566766	NaN	NaN	0.295958	0.579943	NaN	0.280615	NaN	NaN	NaN	NaN	NaN	NaN	NaN	NaN	0.87633	NaN	NaN	NaN	NaN	1.52662	NaN	NaN	0.636729	NaN		1
PF3D7_0310500	ATP-dependent RNA helicase DHX57, putative	0.45133	0.663465	0.480472	NaN	0.0612924	1.28434	0.635522	1.56371	1.07916	0.654104	0.470823	0.412577	0.849359	0.453715	0.95442	0.274617	NaN	0.352087	NaN	NaN	1.01678	0.275105	0.68428	0.735692	-0.829742	0.536461	0.929942	0.0912947	NaN	NaN	NaN	NaN	NaN	NaN	NaN	NaN	NaN	NaN	NaN	NaN	0.560617	0.19281	NaN	NaN	0.954643	0.674936		0.83184
PF3D7_0310600	eukaryotic translation initiation factor 3 subunit K, putative, unspecified product	NaN	-7.76633	NaN	0.0182496	NaN	-2.081	-0.272698	1.19681	NaN	-2.64048	-1.26611	-0.305095	0.282499	-0.46728	0.70496	NaN	NaN	0.102558	NaN	NaN	0.278223	-0.159242	-0.216367	-0.263515	NaN	-7.27445	0.0608775	NaN	NaN	NaN	NaN	NaN	NaN	NaN	NaN	NaN	NaN	NaN	NaN	NaN	NaN	NaN	NaN	NaN	NaN	NaN		1
PF3D7_0311100	pre-mRNA splicing factor, putative	-0.347693	1.22526	0.122209	NaN	NaN	NaN	NaN	NaN	-0.300733	0.0938175	1.08182	NaN	-0.192662	0.349309	NaN	NaN	NaN	NaN	0.464041	-0.195221	0.235604	-0.282143	-0.00788421	0.897033	0.796764	NaN	NaN	NaN	NaN	NaN	NaN	NaN	NaN	NaN	NaN	NaN	NaN	NaN	NaN	NaN	NaN	NaN	NaN	NaN	0.316146	0.40505		0.147551
PF3D7_0311800	conserved protein, unknown function	NaN	NaN	-1.04079	-0.384271	NaN	NaN	NaN	NaN	NaN	NaN	1.74356	NaN	0.0206267	0.234465	NaN	NaN	NaN	NaN	NaN	NaN	NaN	NaN	NaN	NaN	NaN	NaN	2.0438	NaN	NaN	NaN	NaN	NaN	NaN	NaN	NaN	NaN	NaN	NaN	NaN	NaN	NaN	-0.185993	NaN	NaN	NaN	NaN		1
PF3D7_0312800	60S ribosomal protein L26, putative	0.482538	0.50083	0.158208	-0.131063	0.1038	-0.162339	0.332507	0.19593	-0.245283	-0.312317	0.408494	-0.380286	0.158596	-0.536749	0.410015	-0.00575919	0.282262	0.093371	0.0126402	0.103689	0.0469799	-0.796016	0.0858326	0.0673492	0.223546	0.110838	0.275365	0.296191	2.63889	0.107803	NaN	NaN	1.47674	1.4224	NaN	0.771298	0.887135	0.444989	NaN	0.18472	0.752492	0.788464	0.451013	0.148401	0.341644	0.0693762		0.869675
PF3D7_0315100	eukaryotic translation initiation factor 4E	1.88928	1.45625	1.67744	1.40702	0.202261	0.424707	NaN	-0.173127	2.77762	0.684642	2.65684	0.831563	0.0824301	0.635943	NaN	NaN	NaN	NaN	-0.128756	NaN	0.0756011	-0.506399	0.777956	1.4779	1.08577	0.422308	0.559443	NaN	NaN	NaN	NaN	NaN	NaN	NaN	NaN	NaN	NaN	NaN	NaN	NaN	NaN	NaN	NaN	NaN	0.112366	NaN		0.403737
PF3D7_0316800	40S ribosomal protein S15A, putative	0.341986	0.141446	0.763921	-0.125254	-0.586081	-0.358734	-0.834416	-1.00863	0.62068	1.01162	0.968128	-0.177344	-0.433623	1.32016	-0.156772	0.532136	0.618709	0.383812	0.494876	0.645164	-0.909336	-0.764856	-0.965305	-0.561986	0.343806	0.816037	0.654985	0.660429	3.19211	0.808008	NaN	NaN	1.59397	NaN	NaN	NaN	0.887291	-2.05669	NaN	NaN	NaN	NaN	NaN	NaN	0.205142	0.648055		0.702854
PF3D7_0317200	cdc2-related protein kinase 4	NaN	NaN	NaN	NaN	NaN	NaN	NaN	NaN	NaN	0.78421	NaN	NaN	NaN	NaN	NaN	NaN	NaN	NaN	NaN	NaN	NaN	NaN	NaN	NaN	3.3817	NaN	NaN	NaN	NaN	NaN	NaN	NaN	NaN	NaN	NaN	NaN	NaN	NaN	NaN	NaN	NaN	NaN	NaN	NaN	NaN	NaN		1
PF3D7_0317600	40S ribosomal protein S11, putative	0.664301	0.849492	0.725959	0.435827	-0.0711635	-0.0927488	0.448267	0.402168	1.13718	0.469949	0.846473	-0.165815	0.156138	0.253017	1.52316	0.347179	0.592254	0.328308	0.426748	0.222414	0.734222	-0.0139266	-0.010832	0.0384508	0.383497	0.829537	0.794104	0.793157	2.69855	1.27056	2.37532	1.13194	1.68652	1.2309	1.80256	0.346225	2.80473	1.04091	1.21897	0.454783	1.78232	-0.140517	0.137372	0.114988	1.15212	1.36401		0.961248
PF3D7_0318100	stomatin-like protein	NaN	NaN	0.307778	1.26691	-1.27146	-0.00877379	-0.334134	NaN	-0.501157	-0.651867	2.45568	0.113973	-0.678395	0.611976	-0.138219	NaN	-0.391248	NaN	0.130799	-0.147307	-0.691686	-0.651683	-0.270556	0.0617669	-0.971629	-0.159758	NaN	0.141828	NaN	NaN	NaN	NaN	NaN	NaN	NaN	NaN	NaN	NaN	NaN	NaN	NaN	NaN	NaN	NaN	NaN	-0.395611		1
PF3D7_0318200	DNA-directed RNA polymerase II subunit RPB1	1.02885	1.3856	0.590818	1.71076	NaN	0.548607	0.396269	0.136664	-0.110012	-0.839718	0.837217	NaN	1.78077	NaN	0.602077	1.26875	0.514602	-0.130799	NaN	0.124991	NaN	NaN	NaN	0.452254	1.39072	1.14427	NaN	NaN	NaN	NaN	NaN	NaN	2.14571	NaN	NaN	NaN	NaN	NaN	NaN	NaN	NaN	NaN	NaN	NaN	2.19749	1.22982		0.777474
PF3D7_0318900	conserved protein, unknown function	NaN	NaN	NaN	NaN	0.0133551	0.00842098	0.504976	NaN	NaN	NaN	NaN	NaN	NaN	NaN	NaN	NaN	NaN	NaN	NaN	NaN	NaN	-0.16221	-0.539813	NaN	NaN	NaN	NaN	NaN	NaN	NaN	NaN	NaN	NaN	NaN	NaN	NaN	NaN	NaN	NaN	NaN	NaN	NaN	NaN	NaN	NaN	NaN		1
PF3D7_0319500	RNA-binding protein, putative	NaN	NaN	NaN	NaN	NaN	NaN	NaN	1.13984	NaN	NaN	NaN	NaN	0.282025	NaN	NaN	NaN	NaN	NaN	NaN	NaN	0.804632	0.223508	1.75223	0.757916	NaN	NaN	NaN	NaN	NaN	NaN	NaN	NaN	NaN	NaN	NaN	NaN	NaN	NaN	NaN	NaN	NaN	NaN	NaN	NaN	NaN	NaN		1
PF3D7_0319700	ABC transporter I family member 1, putative	NaN	NaN	NaN	NaN	NaN	4.63666	3.20218	3.11604	NaN	NaN	NaN	0.850845	-0.248108	0.0957278	NaN	NaN	NaN	NaN	NaN	NaN	3.55741	2.67034	1.71625	1.68163	NaN	NaN	NaN	0.421863	NaN	NaN	NaN	NaN	NaN	NaN	NaN	NaN	NaN	NaN	NaN	NaN	NaN	NaN	NaN	NaN	NaN	NaN		1
PF3D7_0320800	ATP-dependent RNA helicase DDX6	-1.30625	0.567062	1.02489	0.577336	-0.249942	-0.484705	-1.14462	-0.326422	-0.242448	0.69881	NaN	1.80717	1.0202	0.862549	0.327457	NaN	0.0691523	NaN	0.226878	0.259599	-1.07418	-1.53172	-0.906954	-1.49488	0.0284276	0.41448	NaN	NaN	NaN	NaN	NaN	NaN	NaN	NaN	NaN	NaN	NaN	NaN	NaN	NaN	NaN	NaN	NaN	NaN	0.1956	-0.0612924		0.00337991
PF3D7_0320900	histone H2A.Z	3.02405	2.67853	2.63506	2.78866	1.50797	1.51387	2.72528	1.34824	0.600746	-0.133564	0.781905	0.011428	-0.467753	0.589789	0.342896	0.0733174	-0.0413281	-0.293724	0.188907	0.046474	-1.13176	-0.307195	-0.379263	0.269669	0.465504	0.972591	1.22194	0.499259	3.37379	1.83393	4.19747	2.88822	2.14258	2.92347	1.92117	0.98376	2.89278	0.0863388	1.10487	0.524417	0.688852	-0.648558	1.3206	0.701483	0.705491	1.14465		0.11795
PF3D7_0322700	conserved Plasmodium protein, unknown function	NaN	NaN	NaN	NaN	-0.669832	NaN	NaN	-1.0224	NaN	NaN	0.643487	NaN	NaN	NaN	NaN	NaN	NaN	-0.430928	NaN	NaN	NaN	NaN	NaN	NaN	NaN	NaN	3.42291	0.829049	NaN	NaN	NaN	NaN	NaN	NaN	NaN	NaN	NaN	NaN	NaN	NaN	NaN	NaN	NaN	NaN	NaN	NaN		1
PF3D7_0322900	40S ribosomal protein S3A, putative	0.780478	0.819954	0.408494	0.236605	-0.1435	0.123906	0.439251	0.321225	0.529771	0.44438	0.862987	0.0798287	0.370834	0.186131	-0.0266018	0.243694	0.622274	0.53076	0.0211954	-0.0231843	-0.224351	-0.198745	0.0230425	0.252192	0.432425	1.25794	0.907198	0.714349	1.726	1.40683	1.91368	2.1414	1.53431	1.90347	1.64584	1.12123	1.5986	0.986359	1.16524	0.857652	0.97181	0.394032	0.695816	0.582058	0.262433	0.581152		0.901974
PF3D7_0323700	U4/U6.U5 tri-snRNP-associated protein 1, putative	NaN	NaN	0.93138	NaN	NaN	NaN	0.122341	NaN	NaN	NaN	2.3147	NaN	0.987685	NaN	NaN	0.546983	NaN	NaN	NaN	1.10992	NaN	NaN	NaN	0.3311	3.42129	NaN	NaN	NaN	NaN	NaN	NaN	NaN	NaN	NaN	NaN	NaN	NaN	NaN	NaN	NaN	NaN	NaN	NaN	NaN	NaN	NaN		1
PF3D7_0401800	Plasmodium exported protein (PHISTb), unknown function	0.594166	1.01517	NaN	0.766161	NaN	-0.0473989	1.22008	0.114613	NaN	NaN	NaN	0.134731	0.532965	NaN	NaN	0.256769	NaN	0.429498	NaN	-0.275484	0.419647	NaN	NaN	NaN	0.213752	NaN	NaN	NaN	NaN	NaN	NaN	NaN	NaN	NaN	NaN	NaN	NaN	NaN	NaN	NaN	NaN	NaN	3.45536	1.21203	0.0560286	0.373458		0.997155
PF3D7_0402000	Plasmodium exported protein (PHISTa), unknown function	0.241596	0.611359	0.172359	0.00852262	-0.71577	-0.0691523	-1.48096	-0.473631	0.0499095	-0.108759	1.38664	0.357955	0.646347	0.944943	0.511974	0.0482332	0.528371	0.351553	-0.0199601	-0.178237	-0.876758	0.26866	-0.181084	-0.325617	0.195977	0.17842	0.767994	2.18679	2.62499	1.32279	1.46142	2.86997	1.24282	2.81573	1.55307	1.90358	NaN	0.84495	0.483674	0.559069	0.476019	0.683136	1.19874	0.591636	0.198368	0.112584		0.591441
PF3D7_0402100	Plasmodium exported protein (PHISTb), unknown function	2.50937	NaN	NaN	NaN	NaN	NaN	NaN	NaN	NaN	NaN	NaN	NaN	NaN	NaN	0.752577	NaN	NaN	NaN	NaN	0.549113	NaN	NaN	NaN	NaN	NaN	NaN	0.073546	NaN	NaN	NaN	NaN	NaN	NaN	NaN	NaN	NaN	NaN	NaN	NaN	NaN	NaN	NaN	NaN	NaN	NaN	NaN		0.217564
PF3D7_0403200	conserved Plasmodium protein, unknown function	0.216113	0.440068	-0.477864	-0.46289	-0.107228	NaN	0.336283	0.270852	0.102591	-0.778209	-0.413307	-0.240009	0.594071	-0.221815	0.601792	0.204449	0.762732	0.0682413	0.579952	0.174475	1.00324	-0.33182	0.563841	0.408301	-0.186984	0.0248247	0.632361	-0.0441843	NaN	0.844613	NaN	1.19185	0.913722	1.38907	0.84551	NaN	NaN	NaN	NaN	NaN	NaN	0.514202	0.385928	0.604542	0.0677764	-0.330329		0.564504
PF3D7_0405400	pre-mRNA-processing-splicing factor 8, putative	0.418244	NaN	0.0706641	1.00593	NaN	NaN	NaN	0.116974	NaN	NaN	NaN	NaN	-0.445342	-0.0528332	NaN	NaN	NaN	NaN	-0.192662	-0.121148	0.0751904	0.180986	NaN	NaN	NaN	NaN	NaN	NaN	NaN	NaN	NaN	NaN	NaN	NaN	NaN	NaN	NaN	NaN	NaN	NaN	NaN	NaN	NaN	NaN	NaN	NaN		0.792151
PF3D7_0405600	conserved Plasmodium membrane protein, unknown function	NaN	NaN	-0.362807	NaN	NaN	NaN	NaN	NaN	NaN	NaN	NaN	NaN	NaN	NaN	NaN	NaN	NaN	NaN	NaN	NaN	1.46205	NaN	NaN	NaN	NaN	NaN	NaN	NaN	NaN	NaN	NaN	NaN	NaN	NaN	NaN	NaN	NaN	NaN	NaN	NaN	NaN	NaN	NaN	NaN	NaN	NaN		1
PF3D7_0406200	sexual stage-specific protein precursor	NaN	NaN	NaN	NaN	NaN	NaN	NaN	2.14573	NaN	NaN	NaN	NaN	NaN	NaN	NaN	NaN	NaN	NaN	NaN	NaN	NaN	2.43972	NaN	NaN	NaN	NaN	NaN	NaN	NaN	NaN	NaN	NaN	NaN	NaN	NaN	NaN	NaN	NaN	NaN	NaN	NaN	NaN	NaN	NaN	NaN	NaN		1
PF3D7_0406500	NYN domain-containing protein, putative	-0.0256763	0.603446	4.66562	0.203784	0.442121	0.458981	0.226139	-0.156526	0.135009	-0.380286	0.452174	0.359434	0.402722	1.14535	0.159758	0.0735451	-0.352824	0.269721	0.0536674	0.303116	1.18155	-0.213254	0.702037	-0.474047	0.432425	-0.0377336	0.0939657	0.236673	NaN	NaN	1.61499	NaN	1.30889	1.22661	NaN	NaN	0.838831	NaN	NaN	NaN	-0.816139	0.203784	NaN	NaN	NaN	0.862208		0.342034
PF3D7_0407700	conserved Plasmodium protein, unknown function	3.64605	1.65763	3.17527	1.12516	NaN	NaN	NaN	NaN	NaN	NaN	NaN	NaN	NaN	NaN	NaN	NaN	NaN	NaN	NaN	NaN	NaN	NaN	NaN	NaN	NaN	3.66938	2.56813	4.41729	3.24925	3.49648	3.10961	3.49877	2.43029	2.30059	NaN	NaN	NaN	NaN	NaN	NaN	NaN	NaN	NaN	NaN	NaN	NaN		0.0496781
PF3D7_0408300	zinc finger Ran-binding domain-containing protein 2, putative	NaN	-0.0772429	NaN	NaN	NaN	-0.0913952	-0.940977	1.56725	0.0335111	NaN	NaN	-0.942833	NaN	NaN	NaN	NaN	-0.30627	NaN	0.494159	0.707407	1.92657	NaN	NaN	-1.02935	0.457226	0.426645	-0.0495017	NaN	NaN	NaN	NaN	NaN	NaN	NaN	NaN	NaN	NaN	NaN	NaN	NaN	-0.0891446	NaN	NaN	NaN	NaN	NaN		1
PF3D7_0408500	flap endonuclease 1	NaN	NaN	NaN	NaN	NaN	NaN	NaN	NaN	NaN	NaN	NaN	NaN	NaN	NaN	NaN	NaN	NaN	NaN	NaN	NaN	NaN	NaN	NaN	NaN	NaN	-0.0126402	NaN	NaN	NaN	NaN	NaN	NaN	NaN	NaN	NaN	NaN	NaN	NaN	NaN	NaN	NaN	NaN	NaN	NaN	NaN	NaN		1
PF3D7_0409400	chaperone protein DnaJ	NaN	0.419893	0.86584	0.602263	NaN	0.0581274	NaN	NaN	1.54671	1.01815	0.410558	0.362306	0.573472	NaN	NaN	NaN	NaN	NaN	NaN	NaN	-0.713828	-0.79427	NaN	-0.713696	1.51339	NaN	0.961327	NaN	NaN	NaN	NaN	NaN	NaN	NaN	NaN	NaN	1.51934	NaN	NaN	NaN	NaN	NaN	NaN	0.633815	NaN	NaN		1
PF3D7_0411100	conserved Plasmodium protein, unknown function	NaN	NaN	NaN	NaN	NaN	NaN	NaN	NaN	NaN	NaN	NaN	NaN	NaN	NaN	NaN	NaN	NaN	NaN	NaN	NaN	NaN	NaN	NaN	NaN	NaN	NaN	NaN	NaN	NaN	NaN	NaN	NaN	NaN	NaN	NaN	NaN	NaN	NaN	NaN	NaN	NaN	NaN	NaN	NaN	NaN	NaN		1
PF3D7_0411900	DNA polymerase alpha catalytic subunit A	-0.596841	NaN	NaN	NaN	NaN	NaN	NaN	NaN	NaN	NaN	NaN	NaN	NaN	NaN	NaN	NaN	NaN	NaN	NaN	NaN	NaN	NaN	NaN	NaN	NaN	NaN	NaN	NaN	NaN	NaN	NaN	NaN	NaN	NaN	NaN	NaN	NaN	NaN	NaN	NaN	NaN	NaN	NaN	NaN	NaN	NaN		0.0667124
PF3D7_0412000	conserved Plasmodium protein, unknown function	NaN	NaN	1.54127	NaN	NaN	NaN	NaN	-0.786513	NaN	1.5907	3.04777	2.2512	NaN	3.17867	0.623305	0.0187172	NaN	NaN	0.622274	NaN	NaN	NaN	NaN	3.57004	NaN	NaN	3.02882	NaN	NaN	NaN	NaN	NaN	NaN	NaN	NaN	NaN	NaN	NaN	2.68681	1.86612	1.47472	NaN	NaN	NaN	NaN	NaN		1
PF3D7_0414000	structural maintenance of chromosomes protein 3, putative	2.45546	0.839983	-0.510519	2.33854	0.0847447	-0.129217	0.951215	0.62814	0.893983	1.48528	1.34392	0.441732	0.0343565	0.269234	1.15316	0.507829	0.305912	NaN	0.790021	0.364366	0.873104	0.177996	0.449429	1.00993	1.20614	1.57463	2.05148	1.84555	NaN	NaN	2.614	NaN	2.89701	NaN	NaN	NaN	NaN	NaN	NaN	1.03792	NaN	1.97104	1.318	NaN	1.20802	-0.372061		0.23075
PF3D7_0415400	coatomer subunit zeta, putative	NaN	NaN	0.615322	2.64584	NaN	NaN	NaN	NaN	NaN	1.3485	NaN	NaN	NaN	1.48528	NaN	NaN	NaN	NaN	NaN	NaN	NaN	-0.520749	NaN	NaN	0.180275	NaN	NaN	1.10401	NaN	NaN	NaN	NaN	NaN	NaN	NaN	NaN	NaN	NaN	NaN	NaN	NaN	NaN	NaN	NaN	NaN	NaN		1
PF3D7_0415900	60S ribosomal protein L15, putative	0.474254	0.682696	1.0418	0.253275	0.248535	-0.274172	0.878215	-0.126444	0.348572	0.329051	1.46624	-0.157173	-0.228047	-0.0395595	1.03499	-0.0662615	0.608241	0.0916482	0.656725	0.00181892	-0.151042	-0.595981	0.0284276	0.293288	0.117163	-0.350837	0.236462	0.305325	2.953	1.1212	2.27208	1.72147	2.53757	1.86014	2.04159	NaN	3.01741	1.07506	2.3303	1.23572	0.452701	-0.148739	1.97457	1.57703	1.11902	0.170572		0.859599
PF3D7_0416000	RNA-binding protein, putative	NaN	NaN	NaN	NaN	NaN	NaN	NaN	NaN	NaN	NaN	NaN	NaN	NaN	NaN	NaN	NaN	NaN	NaN	NaN	NaN	NaN	NaN	NaN	NaN	1.35806	NaN	NaN	NaN	NaN	NaN	NaN	NaN	NaN	NaN	NaN	NaN	NaN	NaN	NaN	NaN	NaN	NaN	NaN	NaN	NaN	NaN		1
PF3D7_0416400	histone acetyltransferase, putative	0.722029	1.6194	-1.90931	NaN	NaN	NaN	NaN	NaN	NaN	NaN	-1.04776	NaN	NaN	0.886646	NaN	0.0032931	NaN	NaN	NaN	0.575787	-0.890546	NaN	NaN	NaN	NaN	NaN	-0.00708655	1.76342	NaN	NaN	NaN	NaN	NaN	NaN	NaN	NaN	NaN	NaN	NaN	NaN	NaN	NaN	NaN	1.5322	NaN	NaN		0.931747
PF3D7_0419800	60S ribosomal protein L7ae/L30e, putative	0.829768	-0.631617	1.1915	3.09764	NaN	NaN	4.98946	-2.42307	0.579759	0.787119	2.65871	1.81173	-1.026	4.15742	2.84125	NaN	NaN	NaN	NaN	NaN	-2.50193	-0.346418	NaN	NaN	0.796349	NaN	1.77783	0.498872	1.72844	NaN	NaN	NaN	NaN	NaN	NaN	NaN	NaN	NaN	NaN	NaN	NaN	3.90857	NaN	NaN	NaN	NaN		0.876971
PF3D7_0420000	zinc finger protein, putative	0.503145	NaN	NaN	-0.640528	-0.787941	NaN	NaN	NaN	NaN	NaN	NaN	NaN	NaN	0.413576	NaN	NaN	NaN	NaN	NaN	NaN	NaN	NaN	NaN	-1.12862	NaN	NaN	NaN	NaN	NaN	NaN	NaN	NaN	NaN	NaN	NaN	NaN	NaN	NaN	NaN	NaN	NaN	NaN	NaN	NaN	NaN	NaN		0.894828
PF3D7_0420200	holo-[acyl-carrier-protein] synthase, putative	NaN	NaN	NaN	NaN	NaN	0.569586	NaN	NaN	NaN	NaN	NaN	NaN	NaN	NaN	NaN	NaN	NaN	NaN	NaN	NaN	NaN	NaN	NaN	NaN	NaN	NaN	NaN	NaN	NaN	NaN	NaN	NaN	NaN	NaN	NaN	NaN	NaN	NaN	NaN	NaN	NaN	NaN	NaN	NaN	NaN	NaN		1
PF3D7_0420300	AP2 domain transcription factor, putative	0.971001	NaN	1.98404	NaN	NaN	NaN	NaN	0.630662	-0.131977	NaN	0.854155	0.693644	0.521453	NaN	NaN	NaN	NaN	NaN	NaN	NaN	NaN	NaN	NaN	0.470629	NaN	1.54818	2.47309	1.17795	NaN	NaN	NaN	NaN	4.04745	NaN	NaN	NaN	NaN	NaN	NaN	NaN	NaN	NaN	NaN	NaN	NaN	NaN		0.806089
PF3D7_0422300	alpha tubulin 2	NaN	NaN	NaN	NaN	NaN	NaN	NaN	NaN	NaN	NaN	NaN	NaN	NaN	NaN	NaN	NaN	NaN	NaN	NaN	NaN	NaN	NaN	NaN	NaN	1.84828	NaN	NaN	NaN	NaN	NaN	NaN	NaN	NaN	NaN	NaN	NaN	NaN	NaN	NaN	NaN	NaN	NaN	NaN	NaN	NaN	NaN		1
PF3D7_0422400	40S ribosomal protein S19	0.723515	0.87803	0.0263043	0.525974	-0.217172	-0.281312	0.441165	0.529781	0.258459	0.0877334	0.474462	-0.361768	-0.273413	-0.214622	0.80686	0.261275	0.492007	0.107197	0.118626	0.171791	-0.181428	-0.465504	-0.203153	-0.242694	0.479748	0.976191	0.0485151	0.799194	1.94512	0.447898	2.32475	1.94181	1.79631	2.16722	2.07138	1.44878	1.37217	1.38907	1.24793	0.501361	0.818769	1.11917	1.03048	0.335881	0.170951	0.49877		0.930989
PF3D7_0423000	conserved Plasmodium protein, unknown function	NaN	NaN	NaN	NaN	NaN	NaN	NaN	NaN	NaN	NaN	NaN	NaN	NaN	NaN	NaN	NaN	NaN	NaN	NaN	NaN	NaN	NaN	3.36233	-0.395611	NaN	NaN	NaN	NaN	NaN	NaN	NaN	NaN	NaN	NaN	NaN	NaN	NaN	NaN	NaN	NaN	NaN	NaN	NaN	NaN	NaN	NaN		1
PF3D7_0423500	glideosome associated protein with multiple membrane spans 2	NaN	NaN	NaN	NaN	-0.515687	0.77115	NaN	NaN	NaN	NaN	NaN	1.25322	NaN	NaN	NaN	NaN	NaN	NaN	NaN	0.568751	NaN	NaN	NaN	NaN	NaN	NaN	NaN	0.765278	NaN	NaN	NaN	NaN	NaN	NaN	NaN	NaN	NaN	NaN	NaN	NaN	NaN	NaN	NaN	NaN	NaN	NaN		1
PF3D7_0500800	mature parasite-infected erythrocyte surface antigen	0.316146	0.301426	-0.115332	-0.741143	0.0201999	0.204366	0.0441843	0.421631	-0.101397	-0.608241	0.122606	-0.389347	0.487795	-0.49252	0.30229	-0.162984	-0.277027	0.259323	-0.205563	-0.446362	-0.236962	-0.517225	0.063779	0.105178	0.0942361	0.319586	0.454492	0.598282	1.68037	0.115254	1.70093	NaN	1.24993	2.13264	1.02361	0.522489	0.896466	0.186196	-0.138378	2.07564	0.203013	0.434227	-0.284423	1.48128	-0.438288	0.0515038		0.673434
PF3D7_0501100	heat shock protein 40, type II	0.316493	NaN	-0.0367922	3.2121	NaN	NaN	1.28724	NaN	1.56189	2.03192	0.0582473	NaN	NaN	2.01258	NaN	NaN	NaN	NaN	NaN	NaN	0.968939	NaN	NaN	NaN	0.956503	2.00955	NaN	NaN	NaN	NaN	NaN	NaN	NaN	NaN	NaN	NaN	NaN	NaN	NaN	NaN	NaN	NaN	NaN	NaN	NaN	NaN		0.673827
PF3D7_0501200	parasite-infected erythrocyte surface protein	NaN	NaN	NaN	NaN	NaN	NaN	-0.975936	NaN	NaN	NaN	NaN	NaN	0.119157	0.034574	NaN	NaN	NaN	NaN	NaN	-0.161565	-0.932664	NaN	-0.180986	-0.0780633	NaN	NaN	NaN	0.495552	NaN	NaN	NaN	NaN	NaN	NaN	NaN	NaN	NaN	NaN	NaN	NaN	NaN	NaN	NaN	NaN	-0.937298	NaN		1
PF3D7_0501500	rhoptry-associated protein 3	NaN	NaN	1.6173	NaN	-0.19803	-0.476434	NaN	NaN	NaN	NaN	NaN	NaN	-0.580677	NaN	NaN	NaN	NaN	NaN	NaN	NaN	NaN	NaN	NaN	NaN	NaN	NaN	NaN	NaN	NaN	NaN	NaN	NaN	NaN	NaN	NaN	NaN	NaN	NaN	NaN	NaN	NaN	NaN	NaN	NaN	NaN	NaN		1
PF3D7_0501600	rhoptry-associated protein 2	-0.763097	NaN	1.07341	NaN	-0.163284	-0.58246	NaN	-0.788101	1.2667	NaN	NaN	NaN	-1.44835	2.31136	NaN	NaN	NaN	NaN	-0.248108	-0.308594	NaN	-0.793022	-0.917434	-0.523161	NaN	NaN	NaN	0.719994	NaN	NaN	NaN	NaN	NaN	NaN	NaN	NaN	NaN	NaN	NaN	NaN	NaN	NaN	0.172231	NaN	NaN	NaN		0.0365492
PF3D7_0501800	chromosome assembly factor 1	NaN	2.85059	NaN	NaN	NaN	NaN	NaN	NaN	NaN	NaN	0.371503	NaN	NaN	-0.018919	NaN	NaN	NaN	NaN	NaN	NaN	NaN	NaN	NaN	NaN	NaN	NaN	NaN	NaN	NaN	NaN	NaN	NaN	NaN	NaN	NaN	NaN	NaN	NaN	NaN	NaN	NaN	NaN	NaN	2.96005	NaN	2.5173		1
PF3D7_0503300	serine/arginine-rich splicing factor 12	-0.0579022	0.248553	-1.40473	-0.728312	-0.0799659	-0.602457	-0.135	-0.0569996	-0.701999	-1.02411	-0.119918	-0.776609	0.407733	-0.260026	0.382612	0.359638	0.278698	0.379582	0.153027	0.0860785	0.468323	-0.258459	0.297954	0.439265	0.0226164	0.174019	-0.358158	0.0804387	0.958212	-0.279174	1.60758	0.936111	1.04138	1.22925	NaN	NaN	0.764431	0.255494	NaN	-0.359746	-0.0476813	-0.612588	-1.70064	0.904035	-0.522281	-0.230326		0.317311
PF3D7_0503800	60S ribosomal protein L31	0.497944	0.732716	0.246469	-0.0546401	0.0482362	0.0935865	0.766213	0.890519	0.355129	-0.091666	0.569005	-0.328836	0.916324	0.401158	-0.153029	0.157995	0.419	0.461939	0.00949053	0.150033	0.449852	-0.809332	0.305445	0.424146	0.567253	0.564905	0.474462	0.79932	2.36272	1.31058	1.38383	0.231481	1.23174	0.448686	0.531369	-0.172743	1.48083	1.14	0.165301	-0.0391384	0.984772	0.381931	-0.380409	-0.194213	0.332278	0.277814		0.888469
PF3D7_0505200	actin-like protein, putative	5.44198	2.99781	2.75114	2.50431	NaN	NaN	1.71039	3.00973	5.38481	3.19601	8.20173	2.85684	0.680234	1.4572	NaN	0.711228	-0.411311	NaN	NaN	NaN	NaN	-0.0124972	NaN	NaN	10.1578	4.15503	4.89811	4.10068	NaN	NaN	NaN	NaN	NaN	4.87476	NaN	0.85212	5.20014	2.91975	3.62352	2.44301	2.93469	3.86254	NaN	NaN	1.49656	2.7314		0.00183553
PF3D7_0505600	conserved Plasmodium protein, unknown function	3.87765	2.94076	2.47342	1.65694	NaN	NaN	NaN	NaN	2.03622	-1.05547	NaN	NaN	0.640066	NaN	NaN	NaN	NaN	NaN	0.745022	NaN	0.215741	NaN	0.698574	NaN	1.26147	NaN	2.62141	2.81939	NaN	2.80098	NaN	NaN	NaN	4.74507	NaN	0.647128	NaN	NaN	4.66124	NaN	NaN	NaN	NaN	NaN	NaN	NaN		0.0347379
PF3D7_0505700	conserved Plasmodium membrane protein, unknown function	NaN	NaN	NaN	NaN	2.13241	-0.120219	NaN	NaN	-0.17358	-0.171591	1.46608	-0.0677764	NaN	-0.388906	NaN	NaN	NaN	NaN	-3.27593	NaN	-1.65444	-1.29213	-1.81097	-1.15439	-0.102651	1.54166	NaN	NaN	NaN	NaN	NaN	NaN	NaN	NaN	NaN	NaN	NaN	NaN	2.16163	NaN	0.216734	NaN	NaN	NaN	NaN	-0.55768		1
PF3D7_0505800	small ubiquitin-related modifier	2.6808	-1.63687	2.33905	0.11713	0.175045	0.365072	0.982656	1.4387	1.65553	1.85444	1.29778	1.08899	-0.0859254	0.599156	NaN	-0.878294	NaN	-0.182438	NaN	NaN	NaN	NaN	-0.637536	-0.470511	1.81496	2.74169	2.57287	4.45018	NaN	-1.45365	3.00693	NaN	5.82609	0.532887	NaN	NaN	NaN	4.11841	NaN	NaN	NaN	NaN	4.83673	2.92763	0.914947	-0.0382958		0.179246
PF3D7_0506100	60S ribosomal subunit protein L24, putative	0.754118	-0.27453	-0.736124	NaN	NaN	-0.556307	0.164143	NaN	NaN	NaN	NaN	-1.42798	NaN	NaN	NaN	NaN	NaN	NaN	NaN	NaN	NaN	NaN	NaN	NaN	0.290071	-0.226262	NaN	NaN	NaN	NaN	NaN	NaN	NaN	NaN	NaN	NaN	NaN	NaN	NaN	NaN	NaN	NaN	NaN	NaN	1.7137	0.747391		0.915387
PF3D7_0506900	rhomboid protease ROM4	NaN	NaN	1.17989	NaN	NaN	0.940036	NaN	NaN	NaN	NaN	NaN	NaN	NaN	0.26505	NaN	NaN	NaN	NaN	NaN	NaN	NaN	NaN	NaN	NaN	NaN	NaN	NaN	NaN	NaN	NaN	NaN	NaN	NaN	NaN	NaN	NaN	NaN	NaN	NaN	NaN	NaN	NaN	NaN	NaN	NaN	NaN		1
PF3D7_0507100	60S ribosomal protein L4	0.237809	0.415672	-0.268973	0.178502	-0.0792037	-0.202386	0.29443	0.153174	-0.297254	-0.213005	-0.188249	-0.471864	-0.380859	0.186804	1.13508	-0.0578315	0.106884	0.121235	0.0127832	-0.0213375	-0.122837	-0.691356	-0.182852	0.209495	0.0281448	-0.0858326	-0.187904	0.290268	3.19651	0.406178	1.52025	1.62883	1.22897	1.38248	1.46921	1.15127	1.56345	0.370452	1.51334	0.524293	0.394075	0.197451	0.849999	0.444714	0.337996	0.613366		0.5874
PF3D7_0510500	topoisomerase I	NaN	0.321694	1.30083	-2.0481	-0.0393104	0.0752768	0.596267	0.135348	NaN	1.38236	1.16053	0.695816	-0.220883	0.483561	0.553852	0.352529	0.622649	-0.293253	1.68329	-0.0655723	4.26371	-0.131063	0.289244	0.312957	-0.311005	0.0180597	0.115699	1.07376	0.956205	NaN	NaN	NaN	NaN	NaN	NaN	NaN	NaN	NaN	NaN	NaN	NaN	NaN	NaN	NaN	0.872553	NaN		1
PF3D7_0511500	RNA pseudouridylate synthase, putative	NaN	NaN	NaN	NaN	NaN	NaN	NaN	NaN	NaN	NaN	NaN	NaN	NaN	NaN	NaN	NaN	NaN	NaN	NaN	NaN	NaN	NaN	NaN	NaN	-4.2674	NaN	NaN	NaN	NaN	NaN	NaN	NaN	NaN	NaN	NaN	NaN	NaN	NaN	NaN	NaN	NaN	NaN	NaN	NaN	1.12307	0.532303		1
PF3D7_0513600	deoxyribodipyrimidine photo-lyase, putative	0.24306	0.60799	0.457647	-0.273934	-0.167669	0.0433486	-0.00118347	0.150561	0.0831111	0.167507	0.878294	0.13367	0.542605	0.0555763	0.462262	0.0212772	-0.0179867	0.190042	-0.231769	-0.146655	-0.0728014	-0.562084	-0.00686915	-0.176833	0.671112	0.833824	-0.0360672	0.665821	2.6442	0.835729	2.10903	1.05296	1.78517	2.51878	1.52206	0.583052	1.61466	1.10243	0.186627	0.609839	0.488309	1.19598	0.74373	0.759942	0.322736	0.344062		0.593006
PF3D7_0514900	conserved Plasmodium protein, unknown function	1.034	2.55563	1.96971	1.48169	2.1502	2.6839	1.87821	NaN	3.46663	NaN	NaN	2.02058	4.84614	2.46522	2.06036	2.73293	NaN	NaN	NaN	NaN	NaN	NaN	NaN	0.766554	-5.56812	NaN	2.56311	3.77726	3.868	1.33417	4.31593	-0.375067	1.83301	2.08253	NaN	3.5762	NaN	-3.57628	NaN	NaN	1.48553	3.49492	NaN	NaN	-0.0128684	NaN		0.774939
PF3D7_0516200	40S ribosomal protein S11	0.521955	0.949087	0.57918	0.453794	0.14274	0.157496	-0.0739095	0.381104	0.613155	0.516574	1.04537	0.762926	0.928503	0.905196	0.1141	1.00517	1.69782	1.70679	0.912343	1.28107	-0.292193	-0.365581	-0.194427	-0.0721745	1.21605	1.2817	1.50838	1.52292	2.66866	0.954753	2.82371	1.8381	2.58024	2.27718	1.85993	2.14484	2.37429	1.04701	1.73635	1.2467	1.61546	0.923797	1.71017	0.893411	0.109695	0.526805		0.917881
PF3D7_0516800	AP2 domain transcription factor AP2-O2, putative	NaN	NaN	NaN	3.4575	NaN	NaN	NaN	NaN	NaN	NaN	NaN	NaN	NaN	NaN	NaN	NaN	NaN	NaN	NaN	NaN	NaN	NaN	NaN	NaN	NaN	NaN	NaN	NaN	NaN	2.2545	NaN	2.12168	2.2993	3.4639	NaN	NaN	NaN	NaN	NaN	NaN	NaN	NaN	1.26237	NaN	NaN	NaN		1
PF3D7_0516900	60S ribosomal protein L2	0.465191	0.428197	0.64524	0.159686	0.0280033	-0.0935602	0.360982	0.172961	0.0973411	-0.0434844	0.306146	0.00414652	-0.0103378	-0.348006	0.684729	-0.0257376	0.376179	0.0306635	0.14978	0.00903064	-0.198278	-0.917088	0.170951	0.163187	0.0382958	0.0583678	0.245252	0.641626	2.98976	0.245369	1.92147	1.40966	1.73153	1.58584	1.71405	0.699982	1.80302	0.549071	1.50411	0.418003	0.499476	-0.0619835	1.12823	0.315127	0.638491	0.499606		0.848601
PF3D7_0517000	60S ribosomal protein L12, putative	0.620587	0.461978	0.0270125	0.152869	-0.0208088	-0.0947765	0.946806	0.185967	0.116232	0.0907722	0.158337	-0.141825	0.105678	0.222582	0.551885	0.118382	0.370276	0.0844714	0.0137839	-0.305679	-0.00439249	-0.468531	0.0241777	-0.332622	0.421695	0.585453	0.258097	0.515893	2.50818	0.50275	2.36185	1.53571	0.781402	0.684619	0.783163	0.132878	1.68073	0.699888	1.22268	0.202921	0.464564	0.419662	0.858936	-0.250598	-0.163236	0.737302		0.983624
PF3D7_0517300	serine/arginine-rich splicing factor 1	-0.137473	-0.10809	-0.284353	-0.755144	-0.0629118	-0.0402613	0.745969	-0.346418	-0.358288	-0.470719	0.662388	-0.733615	0.263395	0.0327723	0.54201	0.462714	0.360308	-0.108491	0.445939	0.165434	0.021764	-0.116764	0.44074	0.867963	-0.280895	-0.260026	-0.442242	-0.449641	2.98596	0.220799	1.70071	1.01028	1.31249	0.622732	1.44366	-0.515712	1.10514	-0.471552	1.07451	-1.24829	-0.144186	-0.894216	1.2158	0.564414	-0.351258	-0.247442		0.261405
PF3D7_0517400	FACT complex subunit SPT16, putative	1.07834	1.86139	-1.12146	2.06257	0.0734089	0.130302	0.0203421	0.708326	-0.799546	0.855954	-0.0183226	0.424165	-0.7747	0.216485	-0.214307	0.40013	-2.4243	0.207295	NaN	0.537508	-0.514141	-0.783331	-0.28279	0.0981503	0.615981	0.639287	-0.370788	0.586492	NaN	-1.34466	NaN	NaN	NaN	NaN	NaN	NaN	NaN	1.87018	1.6173	1.24291	0.450697	0.623176	1.4452	2.16269	0.183709	1.69078		0.753233
PF3D7_0517700	eukaryotic translation initiation factor 3 subunit B, putative	-0.418427	0.76469	-0.177751	-0.929867	NaN	NaN	-0.501627	-0.0526941	NaN	-0.662297	-0.75599	-0.848478	-0.468232	-0.938173	0.373954	-0.637842	-0.103224	NaN	0.494057	-0.531369	-0.198759	-0.688225	-0.332517	0.618052	-0.383379	-1.25779	0.282736	-0.156785	NaN	-0.402395	NaN	NaN	NaN	0.967025	NaN	NaN	NaN	NaN	0.83649	NaN	0.55719	-0.349025	1.426	NaN	0.249749	-0.112366		0.119318
PF3D7_0518200	SWIB/MDM2 domain-containing protein	NaN	NaN	NaN	NaN	NaN	0.150449	NaN	NaN	NaN	NaN	NaN	NaN	NaN	NaN	-2.35513	NaN	NaN	NaN	NaN	NaN	NaN	NaN	-1.7152	NaN	NaN	NaN	NaN	NaN	NaN	NaN	NaN	NaN	NaN	NaN	NaN	NaN	NaN	NaN	NaN	NaN	NaN	NaN	NaN	NaN	NaN	NaN		1
PF3D7_0519400	40S ribosomal protein S24	0.392867	1.01537	-0.0672433	0.187576	-0.0766759	0.0980577	0.550999	0.00414652	0.174534	0.317804	0.565012	-0.0791561	-0.255942	0.122067	-0.371777	0.0220094	0.238665	0.385055	0.192699	0.139919	-0.220177	-0.278461	0.0549179	0.218044	0.183201	0.424223	0.171463	0.744221	2.88973	1.00578	3.98805	2.49078	1.22225	2.00324	1.80843	-0.736562	2.42194	0.0896972	2.55476	2.17325	0.460795	2.35365	0.305095	-0.422879	0.206143	1.12205		0.762065
PF3D7_0519800	EELM2 domain-containing protein, putative	1.65315	NaN	0.93017	NaN	NaN	NaN	NaN	-0.229588	NaN	NaN	2.29757	NaN	NaN	NaN	2.34559	NaN	NaN	NaN	NaN	NaN	1.4556	NaN	5.36089	-5.33878	2.86794	NaN	1.59927	NaN	NaN	NaN	NaN	NaN	NaN	NaN	NaN	NaN	NaN	2.18777	NaN	NaN	NaN	1.75809	NaN	NaN	NaN	NaN		0.494365
PF3D7_0520000	40S ribosomal protein S9, putative	0.964879	0.748893	0.872395	0.476699	0.474877	0.286392	1.31243	0.787343	0.467593	0.644487	1.5144	0.0575719	0.275007	1.20095	-0.197203	0.497893	1.10588	0.709953	0.35061	0.361509	1.01278	0.734611	1.01528	0.805409	0.703632	1.07506	0.770956	1.01637	2.1921	0.948558	1.5725	2.44646	0.996678	1.83136	1.6581	2.34527	2.18666	0.988333	0.420078	1.88646	0.703367	0.931233	1.72783	0.345711	0.974896	0.670038		0.809133
PF3D7_0520400	single-stranded DNA-binding protein, putative	NaN	NaN	NaN	NaN	-0.114332	0.259012	NaN	-0.511164	NaN	NaN	1.14561	NaN	NaN	NaN	NaN	NaN	NaN	NaN	NaN	NaN	NaN	NaN	-0.175126	-0.040682	NaN	NaN	NaN	NaN	NaN	NaN	NaN	NaN	NaN	NaN	NaN	NaN	NaN	NaN	NaN	NaN	NaN	NaN	NaN	NaN	NaN	NaN		1
PF3D7_0520700	CDC73 domain-containing protein, putative	NaN	NaN	NaN	NaN	NaN	NaN	3.89142	1.98017	NaN	NaN	NaN	NaN	NaN	NaN	NaN	NaN	NaN	NaN	NaN	NaN	1.96864	1.91561	2.45507	NaN	NaN	NaN	NaN	NaN	NaN	NaN	NaN	NaN	NaN	NaN	NaN	NaN	NaN	NaN	NaN	NaN	NaN	NaN	NaN	NaN	NaN	NaN		1
PF3D7_0520800	conserved Plasmodium protein, unknown function	NaN	NaN	NaN	NaN	NaN	NaN	NaN	NaN	NaN	NaN	NaN	NaN	NaN	NaN	NaN	NaN	NaN	NaN	NaN	NaN	NaN	NaN	NaN	NaN	NaN	NaN	NaN	NaN	NaN	NaN	NaN	NaN	NaN	NaN	NaN	NaN	NaN	NaN	NaN	NaN	NaN	NaN	NaN	NaN	NaN	NaN		1
PF3D7_0521000	conserved Plasmodium protein, unknown function	-1.95338	0.164189	NaN	NaN	NaN	NaN	NaN	NaN	-0.670015	NaN	-0.647016	-0.905505	0.690551	NaN	NaN	NaN	NaN	NaN	NaN	0.547573	NaN	NaN	NaN	0.043988	NaN	NaN	NaN	NaN	NaN	NaN	NaN	NaN	NaN	NaN	NaN	NaN	NaN	NaN	NaN	NaN	NaN	NaN	NaN	NaN	NaN	NaN		8.42967e-05
PF3D7_0522200	transcription initiation factor TFIID subunit 10, putative	2.13934	1.4946	1.60146	1.42868	NaN	0.850533	1.77239	NaN	NaN	NaN	NaN	NaN	2.79035	1.48338	5.72022	4.2711	NaN	NaN	NaN	NaN	NaN	NaN	NaN	NaN	1.48388	NaN	-0.030914	1.96398	4.47612	NaN	NaN	NaN	2.16382	2.62986	NaN	NaN	NaN	NaN	NaN	NaN	NaN	NaN	NaN	NaN	NaN	NaN		0.319497
PF3D7_0523000	multidrug resistance protein 1	0.0236102	0.146755	-0.282913	0.522136	-0.357881	-0.65892	-0.324943	-0.50019	-0.186771	-0.385155	0.397036	0.224621	0.689478	-0.332049	0.382391	-0.0792927	0.701593	0.0293524	0.104337	-0.101247	-0.487338	-0.671837	-0.586514	-0.262313	-0.0628364	-0.565012	-0.468012	0.0300446	NaN	NaN	NaN	NaN	NaN	NaN	-0.578219	NaN	NaN	NaN	NaN	NaN	-1.23981	NaN	NaN	NaN	0.241474	0.0812169		0.382162
PF3D7_0524000	karyopherin beta	2.71892	0.691336	NaN	NaN	-1.14746	-0.478713	-1.86197	0.55258	NaN	NaN	NaN	NaN	1.33102	NaN	NaN	NaN	NaN	NaN	NaN	NaN	-1.34942	-0.365581	-1.11967	NaN	NaN	NaN	NaN	NaN	NaN	NaN	NaN	NaN	NaN	NaN	NaN	NaN	NaN	NaN	NaN	NaN	NaN	NaN	1.21164	NaN	NaN	1.1666		0.171451
PF3D7_0525200	structural maintenance of chromosomes protein 6, putative	NaN	NaN	NaN	NaN	NaN	NaN	NaN	0.266802	NaN	NaN	NaN	NaN	NaN	NaN	NaN	NaN	NaN	NaN	NaN	NaN	1.13396	NaN	NaN	NaN	NaN	NaN	NaN	NaN	NaN	NaN	NaN	NaN	NaN	NaN	NaN	NaN	NaN	NaN	NaN	NaN	NaN	NaN	NaN	NaN	NaN	NaN		1
PF3D7_0525300	conserved Plasmodium protein, unknown function	NaN	NaN	NaN	-2.16285	0.545178	NaN	NaN	NaN	NaN	NaN	NaN	NaN	NaN	NaN	NaN	NaN	NaN	NaN	NaN	NaN	NaN	NaN	NaN	NaN	3.20336	NaN	NaN	NaN	NaN	NaN	NaN	NaN	NaN	NaN	NaN	NaN	2.64985	NaN	NaN	NaN	NaN	NaN	NaN	NaN	NaN	NaN		1
PF3D7_0526500	conserved Plasmodium protein, unknown function	1.14058	NaN	NaN	NaN	-0.407861	-0.16221	0.583808	NaN	NaN	NaN	NaN	NaN	NaN	NaN	NaN	NaN	NaN	NaN	NaN	-0.381394	0.134221	NaN	0.452595	-0.187641	NaN	NaN	NaN	NaN	NaN	NaN	NaN	NaN	NaN	NaN	NaN	NaN	NaN	NaN	1.21132	NaN	NaN	NaN	NaN	NaN	0.507719	1.40997		0.723086
PF3D7_0526800	conserved Plasmodium protein, unknown function	1.73622	2.23759	1.50243	4.59182	NaN	NaN	0.742351	1.07315	NaN	2.59632	NaN	NaN	NaN	NaN	NaN	NaN	NaN	NaN	NaN	NaN	NaN	NaN	NaN	NaN	NaN	NaN	NaN	NaN	NaN	NaN	NaN	NaN	NaN	NaN	NaN	NaN	NaN	NaN	NaN	NaN	NaN	NaN	NaN	NaN	NaN	NaN		0.461301
PF3D7_0527000	DNA replication licensing factor MCM3, putative	1.15879	-2.50093	NaN	NaN	NaN	NaN	NaN	NaN	0.0483758	-0.341075	NaN	-1.58631	1.60805	-0.117828	NaN	NaN	NaN	NaN	1.7467	1.25943	1.45539	-1.42245	NaN	NaN	1.75202	1.53086	NaN	-1.1163	NaN	NaN	NaN	NaN	NaN	NaN	NaN	NaN	NaN	NaN	NaN	NaN	NaN	NaN	NaN	NaN	-0.269982	NaN		0.714346
PF3D7_0527500	Hsc70-interacting protein	0.03492	NaN	1.08977	NaN	NaN	0.206762	0.209266	NaN	0.858697	NaN	1.54765	-0.786178	0.457647	0.702867	0.9489	0.754504	NaN	NaN	0.343692	-0.442015	-0.900907	0.0633037	-0.689218	NaN	0.764516	0.304879	0.696083	1.12299	NaN	NaN	NaN	NaN	NaN	NaN	NaN	NaN	NaN	NaN	NaN	NaN	NaN	NaN	NaN	NaN	NaN	1.27122		0.391762
PF3D7_0527900	ATP-dependent RNA helicase DDX41, putative	NaN	1.45696	NaN	NaN	NaN	-0.0749164	NaN	-0.241596	NaN	NaN	NaN	0.604455	0.322274	NaN	NaN	NaN	NaN	NaN	0.0172092	0.438933	0.528671	0.669969	1.38582	1.1837	NaN	NaN	NaN	NaN	NaN	NaN	NaN	NaN	NaN	NaN	NaN	NaN	NaN	NaN	NaN	NaN	NaN	NaN	NaN	NaN	NaN	NaN		1
PF3D7_0528200	eukaryotic translation initiation factor 3 subunit E, putative	-0.639872	1.66054	NaN	NaN	NaN	NaN	0.780646	NaN	NaN	NaN	NaN	-0.0346383	-0.724087	NaN	NaN	NaN	NaN	NaN	NaN	NaN	-0.576325	-0.474877	NaN	NaN	NaN	NaN	NaN	NaN	NaN	NaN	NaN	NaN	NaN	NaN	NaN	NaN	NaN	NaN	NaN	NaN	NaN	NaN	NaN	NaN	NaN	0.763318		0.0574116
PF3D7_0529800	conserved Plasmodium protein, unknown function	NaN	NaN	NaN	NaN	NaN	NaN	NaN	NaN	NaN	NaN	NaN	NaN	NaN	NaN	NaN	NaN	NaN	NaN	NaN	NaN	3.20132	NaN	2.26975	NaN	NaN	NaN	NaN	NaN	NaN	NaN	NaN	NaN	NaN	NaN	NaN	NaN	NaN	NaN	NaN	NaN	NaN	NaN	NaN	NaN	NaN	NaN		1
PF3D7_0532300	Plasmodium exported protein (PHISTb), unknown function	-0.0844256	0.271688	-0.252673	-1.4001	-0.261535	0.0456846	0.105678	-0.23634	-0.510436	0.643315	0.242694	0.308787	0.74743	0.730344	0.253263	0.020677	0.0561673	0.233057	0.122871	0.111664	-0.626402	-0.474462	-0.0992008	-0.860049	0.106348	0.29713	NaN	0.497466	2.82359	0.597343	NaN	NaN	NaN	NaN	NaN	NaN	NaN	NaN	NaN	NaN	0.311968	NaN	1.31892	0.906818	0.0657101	-0.276437		0.297864
PF3D7_0603400	trophozoite exported protein 1	1.15322	0.706936	0.157432	NaN	0.167872	NaN	NaN	NaN	NaN	0.597365	NaN	NaN	0.123136	NaN	NaN	NaN	NaN	NaN	NaN	0.494617	-0.327674	0.88774	-0.0190972	NaN	NaN	NaN	NaN	NaN	NaN	NaN	NaN	NaN	NaN	NaN	NaN	NaN	NaN	NaN	NaN	NaN	NaN	NaN	NaN	NaN	NaN	NaN		0.717014
PF3D7_0603600	conserved Plasmodium protein, unknown function	NaN	NaN	NaN	NaN	NaN	NaN	NaN	NaN	NaN	NaN	NaN	NaN	NaN	NaN	NaN	NaN	NaN	NaN	NaN	NaN	NaN	NaN	NaN	NaN	NaN	NaN	NaN	NaN	NaN	NaN	NaN	NaN	NaN	NaN	NaN	NaN	NaN	NaN	2.21082	3.76012	NaN	2.72394	NaN	NaN	NaN	NaN		1
PF3D7_0604100	AP2 domain transcription factor	2.25782	1.50116	0.506399	1.75984	-0.149073	-0.0067647	0.646624	0.740625	1.12413	1.74492	1.49103	-1.25496	0.376513	0.529677	0.373954	1.01386	NaN	0.807705	NaN	NaN	-0.145334	-0.636636	-0.0725586	-0.280838	0.480782	1.8646	2.67304	2.21384	NaN	NaN	NaN	NaN	1.37111	NaN	NaN	1.83146	NaN	NaN	2.79867	2.19218	NaN	NaN	0.799916	0.969226	NaN	1.04475		0.28392
PF3D7_0604500	conserved Plasmodium protein, unknown function	0.520548	0.710614	-0.237456	0.684712	-0.340386	-0.341986	-0.149105	0.144106	0.486457	-0.115033	0.51076	0.401806	-0.198891	-0.297954	0.124857	0.253171	-0.0354018	0.560026	0.113834	0.0543324	-0.00720261	-0.407407	-0.117412	-0.0356239	0.741489	0.985445	0.372395	1.10346	1.77968	0.408378	NaN	NaN	1.23873	2.68094	1.47617	1.47093	2.08621	1.37868	1.77459	0.675074	2.12168	1.42783	0.18612	NaN	0.125916	0.315379		0.916154
PF3D7_0605100	RNA-binding protein, putative	0.0139266	0.440009	-0.182082	-0.398898	-0.185753	-0.210513	0.122739	-0.178109	-0.191244	-0.619084	0.328032	-0.161307	0.348686	-0.116232	-0.0803167	0.179564	0.37529	0.578047	0.233029	-0.0103502	-0.289016	-0.558855	0.0479571	-0.372283	0.0655723	-0.0340749	-0.0830495	0.000721562	3.73866	1.2753	NaN	NaN	2.35758	NaN	2.64074	1.35233	1.38422	0.883848	1.4418	0.494393	NaN	-1.53396	1.02815	-1.63417	0.152768	0.308698		0.374058
PF3D7_0606500	polypyrimidine tract-binding protein, putative	-2.23943	0.84578	NaN	NaN	-0.440342	NaN	-0.951345	NaN	NaN	NaN	NaN	-0.503756	1.01021	1.18991	NaN	NaN	NaN	NaN	NaN	-0.187007	NaN	NaN	-0.237371	-2.46278	NaN	-0.000144286	NaN	NaN	NaN	NaN	NaN	NaN	NaN	NaN	NaN	NaN	NaN	NaN	NaN	NaN	NaN	NaN	NaN	NaN	-0.494861	NaN		1.21829e-05
PF3D7_0606700	coatomer alpha subunit, putative	NaN	NaN	0.732573	1.5277	-0.0833399	0.245044	NaN	0.12246	1.83309	NaN	1.79077	NaN	NaN	NaN	NaN	NaN	NaN	NaN	0.142348	-1.06212	NaN	NaN	NaN	-0.0272955	NaN	NaN	NaN	NaN	NaN	NaN	NaN	NaN	NaN	NaN	NaN	NaN	NaN	NaN	NaN	NaN	NaN	NaN	NaN	NaN	NaN	NaN		1
PF3D7_0607000	translation initiation factor IF-2, putative	0.0433446	1.67319	-0.897382	1.74967	-0.225649	NaN	0.0214797	-0.134352	-0.228655	0.0856651	0.844868	1.45962	0.429964	0.0302508	1.61273	NaN	-0.172555	0.253429	-0.494353	-0.283685	-0.795659	0.682441	0.288418	0.0382582	0.130008	0.537278	-1.14707	0.815732	NaN	NaN	NaN	NaN	0.856946	0.610631	NaN	NaN	1.34517	-0.316377	NaN	NaN	-0.881109	0.952964	-0.559026	-1.08284	0.776525	0.801632		0.399007
PF3D7_0608700	T-complex protein 1 subunit zeta	2.30891	NaN	3.18793	NaN	NaN	NaN	2.10484	-0.887759	NaN	NaN	1.76124	NaN	NaN	NaN	NaN	NaN	NaN	NaN	NaN	NaN	-1.36807	-0.918463	NaN	NaN	0.960363	-0.0863761	NaN	NaN	NaN	NaN	NaN	NaN	NaN	NaN	NaN	NaN	NaN	NaN	NaN	NaN	NaN	NaN	NaN	NaN	0.614003	NaN		0.269441
PF3D7_0610400	histone H3	1.22392	0.975652	0.790772	1.22001	0.963992	0.498525	0.52296	-0.00561564	-0.31651	-0.673104	0.23842	-1.32285	0.161436	-1.09586	0.0753272	-0.365581	0.579566	-0.653519	-0.0570614	0.213354	-1.08611	-0.505383	-0.0209258	0.155534	0.588421	0.692222	-0.186689	0.246858	1.81635	-0.427606	1.73647	1.75025	0.816395	1.44101	0.523361	0.180234	1.06743	0.498688	-0.0121407	-0.270708	0.268075	-0.18002	0.358734	1.09188	0.64524	2.2479		0.683395
PF3D7_0610900	transcription elongation factor SPT5, putative	1.34568	1.39327	-0.0788379	0.821865	-0.346903	-0.236829	-0.00717357	0.232006	0.431356	-0.472488	0.413377	0.22705	-0.0144996	0.0861245	NaN	NaN	NaN	NaN	0.339137	NaN	0.166587	-0.947105	-0.00707212	0.158574	0.699552	0.305592	0.995086	1.29173	NaN	NaN	NaN	NaN	NaN	NaN	NaN	NaN	NaN	1.21964	NaN	NaN	NaN	0.515047	1.50208	1.28037	NaN	0.224806		0.626967
PF3D7_0611400	SWIB/MDM2 domain-containing protein	2.75598	2.49338	9.67023	2.48374	NaN	1.94131	3.19099	2.55106	9.71876	3.52186	11.5956	4.18516	0.687598	NaN	NaN	NaN	NaN	-0.803888	NaN	NaN	NaN	0.361528	-0.704865	0.741855	8.42937	3.94604	8.97725	4.99751	4.01578	3.74416	3.69421	4.28833	1.28268	6.69381	4.19062	4.00961	3.94073	3.60788	5.62536	2.81472	4.62117	3.66988	NaN	2.75692	1.23057	1.85611		0.164121
PF3D7_0611700	60S ribosomal protein L39	0.863304	-0.194339	NaN	NaN	NaN	NaN	NaN	NaN	0.20364	NaN	1.30393	0.511814	-0.24996	-0.0698396	NaN	NaN	NaN	NaN	NaN	NaN	NaN	-0.250113	NaN	NaN	NaN	NaN	1.02963	NaN	NaN	NaN	NaN	NaN	NaN	NaN	NaN	NaN	NaN	NaN	NaN	NaN	NaN	NaN	NaN	NaN	1.46686	0.905764		0.860028
PF3D7_0611800	conserved Plasmodium protein, unknown function	1.52762	1.26663	1.26724	NaN	NaN	NaN	NaN	NaN	2.21518	-0.377734	NaN	NaN	NaN	NaN	NaN	1.76817	NaN	NaN	NaN	NaN	NaN	NaN	NaN	NaN	3.12984	NaN	2.0371	0.183179	NaN	NaN	0.176578	NaN	3.86067	NaN	NaN	1.18108	NaN	NaN	0.284277	0.446993	NaN	NaN	NaN	NaN	NaN	NaN		0.546643
PF3D7_0612100	eukaryotic translation initiation factor 3 subunit L, putative	NaN	-2.39843	NaN	NaN	NaN	NaN	-0.0801947	-1.29137	NaN	0.00572443	NaN	-2.62284	NaN	NaN	NaN	-3.09931	NaN	-2.59986	NaN	-0.643394	-1.23358	0.290727	0.173639	0.161637	NaN	-0.600175	NaN	NaN	NaN	NaN	NaN	NaN	NaN	NaN	NaN	NaN	NaN	NaN	NaN	NaN	NaN	NaN	NaN	NaN	NaN	-0.875623		1
PF3D7_0612900	nucleolar GTP-binding protein 1, putative	NaN	0.933408	0.397255	NaN	NaN	-0.405448	-0.26906	0.406101	-0.510046	NaN	NaN	-0.268554	NaN	NaN	NaN	NaN	NaN	NaN	0.243669	-0.0939657	-0.0573316	NaN	0.390888	-0.200755	NaN	0.536524	NaN	NaN	NaN	NaN	NaN	NaN	NaN	NaN	NaN	NaN	NaN	NaN	NaN	NaN	NaN	NaN	NaN	NaN	1.26993	NaN		1
PF3D7_0613800	AP2 domain transcription factor, putative	1.02991	0.646609	0.257493	0.733267	0.368712	0.577659	1.20914	1.26882	-0.0703302	-0.159629	-0.645616	0.153382	0.0621218	-0.196229	-0.0501887	0.0397848	-0.0352243	0.0882855	-0.354317	-0.393197	1.40359	0.810384	0.967169	0.875037	0.938474	1.46909	0.677801	0.979459	NaN	0.527284	2.96875	NaN	3.0045	0.684944	NaN	NaN	NaN	0.900718	1.10158	0.592745	0.854235	0.796586	1.42541	1.23681	1.06219	0.693948		0.776952
PF3D7_0614500	60S ribosomal protein L19	0.767655	1.22786	0.0862402	0.701365	0.352984	0.266368	0.610039	0.144664	0.10286	0.297023	0.9536	0.0548867	0.126576	-0.0655723	0.876645	-0.0226164	0.42503	0.210947	-0.0351948	0.0292494	-0.0509956	-0.523763	0.0255958	0.0682564	0.669027	0.678464	0.376068	1.35089	2.51111	0.410428	2.26969	0.744366	1.73617	1.83547	2.08916	1.47265	2.42059	0.820769	2.2489	0.435866	1.16794	0.451504	0.494979	0.0647213	0.098689	1.18325		0.908496
PF3D7_0617000	mitochondrial import receptor subunit TOM40, putative	NaN	NaN	NaN	NaN	NaN	NaN	NaN	NaN	NaN	NaN	0.952035	NaN	NaN	NaN	NaN	NaN	NaN	NaN	NaN	NaN	1.93338	NaN	NaN	NaN	NaN	NaN	NaN	NaN	NaN	NaN	NaN	NaN	NaN	NaN	NaN	NaN	NaN	NaN	NaN	NaN	NaN	NaN	NaN	NaN	NaN	NaN		1
PF3D7_0617200	conserved Plasmodium protein, unknown function	0.617675	0.906467	-0.123261	0.153768	-0.281684	0.0543923	-0.534015	0.167458	-0.127983	-0.0905825	0.364797	0.549768	0.579373	0.150401	0.0930192	0.657878	0.227988	0.651904	0.00647761	0.0237977	-1.20018	-1.47134	-1.03342	-1.45644	0.608715	0.84957	1.75783	1.27984	2.1331	2.23548	NaN	NaN	3.07967	2.66383	3.48246	2.27697	2.0856	1.2911	1.04579	1.22975	0.934328	0.437819	1.51561	1.2906	0.402176	1.19294		0.985115
PF3D7_0617800	histone H2A	NaN	NaN	NaN	NaN	NaN	NaN	NaN	NaN	NaN	NaN	NaN	NaN	NaN	NaN	NaN	NaN	NaN	NaN	NaN	NaN	NaN	NaN	NaN	NaN	NaN	NaN	NaN	NaN	NaN	NaN	NaN	NaN	NaN	NaN	NaN	NaN	NaN	NaN	NaN	NaN	NaN	NaN	NaN	NaN	NaN	NaN		1
PF3D7_0617900	histone H3 variant	-0.0719822	1.17867	-0.345913	0.840836	0.24732	0.679296	0.419539	NaN	-0.545487	0.106762	-1.56294	-0.780226	-0.456108	0.167685	0.99458	-0.494774	-0.0523713	0.453893	NaN	NaN	-0.697429	-0.0316775	-0.30902	NaN	-0.60014	0.852094	-0.20405	0.297768	NaN	0.802738	1.0397	NaN	NaN	2.03765	0.711759	NaN	-0.0617518	0.501872	0.433494	NaN	-0.00200671	0.173986	2.10098	1.49671	0.238175	1.14583		0.306886
PF3D7_0618300	60S ribosomal protein L27a, putative	0.687509	0.425094	0.16221	0.909499	-0.118852	0.529239	0.563256	0.15242	-0.369334	0.00695607	0.236462	-0.945083	0.145351	-0.135535	1.24653	0.0261022	1.6658	-0.0177795	0.537942	-0.148348	-0.41373	-0.404467	-0.0688616	0.116786	-0.103503	-0.142479	-0.194113	-0.187514	2.18973	0.436178	NaN	1.2395	1.89701	1.11797	1.34925	3.07024	2.32527	0.527575	3.46192	0.211448	2.04911	1.17163	1.09031	-0.0441843	0.704341	0.875937		0.949379
PF3D7_0619400	cell division cycle protein 48 homologue, putative	NaN	NaN	0.279531	NaN	NaN	3.3309	4.38674	NaN	NaN	NaN	NaN	0.675397	NaN	NaN	NaN	NaN	NaN	NaN	NaN	NaN	NaN	NaN	NaN	NaN	0.683831	NaN	NaN	NaN	NaN	NaN	NaN	NaN	NaN	NaN	NaN	NaN	NaN	NaN	NaN	NaN	NaN	NaN	2.54434	NaN	NaN	1.64846		1
PF3D7_0621300	mRNA binding Pumilio-homology domain protein, putative	NaN	NaN	1.29066	NaN	NaN	NaN	0.570074	-1.41219	NaN	NaN	1.47436	NaN	NaN	NaN	NaN	NaN	NaN	NaN	-0.16809	NaN	NaN	NaN	-1.52903	NaN	NaN	NaN	NaN	NaN	NaN	NaN	NaN	NaN	NaN	NaN	NaN	NaN	NaN	NaN	NaN	NaN	NaN	NaN	NaN	NaN	NaN	NaN		1
PF3D7_0621800	nascent polypeptide-associated complex subunit alpha, putative	NaN	-0.851759	NaN	2.62122	0.0230425	-0.178109	1.31765	-0.929261	NaN	NaN	0.477263	NaN	NaN	NaN	NaN	NaN	NaN	NaN	NaN	NaN	0.187894	-0.140255	0.46425	NaN	-0.108861	0.413019	NaN	NaN	NaN	NaN	NaN	NaN	NaN	NaN	NaN	NaN	NaN	NaN	NaN	NaN	NaN	NaN	NaN	NaN	NaN	NaN		1
PF3D7_0622900	AP2 domain transcription factor AP2-SP3, putative	NaN	NaN	NaN	NaN	NaN	NaN	NaN	NaN	NaN	NaN	NaN	NaN	NaN	NaN	NaN	NaN	NaN	NaN	NaN	NaN	NaN	NaN	NaN	NaN	NaN	NaN	0.163499	NaN	NaN	NaN	NaN	NaN	NaN	NaN	NaN	NaN	NaN	NaN	NaN	NaN	NaN	NaN	NaN	NaN	NaN	NaN		1
PF3D7_0623100	nuclear polyadenylated RNA-binding protein NAB2, putative	0.325617	NaN	0.163112	1.16867	-0.582188	NaN	-0.451544	0.379939	0.544386	0.914059	NaN	0.272141	0.504773	1.27094	0.0708015	0.632316	NaN	NaN	0.0294175	0.232074	0.146655	0.554104	0.329985	0.389943	0.183201	0.651246	NaN	0.633614	NaN	0.179678	NaN	NaN	0.390228	1.59946	0.450063	1.16906	NaN	NaN	0.612777	0.447938	-0.299898	0.429013	0.848798	1.53307	0.564134	0.334735		0.684162
PF3D7_0624600	SNF2 helicase, putative	1.33754	1.52342	1.28107	-0.995665	-0.226442	-0.559051	0.581207	0.404382	0.943209	0.853319	0.430071	0.266941	0.398132	0.00730407	0.4728	0.434403	0.513086	0.750834	0.291132	0.0764173	-0.215948	-0.321582	0.0973411	0.0881167	1.09356	1.67167	0.636636	1.41093	4.00675	2.02058	5.22705	1.56696	2.76311	2.05721	1.40811	1.98976	2.05804	1.84726	1.18599	-0.179638	2.24759	1.00775	1.56613	1.23637	1.40496	1.68511		0.630676
PF3D7_0627500	protein DJ-1	NaN	-0.231432	NaN	NaN	NaN	NaN	NaN	NaN	NaN	NaN	NaN	NaN	NaN	NaN	NaN	NaN	NaN	NaN	NaN	NaN	NaN	NaN	NaN	NaN	NaN	NaN	NaN	NaN	NaN	NaN	NaN	NaN	NaN	NaN	NaN	NaN	NaN	NaN	NaN	NaN	NaN	NaN	NaN	NaN	1.66975	0.620379		1
PF3D7_0628200	eukaryotic translation initiation factor 2-alpha kinase	NaN	NaN	NaN	NaN	NaN	NaN	NaN	NaN	NaN	NaN	NaN	NaN	NaN	NaN	NaN	NaN	NaN	NaN	NaN	NaN	NaN	NaN	NaN	2.64043	NaN	NaN	NaN	1.8636	NaN	NaN	NaN	NaN	NaN	1.49749	NaN	NaN	NaN	NaN	NaN	NaN	NaN	NaN	NaN	NaN	NaN	NaN		1
PF3D7_0628300	choline/ethanolaminephosphotransferase, putative	-0.523608	NaN	-0.00436351	0.215915	-0.7712	-0.258338	-0.199554	NaN	-0.475936	-1.146	-0.115457	-0.628447	-1.25929	0.20405	NaN	NaN	NaN	NaN	-0.25827	NaN	0.448901	NaN	-1.94137	NaN	-0.31475	NaN	-0.914847	-0.148348	2.92792	NaN	NaN	NaN	NaN	NaN	NaN	NaN	0.679874	NaN	NaN	NaN	NaN	NaN	NaN	NaN	-0.705194	0.544519		0.085372
PF3D7_0628600	DNA methyltransferase 1-associated protein 1, putative	3.61105	0.0746385	0.52085	-5.52798	NaN	NaN	3.31671	2.28518	1.26843	-0.691713	2.13957	0.969198	NaN	2.43472	0.907121	1.48778	NaN	NaN	NaN	NaN	NaN	NaN	NaN	NaN	1.80785	-0.490467	-0.570764	1.78399	NaN	NaN	NaN	NaN	NaN	0.897785	NaN	NaN	0.434455	NaN	NaN	NaN	NaN	NaN	0.970559	2.73054	1.99088	2.06293		0.0523479
PF3D7_0629200	DnaJ protein, putative	1.00123	1.69867	1.2097	1.0644	-0.121032	0.136997	-0.323426	-0.388686	1.5616	1.20121	1.22503	0.555142	1.58626	2.191	1.87637	1.07443	2.2116	NaN	0.958805	1.57282	-0.0162056	-0.786931	-0.641649	-0.34551	1.09761	1.83064	1.3017	1.2816	NaN	NaN	NaN	NaN	NaN	NaN	NaN	NaN	NaN	NaN	NaN	NaN	NaN	NaN	NaN	0.504509	NaN	1.61303		0.791104
PF3D7_0629700	SET domain protein, putative	2.99789	-0.0779266	1.28345	0.170264	NaN	NaN	NaN	NaN	NaN	-8.46797	2.67825	2.53132	NaN	NaN	NaN	NaN	NaN	NaN	NaN	NaN	NaN	NaN	NaN	NaN	NaN	NaN	-0.192629	1.94153	NaN	NaN	NaN	NaN	NaN	NaN	NaN	NaN	NaN	NaN	NaN	NaN	NaN	NaN	1.5476	3.10867	NaN	0.953886		0.12195
PF3D7_0630300	DNA polymerase epsilon catalytic subunit A, putative	NaN	NaN	NaN	NaN	NaN	NaN	NaN	0.520935	0.662661	NaN	NaN	NaN	NaN	NaN	NaN	NaN	NaN	NaN	NaN	NaN	NaN	NaN	NaN	NaN	2.09265	NaN	NaN	NaN	NaN	NaN	NaN	NaN	NaN	NaN	NaN	NaN	NaN	NaN	NaN	NaN	NaN	NaN	NaN	NaN	NaN	NaN		1
PF3D7_0630900	ATP-dependent RNA helicase HAS1	NaN	NaN	NaN	NaN	NaN	NaN	NaN	NaN	NaN	NaN	NaN	NaN	NaN	NaN	NaN	NaN	NaN	NaN	NaN	NaN	NaN	-1.23628	NaN	NaN	NaN	NaN	NaN	NaN	NaN	NaN	NaN	NaN	NaN	NaN	NaN	NaN	NaN	NaN	NaN	NaN	NaN	NaN	NaN	NaN	NaN	0.63236		1
PF3D7_0702500	Plasmodium exported protein, unknown function	NaN	NaN	-0.547552	NaN	-0.165127	0.427363	NaN	0.489848	NaN	NaN	NaN	0.0261169	NaN	NaN	NaN	NaN	NaN	NaN	-0.852798	-0.422986	NaN	NaN	-0.0536584	0.541345	NaN	NaN	NaN	NaN	NaN	NaN	NaN	NaN	NaN	NaN	NaN	NaN	NaN	NaN	NaN	NaN	NaN	NaN	NaN	NaN	NaN	NaN		1
PF3D7_0703500	erythrocyte membrane-associated antigen	0.451646	1.27512	0.422879	0.367118	-1.35321	-0.447632	0.484087	-0.88534	0.642193	1.046	-0.156756	0.91648	0.645333	0.905629	0.335597	0.319225	0.353097	0.325069	0.0220482	0.765548	-0.606826	-1.38228	-0.548755	0.156322	1.38433	0.930463	2.0115	2.54616	NaN	NaN	NaN	NaN	NaN	NaN	1.34528	NaN	NaN	1.70111	1.50924	1.91104	1.80463	1.91888	-0.484126	NaN	0.104605	1.19767		0.832221
PF3D7_0704100	conserved Plasmodium membrane protein, unknown function	NaN	NaN	NaN	NaN	NaN	NaN	NaN	NaN	NaN	NaN	NaN	NaN	NaN	NaN	NaN	NaN	NaN	NaN	NaN	NaN	NaN	NaN	NaN	NaN	NaN	NaN	NaN	NaN	NaN	NaN	NaN	NaN	NaN	NaN	NaN	NaN	NaN	NaN	NaN	NaN	NaN	NaN	NaN	NaN	NaN	NaN		1
PF3D7_0704600	E3 ubiquitin-protein ligase	NaN	NaN	NaN	NaN	NaN	NaN	NaN	NaN	NaN	NaN	NaN	NaN	NaN	NaN	NaN	NaN	NaN	NaN	NaN	NaN	NaN	NaN	NaN	NaN	NaN	NaN	NaN	NaN	NaN	NaN	NaN	NaN	NaN	NaN	NaN	NaN	NaN	NaN	NaN	NaN	NaN	NaN	1.16684	NaN	2.1432	NaN		1
PF3D7_0705400	DNA replication licensing factor MCM7	NaN	-0.697507	NaN	NaN	NaN	NaN	NaN	NaN	NaN	NaN	NaN	NaN	NaN	NaN	NaN	NaN	NaN	NaN	NaN	NaN	NaN	NaN	NaN	-1.94362	-0.047085	NaN	NaN	NaN	NaN	NaN	NaN	NaN	NaN	NaN	NaN	NaN	NaN	NaN	NaN	NaN	NaN	NaN	NaN	NaN	NaN	NaN		1
PF3D7_0705700	40S ribosomal protein S29, putative	0.767316	0.969735	0.416624	-0.127501	-0.301764	0.0904496	0.790689	1.08709	0.454913	-0.146916	1.2302	-0.168899	1.20995	0.485519	-0.0136255	0.541912	1.1177	1.13403	0.950916	0.332753	0.968349	-0.156914	1.67951	0.417251	1.35547	0.50226	0.966061	1.00845	0.759071	0.516574	2.4583	1.22405	0.954494	1.87297	1.3759	0.362251	1.3888	1.66324	0.857742	0.382062	0.793105	1.25384	-0.462316	-0.509138	0.486766	0.514903		0.908668
PF3D7_0706000	importin-7, putative	2.10474	1.84741	1.21444	NaN	0.0187766	0.124912	NaN	0.631355	2.15513	1.29626	1.66703	NaN	NaN	NaN	NaN	0.55633	NaN	NaN	NaN	NaN	0.0687396	-0.327228	-0.506517	0.0273514	1.61523	1.3049	1.89262	NaN	NaN	NaN	NaN	NaN	NaN	NaN	NaN	NaN	NaN	3.28856	NaN	NaN	NaN	3.23419	NaN	NaN	NaN	NaN		0.330414
PF3D7_0706400	60S ribosomal protein L37	1.04033	-1.90045	0.577924	0.71902	0.0411028	1.5199	0.636729	0.338852	0.564817	0.103147	0.761966	0.48455	-0.303419	0.389772	0.695281	-0.226262	NaN	NaN	-0.181591	0.131629	-0.147106	-0.53824	0.044464	0.287712	0.27739	0.417309	1.11183	0.903711	3.3703	0.868516	1.94441	1.63679	2.02977	1.91083	1.41808	0.854257	NaN	NaN	1.44975	0.0969772	0.573472	0.818274	1.26261	0.676549	1.26357	1.01602		0.77183
PF3D7_0706500	conserved Plasmodium protein, unknown function	0.566279	1.33199	0.334225	2.49362	-0.114285	-0.199248	0.0993626	0.0496212	0.646439	-0.0697022	0.570171	0.567575	0.0901759	0.0368959	0.0289935	-0.113167	0.0122111	NaN	-0.17184	-0.0858326	0.179511	-0.569491	-0.0437797	-0.280362	0.586693	0.882199	1.50716	1.13068	2.57553	0.155357	1.65988	1.40457	0.864652	NaN	1.24635	0.891134	1.37134	NaN	1.69631	NaN	0.551983	0.666416	1.22977	NaN	0.422125	0.570507		0.972443
PF3D7_0707300	rhoptry-associated membrane antigen	NaN	NaN	NaN	NaN	0.946731	0.226611	NaN	NaN	NaN	NaN	-2.43987	0.418909	-0.211481	-0.994725	NaN	NaN	NaN	NaN	-1.13806	0.254995	NaN	NaN	NaN	NaN	NaN	NaN	NaN	NaN	NaN	NaN	NaN	NaN	NaN	NaN	NaN	NaN	NaN	NaN	NaN	NaN	NaN	NaN	NaN	NaN	-0.401197	NaN		1
PF3D7_0707400	AAA family ATPase, putative	-0.219824	0.207295	-0.173905	0.0501887	-0.405566	-0.0411028	-0.0678784	0.556563	-0.597278	-0.354903	-0.0925401	0.413672	-0.295907	-0.233275	0.178619	0.227489	0.223423	0.625422	-0.30292	0.0858948	0.0614305	0.00773913	0.232538	0.376414	-0.247765	-0.0142124	0.865127	0.302938	1.33851	0.888274	3.08989	1.48722	1.017	1.25953	1.79227	0.39741	0.316609	0.372356	0.604356	-0.182057	-0.297733	0.500769	0.349931	0.688427	-1.0778	0.0581425		0.211134
PF3D7_0707600	conserved Plasmodium protein, unknown function	NaN	2.5541	NaN	1.15492	NaN	NaN	0.563353	NaN	NaN	NaN	NaN	NaN	3.79795	NaN	NaN	NaN	NaN	NaN	NaN	NaN	NaN	NaN	NaN	NaN	NaN	NaN	NaN	NaN	NaN	NaN	NaN	NaN	NaN	2.87779	NaN	NaN	NaN	NaN	NaN	NaN	NaN	NaN	NaN	NaN	NaN	NaN		1
PF3D7_0707700	E3 ubiquitin-protein ligase, putative	-0.0523563	NaN	1.40059	NaN	NaN	NaN	NaN	NaN	NaN	NaN	NaN	NaN	NaN	1.84986	NaN	NaN	NaN	NaN	NaN	NaN	NaN	NaN	NaN	NaN	NaN	NaN	NaN	NaN	NaN	NaN	NaN	NaN	NaN	NaN	NaN	NaN	NaN	NaN	NaN	NaN	NaN	NaN	NaN	NaN	NaN	NaN		0.32148
PF3D7_0708400	heat shock protein 90	NaN	-0.794852	NaN	NaN	NaN	NaN	NaN	NaN	NaN	NaN	NaN	0.63339	NaN	NaN	NaN	NaN	NaN	NaN	NaN	NaN	NaN	NaN	NaN	NaN	NaN	NaN	NaN	NaN	NaN	NaN	NaN	NaN	NaN	NaN	NaN	NaN	NaN	NaN	NaN	NaN	NaN	NaN	NaN	NaN	-0.867331	-1.06254		1
PF3D7_0708500	heat shock protein 86 family protein	0.285225	NaN	1.41235	NaN	NaN	0.134635	0.685447	0.473871	NaN	-0.3639	NaN	NaN	NaN	-0.813525	NaN	NaN	NaN	NaN	0.134352	NaN	0.676267	0.0793256	1.09167	1.26472	NaN	NaN	NaN	NaN	NaN	NaN	NaN	NaN	NaN	NaN	NaN	NaN	NaN	NaN	0.503349	NaN	NaN	NaN	NaN	NaN	NaN	NaN		0.638879
PF3D7_0708800	heat shock protein 110	NaN	NaN	NaN	NaN	NaN	NaN	NaN	NaN	NaN	NaN	NaN	NaN	NaN	NaN	NaN	NaN	NaN	NaN	NaN	NaN	NaN	NaN	NaN	NaN	NaN	NaN	NaN	NaN	NaN	NaN	NaN	NaN	NaN	NaN	NaN	NaN	NaN	NaN	NaN	NaN	NaN	NaN	NaN	NaN	NaN	NaN		1
PF3D7_0709000	chloroquine resistance transporter	NaN	NaN	NaN	NaN	NaN	NaN	0.440952	NaN	NaN	NaN	NaN	NaN	NaN	NaN	-0.394601	NaN	-0.0618121	NaN	-0.611932	-0.0471196	1.44058	NaN	-1.11198	NaN	NaN	NaN	NaN	NaN	NaN	NaN	NaN	NaN	NaN	NaN	NaN	NaN	NaN	NaN	NaN	NaN	NaN	NaN	NaN	NaN	NaN	NaN		1
PF3D7_0709300	Cg2 protein, putative	NaN	1.38236	NaN	NaN	NaN	NaN	NaN	NaN	NaN	NaN	NaN	NaN	NaN	NaN	NaN	NaN	NaN	NaN	NaN	NaN	NaN	NaN	NaN	NaN	NaN	NaN	NaN	NaN	NaN	NaN	NaN	NaN	NaN	NaN	NaN	NaN	NaN	NaN	NaN	NaN	NaN	NaN	NaN	NaN	NaN	NaN		1
PF3D7_0710200	conserved Plasmodium protein, unknown function	2.71931	0.362362	8.12117	2.43823	1.8104	1.92462	2.27026	2.20883	1.29772	1.32067	0.916706	0.372449	0.849599	-0.56511	1.88823	5.30005	-0.47329	NaN	NaN	-0.410015	-0.151378	0.108425	0.194465	0.0952963	1.00547	2.3065	1.70867	NaN	2.68847	2.51763	2.7149	2.90985	3.28924	2.69806	NaN	NaN	NaN	NaN	-0.461859	NaN	0.935309	2.44285	1.96266	NaN	2.45238	4.74005		0.171372
PF3D7_0710600	60S ribosomal protein L34	0.855432	0.95182	0.262674	0.319874	0.177089	-0.267955	0.481092	0.273849	0.300299	0.01749	0.286526	0.206063	0.0287106	-0.280006	1.01121	-0.178364	0.4959	0.107741	0.0392789	-0.152638	0.0961269	-0.929033	0.102322	0.45908	0.346985	0.348739	0.382169	1.0159	2.32757	-0.394624	2.36474	1.4568	1.77265	1.72623	2.00522	0.515934	2.71616	1.43125	1.40501	0.216837	0.206643	0.319874	1.19478	0.540254	0.567643	0.822758		0.864
PF3D7_0710700	conserved Plasmodium protein, unknown function	NaN	NaN	NaN	NaN	NaN	NaN	NaN	2.22871	NaN	NaN	NaN	NaN	NaN	NaN	NaN	NaN	NaN	NaN	NaN	NaN	0.469886	NaN	NaN	NaN	NaN	NaN	NaN	NaN	NaN	NaN	NaN	NaN	NaN	NaN	NaN	NaN	NaN	NaN	NaN	NaN	NaN	NaN	NaN	NaN	NaN	NaN		1
PF3D7_0711500	regulator of chromosome condensation, putative	-0.373346	2.76386	0.661841	-0.0611541	NaN	-0.371503	-0.704112	0.226122	NaN	-0.515309	-1.24893	0.13454	0.440633	0.101645	-0.862365	1.16566	0.137504	0.360305	-0.594639	NaN	-0.640569	-1.11889	-0.733291	NaN	0.497127	NaN	0.208018	1.07206	NaN	NaN	NaN	NaN	NaN	4.66343	NaN	NaN	NaN	NaN	NaN	NaN	NaN	NaN	1.0352	NaN	-0.153671	1.5632		0.136774
PF3D7_0713800	negative elongation factor A, putative	2.20151	2.46578	2.56835	NaN	NaN	NaN	NaN	NaN	NaN	NaN	NaN	NaN	NaN	NaN	NaN	NaN	NaN	NaN	NaN	NaN	NaN	NaN	NaN	NaN	NaN	NaN	3.50691	NaN	NaN	NaN	NaN	3.06625	3.05639	3.43643	NaN	NaN	NaN	NaN	NaN	NaN	NaN	NaN	NaN	NaN	NaN	NaN		0.300482
PF3D7_0713900	conserved Plasmodium protein, unknown function	NaN	NaN	NaN	NaN	NaN	NaN	NaN	NaN	NaN	NaN	NaN	NaN	NaN	NaN	NaN	NaN	NaN	NaN	NaN	NaN	NaN	NaN	NaN	NaN	NaN	NaN	NaN	NaN	NaN	NaN	NaN	NaN	NaN	NaN	NaN	NaN	NaN	NaN	NaN	NaN	NaN	NaN	NaN	NaN	NaN	NaN		1
PF3D7_0714000	histone H2B variant	2.21804	2.82695	1.40561	2.25113	1.19585	1.44642	1.95847	2.34703	0.12499	0.437194	0.0197731	-0.0626743	-1.21073	1.32417	0.495593	0.100716	0.184852	0.363345	0.326077	NaN	-0.721373	-0.0945064	-0.412097	0.296687	0.493852	1.08225	0.988848	0.844562	4.15502	1.17889	2.68021	3.79492	2.06316	4.07607	1.22027	1.34139	1.23125	1.31912	0.996316	1.04302	-0.0924017	0.702233	0.464041	0.0410163	0.986302	1.77967		0.295556
PF3D7_0715200	conserved Plasmodium protein, unknown function	NaN	NaN	NaN	NaN	NaN	NaN	NaN	NaN	NaN	NaN	NaN	NaN	NaN	NaN	NaN	NaN	NaN	NaN	NaN	NaN	NaN	NaN	NaN	NaN	NaN	NaN	NaN	NaN	NaN	NaN	NaN	NaN	NaN	NaN	NaN	NaN	NaN	NaN	NaN	NaN	NaN	NaN	2.62249	NaN	NaN	NaN		1
PF3D7_0715900	cation diffusion facilitator family protein, putative	NaN	NaN	NaN	NaN	NaN	NaN	NaN	NaN	NaN	NaN	NaN	NaN	NaN	0.034973	NaN	NaN	NaN	NaN	NaN	NaN	NaN	NaN	NaN	NaN	NaN	NaN	NaN	NaN	NaN	NaN	NaN	NaN	NaN	NaN	NaN	NaN	NaN	NaN	NaN	NaN	NaN	NaN	NaN	NaN	NaN	NaN		1
PF3D7_0716000	RNA-binding protein, putative	NaN	NaN	NaN	NaN	NaN	NaN	NaN	NaN	NaN	-0.70044	NaN	NaN	NaN	NaN	NaN	-0.0370308	NaN	NaN	-0.104061	NaN	0.487692	0.0913101	-0.519694	0.150193	-0.86641	NaN	NaN	NaN	NaN	NaN	NaN	NaN	NaN	NaN	NaN	NaN	NaN	NaN	NaN	NaN	NaN	NaN	NaN	NaN	NaN	-0.14978		1
PF3D7_0716300	conserved Plasmodium protein, unknown function	0.404358	0.328453	0.912726	NaN	-0.34289	NaN	1.21785	0.0657628	0.485221	-0.557091	NaN	-1.14802	NaN	-0.583519	NaN	0.86849	NaN	NaN	NaN	NaN	0.348799	-0.353775	0.0684644	NaN	NaN	NaN	NaN	NaN	NaN	-2.04621	NaN	NaN	NaN	NaN	NaN	NaN	NaN	NaN	NaN	NaN	NaN	NaN	NaN	0.737422	NaN	NaN		0.775647
PF3D7_0716800	eukaryotic translation initiation factor 3 subunit I, putative	-0.43049	1.23643	-0.104093	0.518391	0.657732	0.149473	0.172359	-0.0894982	-0.135142	-0.0935602	0.799087	-0.376068	-0.781157	0.20214	-0.151362	0.319046	0.884637	0.291716	1.40152	0.612307	0.0224743	-0.367706	-0.0159284	0.506783	-0.117302	-0.405557	-2.02116	NaN	3.06944	NaN	1.7212	NaN	3.41589	0.569201	1.02765	NaN	NaN	NaN	NaN	NaN	NaN	-0.423524	3.06975	NaN	0.0812032	-0.179511		0.114956
PF3D7_0719300	actin-related protein, putative	-1.35853	NaN	0.992696	3.00961	0.205393	0.265414	NaN	1.42826	1.80595	1.03635	1.97233	1.96748	NaN	1.83418	NaN	0.985988	NaN	0.548776	NaN	NaN	NaN	NaN	0.50853	NaN	1.83459	2.80935	2.0371	1.40183	NaN	NaN	NaN	NaN	1.54814	NaN	NaN	NaN	NaN	NaN	4.5634	2.51548	1.84916	1.98319	NaN	NaN	1.2661	NaN		0.00259747
PF3D7_0719600	60S ribosomal protein L11a, putative	0.379399	0.650771	0.574731	0.529468	-0.109826	-0.20201	0.61946	-0.0790197	0.450908	-0.0284276	0.702303	-0.190678	-0.845624	0.580138	NaN	-0.0855606	0.589188	-0.590051	-0.390491	-0.392757	-0.0620229	-0.385597	0.0427844	0.511608	-0.189499	-0.137766	-0.0543474	0.0489195	NaN	-0.942458	1.79697	1.44128	2.04897	1.53923	NaN	0.815352	2.06781	NaN	NaN	0.71705	NaN	NaN	1.33474	1.15005	0.922959	0.113224		0.746239
PF3D7_0719700	40S ribosomal protein S10, putative	0.266397	1.21722	0.294312	1.22418	0.342782	0.876546	-1.35601	-0.727703	0.691713	-0.421695	0.883777	0.0462803	0.0408223	0.800752	-1.57304	-0.253384	0.0139266	-0.0739573	0.726221	-0.823505	-1.38353	-0.396817	-2.37887	-2.19739	0.0332292	1.17433	0.33674	-0.548239	NaN	NaN	NaN	NaN	NaN	NaN	NaN	NaN	NaN	NaN	NaN	NaN	NaN	NaN	0.405775	NaN	-0.220581	0.568088		0.61821
PF3D7_0720700	phosphoinositide-binding protein, putative	NaN	1.09047	NaN	0.484893	NaN	0.302902	NaN	0.844691	NaN	0.453953	NaN	-0.646992	NaN	NaN	NaN	NaN	NaN	0.111711	NaN	NaN	0.947255	0.62843	0.406863	0.879383	NaN	NaN	NaN	NaN	NaN	NaN	NaN	NaN	NaN	NaN	NaN	NaN	NaN	NaN	NaN	NaN	NaN	NaN	NaN	NaN	-5.81856	NaN		1
PF3D7_0721100	conserved Plasmodium protein, unknown function	NaN	0.848219	1.5888	-0.530171	0.0237521	0.0342046	0.773743	NaN	NaN	NaN	NaN	-0.487795	0.435415	2.12601	0.0479571	0.62629	NaN	0.290762	NaN	0.187017	-2.39798	-0.240131	-0.540946	-0.1125	NaN	NaN	NaN	0.258235	NaN	-1.2012	NaN	NaN	NaN	NaN	NaN	NaN	NaN	NaN	NaN	NaN	NaN	NaN	NaN	NaN	-0.35875	-1.19592		1
PF3D7_0721600	40S ribosomal protein S5, putative	0.634407	0.562367	0.661385	0.275035	-0.0343376	-0.333882	0.68912	0.269251	0.432532	0.19904	1.30562	-0.0427844	-0.155245	0.422327	1.17741	0.175436	0.611645	0.155791	0.233643	0.0522067	0.204015	-0.324004	0.220578	-0.178746	0.444561	0.559303	0.0833836	0.672818	2.46216	0.883263	2.24875	1.72929	2.15108	2.38127	2.4242	1.43905	1.93429	0.767487	2.39643	1.22374	0.745883	0.407268	1.16144	0.854675	0.496513	0.735788		0.976547
PF3D7_0722000	conserved Plasmodium protein, unknown function	NaN	NaN	NaN	NaN	NaN	NaN	0.918157	1.59305	NaN	NaN	NaN	NaN	NaN	NaN	NaN	NaN	NaN	NaN	NaN	NaN	NaN	NaN	NaN	1.93655	NaN	NaN	NaN	NaN	NaN	NaN	NaN	NaN	NaN	NaN	NaN	NaN	NaN	NaN	NaN	NaN	NaN	NaN	NaN	NaN	NaN	NaN		1
PF3D7_0722200	rhoptry-associated leucine zipper-like protein 1	0.0330882	NaN	0.0271541	3.40516	-0.271618	-0.158596	-1.15002	5.0275	NaN	NaN	1.3616	NaN	-0.285917	0.0556363	NaN	NaN	NaN	NaN	-1.91545	0.263023	-1.27188	NaN	-0.637962	NaN	NaN	NaN	-0.26278	0.596449	NaN	NaN	NaN	NaN	NaN	NaN	NaN	NaN	NaN	NaN	NaN	NaN	NaN	NaN	1.22447	-0.0690147	NaN	NaN		0.390197
PF3D7_0723400	conserved Plasmodium protein, unknown function	-0.495085	0.918906	0.211386	0.398703	NaN	NaN	-0.405146	0.100407	1.38366	0.138759	NaN	-0.163499	0.480368	-0.0282862	-0.597365	0.296793	NaN	NaN	0.440846	0.0370438	0.654894	-0.556797	1.68554	0.836836	0.182311	2.09253	-1.95132	0.456821	0.443501	1.54095	NaN	NaN	1.28238	3.5841	NaN	0.861054	NaN	NaN	NaN	-0.423739	NaN	1.73236	NaN	0.676434	NaN	NaN		0.0936963
PF3D7_0723900	RNA-binding protein, putative	NaN	NaN	NaN	NaN	NaN	NaN	NaN	NaN	NaN	1.64575	NaN	1.072	NaN	NaN	NaN	NaN	NaN	NaN	NaN	NaN	NaN	NaN	NaN	NaN	NaN	NaN	NaN	NaN	NaN	NaN	NaN	NaN	NaN	NaN	NaN	NaN	NaN	NaN	NaN	NaN	NaN	NaN	NaN	NaN	NaN	NaN		1
PF3D7_0724700	conserved Plasmodium protein, unknown function	4.03042	2.82204	1.215	1.10318	NaN	NaN	1.86239	1.21739	NaN	NaN	0.93191	NaN	2.71112	2.04103	2.52293	3.69962	NaN	NaN	NaN	NaN	NaN	NaN	NaN	NaN	1.61344	NaN	2.04855	NaN	2.15805	3.09579	2.03921	3.63514	3.02286	3.49697	NaN	NaN	NaN	NaN	NaN	NaN	NaN	NaN	NaN	NaN	NaN	NaN		0.0271415
PF3D7_0726500	ubiquitin carboxyl-terminal hydrolase, putative	NaN	-1.73218	NaN	-0.111833	NaN	NaN	NaN	NaN	NaN	NaN	NaN	NaN	NaN	0.355535	NaN	NaN	NaN	NaN	NaN	NaN	NaN	0.669648	NaN	NaN	NaN	NaN	NaN	NaN	NaN	NaN	NaN	NaN	NaN	NaN	NaN	NaN	NaN	NaN	NaN	NaN	NaN	NaN	NaN	NaN	-0.260964	NaN		1
PF3D7_0726900	mitochondrial import inner membrane translocase subunit TIM50, putative	NaN	0.705947	NaN	1.64458	NaN	NaN	NaN	-0.312433	NaN	NaN	NaN	NaN	NaN	1.89443	NaN	NaN	NaN	NaN	NaN	NaN	NaN	NaN	NaN	NaN	NaN	NaN	NaN	NaN	NaN	NaN	NaN	NaN	NaN	NaN	NaN	NaN	NaN	NaN	NaN	NaN	NaN	NaN	NaN	NaN	NaN	0.703807		1
PF3D7_0727800	cation transporting ATPase, putative	0.294077	1.1033	0.445409	1.52953	0.679874	0.512246	-0.259789	0.761115	2.17047	0.287501	1.06032	0.00249806	0.22132	-0.406101	-0.0440475	-0.0919367	NaN	-0.0646069	0.0835197	0.112755	0.171847	-0.199625	0.494876	NaN	0.588325	0.557476	0.303576	1.07613	NaN	NaN	NaN	NaN	0.557386	3.92417	NaN	3.26687	NaN	NaN	NaN	NaN	NaN	NaN	NaN	0.527492	0.539928	0.0240617		0.648696
PF3D7_0727900	conserved Plasmodium protein, unknown function	-0.720826	NaN	NaN	NaN	NaN	NaN	NaN	NaN	NaN	NaN	NaN	NaN	NaN	NaN	NaN	NaN	NaN	NaN	NaN	NaN	NaN	NaN	NaN	NaN	NaN	NaN	NaN	NaN	NaN	NaN	NaN	NaN	NaN	NaN	NaN	NaN	NaN	NaN	NaN	NaN	NaN	NaN	NaN	NaN	NaN	NaN		0.0428283
PF3D7_0728000	eukaryotic translation initiation factor 2 subunit alpha, putative	0.601316	NaN	NaN	NaN	NaN	NaN	-0.0262638	-1.06357	NaN	NaN	NaN	NaN	0.347439	1.45577	NaN	NaN	NaN	NaN	NaN	-0.37951	-1.71005	NaN	NaN	NaN	-0.0892213	-0.0210533	NaN	NaN	NaN	NaN	NaN	NaN	NaN	NaN	NaN	NaN	NaN	NaN	NaN	NaN	NaN	NaN	NaN	NaN	NaN	-0.214		0.993493
PF3D7_0730500	conserved Plasmodium protein, unknown function	NaN	NaN	-0.991341	NaN	NaN	NaN	NaN	NaN	NaN	NaN	NaN	NaN	NaN	NaN	NaN	NaN	NaN	NaN	NaN	NaN	NaN	NaN	NaN	NaN	NaN	NaN	0.691177	NaN	NaN	NaN	NaN	NaN	NaN	NaN	NaN	NaN	NaN	NaN	NaN	NaN	NaN	NaN	1.05658	NaN	NaN	-0.474981		1
PF3D7_0730900	EMP1-trafficking protein	0.379843	0.710708	0.219587	0.48459	0.0480967	-0.275484	-0.541555	-0.122606	0.15017	0.20234	-0.0147036	0.334316	0.148479	-0.192699	0.118094	0.32619	0.359409	0.3531	0.0258793	-0.0863761	-0.16246	-0.839234	-0.223576	-0.133037	0.328492	0.61916	1.01486	1.13258	2.12618	0.228909	NaN	2.02597	1.48249	1.9996	1.33874	1.60143	1.20864	0.33528	1.21493	0.60246	0.405992	0.415268	1.46582	0.805989	-0.249222	0.363624		0.746759
PF3D7_0731300	Plasmodium exported protein (PHISTb), unknown function	-1.19545	0.694905	-0.127053	-1.60654	-2.51936	-0.612211	0.334568	0.819597	NaN	-1.28913	1.1129	1.43991	1.06571	-0.993131	0.850879	-0.0163537	NaN	0.0946183	1.35044	1.04035	-1.34395	-1.22546	-2.42593	-0.777872	-0.752461	-0.708584	-0.185245	0.577573	NaN	1.00277	NaN	NaN	1.26706	1.59754	NaN	NaN	NaN	NaN	NaN	-0.816723	NaN	NaN	NaN	NaN	NaN	0.436237		0.00578884
PF3D7_0801000	Plasmodium exported protein (PHISTc), unknown function	NaN	NaN	-1.28226	NaN	NaN	NaN	1.34687	0.942335	NaN	NaN	NaN	NaN	NaN	NaN	NaN	NaN	NaN	NaN	NaN	NaN	1.8257	NaN	NaN	1.36134	NaN	NaN	NaN	NaN	NaN	NaN	NaN	NaN	NaN	NaN	NaN	NaN	NaN	NaN	NaN	NaN	NaN	NaN	NaN	NaN	NaN	NaN		1
PF3D7_0801800	mannose-6-phosphate isomerase, putative	1.63979	1.88988	1.49052	1.28645	NaN	NaN	NaN	NaN	0.434775	1.13024	NaN	NaN	NaN	1.8558	NaN	NaN	NaN	NaN	NaN	NaN	NaN	NaN	NaN	NaN	0.694301	NaN	NaN	NaN	NaN	NaN	NaN	NaN	NaN	NaN	NaN	NaN	NaN	NaN	NaN	NaN	NaN	NaN	NaN	NaN	NaN	0.395151		0.4998
PF3D7_0802100	AP2 domain transcription factor, putative	4.87293	NaN	1.17868	2.27663	0.239765	NaN	NaN	NaN	-2.95266	0.59168	1.1944	-0.494672	1.65366	-0.243913	NaN	1.48298	NaN	NaN	NaN	NaN	NaN	NaN	NaN	NaN	2.03506	2.22796	2.42728	1.39494	NaN	NaN	NaN	NaN	1.29025	0.287941	3.851	NaN	0.647545	1.72738	3.99295	0.514944	NaN	NaN	2.34019	2.09776	1.74123	0.936663		0.00595365
PF3D7_0803000	peptidyl-prolyl cis-trans isomerase	NaN	NaN	1.98306	2.08516	NaN	NaN	NaN	NaN	0.388686	NaN	NaN	NaN	NaN	0.225717	NaN	NaN	NaN	NaN	NaN	NaN	0.904735	NaN	-0.13868	NaN	NaN	NaN	NaN	NaN	NaN	NaN	NaN	NaN	NaN	NaN	NaN	NaN	NaN	NaN	NaN	NaN	NaN	NaN	NaN	NaN	1.21884	NaN		1
PF3D7_0803100	U3 small nucleolar RNA-associated protein 14, putative	NaN	NaN	NaN	NaN	NaN	NaN	1.6457	2.82787	NaN	NaN	NaN	NaN	NaN	NaN	NaN	NaN	NaN	NaN	NaN	NaN	2.63963	3.3679	2.50419	3.22891	NaN	NaN	NaN	NaN	NaN	NaN	NaN	NaN	NaN	NaN	NaN	NaN	NaN	NaN	NaN	NaN	NaN	NaN	NaN	NaN	NaN	NaN		1
PF3D7_0803700	tubulin gamma chain	1.71193	1.72047	-0.928622	NaN	NaN	0.14256	NaN	NaN	-0.428488	1.01488	1.91632	0.914059	0.670115	0.679365	NaN	NaN	NaN	NaN	NaN	0.0475323	-0.0152721	-0.380286	0.612494	NaN	1.42029	1.47746	NaN	NaN	NaN	NaN	NaN	NaN	NaN	NaN	NaN	NaN	NaN	NaN	NaN	NaN	NaN	NaN	NaN	NaN	NaN	-0.698307		0.470836
PF3D7_0805700	serine/threonine protein kinase, FIKK family	0.343806	1.67061	NaN	NaN	NaN	1.5745	-0.17599	NaN	NaN	NaN	NaN	NaN	NaN	NaN	NaN	-0.412944	NaN	NaN	NaN	NaN	NaN	-0.738379	NaN	NaN	-0.465241	NaN	NaN	NaN	NaN	NaN	NaN	NaN	NaN	NaN	NaN	NaN	NaN	NaN	NaN	NaN	NaN	NaN	0.766129	NaN	NaN	NaN		0.704943
PF3D7_0807000	YEATS domain-containing protein, putative	3.09141	1.11863	1.42336	-0.256165	NaN	NaN	1.7133	1.12526	4.00153	NaN	2.46278	1.91354	NaN	1.65781	1.70633	NaN	NaN	0.622865	NaN	NaN	NaN	NaN	0.271306	NaN	2.42846	NaN	NaN	2.55792	NaN	0.489727	NaN	NaN	NaN	NaN	NaN	NaN	NaN	NaN	NaN	2.18298	NaN	NaN	NaN	NaN	NaN	2.25394		0.108125
PF3D7_0807300	ras-related protein Rab-18	NaN	0.739107	2.25617	NaN	NaN	-0.000721115	NaN	NaN	1.04663	NaN	NaN	1.25743	2.4756	2.22567	1.78513	1.11898	NaN	1.97228	2.64289	1.93049	NaN	-0.0990932	-0.145462	-0.717298	0.936139	1.55419	2.73745	NaN	NaN	NaN	NaN	NaN	NaN	NaN	NaN	NaN	NaN	NaN	NaN	NaN	NaN	NaN	NaN	NaN	NaN	0.397106		1
PF3D7_0807600	conserved Plasmodium protein, unknown function	NaN	NaN	0.320658	0.655421	0.500088	NaN	NaN	1.05712	NaN	1.0858	0.973648	NaN	-0.28648	-0.293135	-1.70722	0.510765	0.811471	NaN	-0.00689809	0.532366	NaN	-0.412402	NaN	NaN	NaN	NaN	2.54448	0.432961	NaN	NaN	NaN	NaN	0.131063	NaN	NaN	NaN	NaN	NaN	NaN	NaN	NaN	NaN	0.638584	2.78568	NaN	NaN		1
PF3D7_0808400	coatomer subunit epsilon, putative	NaN	NaN	NaN	NaN	NaN	NaN	NaN	NaN	NaN	0.766308	NaN	NaN	NaN	-3.9457	NaN	NaN	NaN	NaN	NaN	NaN	NaN	NaN	NaN	NaN	NaN	NaN	NaN	NaN	NaN	NaN	NaN	NaN	NaN	NaN	NaN	NaN	NaN	NaN	NaN	NaN	NaN	NaN	NaN	NaN	NaN	NaN		1
PF3D7_0809500	histone acetyltransferase subunit NuA4, putative	3.61977	NaN	0.513895	NaN	NaN	NaN	NaN	3.5558	NaN	NaN	NaN	NaN	NaN	NaN	NaN	NaN	NaN	NaN	NaN	NaN	NaN	NaN	NaN	NaN	NaN	NaN	2.19639	NaN	NaN	NaN	NaN	NaN	1.82497	NaN	NaN	NaN	NaN	NaN	NaN	NaN	NaN	NaN	5.06592	5.33888	3.57119	4.09064		0.0516723
PF3D7_0809700	RuvB-like helicase 1	NaN	NaN	NaN	NaN	NaN	NaN	NaN	NaN	NaN	NaN	NaN	NaN	NaN	NaN	NaN	NaN	NaN	NaN	NaN	NaN	NaN	NaN	NaN	NaN	NaN	NaN	NaN	NaN	NaN	NaN	NaN	NaN	NaN	2.98599	NaN	NaN	NaN	NaN	NaN	NaN	NaN	NaN	NaN	NaN	NaN	NaN		1
PF3D7_0809900	JmjC domain-containing protein, putative	NaN	NaN	NaN	NaN	NaN	NaN	NaN	NaN	NaN	NaN	NaN	NaN	NaN	NaN	NaN	NaN	NaN	NaN	NaN	NaN	NaN	NaN	NaN	NaN	NaN	NaN	NaN	NaN	NaN	NaN	NaN	NaN	NaN	NaN	NaN	NaN	NaN	NaN	NaN	NaN	NaN	NaN	NaN	NaN	1.49953	0.102698		1
PF3D7_0810600	ATP-dependent RNA helicase DBP1, putative	0.149389	0.805787	-0.132894	-0.192194	-0.649888	-0.639695	-0.810713	-1.24416	1.10802	1.90796	0.682483	1.2061	-1.08951	-0.778124	-2.93821	-0.167101	0.178237	NaN	-0.491652	-0.22132	-1.03502	-4.53419	-0.440538	-1.95476	0.485118	0.711299	0.993421	0.750834	NaN	NaN	NaN	NaN	0.901958	NaN	NaN	NaN	NaN	0.0659138	NaN	NaN	-0.738217	0.993063	NaN	1.0567	0.21176	NaN		0.496903
PF3D7_0812400	karyopherin alpha	0.622649	0.997722	0.492315	0.660771	-0.158961	0.28597	0.114234	NaN	-0.590636	0.753483	1.25629	0.528823	0.580435	0.420067	-0.268921	0.285829	0.1129	0.463768	-0.0434377	-0.0426443	-0.379639	NaN	0.212632	-0.377957	0.951662	0.708892	1.79647	1.67664	3.65226	NaN	NaN	NaN	2.42269	2.82613	NaN	NaN	NaN	1.5826	NaN	1.2255	1.63473	NaN	1.54384	0.169842	0.442121	0.668501		0.982568
PF3D7_0812500	RNA-binding protein, putative	0.305329	0.45036	-0.402493	0.78986	-0.357215	0.21885	0.127765	0.0831259	-0.263941	0.105784	-0.265379	-0.427499	0.164143	0.333534	-0.216803	0.375702	0.419755	-0.98652	0.8222	0.384772	0.494672	0.125463	0.684819	0.383021	0.458907	0.35032	-0.151923	-0.0186342	3.82018	2.2365	NaN	NaN	1.91755	1.82337	NaN	2.2425	1.25187	0.979601	NaN	NaN	2.32691	2.91703	1.25314	0.766971	0.613155	0.117365		0.661262
PF3D7_0813300	conserved Plasmodium protein, unknown function	1.21909	0.480458	-0.111648	-0.00273846	NaN	NaN	-1.01322	-0.770533	0.162726	0.0603672	1.16169	-0.0479571	-0.578823	0.761947	0.0496307	0.586688	-0.308537	-0.0346383	-0.351719	0.000620475	-1.13008	-2.76698	-0.833799	-1.52567	1.44398	0.41808	1.22435	NaN	3.31083	-0.457542	NaN	1.91871	NaN	1.83949	-0.418504	1.04231	NaN	NaN	2.03228	-0.316493	-0.382401	0.128409	NaN	NaN	0.643025	0.560813		0.685671
PF3D7_0813900	40S ribosomal protein S16, putative	-0.306663	1.8991	0.211511	0.388412	-0.377388	-0.458802	0.218595	0.162476	0.0786098	0.41204	0.551295	0.589811	-0.626023	0.361991	0.281194	0.485358	0.329411	0.421651	-0.209511	0.326986	-0.177572	-0.442227	-0.478246	0.0351357	-0.00044731	0.611976	0.0798389	0.590549	1.81426	0.205181	1.54844	2.09246	1.90812	2.11654	2.29004	1.71501	1.28824	0.604169	1.17581	0.951345	0.692516	0.536315	0.452701	0.825824	-0.0650986	0.712315		0.166122
PF3D7_0814000	60S ribosomal protein L13-2, putative	0.502738	0.839622	0.169668	0.258719	0.00187425	-0.0869197	0.41446	0.386261	-0.116927	-0.175045	0.319618	-0.165558	-0.0576619	0.10684	1.05749	0.0846551	0.151859	0.306895	0.116897	-0.0758749	-0.0225076	-0.768332	0.185486	0.240009	0.851679	0.545929	0.0429245	0.601606	2.58099	0.215948	NaN	1.85559	1.22786	1.63406	NaN	0.933022	1.40811	0.844199	1.50711	0.0730897	0.764601	0.788016	0.841249	-0.131326	0.200881	0.853293		0.89433
PF3D7_0814200	DNA/RNA-binding protein Alba 1	0.588613	1.06136	0.560422	0.277149	0.188907	-0.403595	0.470927	0.551395	0.299714	-0.000432815	0.376179	0.0107883	0.607674	0.274844	-0.530489	1.12699	2.02836	1.85465	0.813443	0.690707	1.10078	0.277674	1.00727	0.94386	0.190678	0.89913	1.16472	1.33257	2.15704	0.444066	1.94347	1.87811	1.31516	2.12155	1.20539	1.18942	1.62663	1.09659	0.336855	0.829613	0.803062	0.449828	1.35084	0.513646	0.558464	0.961508		1
PF3D7_0815600	eukaryotic translation initiation factor 3 subunit G, putative	0.0190613	0.357049	-0.703267	0.269008	-0.101892	-0.00561564	0.536252	-0.0652966	-0.651813	0.22673	-1.08709	-0.210015	-0.834673	-0.0574155	-0.00471089	-0.423094	-0.0792494	-0.182947	0.0159258	-0.430071	0.258097	-0.479438	0.0268709	NaN	-0.290303	-1.04334	NaN	NaN	NaN	NaN	NaN	NaN	NaN	NaN	NaN	NaN	NaN	NaN	NaN	NaN	NaN	2.49484	NaN	NaN	-0.0623844	0.0775585		0.378341
PF3D7_0817300	conserved Plasmodium protein, unknown function	2.97019	2.77103	1.4461	-0.690462	NaN	NaN	1.64552	1.169	1.72722	1.96883	1.54191	2.01188	1.87664	1.3211	1.36227	1.5272	NaN	-0.400538	NaN	NaN	0.382833	NaN	-0.990194	0.390151	3.9457	4.3835	2.43186	2.38979	3.8507	1.5378	4.72672	NaN	2.93231	3.46538	4.29961	2.95545	2.71638	1.09096	3.24626	2.32178	5.40071	3.37119	3.41088	3.82906	1.58357	2.39236		0.1263
PF3D7_0817700	rhoptry neck protein 5	NaN	NaN	0.464041	NaN	0.987321	0.851079	NaN	NaN	NaN	NaN	2.50182	NaN	0.0728604	NaN	0.733615	0.239856	NaN	NaN	-0.399921	-0.417164	NaN	NaN	NaN	NaN	NaN	NaN	0.619929	NaN	NaN	NaN	NaN	NaN	NaN	-0.238787	NaN	NaN	NaN	NaN	NaN	NaN	NaN	NaN	NaN	NaN	NaN	NaN		1
PF3D7_0817900	high mobility group protein B2	0.127765	0.177245	0.503451	1.53378	-1.17883	-0.71914	-1.67613	-0.0122111	1.23113	0.330774	1.43525	0.28065	-0.700638	1.61666	-4.47406	-0.914565	0.0184917	NaN	-0.902012	-0.0792927	-1.29913	-1.98273	-4.56761	-1.41733	-0.837945	2.37191	2.81877	NaN	1.90574	NaN	NaN	NaN	NaN	NaN	NaN	NaN	NaN	NaN	-0.678811	NaN	NaN	-0.143655	1.1157	0.686522	-0.5098	0.62959		0.475958
PF3D7_0818200	14-3-3 protein	1.23701	1.8136	1.70633	0.675097	0.604166	0.67229	1.05901	0.366522	0.682573	0.814514	2.05283	0.733387	0.229957	0.75816	0.489851	0.459278	0.192447	-0.0200577	0.422556	-0.512884	-0.0769345	-0.218223	0.230572	0.660475	1.4268	1.21237	1.4283	1.56644	5.37149	1.45391	2.64844	3.31977	3.32193	3.89181	2.74545	-0.929109	3.01423	-0.89755	3.35502	1.55338	3.57652	0.409297	3.48941	1.93721	2.33365	2.18653		0.677233
PF3D7_0818400	rRNA-processing protein FCF1, putative	NaN	NaN	-0.714965	NaN	NaN	NaN	NaN	NaN	NaN	NaN	NaN	NaN	NaN	NaN	NaN	NaN	NaN	NaN	NaN	NaN	NaN	NaN	NaN	NaN	NaN	NaN	NaN	NaN	NaN	NaN	NaN	NaN	NaN	NaN	NaN	NaN	NaN	NaN	NaN	NaN	NaN	NaN	NaN	NaN	NaN	NaN		1
PF3D7_0818900	heat shock protein 70	2.07488	2.39146	1.31092	1.09832	0.748633	0.488977	1.41148	1.14121	1.08038	1.02844	1.66088	0.877738	0.603692	0.583333	0.847917	0.74485	0.18053	0.332044	0.0371714	-0.146916	0.190172	-0.135535	0.589955	0.26642	1.21618	1.86981	1.96173	2.33148	3.86592	1.52812	3.65787	3.07582	2.38419	2.69041	2.47192	1.64733	2.66719	1.50291	2.76802	1.64525	1.78077	1.29545	1.54918	1.29555	0.796265	1.42989		0.340026
PF3D7_0820000	Snf2-related CBP activator, putative	2.47866	2.03593	1.47887	2.22317	NaN	NaN	NaN	2.46985	1.6727	0.954501	2.37281	1.08433	0.968349	-0.816067	NaN	0.357141	NaN	NaN	0.308128	NaN	NaN	NaN	NaN	NaN	2.28315	0.332698	1.88444	2.3821	3.76861	NaN	NaN	NaN	NaN	NaN	4.38288	4.32522	NaN	NaN	2.72421	5.42501	2.7645	1.37711	NaN	NaN	1.10802	1.94242		0.225007
PF3D7_0821000	conserved Plasmodium protein, unknown function	NaN	0.507521	NaN	1.74986	-0.420414	-0.357946	-0.13768	-0.611645	0.916553	NaN	NaN	-0.458907	0.532566	0.691989	0.209516	0.811371	0.756682	0.441047	1.2364	0.994614	-1.11163	-0.550014	-0.971629	-1.20827	1.47674	NaN	NaN	NaN	NaN	NaN	NaN	NaN	NaN	NaN	NaN	NaN	NaN	NaN	NaN	NaN	NaN	NaN	1.46858	NaN	0.128953	0.468192		1
PF3D7_0821700	60S ribosomal protein L22, putative	1.14143	1.87039	0.0517201	NaN	NaN	-0.702303	2.37537	-1.37857	3.40925	NaN	3.19011	NaN	-1.4376	NaN	NaN	NaN	NaN	NaN	NaN	NaN	-1.28673	0.891563	NaN	NaN	1.05686	1.14851	NaN	NaN	NaN	3.88187	NaN	NaN	0.223175	NaN	NaN	NaN	NaN	NaN	NaN	NaN	NaN	NaN	NaN	NaN	0.674551	0.461144		0.722677
PF3D7_0822100	mediator of RNA polymerase II transcription subunit 7, putative	NaN	NaN	NaN	NaN	NaN	NaN	NaN	NaN	NaN	NaN	NaN	NaN	NaN	NaN	NaN	NaN	NaN	NaN	NaN	NaN	NaN	NaN	NaN	NaN	NaN	NaN	NaN	NaN	NaN	NaN	NaN	NaN	NaN	NaN	NaN	NaN	NaN	NaN	NaN	NaN	NaN	NaN	NaN	NaN	NaN	NaN		1
PF3D7_0822600	protein transport protein SEC23	NaN	NaN	NaN	NaN	NaN	NaN	NaN	NaN	NaN	NaN	NaN	NaN	NaN	NaN	NaN	NaN	NaN	NaN	NaN	NaN	NaN	NaN	NaN	NaN	NaN	NaN	NaN	NaN	NaN	NaN	NaN	NaN	NaN	NaN	NaN	NaN	NaN	NaN	NaN	NaN	NaN	NaN	NaN	NaN	NaN	NaN		1
PF3D7_0823200	RNA-binding protein, putative	-0.313746	0.0633941	-0.662871	-0.625738	-0.989592	-1.07382	-2.39456	-2.38333	-0.148993	0.150257	0.403377	-0.202637	0.117429	0.258494	-0.835574	0.0894515	0.439889	0.341153	0.131589	0.277656	-2.35498	-2.22555	-2.26008	-2.38045	-0.25032	0.216619	0.949722	0.0564011	3.10452	2.13619	NaN	NaN	0.882604	1.08795	NaN	3.01368	0.912343	-0.0467006	1.9268	NaN	0.380064	0.343842	-0.47335	0.77359	-0.204881	-0.353097		0.162797
PF3D7_0823300	histone acetyltransferase GCN5	2.26469	2.23888	2.2693	1.8249	-0.0364223	0.388488	0.582845	0.997175	1.84431	1.883	2.71629	1.54878	0.265197	1.43979	0.942984	0.666989	-0.46917	0.310808	-0.543068	-0.208517	-0.083187	-0.289598	-0.0241498	0.0563712	2.61589	3.91348	2.66878	3.68192	2.96466	1.56798	1.86096	0.960946	3.52519	2.35653	2.56392	2.50635	0.942909	-0.0460021	3.62117	3.10309	2.69862	2.39562	2.19267	2.19767	1.51763	3.4614		0.281946
PF3D7_0823800	DnaJ protein, putative	0.275484	0.462296	0.354226	0.438855	-0.746132	-0.450802	-0.510621	-0.909965	0.612966	0.523753	1.57129	1.31097	-0.203901	0.767241	0.729618	0.28854	0.339707	-0.342896	-0.169128	-0.222063	-1.10681	-1.1723	-0.866568	-0.804714	-0.0961287	0.2508	0.715278	0.772924	2.4716	2.49908	NaN	NaN	2.15513	2.14733	NaN	NaN	NaN	1.60691	NaN	0.840345	NaN	0.835317	1.78253	1.13065	0.71519	0.616879		0.628149
PF3D7_0823900	dicarboxylate/tricarboxylate carrier	NaN	NaN	1.06074	NaN	-0.429906	0.172864	0.492417	0.58316	1.6607	-0.784336	0.498966	NaN	1.54715	0.68973	NaN	NaN	NaN	1.01441	1.69706	2.25905	1.34045	-0.901263	-1.09823	1.39149	0.934026	NaN	1.36042	NaN	NaN	NaN	-2.46259	NaN	NaN	2.54709	NaN	2.74933	NaN	NaN	2.25169	3.24564	NaN	NaN	NaN	NaN	1.3034	NaN		1
PF3D7_0824800	conserved Plasmodium membrane protein, unknown function	2.67193	0.507521	1.90018	2.49029	NaN	NaN	NaN	2.97132	NaN	NaN	NaN	NaN	2.26954	1.62393	2.94866	3.93722	NaN	NaN	NaN	NaN	NaN	NaN	-0.414922	NaN	1.9775	NaN	NaN	NaN	3.64027	0.949255	NaN	3.89021	4.80576	-0.796183	NaN	NaN	NaN	NaN	NaN	NaN	NaN	NaN	NaN	NaN	NaN	NaN		0.181096
PF3D7_0825500	protein KRI1, putative	NaN	NaN	NaN	NaN	NaN	NaN	-0.115941	0.875539	NaN	NaN	2.72957	NaN	NaN	NaN	NaN	NaN	NaN	NaN	NaN	NaN	NaN	NaN	NaN	NaN	NaN	NaN	NaN	NaN	NaN	NaN	NaN	NaN	NaN	NaN	NaN	NaN	NaN	NaN	NaN	NaN	NaN	NaN	NaN	NaN	NaN	NaN		1
PF3D7_0826700	receptor for activated c kinase	-0.365797	0.66438	0.0526941	0.196938	-0.566741	-0.5065	-0.158478	-1.07765	0.653427	-0.102457	1.19541	0.176691	0.518334	0.990681	-0.00449376	0.305753	-0.863441	0.838512	0.949722	0.126423	-1.36822	-1.31615	NaN	-0.773574	0.272979	0.457455	-2.21773	0.768617	1.71017	NaN	NaN	NaN	NaN	NaN	NaN	NaN	NaN	NaN	NaN	NaN	NaN	NaN	NaN	1.00017	0.28948	-0.182947		0.13988
PF3D7_0827800	SET domain protein, putative	NaN	NaN	NaN	NaN	NaN	NaN	NaN	NaN	NaN	NaN	NaN	NaN	NaN	NaN	NaN	NaN	NaN	NaN	NaN	NaN	NaN	NaN	NaN	NaN	NaN	NaN	NaN	NaN	NaN	NaN	NaN	NaN	NaN	NaN	NaN	NaN	NaN	NaN	NaN	NaN	NaN	NaN	NaN	NaN	1.77036	NaN		1
PF3D7_0827900	protein disulfide isomerase	NaN	0.622243	NaN	1.61626	NaN	NaN	NaN	-0.145873	NaN	1.74347	NaN	NaN	-0.394828	0.130413	-0.284897	0.0699061	NaN	NaN	NaN	NaN	-0.73711	-1.09997	-0.577358	NaN	0.60065	NaN	NaN	NaN	NaN	NaN	NaN	NaN	NaN	NaN	NaN	NaN	NaN	NaN	NaN	NaN	NaN	NaN	NaN	NaN	NaN	NaN		1
PF3D7_0828300	conserved Plasmodium protein, unknown function	0.198368	NaN	NaN	NaN	NaN	NaN	NaN	NaN	0.0996318	2.33534	NaN	NaN	NaN	1.57145	NaN	0.803267	NaN	NaN	NaN	NaN	NaN	NaN	NaN	NaN	NaN	NaN	NaN	1.25034	NaN	NaN	NaN	NaN	NaN	NaN	NaN	NaN	NaN	NaN	NaN	NaN	NaN	NaN	NaN	NaN	NaN	1.49574		0.546102
PF3D7_0829200	prohibitin, putative	NaN	NaN	NaN	NaN	NaN	NaN	NaN	NaN	NaN	NaN	NaN	NaN	NaN	NaN	NaN	NaN	NaN	NaN	NaN	NaN	NaN	NaN	NaN	NaN	NaN	NaN	NaN	NaN	NaN	NaN	NaN	NaN	NaN	NaN	NaN	NaN	NaN	NaN	NaN	NaN	NaN	NaN	NaN	NaN	NaN	NaN		1
PF3D7_0831400	Plasmodium exported protein, unknown function	0.0277203	0.848635	-0.221068	-0.860208	-0.165887	-0.466653	-0.285073	0.10448	-0.104992	0.191903	0.353775	0.357955	0.281075	0.41999	-0.143612	0.369632	0.114634	0.0255294	0.346985	0.278269	-0.274651	-0.590722	-0.029058	-0.320311	0.379954	0.0131886	0.592254	0.512328	2.07509	0.853475	NaN	NaN	2.19352	NaN	NaN	0.641266	NaN	NaN	1.63394	NaN	0.540325	0.1588	1.14215	0.305503	-0.432474	-0.423632		0.385634
PF3D7_0831700	heat shock protein 70	0.152897	0.532157	-1.76995	1.79131	-0.893518	0.863809	0.216982	0.764248	-0.0856804	0.156482	NaN	0.84918	1.4847	0.487824	0.588421	0.7063	-0.786348	NaN	0.695014	NaN	2.46785	0.0278809	1.40817	0.398094	0.824646	-1.17492	0.64441	0.506353	NaN	NaN	0.361768	NaN	NaN	NaN	NaN	NaN	NaN	NaN	NaN	NaN	NaN	NaN	NaN	NaN	0.886433	0.63433		0.500346
PF3D7_0902800	serine repeat antigen 9	-0.220396	-0.606442	NaN	NaN	NaN	NaN	NaN	NaN	NaN	NaN	2.97089	NaN	NaN	NaN	NaN	NaN	NaN	NaN	NaN	NaN	NaN	NaN	NaN	NaN	NaN	NaN	NaN	NaN	NaN	NaN	NaN	NaN	NaN	NaN	NaN	NaN	NaN	NaN	NaN	NaN	NaN	NaN	NaN	NaN	-1.09065	-0.688315		0.210811
PF3D7_0903500	conserved Plasmodium protein, unknown function	NaN	NaN	-4.11261	NaN	NaN	NaN	NaN	NaN	NaN	NaN	NaN	NaN	NaN	NaN	NaN	NaN	NaN	NaN	NaN	NaN	NaN	NaN	NaN	NaN	NaN	NaN	NaN	NaN	NaN	NaN	NaN	NaN	NaN	NaN	NaN	NaN	NaN	NaN	NaN	NaN	NaN	NaN	NaN	NaN	NaN	NaN		1
PF3D7_0903900	60S ribosomal protein L32	0.458487	0.756404	0.333195	0.857391	0.258459	-0.0117819	0.525167	-0.0655723	0.343692	0.322595	0.494672	0.156756	-0.149313	-0.0684644	0.91288	-0.0304067	0.399991	-0.0640551	0.111298	-0.0922074	-0.213638	-0.631617	0.0097772	0.296368	0.232415	0.271897	0.605684	0.488572	3.25455	0.884967	1.51299	2.01473	1.69412	1.79967	1.82668	0.760944	1.34761	0.855849	1.75651	0.394999	0.583423	0.267271	1.2364	0.719447	0.892352	0.81388		0.840485
PF3D7_0904900	copper-transporting ATPase	0.705314	0.0876873	NaN	1.52321	NaN	NaN	NaN	NaN	NaN	0.402741	NaN	NaN	NaN	0.423565	NaN	NaN	NaN	NaN	NaN	NaN	1.92866	-0.361207	-0.271043	NaN	NaN	NaN	NaN	NaN	NaN	NaN	NaN	NaN	NaN	NaN	NaN	NaN	NaN	NaN	NaN	0.230313	NaN	NaN	NaN	NaN	NaN	NaN		0.940281
PF3D7_0905000	conserved Plasmodium protein, unknown function	NaN	NaN	-1.26437	NaN	NaN	NaN	NaN	NaN	NaN	NaN	-0.129292	NaN	NaN	NaN	1.40844	NaN	NaN	NaN	NaN	NaN	NaN	NaN	NaN	NaN	NaN	NaN	NaN	NaN	NaN	NaN	NaN	NaN	NaN	NaN	NaN	NaN	NaN	NaN	NaN	NaN	NaN	NaN	NaN	NaN	NaN	-0.460271		1
PF3D7_0905100	nucleoporin NUP100/NSP100, putative	NaN	NaN	NaN	NaN	NaN	NaN	NaN	NaN	NaN	NaN	NaN	NaN	NaN	NaN	NaN	NaN	NaN	NaN	NaN	NaN	NaN	NaN	NaN	NaN	NaN	NaN	NaN	NaN	NaN	NaN	NaN	NaN	NaN	NaN	NaN	NaN	NaN	NaN	NaN	NaN	NaN	NaN	NaN	NaN	NaN	NaN		1
PF3D7_0905400	high molecular weight rhoptry protein 3	-0.309503	1.14226	-0.251556	1.18311	-0.17384	0.0897739	0.164143	-0.134484	-1.51391	-0.209391	1.05589	0.499341	-0.599921	0.330084	0.117562	0.423449	-1.16514	0.437545	0.233152	0.0841502	-1.41227	-0.189793	-0.571686	-0.303109	0.0430645	-0.860049	0.558758	0.785154	NaN	NaN	NaN	NaN	NaN	NaN	NaN	NaN	NaN	NaN	NaN	NaN	NaN	NaN	1.11776	2.29393	0.498353	0.62191		0.164783
PF3D7_0906600	zinc finger protein, putative	NaN	NaN	NaN	NaN	NaN	NaN	0.819913	1.45613	NaN	NaN	NaN	NaN	NaN	NaN	NaN	NaN	NaN	NaN	NaN	NaN	0.64911	0.151122	NaN	NaN	NaN	NaN	NaN	NaN	NaN	NaN	NaN	NaN	NaN	NaN	NaN	NaN	NaN	NaN	NaN	NaN	NaN	NaN	NaN	NaN	NaN	NaN		1
PF3D7_0907000	conserved Plasmodium protein, unknown function	NaN	NaN	NaN	NaN	NaN	-0.0861043	NaN	1.97579	NaN	NaN	NaN	NaN	NaN	NaN	NaN	NaN	NaN	NaN	NaN	NaN	-0.13814	1.51079	0.803888	NaN	NaN	NaN	NaN	NaN	NaN	NaN	NaN	NaN	NaN	NaN	NaN	NaN	NaN	NaN	NaN	NaN	NaN	NaN	NaN	NaN	NaN	NaN		1
PF3D7_0907400	ATP-dependent protease ATPase subunit ClpY	NaN	NaN	NaN	NaN	3.01298	NaN	1.93482	3.75201	NaN	NaN	NaN	NaN	0.0312541	NaN	NaN	NaN	NaN	NaN	NaN	NaN	4.61447	3.49803	5.52888	3.9696	NaN	NaN	NaN	NaN	NaN	NaN	NaN	NaN	NaN	NaN	NaN	NaN	NaN	NaN	NaN	NaN	NaN	NaN	NaN	NaN	NaN	NaN		1
PF3D7_0909400	exoribonuclease, putative	NaN	NaN	NaN	NaN	NaN	NaN	-1.06854	-0.197614	0.748461	NaN	NaN	NaN	NaN	NaN	NaN	NaN	NaN	NaN	0.175557	NaN	-1.27851	-1.86231	NaN	NaN	0.859015	0.898431	NaN	NaN	NaN	NaN	NaN	NaN	NaN	NaN	NaN	NaN	NaN	NaN	NaN	NaN	NaN	NaN	NaN	NaN	NaN	NaN		1
PF3D7_0909800	small nuclear ribonucleoprotein Sm D3, putative	NaN	NaN	NaN	NaN	NaN	NaN	NaN	NaN	NaN	NaN	NaN	NaN	-1.04445	NaN	NaN	NaN	NaN	NaN	NaN	NaN	-0.0512197	NaN	NaN	NaN	NaN	NaN	NaN	NaN	NaN	NaN	NaN	NaN	NaN	NaN	NaN	NaN	NaN	NaN	NaN	NaN	NaN	NaN	NaN	NaN	NaN	0.142067		1
PF3D7_0910200	conserved Plasmodium protein, unknown function	NaN	NaN	NaN	NaN	NaN	NaN	NaN	NaN	NaN	NaN	NaN	NaN	NaN	NaN	NaN	NaN	NaN	NaN	NaN	NaN	NaN	NaN	NaN	NaN	NaN	NaN	NaN	NaN	NaN	NaN	NaN	NaN	NaN	NaN	NaN	NaN	NaN	NaN	NaN	NaN	NaN	NaN	NaN	NaN	NaN	3.59955		1
PF3D7_0911200	conserved Plasmodium protein, unknown function	NaN	NaN	0.865681	NaN	NaN	-0.589284	NaN	NaN	NaN	NaN	0.697863	NaN	-0.365295	NaN	0.216362	-0.126048	NaN	NaN	NaN	NaN	NaN	NaN	NaN	NaN	NaN	NaN	1.30714	1.27219	NaN	NaN	NaN	NaN	NaN	NaN	NaN	NaN	NaN	NaN	NaN	NaN	NaN	0.430159	NaN	NaN	0.196103	NaN		1
PF3D7_0912000	conserved Plasmodium protein, unknown function	NaN	NaN	NaN	1.26157	NaN	NaN	NaN	NaN	NaN	NaN	NaN	0.531511	1.382	0.0107883	NaN	NaN	NaN	-0.00403388	NaN	NaN	NaN	NaN	NaN	NaN	NaN	1.26212	1.38973	NaN	NaN	NaN	NaN	NaN	NaN	NaN	NaN	NaN	NaN	NaN	NaN	NaN	NaN	NaN	NaN	NaN	1.25411	NaN		1
PF3D7_0912500	SAP domain-containing protein, putative	0.635058	0.758575	-0.103038	0.0748057	0.265077	0.199918	-1.02571	-0.0394191	0.451857	0.222364	0.239765	0.253034	1.17741	0.0953271	-1.40805	0.667767	-0.508978	NaN	0.31823	0.289704	-0.673072	-0.459641	-0.206113	-0.85591	0.461529	0.593529	2.15746	0.219488	NaN	0.0690583	NaN	NaN	NaN	NaN	NaN	NaN	NaN	0.989335	NaN	NaN	NaN	NaN	1.83738	0.57336	0.161952	0.552982		0.976214
PF3D7_0913000	conserved protein, unknown function	NaN	NaN	NaN	NaN	NaN	NaN	NaN	0.293819	NaN	NaN	NaN	NaN	NaN	NaN	NaN	NaN	NaN	NaN	NaN	0.0568813	NaN	NaN	NaN	NaN	NaN	NaN	NaN	NaN	NaN	NaN	NaN	NaN	NaN	NaN	NaN	NaN	NaN	NaN	NaN	NaN	NaN	NaN	NaN	NaN	NaN	NaN		1
PF3D7_0916700	RNA-binding protein musashi, putative	-0.0120389	-1.1127	-0.377313	-1.53416	0.0824301	-0.0919367	-0.305182	-0.643764	-0.052117	-2.01031	0.221196	-0.424922	0.0140695	-0.131194	0.105678	0.0146161	0.599699	0.34584	0.359859	0.242925	0.0647449	0.468551	0.401412	-0.209765	-0.420974	-0.506703	0.214498	-0.29725	2.90933	0.28272	NaN	1.18744	0.558953	NaN	NaN	NaN	1.7111	-0.221815	NaN	NaN	NaN	NaN	NaN	NaN	0.409798	-2.30217		0.352858
PF3D7_0917900	heat shock protein 70	0.678613	1.37153	0.576184	0.256511	0.284514	0.121047	0.697062	0.552199	0.332507	0.280177	0.907121	0.34907	0.156785	0	0.499782	0.22452	0.212383	-0.00934718	0.033652	-0.407407	-0.0668353	-0.373286	0.211261	0.507685	0.103128	0.495329	1.02581	0.941919	3.89869	1.82072	1.66603	2.92928	2.64016	2.20556	1.65906	1.632	2.20079	0.897543	1.66848	1.06561	0.663755	2.12608	1.08277	0.894483	0.249627	0.258011		0.953927
PF3D7_0918000	glideosome-associated protein 50	0.50457	0.714988	0.0795658	0.663762	-0.32164	-0.0153548	-0.435515	-1.50498	0.237809	0.8667	0.714399	0.0773759	0.158596	0.53799	NaN	NaN	NaN	1.08122	0.457752	-0.102322	-1.37079	-1.00655	-0.836218	-0.999567	0.141171	-0.208767	-0.319316	-0.167872	NaN	NaN	NaN	NaN	NaN	NaN	NaN	NaN	NaN	NaN	NaN	NaN	NaN	NaN	NaN	NaN	NaN	NaN		0.896571
PF3D7_0919000	nucleosome assembly protein	2.03069	2.33054	1.89464	3.37183	0.0394191	0.706159	-1.11238	0.734755	1.57226	1.68168	2.36997	2.87769	0.477159	1.08027	0.305445	3.4866	0.406101	NaN	NaN	NaN	-0.0685439	-0.111165	0.818196	-0.446786	1.8127	2.54279	1.89208	3.19034	4.02883	3.49958	NaN	4.12424	2.45652	4.03202	2.54947	4.88274	NaN	1.70552	3.55998	4.18241	2.80781	3.00173	3.57761	3.0166	3.95782	2.93479		0.354579
PF3D7_0919100	DnaJ protein, putative	NaN	NaN	NaN	NaN	NaN	NaN	NaN	-0.559345	NaN	NaN	NaN	NaN	NaN	NaN	NaN	NaN	NaN	NaN	NaN	NaN	NaN	NaN	NaN	NaN	NaN	NaN	NaN	NaN	NaN	NaN	NaN	NaN	NaN	NaN	NaN	NaN	NaN	NaN	NaN	NaN	NaN	NaN	NaN	NaN	NaN	NaN		1
PF3D7_0921600	tetratricopeptide repeat protein, putative	NaN	NaN	NaN	NaN	NaN	2.24366	NaN	1.9668	NaN	NaN	NaN	NaN	1.03879	NaN	NaN	NaN	NaN	NaN	NaN	NaN	1.14045	0.762167	1.69122	2.75419	NaN	NaN	NaN	NaN	NaN	NaN	NaN	NaN	NaN	NaN	NaN	NaN	NaN	NaN	NaN	NaN	NaN	NaN	NaN	NaN	NaN	NaN		1
PF3D7_0921900	conserved Plasmodium protein, unknown function	NaN	0.64991	NaN	1.87758	NaN	NaN	NaN	NaN	-0.214776	-1.40708	NaN	0.38513	NaN	-1.02935	NaN	NaN	NaN	NaN	NaN	-0.510658	NaN	NaN	-0.934483	NaN	1.46571	0.746495	NaN	0.832282	NaN	NaN	NaN	NaN	1.38576	NaN	NaN	NaN	NaN	NaN	NaN	NaN	NaN	NaN	NaN	NaN	0.632361	NaN		1
PF3D7_0922100	ubiquitin-like protein, putative	-3.27216	0.824699	0.153676	0.723706	NaN	NaN	1.15004	1.41158	-0.209745	-1.71787	-0.308716	-0.223793	-0.970017	-0.694479	0.217107	NaN	NaN	0.270312	-0.236113	-0.283803	1.37083	0.68629	1.42325	0.565844	0.19774	-0.689747	0.0164963	-0.193709	NaN	NaN	NaN	NaN	0.873498	NaN	NaN	NaN	NaN	NaN	NaN	NaN	NaN	NaN	NaN	NaN	0.269632	-0.118094		2.34844e-09
PF3D7_0923400	conserved Plasmodium protein, unknown function	NaN	3.57072	NaN	NaN	NaN	NaN	NaN	NaN	NaN	NaN	NaN	NaN	0.168128	NaN	-0.151554	0.534579	NaN	NaN	NaN	0.350854	NaN	NaN	NaN	NaN	NaN	NaN	NaN	NaN	NaN	NaN	NaN	NaN	NaN	NaN	NaN	NaN	NaN	NaN	NaN	NaN	NaN	NaN	NaN	NaN	1.5693	NaN		1
PF3D7_0923900	RNA-binding protein, putative	0.192699	0.538492	0.389567	1.93093	0.0545011	-0.104605	-0.467833	0.202638	0.0604624	1.86502	1.72522	-1.36014	-0.274198	-0.0866479	-1.80596	NaN	NaN	NaN	NaN	-0.354452	-0.892339	-0.782744	0.118094	-0.647176	-0.226257	0.863441	1.47332	0.336373	NaN	NaN	NaN	NaN	NaN	NaN	NaN	NaN	NaN	NaN	NaN	NaN	NaN	2.89679	NaN	NaN	0.985719	0.146116		0.540286
PF3D7_0924100	conserved Plasmodium protein, unknown function	NaN	NaN	NaN	NaN	NaN	-0.357946	NaN	NaN	NaN	NaN	NaN	NaN	0.0380147	0.462356	NaN	NaN	NaN	NaN	NaN	NaN	-0.496163	-0.175684	NaN	NaN	NaN	NaN	NaN	NaN	NaN	NaN	NaN	NaN	NaN	NaN	NaN	NaN	NaN	NaN	NaN	NaN	NaN	NaN	NaN	NaN	NaN	NaN		1
PF3D7_0925700	histone deacetylase 1	NaN	0.466118	NaN	0.139283	NaN	NaN	NaN	NaN	0.481609	-0.122871	NaN	0.832205	NaN	0.588943	NaN	NaN	NaN	NaN	NaN	NaN	NaN	NaN	NaN	NaN	NaN	NaN	-0.571279	2.30166	NaN	NaN	NaN	NaN	NaN	NaN	NaN	NaN	NaN	NaN	NaN	NaN	NaN	NaN	NaN	NaN	NaN	0.80672		1
PF3D7_0926100	protein kinase, putative	NaN	NaN	0.0784732	NaN	NaN	NaN	NaN	NaN	NaN	NaN	NaN	NaN	NaN	NaN	NaN	NaN	NaN	NaN	NaN	NaN	NaN	NaN	NaN	NaN	NaN	NaN	NaN	NaN	NaN	NaN	NaN	NaN	NaN	NaN	NaN	NaN	NaN	NaN	NaN	NaN	NaN	NaN	NaN	NaN	NaN	NaN		1
PF3D7_0928200	conserved Plasmodium protein, unknown function	NaN	NaN	NaN	0.902281	NaN	NaN	NaN	NaN	0.0938305	-2.98154	1.74097	1.64611	0.643579	0.62707	NaN	NaN	NaN	NaN	0.403922	0.575744	NaN	NaN	NaN	NaN	0.0932897	NaN	NaN	-0.993638	NaN	NaN	NaN	NaN	NaN	NaN	NaN	NaN	NaN	NaN	NaN	NaN	NaN	NaN	0.20389	NaN	NaN	0.552347		1
PF3D7_0929000	transcription initiation factor TFIID subunit 7, putative	0.498047	NaN	0.544288	2.19806	NaN	NaN	1.10494	NaN	NaN	NaN	NaN	NaN	-0.0428135	1.87737	1.07991	3.41073	NaN	NaN	NaN	NaN	NaN	NaN	NaN	NaN	NaN	NaN	NaN	NaN	NaN	NaN	NaN	NaN	NaN	NaN	NaN	NaN	NaN	NaN	NaN	NaN	NaN	NaN	NaN	NaN	NaN	NaN		0.888594
PF3D7_0929200	RNA-binding protein, putative	-0.691546	NaN	0.402504	NaN	-0.910122	-0.568032	-1.43889	-1.08209	-1.92445	NaN	NaN	NaN	-0.801657	NaN	NaN	-0.111165	NaN	NaN	-0.0292199	-0.172872	-2.7502	-1.62989	-1.08605	-1.54285	-0.219841	NaN	0.998412	NaN	NaN	NaN	NaN	NaN	NaN	NaN	NaN	NaN	NaN	NaN	NaN	NaN	NaN	NaN	NaN	NaN	NaN	NaN		0.0476932
PF3D7_0929400	high molecular weight rhoptry protein 2	0.325156	0.54103	0.592062	1.28778	-0.0314447	0.0976717	0.0648829	-0.130667	0.568324	-0.131063	0.900336	0.223205	-0.323173	0.105691	0.0839282	0.467075	0.780982	-0.0601858	-0.145925	-0.508733	-0.466596	-0.474774	-0.545677	-0.436375	0.0951818	-0.345169	0.902884	0.999452	1.19055	NaN	NaN	2.65363	2.40087	NaN	NaN	NaN	NaN	NaN	1.31261	NaN	NaN	NaN	NaN	0.950313	0.812129	0.254788		0.683639
PF3D7_0930300	merozoite surface protein 1	NaN	NaN	0.748461	NaN	1.26436	-0.0698396	NaN	NaN	NaN	NaN	-0.839183	-0.568616	0.206768	-0.917164	NaN	NaN	NaN	NaN	-1.12259	-0.169668	-1.20979	0.497282	NaN	NaN	NaN	NaN	NaN	NaN	NaN	NaN	NaN	NaN	NaN	NaN	NaN	NaN	NaN	NaN	NaN	NaN	NaN	NaN	NaN	NaN	NaN	NaN		1
PF3D7_0930600	peptidyl-prolyl cis-trans isomerase	NaN	NaN	1.36076	NaN	NaN	NaN	NaN	NaN	NaN	NaN	0.964362	NaN	NaN	0.601475	NaN	0.0971932	NaN	NaN	0.669027	-0.29443	NaN	NaN	NaN	NaN	NaN	NaN	NaN	NaN	NaN	NaN	NaN	NaN	NaN	NaN	NaN	NaN	NaN	NaN	NaN	NaN	NaN	NaN	NaN	NaN	NaN	NaN		1
PF3D7_0933000	CSTF domain-containing protein, putative	NaN	-2.19623	NaN	NaN	NaN	NaN	NaN	-0.0893625	NaN	NaN	NaN	NaN	NaN	NaN	NaN	NaN	NaN	NaN	NaN	NaN	-0.87205	NaN	NaN	NaN	NaN	0.398418	NaN	NaN	NaN	NaN	NaN	NaN	NaN	NaN	NaN	NaN	NaN	NaN	NaN	NaN	NaN	NaN	NaN	NaN	NaN	NaN		1
PF3D7_0935400	gametocyte development protein 1	NaN	NaN	0.434455	NaN	NaN	NaN	NaN	NaN	NaN	NaN	NaN	NaN	NaN	NaN	NaN	NaN	NaN	NaN	NaN	NaN	NaN	NaN	NaN	NaN	NaN	NaN	NaN	NaN	NaN	NaN	NaN	NaN	NaN	NaN	NaN	NaN	NaN	NaN	NaN	NaN	NaN	NaN	NaN	NaN	NaN	NaN		1
PF3D7_0935800	cytoadherence linked asexual protein 9	1.11656	1.50365	0.808014	1.6354	0.358621	0.349382	0.563451	0.207244	0.768587	0.617875	0.921817	0.211097	-0.0847009	-0.189793	0.449535	0.169274	0.492622	0.374767	0.190552	-0.348006	0.0844725	-0.313014	0.100843	0.0779392	0.624522	0.549261	1.25466	0.874296	NaN	2.57381	NaN	NaN	2.71728	2.58286	1.91945	NaN	NaN	0.937187	NaN	NaN	NaN	0.599047	0.591488	0.537906	1.06495	NaN		0.73467
PF3D7_0936800	Plasmodium exported protein (PHISTc), unknown function	2.65051	NaN	NaN	NaN	NaN	NaN	NaN	NaN	NaN	NaN	-0.657764	NaN	1.14078	NaN	NaN	NaN	NaN	NaN	NaN	NaN	NaN	NaN	NaN	NaN	NaN	NaN	NaN	NaN	NaN	NaN	NaN	NaN	NaN	NaN	NaN	NaN	NaN	NaN	NaN	NaN	NaN	NaN	NaN	NaN	NaN	NaN		0.185623
PF3D7_1001000	Plasmodium exported protein (hyp12), unknown function	NaN	NaN	NaN	NaN	NaN	NaN	NaN	NaN	NaN	NaN	NaN	NaN	NaN	NaN	NaN	NaN	NaN	NaN	NaN	NaN	NaN	NaN	NaN	NaN	NaN	NaN	NaN	NaN	NaN	NaN	NaN	NaN	NaN	NaN	NaN	NaN	NaN	NaN	NaN	NaN	0.473423	NaN	NaN	NaN	NaN	NaN		1
PF3D7_1001700	Plasmodium exported protein (PHISTc), unknown function	NaN	NaN	NaN	7.00383	NaN	NaN	NaN	NaN	NaN	NaN	NaN	NaN	0.663846	0.719875	NaN	0.616171	NaN	NaN	-0.543993	-0.174406	-0.725017	NaN	NaN	NaN	NaN	NaN	NaN	NaN	NaN	NaN	NaN	NaN	NaN	NaN	NaN	NaN	NaN	NaN	NaN	NaN	NaN	NaN	NaN	NaN	NaN	-0.105678		1
PF3D7_1002400	RNA-binding protein, putative	0.227371	0.31802	-0.62609	0.717596	-0.232515	-0.506805	-0.147745	0.364051	-0.576712	-0.690194	-0.569843	-0.42707	0.464145	-0.209391	0.0483758	0.459933	0.221073	0.583052	0.176706	0.231125	0.525367	-0.125783	0.355242	0.423546	0.197236	0.239311	-0.470889	0.03484	1.95297	0.327186	1.15989	1.36112	1.11103	1.06615	0.387032	0.733579	1.31115	0.730775	0.253021	-0.432211	0.245739	0.129418	0.403704	0.748723	0.63988	0.491166		0.576331
PF3D7_1003500	40S ribosomal protein S20e, putative	0.193582	0.0856192	-0.395075	-0.0132121	-0.0473832	0.216837	0.0236102	-0.370722	-0.232667	0.0305013	0.467697	-0.556209	0.955759	1.07509	0.594357	0.153783	0.683651	0.95772	0.206893	0.297378	-0.538828	-0.386811	-0.164383	-0.70673	0.416732	0.407574	0.480886	0.965784	1.01507	1.71866	2.36829	1.28602	1.48702	1.5807	1.06798	0.332099	NaN	-0.392207	1.37278	0.158059	0.683292	0.688264	NaN	0.368961	-0.0192581	-0.0353423		0.54119
PF3D7_1003800	U5 small nuclear ribonuclear protein, putative	0.0476779	0.261258	-0.100376	0.479653	-0.957048	NaN	NaN	NaN	-0.12844	NaN	1.12307	1.01686	-0.506414	1.12183	0.5655	-0.166201	0.415542	NaN	NaN	-0.280481	NaN	NaN	0.00374607	NaN	0.59053	NaN	NaN	1.28652	NaN	NaN	NaN	NaN	NaN	NaN	NaN	NaN	NaN	NaN	1.26009	NaN	0.284751	1.01042	NaN	NaN	NaN	0.372561		0.402765
PF3D7_1004000	60S ribosomal protein L13, putative	0.123004	0.908253	0.253263	-0.218843	-0.115582	-0.189414	0.353323	0.228013	-0.206329	0.0204136	-0.20415	-0.329526	-0.185819	-0.273576	0.987103	-0.747688	0.125916	0.259755	0.117429	-0.0233263	-0.247851	-0.610133	-0.230939	0.0220388	0.171335	0.324437	0.189793	0.741976	3.34426	-0.14104	1.38676	1.40476	0.815493	1.8637	1.7173	NaN	1.87531	0.0259847	NaN	0.701952	0.195852	NaN	1.04859	NaN	0.790105	0.478708		0.471413
PF3D7_1004300	E3 ubiquitin-protein ligase, putative	NaN	NaN	NaN	NaN	NaN	NaN	NaN	NaN	0.960882	1.49106	NaN	1.41404	0.433707	NaN	NaN	NaN	NaN	NaN	NaN	NaN	NaN	NaN	NaN	NaN	2.37011	1.15184	1.37557	1.64584	NaN	NaN	NaN	NaN	NaN	NaN	NaN	NaN	NaN	NaN	NaN	NaN	NaN	NaN	NaN	NaN	NaN	NaN		1
PF3D7_1004400	RNA-binding protein, putative	0.262433	0.436998	-0.702421	-0.072586	-0.419777	-0.382501	-0.150529	0.0732871	-0.692595	-0.621243	-0.266437	-0.292782	0.257856	-0.247927	0.196103	0.371609	0.37529	0.60643	0.363227	0.244206	0.434241	-0.319734	0.207768	0.310182	0.0579701	0.330755	0.2529	0.287466	2.36706	0.719495	1.42083	1.65631	1.21667	1.89271	0.827169	0.443732	1.38852	0.642369	0.662935	-0.0909888	0.549916	0.24542	0.664119	0.892955	0.354226	0.174263		0.613896
PF3D7_1006200	DNA/RNA-binding protein Alba 3	-0.226291	0.624621	0.162081	0.131139	-0.213855	-0.581785	-0.0210576	-0.636265	-0.474031	-0.29678	0.0186342	-0.578021	-0.150961	0.791433	-1.22354	0.696213	1.34585	1.25536	0.544189	0.337794	0.159112	0.399311	0.277985	0.149041	-0.243609	0.894	0.537048	0.329957	2.80426	-0.270589	0.631058	1.20204	1.03259	1.70444	1.11463	0.739733	0.996316	0.22398	-0.0804387	0.7355	0.188907	-0.111565	1.32694	0.282176	0.0603242	0.792307		0.207505
PF3D7_1006700	conserved Plasmodium protein, unknown function	-0.86957	1.62002	NaN	NaN	NaN	0.270051	0.854873	0.496895	NaN	NaN	0.0194884	-1.45954	NaN	-0.2587	0.274411	-0.328492	-0.171108	NaN	0.0490731	0.214307	0.628354	-0.028852	0.559736	NaN	NaN	0.228486	NaN	0.413961	NaN	NaN	NaN	NaN	NaN	NaN	NaN	NaN	NaN	NaN	NaN	NaN	NaN	NaN	NaN	NaN	-0.178763	0.0249128		0.024105
PF3D7_1006800	single-strand telomeric DNA-binding protein GBP2, putative	0.120485	0.552939	0.101381	0.0542575	-0.0698455	-0.14104	0.137241	-0.0855606	0.277628	-0.461633	0.330099	-0.402613	-0.317768	-0.000144286	-0.500993	0.151747	0.313826	-0.352081	-0.112615	-0.471344	-0.121173	-0.592349	-0.230499	-0.00863036	-0.0579022	0.603314	0.253747	0.0788988	2.17002	-0.115166	1.86406	1.14372	-0.0376953	1.1838	0.995159	1.86817	2.07759	-0.0285691	1.47607	NaN	0.45628	0.0987527	0.774165	0.844044	0.731096	0.457574		0.469017
PF3D7_1007700	AP2 domain transcription factor, putative	4.26731	3.90857	2.60623	3.42481	1.21866	1.19813	2.27271	2.35358	4.25376	4.84884	5.38764	4.70583	1.04649	1.02251	1.35654	1.19859	0.0882773	0.474432	NaN	0.181199	0.360982	0.241936	0.755999	0.510457	5.37754	6.69055	3.56377	7.23562	4.2142	2.75731	4.66471	4.66918	4.80998	3.82233	5.16414	4.25578	4.04474	4.55711	5.56663	5.43584	6.06473	5.54517	2.34696	1.81904	1.11076	2.09474		0.0181989
PF3D7_1007900	eukaryotic translation initiation factor 3 subunit D, putative	0.189793	0.356532	0.0962619	-0.717386	-1.03018	0.0353426	-0.409087	-0.220701	-0.997694	0.877102	0.667665	0.0701787	-0.251814	0.0923709	-0.0831412	-0.170951	NaN	-0.0224743	-0.0591792	0.152179	-0.978492	-0.621524	-0.175631	-0.0149266	-0.203136	-0.447738	-0.647061	NaN	NaN	0.336555	NaN	NaN	0.746399	NaN	NaN	NaN	NaN	-0.0740944	NaN	NaN	1.24647	NaN	NaN	NaN	-0.489301	0.404706		0.537316
PF3D7_1008100	zinc finger protein, putative	1.65645	2.31387	1.24957	2.32438	-0.191739	0.61105	0.881273	1.3853	2.12892	1.22277	1.16395	0.902066	0.121148	0.305146	NaN	0.696213	NaN	NaN	-0.210029	0.0372067	-0.93727	-0.0485151	0.347326	0.500728	1.97754	1.97245	1.15088	3.02726	1.78325	-1.90327	NaN	NaN	4.48768	0.707477	1.72962	0.890947	NaN	1.66616	2.14473	2.05601	2.05262	3.83208	0.730662	1.78031	0.41997	3.64721		0.493028
PF3D7_1008700	tubulin beta chain	NaN	NaN	NaN	NaN	NaN	NaN	NaN	0.0930017	1.13645	NaN	0.513693	0.204349	1.88889	0.720208	NaN	NaN	NaN	NaN	NaN	NaN	NaN	NaN	NaN	0.218817	NaN	NaN	1.13547	1.23097	NaN	NaN	NaN	NaN	NaN	NaN	NaN	NaN	NaN	NaN	NaN	NaN	NaN	NaN	NaN	NaN	NaN	0.777962		1
PF3D7_1008800	nucleolar protein 5, putative	NaN	NaN	1.66862	NaN	NaN	NaN	NaN	0.70275	1.75992	-3.55459	-3.45198	2.75975	-0.860766	0.571022	NaN	NaN	NaN	NaN	-0.0814764	0.669763	-6.08539	-1.05963	NaN	NaN	2.27298	1.38749	3.48568	NaN	3.95243	NaN	NaN	NaN	NaN	NaN	NaN	NaN	-2.41311	NaN	NaN	NaN	NaN	1.54933	NaN	NaN	NaN	1.00979		1
PF3D7_1009200	small subunit rRNA synthesis-associated protein, putative	NaN	NaN	NaN	NaN	NaN	NaN	NaN	1.10998	NaN	NaN	NaN	NaN	NaN	NaN	NaN	NaN	NaN	NaN	NaN	NaN	2.47889	NaN	NaN	2.08387	NaN	NaN	NaN	NaN	NaN	NaN	NaN	NaN	NaN	NaN	NaN	NaN	NaN	NaN	NaN	NaN	NaN	NaN	NaN	NaN	NaN	NaN		1
PF3D7_1010700	dolichyl-phosphate-mannose protein mannosyltransferase, putative	NaN	NaN	NaN	NaN	NaN	-0.16633	NaN	NaN	1.42234	0.99634	NaN	NaN	NaN	0.279056	NaN	NaN	NaN	NaN	2.03178	1.52728	NaN	-0.590626	NaN	NaN	0.331361	NaN	NaN	NaN	NaN	NaN	NaN	NaN	NaN	NaN	NaN	NaN	NaN	NaN	NaN	NaN	NaN	NaN	NaN	NaN	NaN	NaN		1
PF3D7_1011800	PRE-binding protein	0.28629	0.5704	0.154454	0.0436013	-0.393899	-0.364348	-0.0601115	-0.112233	0.52306	0.123843	0.484499	0.159815	-0.280615	0.315576	0.254594	0.0250449	0.0922074	0.251195	-0.120718	-0.106348	-0.643834	-1.24762	-0.553405	-0.589284	-0.0336434	0.707501	0.662206	1.39043	3.54609	1.17046	1.48707	2.87366	1.84262	2.04365	1.13875	1.95618	1.83066	0.899372	1.49406	0.82718	0.921817	0.718308	1.15737	0.409029	0.0378742	0.564329		0.640057
PF3D7_1012900	autophagy-related protein 18, putative	-1.64842	-2.98801	0.18574	-1.58174	-0.253446	-0.278817	0.4654	0.468431	-1.03342	1.31197	2.15189	0.880285	-1.77922	1.17857	-0.0207941	-1.03266	1.18193	0.886646	0.145351	0.376807	0.612305	-0.499068	1.07169	-0.0418037	0.809579	0.218263	1.28463	2.55707	NaN	2.31394	NaN	1.34902	NaN	NaN	NaN	NaN	NaN	NaN	NaN	NaN	NaN	NaN	1.24884	1.07309	0.144829	-0.864255		0.000539903
PF3D7_1013200	conserved Plasmodium protein, unknown function	NaN	NaN	NaN	NaN	NaN	NaN	NaN	NaN	NaN	NaN	NaN	NaN	NaN	NaN	NaN	NaN	NaN	NaN	NaN	NaN	NaN	NaN	NaN	NaN	NaN	NaN	NaN	-1.70739	NaN	NaN	NaN	NaN	NaN	NaN	NaN	NaN	NaN	NaN	NaN	NaN	NaN	NaN	NaN	NaN	NaN	NaN		1
PF3D7_1013600	conserved Plasmodium protein, unknown function	NaN	NaN	0.0568609	NaN	NaN	NaN	-0.83164	6.02759	1.97691	1.0199	0.755913	2.0386	0.196859	0.807882	0.0486547	-0.0856966	0.0911243	NaN	-0.123167	2.87514	-0.71577	-0.586693	1.0842	0.835832	0.679424	NaN	-1.3157	0.998846	5.10836	2.95299	NaN	NaN	NaN	NaN	NaN	NaN	NaN	NaN	NaN	NaN	0.0496307	1.25223	5.18499	NaN	0.185359	NaN		1
PF3D7_1014100	conserved Plasmodium protein, unknown function	NaN	NaN	0.0881415	NaN	0.573278	-0.0768327	NaN	NaN	NaN	NaN	0.581399	NaN	-0.984645	NaN	NaN	NaN	NaN	NaN	0.00475299	-0.639788	NaN	NaN	0.351176	NaN	NaN	NaN	0.472592	0.0584129	NaN	NaN	NaN	NaN	NaN	NaN	NaN	NaN	NaN	NaN	NaN	NaN	NaN	NaN	0.421587	NaN	NaN	NaN		1
PF3D7_1014600	transcriptional coactivator ADA2	2.41042	2.47321	1.05095	1.33032	0.240253	0.488228	0.998557	0.87308	2.04537	1.96742	1.99164	1.5391	0.673737	0.151682	0.478195	0.673486	-0.110028	0.301639	-0.0813848	0.358935	0.35682	-0.550901	0.257131	0.398303	2.61332	2.97256	2.4928	2.62389	0.449746	0.0788379	2.72299	0.358861	1.57245	2.14401	1.34216	2.36907	1.27154	2.28792	3.587	2.53533	3.39451	2.72987	2.82693	1.99045	1.8748	2.57854		0.242197
PF3D7_1014700	prohibitin, putative	NaN	1.56584	NaN	NaN	NaN	NaN	NaN	NaN	2.42489	-4.35797	NaN	NaN	NaN	2.45237	NaN	NaN	NaN	1.50791	NaN	2.08914	NaN	NaN	NaN	NaN	0.974309	NaN	NaN	NaN	NaN	NaN	NaN	NaN	NaN	NaN	NaN	NaN	NaN	NaN	NaN	NaN	NaN	NaN	NaN	NaN	NaN	NaN		1
PF3D7_1015600	heat shock protein 60	NaN	NaN	NaN	NaN	NaN	NaN	NaN	-2.73505	NaN	NaN	NaN	NaN	NaN	NaN	NaN	NaN	NaN	NaN	NaN	NaN	NaN	NaN	NaN	NaN	NaN	-1.49922	NaN	NaN	NaN	NaN	NaN	NaN	NaN	NaN	NaN	NaN	NaN	NaN	NaN	NaN	NaN	NaN	NaN	NaN	NaN	NaN		1
PF3D7_1015900	enolase	3.69265	1.33428	1.483	NaN	NaN	NaN	2.225	1.93639	0.827656	-0.284277	3.01662	3.2133	2.82234	0.290709	NaN	NaN	NaN	NaN	0.425245	0.873529	1.12711	3.18246	0.973207	1.72767	0.917546	1.97347	NaN	1.04573	NaN	NaN	NaN	NaN	NaN	NaN	NaN	NaN	NaN	NaN	NaN	NaN	NaN	NaN	NaN	NaN	NaN	1.99746		0.0463006
PF3D7_1016300	glycophorin binding protein	0.0497701	0.771963	-0.414845	-0.568324	0.0565835	-0.00288247	-0.156016	0.0127956	-0.425559	-0.594644	0.067088	-0.144308	0.874049	-0.172616	0.0833836	0.0481287	0.53963	0.250886	0.064469	0.13538	0.0183493	-0.546561	0.151859	-0.159629	0.207268	0.652153	0.40414	0.580763	2.88959	0.423816	1.84097	NaN	1.59789	2.10582	0.992841	1.05676	NaN	0.724087	0.609377	0.0253679	0.176067	0.136664	0.675364	0.215295	-0.297307	0.0326838		0.404587
PF3D7_1017600	conserved Plasmodium protein, unknown function	3.4862	2.49777	1.21667	NaN	2.50444	-2.2991	3.52594	2.9916	2.14636	-0.412294	1.85459	0.0601115	0.358509	0.0944488	NaN	NaN	NaN	NaN	NaN	NaN	NaN	NaN	NaN	NaN	4.32445	NaN	2.32657	3.5352	2.3142	2.52741	NaN	NaN	3.79358	2.40164	NaN	NaN	NaN	NaN	NaN	NaN	NaN	NaN	4.08746	3.93726	1.87971	3.91248		0.0628698
PF3D7_1019400	60S ribosomal protein L30e, putative	0.227741	0.586774	1.57826	-1.05283	0.299479	-2.46263	0.381837	0.130966	0.519944	0.449159	2.52507	0.135665	-1.02145	1.59959	-0.262711	0.244138	0.596076	0.316151	0.485221	0.707689	-0.401044	-0.508226	0.473735	0.311023	0.145482	-0.198494	0.51652	-0.278342	3.78931	1.41866	NaN	NaN	NaN	2.14976	2.40054	NaN	NaN	0.259029	2.36513	NaN	NaN	0.667653	2.92231	NaN	1.0263	0.472329		0.576722
PF3D7_1019700	conserved Plasmodium protein, unknown function	2.4197	1.59972	1.33004	1.98828	NaN	NaN	1.05082	0.871205	2.20483	1.36822	1.90431	0.613697	0.124593	0.214257	NaN	0.455218	-0.00161668	NaN	0.121811	0.0786856	0.503451	-0.864889	0.325617	-0.312665	4.05736	3.03292	2.1615	3.37424	NaN	0.537717	NaN	NaN	NaN	3.70474	4.58814	1.52866	NaN	3.27467	3.76797	1.57197	2.63239	1.11129	1.53262	2.15047	-0.963054	NaN		0.239807
PF3D7_1020700	histone acetyltransferase, putative	1.22811	NaN	NaN	NaN	NaN	NaN	NaN	NaN	NaN	NaN	NaN	2.84373	NaN	NaN	NaN	NaN	NaN	NaN	NaN	NaN	NaN	NaN	NaN	NaN	0.283803	NaN	NaN	-0.856229	NaN	NaN	NaN	NaN	NaN	NaN	NaN	NaN	NaN	NaN	NaN	NaN	NaN	NaN	NaN	NaN	NaN	NaN		0.68142
PF3D7_1021900	PHAX domain-containing protein, putative	1.00813	1.62184	-0.704442	0.149089	-0.78019	0.168171	-0.32791	0.014587	0.876959	1.28086	-0.266403	0.267045	-0.233719	-0.508023	-0.190734	1.02906	0.129085	1.87991	0.0922074	0.0416695	0.0522768	0.327149	-0.0271015	0.149969	1.40866	1.38406	1.82729	0.917243	2.05137	0.95397	1.06115	NaN	1.38957	2.13809	1.54681	NaN	2.1378	1.62798	2.26975	1.66182	-0.213705	1.13787	1.98521	0.952657	1.11643	1.01089		0.787692
PF3D7_1022100	conserved Plasmodium protein, unknown function	NaN	1.54044	NaN	NaN	NaN	NaN	0.930926	NaN	NaN	NaN	2.01635	NaN	NaN	NaN	NaN	NaN	NaN	NaN	NaN	NaN	0.0102069	NaN	NaN	0.757379	1.08943	NaN	NaN	NaN	NaN	NaN	NaN	NaN	NaN	NaN	NaN	NaN	NaN	NaN	NaN	NaN	NaN	NaN	NaN	NaN	NaN	NaN		1
PF3D7_1022400	serine/arginine-rich splicing factor 4	-0.334298	-0.0909888	-0.698459	-0.518233	-0.309967	-0.446786	-0.237473	-0.253263	-0.833182	-0.660564	-0.16004	-0.716947	0.240864	-0.626486	0.311968	0.192282	0.335712	0.124157	0.391218	0.139363	0.441483	-0.216858	0.425352	0.327077	-0.377182	-0.194213	-0.025133	-0.230203	2.27504	0.363512	1.09775	1.07549	0.911883	0.897759	0.716333	0.228402	1.33102	0.514635	0.570074	-0.528771	-0.408799	-0.627794	-0.452234	0.0631077	-0.434539	0.162622		0.153431
PF3D7_1023900	chromodomain-helicase-DNA-binding protein 1 homolog, putative	4.58256	4.40467	3.46793	3.70033	1.35236	1.34498	2.60942	2.5541	4.52431	4.16432	4.9388	4.17316	0.891964	0.712008	1.16253	1.16146	0.312084	0.194708	0.0144981	0.121235	0.0639171	-0.165944	0.16092	0.166616	5.3809	5.8638	5.5663	6.41821	4.20711	3.7193	3.64016	3.2514	4.69872	3.14548	8.0398	3.6104	10.7618	4.01117	4.00423	4.19218	5.32012	5.47663	2.36477	1.66699	1.9045	2.22506		0.0103498
PF3D7_1024800	conserved Plasmodium protein, unknown function	NaN	NaN	NaN	NaN	2.85398	3.64987	3.49518	4.06857	NaN	NaN	NaN	NaN	NaN	NaN	NaN	NaN	NaN	NaN	NaN	NaN	8.01848	5.01261	4.87312	3.11129	NaN	NaN	NaN	NaN	NaN	NaN	NaN	NaN	NaN	NaN	NaN	NaN	NaN	NaN	NaN	NaN	NaN	NaN	NaN	NaN	NaN	NaN		1
PF3D7_1026000	conserved Plasmodium protein, unknown function	0.148999	0.911614	-0.6716	-1.15419	-2.06347	0.207844	1.09822	1.74691	-0.802915	-2.21051	0.0911243	1.62959	NaN	-0.354452	NaN	NaN	NaN	NaN	0.686433	NaN	0.978049	0.248811	0.268075	1.09684	-0.549113	0.472269	NaN	-0.0647449	NaN	NaN	NaN	NaN	NaN	NaN	NaN	NaN	NaN	NaN	NaN	NaN	NaN	NaN	NaN	NaN	NaN	0.650001		0.496521
PF3D7_1026200	conserved Plasmodium protein, unknown function	0.303109	0.899076	NaN	0.148625	NaN	NaN	-0.0623543	NaN	-0.71196	0.59826	1.68167	0.386299	1.38703	0.797012	NaN	NaN	NaN	NaN	NaN	NaN	-0.789063	-0.779134	NaN	NaN	0.280125	0.321081	1.89445	0.563604	NaN	NaN	NaN	NaN	NaN	NaN	NaN	NaN	NaN	NaN	NaN	NaN	0.970191	0.576777	1.00166	0.484106	0.248656	0.729507		0.658775
PF3D7_1026800	40S ribosomal protein S2	-0.628118	-0.664756	-0.654127	-0.827656	-0.282983	-0.27011	-1.03901	-1.42621	-0.856816	-0.511063	0.645886	-0.798341	-0.46959	1.17765	-0.204715	-0.819913	-0.260446	-0.137897	-0.364273	-1.08604	-1.81777	-0.941257	-0.983104	-0.919988	-0.460946	0.104977	-0.63776	-0.315218	3.05402	1.15512	NaN	NaN	NaN	1.30461	NaN	0.211782	0.736475	-0.599889	1.11483	0.166438	0.266037	-0.746141	0.862749	0.356753	-0.459278	-0.331591		0.0598382
PF3D7_1027100	U3 small nucleolar ribonucleoprotein protein MPP10, putative	NaN	1.60625	NaN	NaN	NaN	NaN	NaN	NaN	NaN	NaN	NaN	NaN	NaN	NaN	NaN	NaN	NaN	NaN	NaN	NaN	0.299245	-0.394953	NaN	NaN	NaN	NaN	NaN	NaN	NaN	NaN	NaN	NaN	NaN	NaN	NaN	NaN	NaN	NaN	NaN	NaN	NaN	NaN	NaN	NaN	NaN	NaN		1
PF3D7_1027300	peroxiredoxin	0.153676	0.539562	0.358284	0.505738	-0.553003	0.0510703	0.457332	0.249291	0.0255958	0.344923	1.09234	-0.00834347	-0.00550715	0.556818	0.0896338	0.463151	0.47467	0.571579	0.46069	-0.00460933	-0.101536	-0.119157	0.358396	1.09977	-0.0184834	0.926454	0.849679	0.675535	3.15505	0.967561	1.43413	1.83526	1.07457	1.26656	1.12974	0.691593	2.6895	0.356384	0.00245056	0.857913	0.577344	-0.661476	0.423739	1.07878	0.374511	0.163413		0.501112
PF3D7_1027800	60S ribosomal protein L3	0.451119	0.850142	0.64284	0.173677	-0.0219655	-0.0600474	0.561008	0.33101	0.235359	0.0446277	0.603217	-0.341075	-0.0244725	-0.0483758	0.90889	-0.0366088	0.296428	0.0320051	0.136585	0.0658685	-0.0850988	-0.687867	-0.0879174	-0.0775164	0.239887	0.357566	0.458592	0.492018	2.8088	0.78081	1.79419	2.02897	1.56662	1.41265	1.3943	1.54015	1.55915	0.824827	1.48057	0.517379	0.456806	0.602942	1.31139	0.751295	0.808756	0.734563		0.831585
PF3D7_1028300	rRNA-processing protein EBP2, putative	1.01142	NaN	1.94272	NaN	NaN	NaN	NaN	NaN	NaN	NaN	NaN	NaN	NaN	NaN	NaN	NaN	NaN	NaN	0.384271	NaN	NaN	0.110262	NaN	NaN	NaN	NaN	NaN	NaN	NaN	NaN	NaN	NaN	NaN	NaN	NaN	NaN	NaN	NaN	NaN	NaN	-0.017052	0.972789	NaN	NaN	NaN	NaN		0.786065
PF3D7_1028400	nucleolar preribosomal assembly protein, putative	NaN	NaN	NaN	NaN	NaN	NaN	0.918997	-0.297133	0.545771	NaN	NaN	NaN	NaN	NaN	0.185359	-0.0460021	NaN	0.471849	-0.0217019	-0.0139266	NaN	NaN	-0.254513	NaN	NaN	NaN	NaN	NaN	NaN	NaN	NaN	NaN	NaN	NaN	NaN	NaN	NaN	NaN	NaN	NaN	NaN	NaN	NaN	NaN	NaN	NaN		1
PF3D7_1030100	pre-mRNA-splicing factor ATP-dependent RNA helicase PRP22, putative	0.398569	NaN	NaN	0.39174	NaN	-0.137504	NaN	0.175175	0.195348	-0.610795	0.326192	NaN	-0.655626	0.016585	NaN	NaN	NaN	NaN	0.443182	1.02479	NaN	-0.0809305	NaN	-0.0457225	0.214995	-0.0524158	NaN	NaN	NaN	NaN	NaN	NaN	NaN	NaN	NaN	NaN	NaN	NaN	NaN	NaN	NaN	1.13603	NaN	0.431949	0.191689	0.46921		0.768796
PF3D7_1032700	conserved Plasmodium protein, unknown function	4.01176	0.667424	2.587	0.446404	2.10973	2.13536	2.15937	2.76004	NaN	NaN	NaN	NaN	3.64651	-2.71539	5.11182	3.42107	-0.119495	NaN	NaN	NaN	NaN	NaN	-0.276048	NaN	NaN	NaN	3.51172	-0.0918014	2.62924	3.74358	3.84489	NaN	4.72694	2.91986	NaN	NaN	NaN	NaN	-0.291327	1.16482	NaN	NaN	NaN	NaN	NaN	NaN		0.0279849
PF3D7_1033200	early transcribed membrane protein 10.2	0.0843364	0.898888	0.334568	-1.64441	0.174151	-1.27286	0.321813	-0.093425	0.462471	-1.01671	0.455649	-0.107956	0.299479	0.0667598	-0.0859713	-0.328951	0.0462816	NaN	0.291132	-0.671384	-0.249925	0.0237684	-0.326172	-0.0267293	0.0243196	0.178567	-0.165127	0.508403	NaN	-0.175045	NaN	NaN	NaN	NaN	NaN	NaN	NaN	NaN	NaN	NaN	-0.323823	0.596231	NaN	NaN	-0.0435419	0.20297		0.435396
PF3D7_1033700	bromodomain protein 1	11.7953	5.49974	9.91897	6.45229	6.40652	5.86498	7.62885	6.58284	2.80027	2.37752	3.09621	2.51317	2.16008	1.76876	2.1804	2.17742	-0.299507	0.271705	NaN	0.230584	0.475189	-0.193204	-0.589854	-0.285935	3.79452	3.92461	2.73691	4.56812	9.90352	4.66011	9.74564	4.2437	5.26266	4.50927	3.4898	2.58554	3.7939	2.57742	2.99478	1.63084	3.60371	2.35071	3.14382	2.91256	5.47346	2.96556		6.28469e-13
PF3D7_1036900	conserved Plasmodium protein, unknown function	0.473839	0.773985	-0.0431999	0.778828	-0.446207	-0.172743	-0.127857	0.303045	0.348686	0.332517	0.323543	0.21969	-0.254806	-0.213129	-0.282632	0.33348	0.217603	0.334298	0.0483758	0.180839	-0.110776	-0.305445	-0.0155638	0.0995718	0.69724	0.993637	1.0706	1.38968	2.55979	-0.126312	1.40817	1.12092	0.977829	1.65068	0.922807	1.88539	2.60609	1.2191	1.59024	1.10116	0.907121	0.899238	1.01892	0.647852	0.434028	0.754334		0.859094
PF3D7_1037300	ADP/ATP transporter on adenylate translocase	1.37751	1.63576	1.76664	1.23892	-0.321117	-0.0720372	0.432639	0.226848	0.864969	1.49875	1.81631	1.9482	1.6988	1.40763	1.01128	1.85815	2.52042	2.39146	2.81044	2.11322	0.108625	-0.015783	-0.356994	-0.159371	1.14418	1.88417	1.1903	1.69712	3.76107	1.83429	NaN	NaN	2.69864	1.9492	2.33931	NaN	2.58436	1.73188	NaN	NaN	NaN	1.39943	NaN	1.55796	0.611928	1.67319		0.612551
PF3D7_1038000	antigen UB05	0.125387	1.17182	0.364124	1.06815	-0.157383	-0.66939	-0.0465485	0.676249	0.631337	0.547552	-0.0368367	0.486024	0.0999011	0.254375	-0.23989	0.579404	0.760689	0.236096	0.520347	-0.0363276	-0.552601	-0.537644	0.0731348	-0.0791561	0.925924	0.662026	1.20783	1.26174	2.46765	1.12923	1.97413	2.14395	1.47036	2.23848	0.478506	1.44725	NaN	NaN	NaN	0.792707	0.389677	0.653491	0.995086	1.57424	0.466966	0.585193		0.473684
PF3D7_1103100	60S acidic ribosomal protein P1, putative	-0.187296	-0.603407	-0.474713	-0.558855	-0.223525	-0.204642	-0.115879	-0.913875	0.0989585	-0.31904	0.439676	-0.671746	-0.0433634	0.14709	-0.230956	-0.0382958	NaN	-0.0646069	-0.385978	-0.673285	-1.53571	-0.848398	-0.550359	-1.04935	-0.251831	0.960525	0.780142	-0.528571	NaN	-0.51076	NaN	NaN	NaN	1.65599	NaN	0.875513	1.09038	-0.714927	1.58477	-0.362105	-0.712882	NaN	NaN	1.05137	-1.08801	-0.245374		0.230085
PF3D7_1103600	actin-like protein, putative	2.28419	1.20829	1.38808	2.61308	0.321235	NaN	NaN	0.744028	-0.275315	1.94809	1.09268	3.78311	0.549817	0.541807	NaN	NaN	NaN	NaN	NaN	-0.495491	NaN	0.976872	NaN	0.848739	2.16861	1.62038	1.58544	1.14707	NaN	NaN	NaN	NaN	NaN	NaN	2.13917	NaN	NaN	NaN	NaN	NaN	2.48692	NaN	NaN	1.32565	0.908659	2.09117		0.276384
PF3D7_1104100	syntaxin, Qa-SNARE family	NaN	1.43456	0.123534	1.76847	NaN	-0.553655	NaN	0.221102	1.36053	NaN	0.259544	NaN	0.705314	0.988533	NaN	NaN	NaN	NaN	0.745452	0.338633	NaN	NaN	NaN	0.522302	0.842858	NaN	NaN	NaN	NaN	NaN	NaN	NaN	NaN	NaN	NaN	NaN	NaN	NaN	NaN	NaN	NaN	NaN	NaN	NaN	NaN	NaN		1
PF3D7_1104200	chromatin remodeling protein	1.56496	1.93816	1.20783	0.961564	0.1995	0.2708	0.720979	0.768076	1.91617	1.50242	1.86084	1.28898	0.514198	-0.265317	0.548042	0.306752	0.20063	-0.0368901	1.27953	-0.214747	0.072586	-0.273337	0.228111	0.177735	2.30918	2.63326	2.11892	3.11004	2.85438	2.00277	2.64013	3.20823	3.24588	3.191	2.99751	3.84106	3.25899	1.38169	2.04492	2.31308	2.66332	2.07588	1.98112	2.20976	0.679964	1.6878		0.53081
PF3D7_1104400	thioredoxin, putative	NaN	NaN	NaN	NaN	-0.695185	NaN	1.51233	-1.40327	NaN	NaN	NaN	NaN	NaN	NaN	NaN	NaN	NaN	NaN	NaN	NaN	-3.67523	-2.7155	-4.08681	-3.62398	NaN	NaN	NaN	NaN	NaN	NaN	NaN	NaN	NaN	NaN	NaN	NaN	NaN	NaN	NaN	NaN	NaN	NaN	NaN	NaN	NaN	NaN		1
PF3D7_1105000	histone H4	0.76086	0.633211	0.595122	0.947751	0.530271	0.390094	0.988703	-0.0736831	-0.278094	0.0076666	-1.17752	-1.18142	-0.542269	0.845002	-0.169875	0.363531	0.52095	0.400092	1.3862	-0.442545	-0.331155	0.158445	-0.632741	-0.570949	-0.475435	0.433896	-0.60189	0.150737	2.95418	1.37206	1.47009	2.48722	0.769349	1.16214	1.37005	0.81492	1.01942	0.646248	1.4828	0.624265	0.00201835	-0.732139	2.05015	1.78274	0.547746	0.355073		0.911954
PF3D7_1105100	histone H2B	0.40806	1.10883	-0.133511	0.531052	0.0712136	-0.532766	-0.184654	-0.0565835	-0.299205	-0.299127	-0.686661	-0.428142	-0.857495	0.341226	0.569588	-0.309758	0.224534	0.117772	-0.394354	0.0599009	-0.622665	-0.377957	-0.28193	0.176137	-0.0215701	0.163817	-0.160331	0.0305456	1.27286	-0.974162	0.933271	1.19034	0.816559	1.15705	0.992769	0.747802	0.52667	0.3821	0.00432164	-0.349592	-0.611667	-0.299596	1.52592	1.20487	0.354452	1.23606		0.780037
PF3D7_1105400	40S ribosomal protein S4, putative	0.362891	0.867147	0.397365	0.281456	-0.496488	-0.348459	0.17479	0.0703302	0.37629	0.304309	0.40719	-0.191563	-0.288241	0.153013	-1.79436	0.451346	0.317883	0.177033	-0.00507276	0.419797	-0.519115	-0.526269	-0.47297	0.0845174	0.145351	0.582598	1.01828	0.488674	1.59936	0.926427	0.641916	2.40209	0.319734	2.01066	1.26225	-0.247563	1.82591	0.609662	0.614286	0.648304	0.709026	0.47305	0.88049	0.146435	0.450485	0.644127		0.726987
PF3D7_1105600	translocon component PTEX88	0.070252	0.581648	0.909274	2.17469	-0.189187	-0.264717	-0.803796	-0.569685	0.448478	-0.559639	0.946731	0.422656	0.382169	0.963504	0.356369	0.352234	0.231064	0.31678	0.298189	0.680706	-1.11079	-0.93191	-0.975595	0.0205015	0.222434	-0.0297002	0.894604	1.01753	NaN	-5.44566	NaN	NaN	NaN	2.73475	NaN	NaN	1.94373	-0.066537	1.42385	NaN	0.664938	-0.0486547	NaN	1.89986	0.679244	0.322938		0.422682
PF3D7_1105800	conserved Apicomplexan protein, unknown function	NaN	NaN	NaN	NaN	NaN	NaN	NaN	NaN	NaN	NaN	NaN	NaN	NaN	NaN	NaN	NaN	NaN	NaN	NaN	NaN	NaN	NaN	NaN	NaN	NaN	NaN	NaN	NaN	NaN	NaN	NaN	NaN	NaN	NaN	NaN	NaN	NaN	NaN	NaN	NaN	NaN	NaN	NaN	NaN	NaN	NaN		1
PF3D7_1106000	RuvB-like helicase 2	1.95181	1.99994	2.20627	2.09912	0.293017	-0.00432164	0.406101	0.191195	1.27393	1.49957	1.80496	1.8594	0.80331	0.813829	1.49932	1.26757	0.722553	0.928979	0.552475	0.157432	0.220949	-0.159629	-0.0854508	0.501851	2.10024	1.93506	1.99023	3.05589	2.38444	3.03979	4.06342	2.51334	3.27277	0.60654	3.4916	2.48584	2.55078	2.21967	2.63582	2.85361	2.23863	1.70435	1.17434	1.72972	1.12545	1.92676		0.381515
PF3D7_1107300	polyadenylate-binding protein-interacting protein 1, putative	0.563451	0.500953	-0.0521768	1.06031	0.459537	-0.581496	-0.220766	0.0131886	0.0394191	0.139029	-0.0673945	-0.09815	0.0163537	-0.253142	-0.243523	0.522198	0.255561	NaN	0.065848	-0.176961	-0.0419072	-0.936289	-0.227895	-0.139339	0.216982	0.478587	0.848878	-0.58246	2.06184	0.866726	0.971369	NaN	NaN	1.78687	0.464145	NaN	NaN	0.967645	1.70456	NaN	-0.0968229	0.416731	0.809908	0.515253	-0.0209112	0.519032		0.968955
PF3D7_1107800	AP2 domain transcription factor, putative	0.796349	1.47895	0.104203	1.72867	0.015783	0.558793	0.173383	0.0468912	-0.0754288	0.202323	0.0812032	0.275262	-0.117224	-0.129349	0.126709	0.206762	-0.14749	0.402188	0.0329472	-0.485221	0.255803	-0.195221	-0.130745	-0.0399806	0.593784	0.462038	0.522257	0.475635	NaN	NaN	NaN	NaN	2.49797	NaN	1.22608	1.51924	0.49252	NaN	1.8654	NaN	NaN	NaN	0.98397	0.838693	0.71563	1.31168		0.893911
PF3D7_1108400	casein kinase 2, alpha subunit	2.41408	2.16023	1.48187	1.14213	0.151729	0.483561	0.694925	0.337904	0.66712	0.489929	0.452385	0.0702696	1.23909	0.586644	-0.040393	0.102651	0.303109	0.1569	0.35061	-0.0676387	-0.0414617	-0.393526	-0.272907	0.0815832	0.664938	0.710095	2.13708	1.31656	NaN	NaN	NaN	NaN	NaN	3.35973	NaN	NaN	1.29872	0.190289	NaN	NaN	NaN	NaN	1.32487	NaN	1.44159	1.03505		0.241252
PF3D7_1108600	endoplasmic reticulum-resident calcium binding protein	NaN	NaN	NaN	NaN	NaN	-0.313478	NaN	NaN	NaN	NaN	NaN	NaN	NaN	-0.125783	NaN	NaN	NaN	NaN	NaN	NaN	NaN	NaN	NaN	NaN	NaN	0.291716	NaN	NaN	NaN	NaN	NaN	NaN	NaN	NaN	NaN	NaN	NaN	NaN	NaN	NaN	NaN	NaN	NaN	NaN	NaN	NaN		1
PF3D7_1108700	heat shock protein DnaJ homologue Pfj2	0.609566	0.152789	1.20032	-0.183582	-0.464007	-0.353097	-1.30854	-0.57192	0.508936	0.87234	0.257011	0.0229766	0.473839	0.752121	-0.418369	0.273866	-0.00168891	0.462197	0.0720372	0.214424	-1.19896	-1.29672	-0.823039	-1.12108	0.233888	0.492058	0.277747	0.0537633	NaN	NaN	NaN	NaN	NaN	NaN	1.46858	1.02985	NaN	NaN	NaN	NaN	NaN	-0.893983	1.08188	0.12625	0.609755	0.679897		0.989268
PF3D7_1109900	60S ribosomal protein L36	0.796432	1.25939	0.502738	1.31427	-0.368328	-0.146395	1.19358	-0.709467	0.492315	0.275245	1.13323	0.182557	-0.348831	0.654081	1.23383	0.0769801	1.20883	-0.0875986	-0.722682	-0.825297	-0.918279	-0.531868	0.301705	0.633725	0.175557	0.672152	-0.124472	0.158639	2.1123	0.222229	2.6736	1.52612	0.988194	1.59955	1.98437	1.26171	2.214	0.60665	NaN	0.582534	0.203765	1.13188	2.03917	1.00714	0.435629	1.33057		0.893869
PF3D7_1110100	conserved Plasmodium protein, unknown function	NaN	NaN	NaN	NaN	NaN	NaN	NaN	NaN	NaN	NaN	NaN	NaN	NaN	NaN	NaN	NaN	NaN	NaN	NaN	NaN	NaN	NaN	NaN	NaN	NaN	NaN	NaN	NaN	NaN	NaN	NaN	NaN	NaN	NaN	NaN	0.544435	NaN	NaN	1.33971	-0.104739	NaN	NaN	NaN	NaN	NaN	NaN		1
PF3D7_1110400	RNA-binding protein, putative	0.0882773	0.934924	-0.802537	-0.327687	-0.508691	-0.125651	-0.466078	0.0341012	-0.170037	-0.336512	-0.164464	-0.093425	0.247077	-0.0630887	-0.175159	0.459774	0.171719	0.209545	-0.0467124	0.48076	0.339479	-0.167486	0.0703893	0.0831718	0.0231843	0.354354	-0.341446	0.294172	2.39147	0.874137	1.22151	1.27628	0.875387	1.46694	0.631524	0.706347	1.46038	1.01867	0.201383	0.980853	0.398132	0.11402	0.985282	0.271339	0.0972062	0.576002		0.438992
PF3D7_1111100	replication factor C subunit 5, putative	NaN	1.23998	1.70013	NaN	NaN	NaN	NaN	0.320306	NaN	NaN	NaN	NaN	-0.309306	NaN	NaN	NaN	NaN	NaN	0.613343	NaN	NaN	-0.15782	NaN	NaN	1.46498	NaN	NaN	NaN	NaN	NaN	NaN	NaN	0.260508	1.79706	NaN	NaN	NaN	NaN	NaN	NaN	NaN	NaN	NaN	NaN	NaN	NaN		1
PF3D7_1115800	conserved Plasmodium protein, unknown function	1.10983	1.2451	0.205267	1.61892	NaN	1.41665	-0.219068	NaN	0.192447	0.31802	-0.520666	1.66173	-1.26718	NaN	NaN	NaN	NaN	NaN	NaN	-0.0254541	NaN	NaN	-1.43862	NaN	0.668028	1.37265	1.37329	0.733675	NaN	NaN	NaN	NaN	NaN	NaN	NaN	NaN	NaN	NaN	NaN	NaN	NaN	NaN	NaN	NaN	0.275484	0.279862		0.73793
PF3D7_1116000	rhoptry neck protein 4	NaN	NaN	NaN	NaN	0.399335	0.136442	NaN	NaN	NaN	NaN	NaN	1.08727	-0.350946	NaN	NaN	NaN	NaN	NaN	0.227988	NaN	NaN	NaN	NaN	NaN	NaN	NaN	0.576184	NaN	NaN	NaN	NaN	NaN	NaN	NaN	NaN	NaN	NaN	NaN	NaN	NaN	NaN	NaN	NaN	NaN	NaN	NaN		1
PF3D7_1116300	peptidyl-prolyl cis-trans isomerase	NaN	NaN	NaN	NaN	NaN	NaN	NaN	NaN	NaN	NaN	NaN	NaN	NaN	-0.293135	NaN	NaN	NaN	NaN	-0.0266459	NaN	NaN	NaN	NaN	1.14602	NaN	NaN	NaN	NaN	NaN	NaN	NaN	NaN	NaN	NaN	NaN	NaN	NaN	NaN	NaN	NaN	NaN	NaN	NaN	NaN	NaN	NaN		1
PF3D7_1116800	heat shock protein 101	0.288063	NaN	-0.945138	NaN	NaN	NaN	NaN	0.0988299	NaN	NaN	NaN	NaN	0.137372	NaN	NaN	NaN	NaN	0.331336	NaN	NaN	NaN	NaN	NaN	NaN	NaN	0.521722	-0.625756	NaN	NaN	NaN	NaN	NaN	NaN	NaN	NaN	NaN	NaN	NaN	NaN	NaN	NaN	NaN	NaN	NaN	NaN	NaN		0.64202
PF3D7_1117700	GTP-binding nuclear protein RAN/TC4	0.620211	0.35021	NaN	NaN	-0.0551266	0.60665	-0.581497	-0.514198	NaN	-0.105946	NaN	0.35607	NaN	-0.768502	-0.201311	0.039429	0.246469	NaN	NaN	NaN	NaN	-0.459956	NaN	-0.0551957	0.441802	-0.206143	NaN	NaN	NaN	NaN	NaN	NaN	NaN	NaN	NaN	NaN	NaN	NaN	NaN	NaN	NaN	NaN	NaN	NaN	NaN	0.681215		0.983816
PF3D7_1118500	nucleolar protein 56, putative	-0.63245	0.0227713	0.236217	1.04791	NaN	NaN	-0.0414914	0.0107011	0.524766	0.977412	NaN	NaN	-0.0746082	3.08009	NaN	NaN	NaN	NaN	NaN	NaN	-0.261881	0.0493076	NaN	NaN	0.88049	4.12648	1.24239	NaN	NaN	1.68576	NaN	NaN	NaN	NaN	NaN	NaN	NaN	NaN	NaN	NaN	NaN	NaN	NaN	NaN	NaN	NaN		0.0589341
PF3D7_1118600	histone acetyltransferase	2.26541	2.28912	2.71211	1.76302	NaN	NaN	3.40259	4.15959	1.41986	NaN	NaN	1.5245	NaN	NaN	NaN	NaN	NaN	NaN	NaN	NaN	NaN	NaN	NaN	NaN	-1.65899	NaN	NaN	NaN	0.48656	5.08324	NaN	NaN	3.21818	1.06791	NaN	NaN	1.6554	NaN	1.9783	NaN	NaN	1.34795	4.54745	3.94379	1.44668	3.36324		0.281739
PF3D7_1119300	splicing factor U2AF small subunit, putative	0.0169242	0.609641	NaN	NaN	-0.324527	-0.954196	-0.0216872	-0.557288	-0.201974	-0.495695	0.0387171	-0.308477	0.266277	NaN	NaN	NaN	NaN	NaN	NaN	NaN	0.166587	-0.412727	NaN	0.0671073	-0.137219	-0.373732	NaN	-0.530171	NaN	NaN	NaN	NaN	NaN	NaN	NaN	NaN	NaN	NaN	NaN	NaN	NaN	NaN	NaN	NaN	NaN	0.0298237		0.376555
PF3D7_1119600	ATP-dependent zinc metalloprotease FTSH, putative	-1.21689	0.929858	0.615887	2.24968	0.0313951	NaN	0.037593	0.337813	-2.20656	NaN	1.38162	0.446659	-0.402264	NaN	-0.564499	NaN	NaN	0.522758	-0.766946	NaN	NaN	-1.65819	-0.0498451	NaN	NaN	NaN	1.51597	2.14919	NaN	NaN	-0.73711	-0.953526	NaN	NaN	NaN	NaN	NaN	-0.545771	NaN	NaN	NaN	-0.0123541	-2.41135	NaN	-1.99827	-0.0496307		0.00522758
PF3D7_1119700	conserved Plasmodium protein, unknown function	NaN	1.12932	NaN	2.30736	NaN	1.46478	NaN	NaN	-0.184474	NaN	1.96247	1.45981	0.240986	NaN	NaN	NaN	NaN	NaN	NaN	NaN	NaN	NaN	NaN	NaN	NaN	NaN	2.20195	NaN	NaN	NaN	NaN	NaN	NaN	NaN	NaN	NaN	NaN	NaN	NaN	NaN	NaN	NaN	NaN	NaN	NaN	NaN		1
PF3D7_1120000	conserved Plasmodium protein, unknown function	0.201383	0.319496	-0.958505	0.916889	0.0106367	NaN	-0.475294	0.250131	-0.0720429	-0.187768	-0.0642084	-0.0113525	0.544485	-0.1644	0.222434	-0.217727	-0.133084	-0.28889	-0.266108	-0.0688771	-0.458029	-1.14822	-0.35962	-0.483055	0.430392	0.757623	-2.98062	0.719447	1.83301	0.985073	NaN	NaN	1.91556	NaN	NaN	0.65474	NaN	1.00999	NaN	NaN	0.742093	0.771298	0.670478	0.665134	-0.328073	0.604959		0.549206
PF3D7_1121600	exported protein 1	0.718789	NaN	NaN	-0.841007	NaN	-0.504366	NaN	-1.33948	NaN	NaN	NaN	NaN	NaN	NaN	NaN	NaN	NaN	NaN	1.1159	-2.18948	-2.34044	NaN	-1.90547	-3.34554	NaN	NaN	NaN	NaN	NaN	NaN	NaN	NaN	NaN	NaN	NaN	NaN	NaN	NaN	NaN	NaN	NaN	NaN	NaN	NaN	NaN	NaN		0.933401
PF3D7_1123000	conserved Plasmodium protein, unknown function	NaN	NaN	-0.340879	NaN	NaN	NaN	NaN	NaN	NaN	NaN	NaN	NaN	NaN	NaN	NaN	NaN	NaN	NaN	NaN	NaN	NaN	NaN	NaN	NaN	NaN	NaN	NaN	NaN	NaN	NaN	NaN	NaN	NaN	NaN	NaN	NaN	NaN	NaN	NaN	NaN	NaN	NaN	NaN	NaN	NaN	NaN		1
PF3D7_1123900	splicing factor, putative	0.44668	0.390283	NaN	NaN	0.161178	-0.64607	-0.879011	0.0952654	-0.425404	NaN	NaN	NaN	-0.117427	NaN	NaN	NaN	NaN	NaN	-0.0994945	0.417425	-0.220396	NaN	NaN	NaN	0.493545	0.580634	NaN	NaN	NaN	NaN	NaN	NaN	NaN	2.57699	NaN	NaN	NaN	NaN	NaN	NaN	NaN	NaN	NaN	NaN	NaN	0.25808		0.826233
PF3D7_1124300	conserved Plasmodium protein, unknown function	9.84736	7.33498	6.09107	3.98149	7.09814	5.77091	6.83314	6.81376	2.43045	2.83939	2.8063	3.00358	1.76935	2.46889	2.08246	1.88555	0.224781	-0.148088	NaN	0.0544672	0.372952	NaN	0.00432164	-0.0980152	3.45773	4.18154	3.27645	3.27746	4.18555	5.07987	5.35021	4.12948	8.9216	7.33087	2.57318	4.60581	4.26333	0.665478	NaN	2.56107	3.6133	2.3684	2.51506	4.23544	3.46493	4.25658		2.78717e-09
PF3D7_1124800	ribosome biogenesis regulatory protein, putative	NaN	0.889316	NaN	NaN	NaN	NaN	NaN	NaN	NaN	NaN	NaN	NaN	NaN	0.00865324	NaN	NaN	NaN	-0.628914	0.124461	0.186754	-0.207494	NaN	NaN	NaN	NaN	0.557433	NaN	NaN	NaN	NaN	NaN	NaN	NaN	NaN	NaN	NaN	NaN	NaN	NaN	NaN	NaN	NaN	NaN	NaN	NaN	0.466178		1
PF3D7_1124900	60S ribosomal protein L35, putative	0.769687	0.556011	-0.388828	1.31631	0.0913952	-0.398569	0.704695	0.594138	-0.258701	0.510621	-0.0193166	0.261154	0.0837921	-0.461424	1.14183	-0.347779	0.390117	0.37737	0.325502	0.0387323	0.0553346	-0.727005	0.245374	0.475154	0.562767	0.760113	-0.0377398	0.662141	5.55533	-0.434668	3.30979	1.93832	1.20683	1.03552	3.11612	1.19581	1.01357	0.335208	1.90215	0.879462	1.78764	0.263438	0.037312	-0.14274	0.552279	0.3574		0.907462
PF3D7_1125500	small nuclear ribonucleoprotein Sm D1, putative	NaN	0.807351	NaN	NaN	NaN	NaN	NaN	NaN	NaN	0.00572443	NaN	NaN	NaN	0.71551	NaN	NaN	NaN	NaN	NaN	NaN	NaN	NaN	NaN	NaN	0.464564	NaN	NaN	NaN	NaN	1.0585	NaN	NaN	NaN	NaN	NaN	NaN	NaN	NaN	NaN	NaN	NaN	NaN	NaN	NaN	0.948975	0.611843		1
PF3D7_1126200	40S ribosomal protein S18, putative	0.493955	0.843008	0.014641	-0.0280033	-0.218346	-0.0097772	0.837863	0.156643	0.277271	0.0434377	0.00331442	-0.492827	-0.126706	-0.10044	0.12618	-0.0287106	0.214747	-0.171719	0.0142124	0.448548	-0.500749	-0.531768	-1.30982	0.201991	0.428893	0.648643	-0.352713	0.494312	2.92532	0.925632	NaN	NaN	3.27378	3.74559	NaN	1.5235	NaN	1.96607	NaN	0.789711	2.13937	-0.362554	2.17718	2.36075	-0.120373	1.05209		0.883596
PF3D7_1126500	conserved Plasmodium protein, unknown function	2.53692	-0.218967	NaN	NaN	NaN	NaN	NaN	NaN	NaN	NaN	NaN	NaN	NaN	NaN	NaN	NaN	NaN	NaN	NaN	NaN	NaN	NaN	NaN	NaN	1.85531	NaN	NaN	NaN	NaN	NaN	NaN	NaN	NaN	NaN	NaN	NaN	NaN	NaN	NaN	NaN	NaN	NaN	NaN	NaN	NaN	NaN		0.211036
PF3D7_1126700	autophagy-related protein 23, putative	NaN	NaN	NaN	NaN	NaN	NaN	NaN	NaN	NaN	NaN	NaN	NaN	NaN	NaN	NaN	NaN	NaN	NaN	NaN	NaN	0.212756	-0.15004	NaN	NaN	NaN	NaN	0.0426443	NaN	NaN	NaN	NaN	NaN	NaN	NaN	NaN	NaN	NaN	NaN	NaN	NaN	NaN	NaN	NaN	NaN	NaN	NaN		1
PF3D7_1127800	conserved Plasmodium protein, unknown function	-3.77355	NaN	-5.05098	NaN	NaN	NaN	NaN	NaN	NaN	NaN	NaN	NaN	NaN	NaN	NaN	NaN	NaN	NaN	NaN	NaN	NaN	NaN	NaN	NaN	NaN	NaN	NaN	NaN	NaN	NaN	NaN	NaN	NaN	NaN	NaN	NaN	NaN	NaN	NaN	NaN	NaN	NaN	NaN	NaN	NaN	NaN		1.50729e-11
PF3D7_1128000	conserved Plasmodium protein, unknown function	8.36102	3.43864	2.11487	2.45308	1.29355	3.05194	3.20617	2.62798	0.282855	4.56013	9.94232	3.2492	0.922959	0.293942	2.20517	1.39821	NaN	0.448883	0.15069	NaN	0.137766	NaN	0.24732	0.242652	5.4872	4.31867	11.2772	4.48584	4.19369	2.17312	2.51349	2.45427	4.96763	2.75516	5.05146	4.2037	12.7441	4.12499	3.55766	3.78747	4.10744	4.10828	2.87371	NaN	1.44021	1.91148		6.05318e-07
PF3D7_1128200	multiprotein-bridging factor 1, putative	NaN	NaN	NaN	NaN	-0.945832	-0.454913	-4.15442	-2.2571	NaN	NaN	-1.79461	NaN	NaN	NaN	NaN	NaN	NaN	NaN	NaN	NaN	-3.47507	NaN	NaN	-7.34216	NaN	NaN	0.086512	NaN	NaN	NaN	NaN	NaN	NaN	NaN	NaN	NaN	NaN	NaN	NaN	NaN	NaN	NaN	NaN	NaN	NaN	NaN		1
PF3D7_1129000	spermidine synthase	0.536351	NaN	NaN	NaN	NaN	0.614337	NaN	NaN	NaN	NaN	NaN	NaN	NaN	NaN	NaN	NaN	NaN	NaN	0.423955	NaN	1.65654	NaN	NaN	-0.23842	NaN	NaN	1.84876	NaN	NaN	NaN	NaN	NaN	NaN	NaN	NaN	NaN	NaN	NaN	NaN	NaN	NaN	NaN	NaN	0.58814	NaN	NaN		0.935573
PF3D7_1129100	parasitophorous vacuolar protein 1	NaN	NaN	NaN	NaN	NaN	2.14382	6.15581	7.66443	NaN	NaN	NaN	NaN	NaN	NaN	NaN	NaN	NaN	NaN	NaN	NaN	4.92619	NaN	4.52155	1.45229	NaN	NaN	NaN	NaN	NaN	NaN	NaN	NaN	NaN	NaN	NaN	NaN	NaN	NaN	NaN	NaN	NaN	NaN	NaN	NaN	NaN	NaN		1
PF3D7_1129400	rRNA (cytosine-C(5))-methyltransferase, putative	0.716947	NaN	-0.00621696	NaN	0.275007	NaN	NaN	0.920789	NaN	NaN	1.22052	NaN	NaN	NaN	NaN	NaN	NaN	NaN	1.1163	1.23504	NaN	0.580828	NaN	NaN	0.683113	NaN	NaN	NaN	-7.28796	NaN	NaN	NaN	NaN	NaN	NaN	NaN	NaN	1.25877	NaN	NaN	NaN	NaN	NaN	1.15332	NaN	NaN		0.934341
PF3D7_1130100	60S ribosomal protein L38	0.78902	0.676918	0.244644	0.44723	1.1698	1.23756	0.815575	0.854884	0.148218	0.0881167	0.153157	0.153382	0.0951818	-0.337426	0.232292	0.266559	0.214871	0.458703	-0.107539	0.0947877	0.505485	-0.385044	0.344033	0.45257	0.208018	0.81652	1.21586	1.05937	2.02013	1.481	1.73578	4.23113	1.67387	2.67218	1.4566	3.14471	1.36306	1.09702	0.768841	0.749499	1.46561	1.71284	0.726308	0.791907	0.954941	0.941337		0.897633
PF3D7_1130200	60S ribosomal protein P0	0.236707	0.190717	0.249385	0.349934	-0.198179	-0.205142	0.220701	-0.193456	0.122606	0.131519	0.799253	-0.258338	-0.207078	0.781132	0.291486	0.314984	0.409038	0.208428	0.191815	-0.305912	-1.01803	-0.5065	-0.452254	0.203934	0.070252	0.336446	0.309526	0.130523	3.45273	0.88526	1.24999	1.18557	1.19585	1.31362	0.998123	0.464186	1.67771	0.102636	1.66207	0.10002	0.0893625	-0.582941	1.27364	1.03901	0.97585	0.213454		0.586227
PF3D7_1130700	structural maintenance of chromosomes protein 1, putative	1.35654	0.615088	0.0526941	NaN	0.032524	0.481566	1.13172	1.62513	0.595695	1.48993	1.02134	3.77549	-0.303098	NaN	NaN	0.00555066	NaN	0.475756	-0.814083	0.488107	-0.0557263	1.01237	0.789103	0.438972	1.85292	1.69073	2.05918	4.22456	1.3055	NaN	NaN	NaN	NaN	3.12205	NaN	NaN	NaN	NaN	NaN	NaN	1.95215	NaN	-0.0470105	NaN	NaN	0.332062		0.622033
PF3D7_1133200	conserved Plasmodium protein, unknown function	0.470199	1.60968	0.27262	2.39494	0.0564447	-0.577344	0.458487	NaN	0.457857	1.71667	0.253505	1.46112	0.456911	0.524147	0.0100636	0.115832	0.447315	0.172945	0.249142	-0.00891703	0.0234682	-1.32435	0.342555	0.0352243	0.855432	1.09724	2.78084	1.24855	NaN	NaN	2.55569	2.84363	2.49682	NaN	1.60564	1.06625	NaN	NaN	NaN	0.451859	1.37284	1.07786	1.60526	1.74338	2.28697	2.15927		0.854674
PF3D7_1133800	RNA (uracil-5-)methyltransferase, putative	NaN	NaN	NaN	NaN	NaN	NaN	NaN	NaN	NaN	NaN	NaN	NaN	NaN	0.597933	NaN	NaN	NaN	NaN	NaN	NaN	NaN	NaN	NaN	NaN	NaN	NaN	NaN	NaN	NaN	NaN	NaN	NaN	NaN	NaN	NaN	NaN	NaN	NaN	1.89309	NaN	NaN	NaN	NaN	NaN	NaN	NaN		1
PF3D7_1134100	protein disulfide isomerase	0.0740944	0.0738184	0.410992	1.2029	-0.385262	-0.531269	NaN	-1.09592	0.436268	0.0803014	1.94568	0.142019	0.0632269	1.57368	0.423309	0.250457	0.445197	0.266871	NaN	-0.116764	-2.0318	-1.02418	-1.33032	-1.52251	0.120883	0.0618573	1.03865	0.213036	1.30299	NaN	NaN	NaN	NaN	NaN	NaN	NaN	NaN	NaN	0.473216	0.264981	NaN	NaN	1.02027	0.994873	0.53963	0.0445831		0.426129
PF3D7_1134200	conserved Plasmodium protein, unknown function	NaN	NaN	1.40556	NaN	NaN	NaN	NaN	NaN	NaN	NaN	NaN	NaN	NaN	NaN	NaN	NaN	NaN	NaN	NaN	NaN	NaN	NaN	NaN	NaN	NaN	NaN	NaN	NaN	NaN	NaN	NaN	NaN	NaN	NaN	NaN	NaN	NaN	NaN	NaN	NaN	NaN	NaN	NaN	NaN	NaN	NaN		1
PF3D7_1134800	coatomer subunit delta	NaN	NaN	1.39654	NaN	NaN	0.534328	NaN	0.935752	0.956429	0.415653	NaN	NaN	0.534858	1.56559	NaN	1.3059	NaN	NaN	1.56978	1.00897	0.0545011	-0.53077	-0.682048	-0.0942361	NaN	1.69315	NaN	2.25822	NaN	NaN	NaN	NaN	2.03569	NaN	NaN	NaN	2.85559	NaN	NaN	NaN	NaN	NaN	NaN	1.30134	NaN	1.66287		1
PF3D7_1135100	protein phosphatase PPM8, putative	0.0775164	0.833053	-0.597518	-0.402067	-0.264703	-0.306146	-0.762143	-0.578794	0.377734	-0.650948	0.24987	-0.324926	1.0719	-0.371949	0.492315	0.087718	0.412294	NaN	0.498966	0.257425	-0.314374	-0.663937	0.121015	-1.08393	0.672561	NaN	0.0353423	0.582923	NaN	NaN	NaN	NaN	NaN	NaN	NaN	NaN	NaN	NaN	NaN	NaN	NaN	NaN	1.07888	NaN	0.812868	-0.0186342		0.429212
PF3D7_1135900	3-oxo-5-alpha-steroid 4-dehydrogenase, putative	0.217851	NaN	1.32481	NaN	NaN	NaN	NaN	NaN	0.17479	NaN	0.296193	NaN	-0.28079	-0.727615	-0.283703	0.386355	0.767146	NaN	0.0220482	-0.456386	0.883152	0.1786	NaN	0.184572	0.470511	NaN	1.2163	NaN	NaN	NaN	NaN	NaN	NaN	NaN	NaN	NaN	NaN	NaN	NaN	NaN	NaN	NaN	NaN	NaN	NaN	NaN		0.566322
PF3D7_1136300	tudor staphylococcal nuclease	NaN	0.778803	0.507008	0.927469	-0.614205	-0.557484	-0.983133	-0.717824	1.06371	0.40788	1.56857	0.537403	-0.548438	-0.0589399	0.182819	-0.0467006	0.635058	0.00945167	0.0855606	-0.438506	-1.32949	-2.01121	-1.08614	-1.52657	-0.0435864	0.254943	-1.71402	0.679458	NaN	NaN	NaN	NaN	NaN	NaN	NaN	NaN	NaN	NaN	NaN	NaN	-5.86271	-0.0754641	NaN	0.151602	NaN	NaN		1
PF3D7_1136500	casein kinase 1	0.29725	1.19542	-0.474352	1.9737	-0.657263	-0.17479	-1.8879	-1.33891	-0.00114018	0.482634	0.883073	-0.599889	0.314522	0.691453	NaN	NaN	NaN	NaN	NaN	-0.207143	-1.67337	-2.04114	-2.10886	-2.35315	-0.150545	0.206362	1.39259	NaN	NaN	NaN	NaN	NaN	NaN	NaN	NaN	NaN	NaN	NaN	NaN	NaN	0.575022	1.12498	NaN	NaN	NaN	0.560707		0.65223
PF3D7_1137400	UVB-resistance protein UVR8 homologue	NaN	-0.447315	NaN	NaN	NaN	NaN	NaN	NaN	NaN	0.801606	NaN	NaN	NaN	NaN	NaN	NaN	NaN	NaN	-0.149681	-0.308594	NaN	NaN	NaN	NaN	NaN	NaN	NaN	NaN	NaN	NaN	NaN	NaN	NaN	NaN	NaN	NaN	NaN	NaN	NaN	NaN	NaN	NaN	NaN	NaN	NaN	NaN		1
PF3D7_1138800	WD repeat-containing protein, putative	3.61953	1.87519	2.0812	1.81157	NaN	-0.198745	1.59894	1.59322	NaN	1.40251	0.956057	0.294438	2.8677	2.07826	2.77888	3.35689	NaN	NaN	NaN	NaN	NaN	NaN	NaN	0.234482	2.71101	0.833336	0.514501	1.34736	4.12936	3.29704	NaN	2.29938	3.42747	4.00472	NaN	NaN	NaN	NaN	NaN	NaN	NaN	NaN	NaN	NaN	NaN	NaN		0.0516904
PF3D7_1139300	AP2 domain transcription factor, putative	NaN	NaN	NaN	3.17684	NaN	NaN	NaN	NaN	NaN	NaN	NaN	NaN	NaN	NaN	NaN	NaN	NaN	NaN	NaN	NaN	NaN	NaN	NaN	NaN	NaN	NaN	NaN	NaN	NaN	NaN	NaN	NaN	NaN	NaN	NaN	NaN	NaN	NaN	NaN	NaN	NaN	NaN	NaN	NaN	NaN	0.984931		1
PF3D7_1139800	conserved Plasmodium protein, unknown function	NaN	2.54911	NaN	NaN	NaN	NaN	NaN	NaN	NaN	NaN	NaN	NaN	NaN	NaN	NaN	NaN	NaN	NaN	NaN	NaN	NaN	NaN	NaN	NaN	NaN	NaN	NaN	NaN	NaN	NaN	NaN	NaN	NaN	NaN	NaN	NaN	NaN	NaN	NaN	NaN	NaN	NaN	NaN	NaN	NaN	NaN		1
PF3D7_1140200	conserved Plasmodium protein, unknown function	NaN	NaN	NaN	NaN	NaN	1.03186	NaN	NaN	NaN	NaN	NaN	NaN	NaN	NaN	NaN	NaN	NaN	NaN	NaN	-0.218843	NaN	NaN	NaN	NaN	NaN	NaN	NaN	NaN	NaN	NaN	NaN	NaN	NaN	NaN	NaN	NaN	NaN	NaN	NaN	NaN	NaN	NaN	NaN	NaN	NaN	NaN		1
PF3D7_1140800	conserved Plasmodium protein, unknown function	NaN	NaN	1.55587	NaN	NaN	NaN	NaN	NaN	NaN	NaN	0.735349	NaN	NaN	NaN	NaN	NaN	NaN	NaN	NaN	NaN	NaN	NaN	NaN	NaN	NaN	NaN	NaN	NaN	NaN	NaN	NaN	NaN	NaN	NaN	NaN	NaN	NaN	NaN	NaN	NaN	NaN	NaN	NaN	NaN	NaN	NaN		1
PF3D7_1142400	coproporphyrinogen-III oxidase	2.28297	NaN	1.76587	NaN	NaN	NaN	NaN	NaN	NaN	NaN	0.356256	NaN	NaN	NaN	NaN	NaN	NaN	NaN	NaN	NaN	NaN	NaN	NaN	NaN	NaN	NaN	NaN	NaN	NaN	NaN	NaN	NaN	NaN	NaN	NaN	NaN	NaN	NaN	NaN	NaN	NaN	NaN	NaN	NaN	NaN	NaN		0.276728
PF3D7_1142500	60S ribosomal protein L28	0.523863	0.912863	-0.100422	-0.188654	-0.163704	0.172701	0.641639	0.373795	0.153546	-0.268195	0.637286	-0.241718	0.0928839	0.149201	0.297368	0.185294	0.314522	0.0843797	0.0490731	0.287712	0.238542	-0.601411	-0.053913	-0.22848	0.234011	0.681978	-0.0960671	0.730033	0.981999	0.0286754	1.71009	1.07878	1.71835	1.17645	0.839476	0.708609	1.29643	1.08957	1.06578	0.607617	0.397584	0.252999	0.173511	0.493256	-0.0528051	0.611733		0.920224
PF3D7_1142600	60S ribosomal protein L35ae, putative	0.528071	0.492342	0.171335	-0.0433446	-0.292069	-0.0335111	0.252658	0.0389695	-0.396878	-0.277271	0.206643	-0.15549	0.062398	-0.681674	0.443501	-0.00733906	0.301119	-0.0935602	0.0440444	0.0313415	-0.114847	-0.690462	-0.0103378	0.268487	-0.349125	0.272925	-0.219421	0.552897	2.45544	0.119448	1.05033	-0.15082	1.7291	1.05439	1.12347	-0.093425	1.53973	0.52666	NaN	0.547088	0.151469	0.309252	1.4462	-0.0285691	0.666211	0.657218		0.925393
PF3D7_1143100	AP2 domain transcription factor AP2-O, putative	NaN	NaN	1.70792	3.3189	NaN	0.841896	NaN	NaN	NaN	-0.523763	NaN	NaN	NaN	0.785726	NaN	NaN	NaN	NaN	NaN	NaN	NaN	NaN	2.7476	NaN	0.98783	NaN	1.77867	2.59798	NaN	NaN	NaN	NaN	NaN	NaN	2.6715	NaN	NaN	NaN	3.51866	NaN	NaN	NaN	NaN	NaN	NaN	NaN		1
PF3D7_1143200	DnaJ protein, putative	0.0244615	NaN	0.618615	-2.28895	0.121015	-0.191184	0.323774	0.303686	0.29725	0.242977	1.24963	0.383699	-0.316133	0.203037	NaN	0.275385	NaN	0.410371	-0.0582476	0.59514	NaN	NaN	0.297485	0.107415	0.0272955	0.556669	1.16588	1.06597	NaN	NaN	NaN	NaN	NaN	NaN	NaN	NaN	NaN	NaN	NaN	NaN	NaN	NaN	0.975483	0.343092	NaN	1.00894		0.382879
PF3D7_1143300	DNA-directed RNA polymerases I and III subunit RPAC1, putative	NaN	NaN	NaN	NaN	NaN	NaN	NaN	NaN	NaN	NaN	NaN	NaN	NaN	NaN	NaN	NaN	NaN	NaN	NaN	NaN	NaN	NaN	NaN	NaN	NaN	NaN	NaN	NaN	NaN	NaN	NaN	NaN	NaN	NaN	NaN	NaN	NaN	NaN	NaN	NaN	NaN	NaN	NaN	NaN	NaN	-0.713784		1
PF3D7_1144000	40S ribosomal protein S21	-0.521888	-0.14104	-1.23301	-0.856309	-0.451208	-0.119423	-1.06223	-0.559736	-0.712599	0.2257	-0.490679	-0.597507	-0.304113	1.05977	-0.643788	0.128204	-0.500014	0.260342	-0.667813	-0.128425	-1.39525	-0.632082	-0.939482	-1.06833	-0.205048	0.52423	-0.409067	0.200913	1.69933	0.277744	NaN	NaN	1.18117	1.13727	NaN	NaN	1.23885	0.610169	NaN	NaN	NaN	-0.139339	1.02553	NaN	-0.764494	0.091556		0.0858566
PF3D7_1144600	transcription initiation factor IIF subunit beta, putative	1.64307	NaN	NaN	NaN	NaN	NaN	NaN	NaN	NaN	NaN	NaN	NaN	0.729183	1.93242	NaN	NaN	NaN	NaN	NaN	-0.0615688	NaN	NaN	NaN	NaN	0.158466	NaN	NaN	NaN	NaN	NaN	NaN	NaN	NaN	NaN	NaN	NaN	NaN	NaN	NaN	NaN	NaN	NaN	NaN	NaN	NaN	NaN		0.498462
PF3D7_1146600	oocyst rupture protein 1, putative	NaN	NaN	NaN	NaN	NaN	NaN	NaN	NaN	NaN	NaN	NaN	0.150817	NaN	NaN	NaN	NaN	NaN	NaN	NaN	NaN	NaN	NaN	NaN	NaN	NaN	NaN	-1.47421	1.11113	NaN	NaN	NaN	NaN	NaN	NaN	NaN	NaN	NaN	NaN	NaN	NaN	NaN	NaN	NaN	NaN	NaN	NaN		1
PF3D7_1147300	conserved Plasmodium protein, unknown function	0.483674	1.12274	0.779218	0.790185	-0.050099	0.202439	0.213378	0.344612	0.333538	0.480056	0.688941	-0.31313	0.263155	0.439187	1.02928	-0.0360461	0.303225	0.520914	0.621431	0.312581	0.504265	-0.516419	-0.0652344	-0.0564447	0.487692	0.916154	0.306146	1.02087	2.17636	-1.41132	2.36376	2.2969	2.20232	3.14	0.256769	2.53424	0.152248	2.38127	-0.541051	NaN	0.914871	0.449001	0.954569	1.94731	0.846874	0.229179		0.871058
PF3D7_1148000	serine/threonine protein kinase, putative	1.64275	-0.0840642	NaN	-1.92075	NaN	NaN	-0.0884388	0.295146	NaN	NaN	NaN	-2.47708	2.0235	2.08296	NaN	NaN	NaN	NaN	NaN	NaN	0.22231	-0.586885	0.467071	0.309771	0.394185	0.554634	NaN	-3.13473	NaN	NaN	NaN	NaN	NaN	NaN	NaN	NaN	NaN	NaN	NaN	NaN	NaN	NaN	NaN	1.45882	1.2646	0.344666		0.498594
PF3D7_1149000	antigen 332, DBL-like protein	NaN	0.08916	-0.687614	0.894778	-0.254651	-0.0299829	-0.280142	0.138982	NaN	-0.823423	-1.96843	-0.462995	-0.0591492	-0.146264	0.0133551	-0.259664	0.0604624	0.0962367	-0.251573	0.038836	0.072586	-0.830093	-0.175175	-0.111298	-0.0512049	-0.521654	NaN	-0.507313	NaN	0.296988	NaN	NaN	0.545474	1.30832	NaN	0.254272	0.252173	0.0844103	NaN	-0.548042	0.136848	-0.0747794	NaN	-0.612211	-1.01832	-0.540623		1
PF3D7_1201900	conserved protein, unknown function	NaN	2.33686	NaN	NaN	NaN	NaN	1.24233	-0.205518	NaN	-0.139469	NaN	4.58364	NaN	1.70036	NaN	NaN	NaN	NaN	NaN	NaN	-0.223054	0.307216	NaN	NaN	NaN	NaN	NaN	1.39578	NaN	NaN	NaN	NaN	NaN	NaN	NaN	NaN	NaN	NaN	NaN	NaN	NaN	NaN	NaN	NaN	NaN	0.526618		1
PF3D7_1202900	high mobility group protein B1	-0.472149	0.763513	0.0268709	-0.971001	-0.498219	-0.67726	-0.28692	0.90939	2.31406	-1.23756	-0.225717	-0.0712136	-2.23555	0.52901	-4.90142	-0.477367	NaN	-1.20633	-0.771003	1.5128	-1.72104	-2.03111	-1.93694	-1.41343	-1.50075	NaN	2.79079	1.8902	NaN	NaN	NaN	NaN	-0.640794	NaN	-1.31959	NaN	NaN	NaN	NaN	-0.0333701	NaN	NaN	0.45628	NaN	0.0947765	0.551162		0.100852
PF3D7_1203000	origin recognition complex subunit 1	NaN	NaN	NaN	NaN	NaN	-0.489337	NaN	NaN	0.584963	NaN	NaN	0.787667	0.503654	-0.532965	NaN	-0.580628	NaN	NaN	0.326422	-0.189287	NaN	NaN	NaN	NaN	1.1696	NaN	1.49963	NaN	NaN	NaN	NaN	NaN	NaN	NaN	NaN	NaN	NaN	NaN	NaN	NaN	NaN	NaN	-1.94381	NaN	NaN	NaN		1
PF3D7_1203200	signal recognition particle subunit SRP14	NaN	NaN	0.866394	NaN	NaN	NaN	NaN	NaN	NaN	NaN	NaN	NaN	NaN	NaN	NaN	NaN	NaN	NaN	NaN	NaN	NaN	NaN	NaN	NaN	NaN	NaN	NaN	NaN	NaN	NaN	NaN	NaN	NaN	NaN	NaN	NaN	NaN	NaN	NaN	NaN	NaN	NaN	NaN	NaN	NaN	NaN		1
PF3D7_1203700	nucleosome assembly protein	0.385155	0.839415	-0.587728	-0.585636	0.388686	-0.0600474	0.250598	0.201161	-0.234126	-0.655993	-0.0736361	-0.349479	0.427714	-0.317883	-0.0225369	-0.166715	0.491494	0.482996	0.411426	0.424455	0.304861	0.383793	0.441483	-0.0258793	-0.489848	-0.246226	-0.12279	-0.258217	NaN	NaN	NaN	NaN	NaN	NaN	NaN	NaN	NaN	NaN	NaN	NaN	NaN	NaN	NaN	NaN	0.29337	0.612726		0.75299
PF3D7_1205200	HAD domain ookinete protein, putative	NaN	NaN	NaN	NaN	NaN	NaN	NaN	NaN	1.49708	NaN	NaN	NaN	NaN	NaN	NaN	NaN	NaN	NaN	NaN	NaN	NaN	NaN	NaN	NaN	NaN	NaN	3.51513	NaN	NaN	NaN	NaN	NaN	NaN	NaN	NaN	NaN	NaN	NaN	4.54541	NaN	NaN	NaN	NaN	NaN	NaN	NaN		1
PF3D7_1205800	high mobility group protein B3, putative	2.14636	1.0505	3.72028	2.01299	0.841973	1.40335	3.07272	2.89615	4.46231	3.79202	6.03287	4.8903	0.479334	0.467913	2.1041	2.54675	-0.580116	NaN	NaN	NaN	-0.479351	0.0544223	-0.506537	0.0870896	5.35318	3.56803	2.11643	7.99858	3.00191	3.99215	6.25871	2.73658	4.74588	3.38944	5.0276	3.91215	4.68027	4.7893	8.13509	4.14668	5.77637	3.47655	1.64224	2.93038	4.43789	1.13172		0.317311
PF3D7_1206200	eukaryotic translation initiation factor 3 subunit C, putative	-0.209695	0.534245	0.149519	-0.846634	0.359409	-0.0773797	-0.191063	0.345051	-1.01249	-1.24385	0.00518438	-0.641176	-0.250234	-0.248656	-0.00275814	0.0210723	-0.160298	0.107197	0.18002	-0.0931545	0.110497	-0.637286	-0.208594	0.17656	-0.510745	-0.794187	-0.271252	-0.130535	2.06853	-0.400429	0.157561	NaN	0.975043	0.77596	0.374066	-0.0545011	NaN	0.322	0.225522	NaN	NaN	0.800249	0.965027	0.0532841	0.297133	-0.279055		0.21691
PF3D7_1207100	small subunit rRNA processing factor, putative	NaN	0.996283	-0.310486	2.5839	NaN	NaN	NaN	NaN	0.188274	NaN	0.327112	0.344941	NaN	0.393785	0.944634	NaN	NaN	NaN	NaN	NaN	NaN	NaN	NaN	NaN	NaN	0.704959	NaN	-0.0973411	NaN	NaN	NaN	NaN	NaN	NaN	NaN	NaN	NaN	NaN	NaN	NaN	NaN	NaN	NaN	NaN	NaN	0.709292		1
PF3D7_1208900	protein phosphatase, putative	1.69466	1.46574	0.562963	1.63509	-0.688079	NaN	0.227125	NaN	0.948676	0.997694	0.326652	0.92799	0.422664	-0.479334	0.326192	0.438288	0.262914	NaN	-0.443556	-0.421479	NaN	-0.0402613	-0.272646	0.369334	0.952855	1.83506	1.86402	1.6932	NaN	NaN	NaN	NaN	0.629287	2.74913	1.94808	NaN	NaN	NaN	NaN	2.829	NaN	NaN	2.02016	1.08776	1.92824	0.978236		0.477687
PF3D7_1209000	conserved Plasmodium protein, unknown function	NaN	NaN	-0.950509	NaN	NaN	NaN	-0.352511	-0.0104934	NaN	-0.0521377	0.0713507	-0.138028	NaN	-0.0297002	-1.12787	-0.294077	NaN	NaN	NaN	NaN	2.35454	-4.08806	-0.412347	NaN	NaN	NaN	NaN	NaN	NaN	NaN	NaN	NaN	NaN	NaN	NaN	NaN	NaN	NaN	NaN	NaN	NaN	NaN	-0.407976	NaN	NaN	NaN		1
[truncated: 253 more rows]
[truncated: 156 more columns]
