# Supplementary material for: Epigenetic reader complexes of the human malaria parasite, Plasmodium falciparum
Source: Nucleic Acids Res. 2019 Nov 15;47(22):11574–88. doi: 10.1093/nar/gkz1044 (PMC7145593; doi:10.1093/nar/gkz1044)
Supplement: gkz1044_Supplemental_Files [file gkz1044_supplemental_files.zip › Supplementary_Table_S5.xlsx]

## Sheet: Table_S5A_Primers
Primer name	Sequence (5'->3')	Homology sequence (5' -> 3')	Melting temp	Added elements	Use for:	Deviations from standard PCR protocol
AID_for_AvrII_linker	GGGCCTAGGgctggtgctggtggtgctgctagagctgctatgatgggcagtgtcgag	atgatgggcagtgtcgag	56	overhang (GGG), AvrII restriction site (CCTAGG), linker sequence (gctggtgctggtggtgctgctagagctgct)	cloning & validation	elongation-time 50sec per cycle
AID_rev_MluI	CCCACGCGTagctctgctcttgcacttc	agctctgctcttgcacttc	58	overhang (CCC), MluI restiction site (ACGCGT)	cloning & validation	elongation-time 50sec per cycle
PF3D7_0306100_CDS_for_NotI	GGGGCGGCCGCgaaaagtggacagaatgg	gaaaagtggacagaatgg	52	overhang (GGG), NotI restriction site (GCGGCCGC)	cloning	denaturation-temp 94°C, elongation-temp 65°C
PF3D7_0306100_CDS_rev_AvrII	CCCCCTAGGtaaatccacgacctctttat	taaatccacgacctctttat	54	overhang (CCC), AvrII restriction site (CCTAGG)	cloning & validation	denaturation-temp 94°C, elongation-temp 65°C
PF3D7_0306100_upstream_for	aatgttaatagtaattatgttg	aatgttaatagtaattatgttg	52	-	validation	-
PF3D7_0306100_3UTR_rev	gacatatttaaacaaaccaac	gacatatttaaacaaaccaac	54	-	validation	-
PF3D7_0823300_GCN5_CDS_for_NotI	GGGGCGGCCGCacagataactttgccatag	acagataactttgccatag	52	overhang (GGG), NotI restriction site (GCGGCCGC)	cloning	annealing-temp 50°, elongation-time 2min per cycle
PF3D7_0823300_GCN5_CDS_rev_AvrII	CCCCCTAGGttttgctgtatcagttatag	ttttgctgtatcagttatag	52	overhang (CCC), AvrII restriction site (CCTAGG)	cloning & validation	annealing-temp 50°, elongation-time 2min per cycle
PF3D7_0823300_GCN5_upstream_for	atatttcttaacctatgcag	atatttcttaacctatgcag	52	-	validation	-
PF3D7_0823300_GCN5_3UTR_rev	aaaaaatattcaatgaccatc	aaaaaatattcaatgaccatc	52	-	validation	-
PF3D7_1008100_PHD1_CDS_for_NotI	GGGGCGGCCGCggaaataataccatgccac	ggaaataataccatgccac	54	overhang (GGG), NotI restriction site (GCGGCCGC)	cloning	-
PF3D7_1008100_PHD1_CDS_rev_AvrII	CCCCCTAGGgctattcaaacaactattac	gctattcaaacaactattac	52	overhang (CCC), AvrII restriction site (CCTAGG)	cloning & validation	-
PF3D7_1008100_PHD1_upstream_for	acagttttatgcaatatgtg	acagttttatgcaatatgtg	52	-	validation	-
PF3D7_1008100_PHD1_3UTR_rev	atcattattagtttgtcatac	atcattattagtttgtcatac	52	-	validation	-
PF3D7_1033700_BDP1_CDS_for_NotI	GGGGCGGCCGCcggaaaacgtatccaacg	cggaaaacgtatccaacg	54	overhang (GGG), NotI restriction site (GCGGCCGC)	cloning	denaturation-temp 94°C, elongation-temp 65°C
PF3D7_1033700_BDP1_CDS_rev_AvrII	CCCCCTAGGatctttttttgaactatcctc	atctttttttgaactatcctc	54	overhang (CCC), AvrII restriction site (CCTAGG)	cloning & validation	denaturation-temp 94°C, elongation-temp 65°C
PF3D7_1033700_BDP1_upstream_for	acctgaacaatctgactg	acctgaacaatctgactg	52	-	validation	-
PF3D7_1033700_BDP1_3UTR_rev	caaactagatataatatattctg	caaactagatataatatattctg	56	-	validation	-
PF3D7_1124300_CDS_for_NotI	GGGGCGGCCGCgaaattacatgaactctcg	gaaattacatgaactctcg	52	overhang (GGG), NotI restriction site (GCGGCCGC)	cloning	denaturation-temp 94°C, annealing-temp 48°C, elongation-temp 65°C
PF3D7_1124300_CDS_rev_AvrII	CCCCCTAGGgtaagaatcctttgatgaatc	gtaagaatcctttgatgaatc	56	overhang (CCC), AvrII restriction site (CCTAGG)	cloning & validation	denaturation-temp 94°C, annealing-temp 48°C, elongation-temp 65°C
PF3D7_1124300_upstream_for	acttagaaaatcaaattgaag	acttagaaaatcaaattgaag	52	-	validation	-
PF3D7_1124300_3UTR_rev	tctcttcttttcctccac	tctcttcttttcctccac	52	-	validation	-
PF3D7_1128000_CDS_for_NotI	GGGGCGGCCGCaacatttcacttctgttcg	aacatttcacttctgttcg	52	overhang (GGG), NotI restriction site (GCGGCCGC)	cloning	denaturation-temp 94°C, annealing-temp 50°C, elongation-temp 65°C
PF3D7_1128000_CDS_rev_AvrII	CCCCCTAGGttcctcttttctttcattgt	ttcctcttttctttcattgt	52	overhang (CCC), AvrII restriction site (CCTAGG)	cloning & validation	denaturation-temp 94°C, annealing-temp 50°C, elongation-temp 65°C
PF3D7_1128000_upstream_for	attaaatatacagcagaaagc	attaaatatacagcagaaagc	54	-	validation	-
PF3D7_1128000_3UTR_rev	ttgatacatgttgtaaacac	ttgatacatgttgtaaacac	52	-	validation	-
PF3D7_1212900_BDP2_CDS_for_NotI	GGGGCGGCCGCctctagaaattattcaagatg	ctctagaaattattcaagatg	54	overhang (GGG), NotI restriction site (GCGGCCGC)	cloning	-
PF3D7_1212900_BDP2_CDS_rev_AvrII	CCCCCTAGGtattttagcgtcataaccttc	tattttagcgtcataaccttc	56	overhang (CCC), AvrII restriction site (CCTAGG)	cloning & validation	-
PF3D7_1212900_BDP2_upstream_for	aaaagattagcaccaaacc	aaaagattagcaccaaacc	52	-	validation	-
PF3D7_1212900_BDP2_3UTR_rev	acttataaagtaatgtaacag	acttataaagtaatgtaacag	52	-	validation	-
PF3D7_1225200_CDS_for_NotI	GGGGCGGCCGCaataatattagtccttatgtg	aataatattagtccttatgtg	52	overhang (GGG), NotI restriction site (GCGGCCGC)	cloning	-
PF3D7_1225200_CDS_rev_AvrII	CCCCCTAGGttttgtttcattctcatttttc	ttttgtttcattctcatttttc	54	overhang (CCC), AvrII restriction site (CCTAGG)	cloning & validation	-
PF3D7_1225200_upstream_for	aatacccttctctccttg	aatacccttctctccttg	52	-	validation	-
PF3D7_1225200_3UTR_rev	ttatgtttcttcaactataaag	ttatgtttcttcaactataaag	54	-	validation	-
PF3D7_1234100_TAF1_CDS_for_NotI	GGGGCGGCCGCacacccatgaagaacatg	acacccatgaagaacatg	52	overhang (GGG), NotI restriction site (GCGGCCGC)	cloning	denaturation-temp 94°C, elongation-temp 65°C
PF3D7_1234100_TAF1_CDS_rev_AvrII	CCCCCTAGGatttatatcatttgactttatta	atttatatcatttgactttatta	52	overhang (CCC), AvrII restriction site (CCTAGG)	cloning & validation	denaturation-temp 94°C, elongation-temp 65°C
PF3D7_1234100_TAF1_upstream_for	aatgatgaagatgaggaaac	aatgatgaagatgaggaaac	54	-	validation	-
PF3D7_1234100_TAF1_3UTR_rev	acatttggcatggtgttg	acatttggcatggtgttg	52	-	validation	-
PF3D7_1433400_PHD2_CDS_for_NotI	GGGGCGGCCGCgaaaatgatatcacttcatcg	gaaaatgatatcacttcatcg	56	overhang (GGG), NotI restriction site (GCGGCCGC)	cloning	denaturation-temp 94°C, elongation-temp 65°C, elongation-time 2min per cycle
PF3D7_1433400_PHD2_CDS_rev_AvrII	CCCCCTAGGaatatcaccatcattgtcatta	aatatcaccatcattgtcatta	56	overhang (CCC), AvrII restriction site (CCTAGG)	cloning & validation	denaturation-temp 94°C, elongation-temp 65°C, elongation-time 2min per cycle
PF3D7_1433400_PHD2_upstream_for	gaggatatcaaaaattcgtg	gaggatatcaaaaattcgtg	54	-	validation	-
PF3D7_1433400_PHD2_3UTR_rev	tgtatgaatatcattactttg	tgtatgaatatcattactttg	52	-	validation	-
PF3D7_1475600_BDP4_CDS_for_NotI	GGGGCGGCCGCttgataatgatgaaatgacc	ttgataatgatgaaatgacc	52	overhang (GGG), NotI restriction site (GCGGCCGC)	cloning	denaturation-temp 94°C, elongation-temp 65°C ; a gel extraction of the correct sized PCR product was performed as the PCR primer resulted in some low sized products probably by primer-dimer formation which compremized efficient cloning
PF3D7_1475600_BDP4_CDS_rev_AvrII	CCCCCTAGGtttaataaatttaaaatcatcatta	tttaataaatttaaaatcatcatta	54	overhang (CCC), AvrII restriction site (CCTAGG)	cloning & validation	denaturation-temp 94°C, elongation-temp 65°C ; a gel extraction of the correct sized PCR product was performed as the PCR primer resulted in some low sized products probably by primer-dimer formation which compremized efficient cloning
PF3D7_1475600_BDP4_upstream_for	aattgaaaatggtatcgttg	aattgaaaatggtatcgttg	52	-	validation	-
PF3D7_1475600_BDP4_3UTR_rev	gttatttatttacatgtatagac	gttatttatttacatgtatagac	56	-	validation	-
3xHA_for_AvrII_NaeI	GGGCCTAGGGCCGGCtacccgtacgacgtcc	tacccgtacgacgtcc	52	overhang (GGG), AvrII restriction site (CCTAGG), NaeI restriction site (GCCGGC)	cloning	denaturation-temp 94°C, elongation-temp 65°C, elongation-time 2min per cycle
3xHA_rev_SalI	CCCGTCGACggcataatctggaacatc	ggcataatctggaacatc	52	overhang (CCC), AvrII restriction site (CCTAGG)	cloning	denaturation-temp 94°C, elongation-temp 65°C, elongation-time 2min per cycle
plasmid_SLI_for	tgttgtgtggaattgtgagc	tgttgtgtggaattgtgagc	58	-	validation	- (Sanger-sequencing)
plasmid_SLI_AID_rev	gagccactgtatctccac	gagccactgtatctccac	56	-	validation	- (Sanger-sequencing)
plasmid_SLI_rev	ccgattgtctgttgtgc	ccgattgtctgttgtgc	52	-	validation	- (Sanger-sequencing)
BDP5for	ccaagctatttaggtgacactatagaatactcgcggccgctaaGGAAAAGAAAACATGAACAACAGATAC				cloning
BDP5rev	GCAGCAGCAGATCTTGATCTCAATCCTGAcctaggATTTATATCATTTGACTTTATTATATCG				cloning
BDP5-TGDfor	cgccaagctatttaggtgacactatagaatactcgcggccgctaaAGTTCATTAATAAATTCGCTACTATTTAATGG				cloning
BDP5-TGDrev	CCTCCAGCACCAGCAGCAGCACCTCTAGCacgcgtCTTAAAATTATATAAAATATTTTTATCATTATAAAAATTAATAAACTTATTTGTTTTTCC				cloning
BDP5 intcheck 3' rev	GATGATTATCATAATGATAAAAATATCAAAGG				validation
BDP5 intcheck 5' for	CCCATTTTTCACATTTGGCATGGTGTTGGG				validation
pArl55 fwd	ggaattgtgagcggataacaatttcacacagg				validation
GFP 272 rev	CCTTCGGGCATGGCACTC				validation
FRB-T2A for	tattatcaTgtgttccgacgaatctcaaagactagtGGTGAAGGTAGAGGTTCTTTG				cloning
T2A-mCh rev	catgttatcctcctcgcccttgctcaccatggtaccTGGACCTGGATTTTCTTCAAC				cloning
PHD-domain for	cgGGATCCgATCTTAAAAGAAGAAAGTAAAGTTAA				cloning
PHD-domain rev	ccgCTCGAGacctccaccGCTATTCAAACAACTATTACAATAC				cloning

## Sheet: Table_S5B_PCR conditions
PCR reactions were performed using the following reaction mix (unless otherwise indicated):
0.25 µl Q5 High-Fidelity DNA polymerase (NEB, cat# M0491L, 2 units/µl)
5 µl 5x Q5 Reaction Buffer (NEB, cat# B9027S)
0.5 µl dNTPs (10mM each, dissolved in nuclease-free MQ)
0.5 µl 10mM forward primer
0.5 µl 10mM reverse primer
2 µl DNA (either 0.1 ng/µl plasmid DNA or 10 ng/µl 3D7 wt genomic DNA)
Fill up with nuclease-free MQ to 25 µl
PCR amplification of homology arms (deviations from standard protocols are indicated in primer table)
denaturation 2min at 98°C
25 cycles of :	denaturation 10sec at 98°
	annealing 30sec at 52°C
	elongation 2.5min at 72°
elongation 5min at 72°
10min at 4°C
16°C for ever
PCR amplification for integration validation
denaturation 2min at 94°C
25 cycles of :	denaturation 10sec at 94°
	annealing 30sec at 52°C
	elongation 2.5min at 65°
elongation 5min at 65°
10min at 4°C
16°C for ever
PCR amplification for integration validation (BDP5)
1 µl FIREPol® Buffer B (10x)
1 µl dNTPs
0,8 µl MgCl2
0,5 µl Primer fwd (1:10 dilution)
0,5 µl Primer rev (1:10 dilution)
0,05 µl FIREPol® DNA Polymerase [5 U/µl]
0,06 µl template DNA
Add dH2O to 10 µl
PCR program
Denaturation	95°C	03:00 min
Denaturation	95°C	00:40 min (30x cycles)
Annealing	45°C	00:45 min (30x cycles)
Elongation	61,5°C	02:30 min (30x cycles)

## Sheet: TableS5C_Primer quality_storage
All primers for cloning were ordered as "High Purity" with SDS-PAGE purification from Biolegio
All primers for validation were ordered as "economy" without additional purifications from Biolegio
All primers were dissolved to 100 µM in TE and stored at -20°C
Working stocks were generated by diluting the 100 µM TE stocks with nuclease-free MQ to 10 µM. Working stocks were also stored at -20°C
