# Supplementary material for: Epigenetic reader complexes of the human malaria parasite, Plasmodium falciparum
Source: Nucleic Acids Res. 2019 Nov 15;47(22):11574–88. doi: 10.1093/nar/gkz1044 (PMC7145593; doi:10.1093/nar/gkz1044)
Supplement: gkz1044_Supplemental_Files [file gkz1044_supplemental_files.zip › Supplementary_Table_S6.xlsx]

## Sheet: Sheet1
Supplementary_Table S6: RNA-seq analysis of TAF1/BDP5 knock-sideways parasites (RPKM values, fold changes and k-means clusters)
geneID	Product (PlasmoDB r45)	Symbol (PlasmoDB r45)	BDP5-FKBP 26h control (rpkm)	BDP5-FKBP 26h rapalog (rpkm)	FC BDP5-FKBP 26h Rapalog/control	BDP5-FKBP + Lyn-FRB 16h control (rpkm)	BDP5-FKBP + Lyn-FRB 16h rapalog (rpkm)	FC BDP5-FKBP + Lyn-FRB 16h Rapalog/control	2xFC BDP5-FKBP + Lyn-FRB 16h Rapalog/control	BDP5-FKBP + Lyn-FRB 20h control (rpkm)	BDP5-FKBP + Lyn-FRB 20h rapalog (rpkm)	FC BDP5-FKBP + Lyn-FRB 20h Rapalog/control	2xFC BDP5-FKBP + Lyn-FRB 20h Rapalog/control	BDP5-FKBP + Lyn-FRB 26h control (rpkm)	BDP5-FKBP + Lyn-FRB 26h rapalog (rpkm)	FC BDP5-FKBP + Lyn-FRB 20h Rapalog/control	2xFC BDP5-FKBP + Lyn-FRB 20h Rapalog/control	kmeans cluster
PF3D7_1417100	conserved Plasmodium protein, unknown function		16.9989	9.68209	0.569572	2.55226	0.805612	0.315647	NO_CHANGE	7.49152	2.0705	0.276379	> 3x UP	23.0963	5.79164	0.250761	> 3x UP	3
PF3D7_1022800	4-hydroxy-3-methylbut-2-en-1-yl diphosphate synthase (ferredoxin), putative	ISPG	36.4479	26.3279	0.722344	0.726564	0.289858	0.398943	NO_CHANGE	7.04291	1.51858	0.215618	> 3x UP	33.4181	8.78823	0.262979	> 3x UP	3
PF3D7_0825400	ATP synthase-associated protein, putative		41.9535	42.4877	1.01273	7.99221	4.75199	0.594578	NO_CHANGE	17.9333	5.90956	0.329529	> 3x UP	42.3067	12.6176	0.298242	> 3x UP	3
PF3D7_0312000	conserved protein, unknown function		41.8723	32.3745	0.773173	1.0209	0.671344	0.657598	NO_CHANGE	7.73319	2.24304	0.290054	> 3x UP	41.0458	9.67045	0.235602	> 3x UP	3
PF3D7_1121200	conserved protein, unknown function		17.563	9.69857	0.552218	2.30544	2.00456	0.869491	NO_CHANGE	7.64024	1.96985	0.257826	> 3x UP	23.5037	4.01301	0.170739	> 3x UP	3
PF3D7_1221300	conserved Plasmodium protein, unknown function		33.6224	25.0048	0.743693	2.245	2.66105	1.18532	NO_CHANGE	6.74244	2.12478	0.315136	> 3x UP	45.0351	7.97463	0.177076	> 3x UP	3
PF3D7_1232300	cytochrome b5, putative		30.2377	23.7428	0.785203	0.758754	1.28065	1.68784	NO_CHANGE	5.23856	1.6457	0.314151	> 3x UP	42.396	5.98939	0.141272	> 3x UP	3
PF3D7_1305700	conserved Plasmodium protein, unknown function		10.3439	7.46968	0.722136	1.72421	0.560248	0.324931	NO_CHANGE	6.89043	2.99978	0.435354	2-3x DOWN	15.7487	3.54733	0.225246	> 3x UP	3
PF3D7_1224100	conserved protein, unknown function		8.69503	6.98016	0.802777	1.24231	0.762479	0.613758	NO_CHANGE	5.6609	2.08212	0.367808	2-3x DOWN	11.5996	2.8665	0.24712	> 3x UP	3
PF3D7_1327400	conserved Plasmodium protein, unknown function		66.0089	55.2686	0.83729	6.66017	5.03884	0.756564	NO_CHANGE	19.1216	8.65955	0.452867	2-3x DOWN	84.183	16.6249	0.197486	> 3x UP	3
PF3D7_1326000	conserved Plasmodium protein, unknown function		27.3564	21.484	0.785335	4.62963	3.58923	0.775274	NO_CHANGE	8.88255	3.17098	0.35699	2-3x DOWN	32.8909	8.34469	0.253708	> 3x UP	3
PF3D7_0719400	conserved Plasmodium protein, unknown function		27.2578	24.4592	0.897329	6.41407	5.01291	0.781548	NO_CHANGE	9.50986	4.20357	0.442022	2-3x DOWN	28.4162	7.86781	0.276878	> 3x UP	3
PF3D7_0308500	activator of Hsp90 ATPase, putative		333.491	242.535	0.727262	50.7307	45.7913	0.902636	NO_CHANGE	141.236	47.6118	0.337108	2-3x DOWN	336.179	108.004	0.321269	> 3x UP	3
PF3D7_1017100	rhoptry neck protein 12	RON12	35.8445	31.4551	0.877543	1.09218	1.0055	0.920638	NO_CHANGE	5.42924	2.50824	0.461987	2-3x DOWN	46.4785	11.75	0.252806	> 3x UP	3
PF3D7_1125100	ATP synthase F0 subunit b-like protein, putative	ICAP2	32.525	25.3963	0.780823	1.7689	1.70254	0.962485	NO_CHANGE	6.26182	2.18784	0.349394	2-3x DOWN	42.0656	11.4244	0.271586	> 3x UP	3
PF3D7_1426900	cytochrome b-c1 complex subunit 6, putative	QCR6	81.9637	59.8484	0.730182	3.143	3.10025	0.986397	NO_CHANGE	25.8538	9.56153	0.369831	2-3x DOWN	92.1003	29.4448	0.319703	> 3x UP	3
PF3D7_1427600	CorA-like Mg2+ transporter protein, putative	MIT3	38.1087	28.9035	0.75845	4.29644	4.26268	0.992143	NO_CHANGE	11.7847	4.68817	0.397819	2-3x DOWN	45.8912	14.5588	0.317246	> 3x UP	3
PF3D7_1330600	elongation factor Tu, putative		50.221	37.0278	0.737296	1.42154	1.41778	0.997357	NO_CHANGE	9.61824	3.78399	0.393417	2-3x DOWN	53.1621	14.7027	0.276563	> 3x UP	3
PF3D7_0932200	profilin	PFN	206.98	160.624	0.776038	7.78311	8.23489	1.05805	NO_CHANGE	22.4247	9.89507	0.441258	2-3x DOWN	202.31	45.7925	0.226349	> 3x UP	3
PF3D7_1242500	conserved protein, unknown function		51.7751	56.3175	1.08773	1.25532	1.49277	1.18916	NO_CHANGE	7.3669	3.21777	0.436788	2-3x DOWN	54.4524	14.3683	0.263868	> 3x UP	3
PF3D7_0321300	conserved Plasmodium protein, unknown function		18.1509	16.5444	0.911491	1.30734	1.62484	1.24286	NO_CHANGE	5.95722	2.784	0.467332	2-3x DOWN	26.8935	7.28735	0.270971	> 3x UP	3
PF3D7_0212000	GDP-fructose:GMP antiporter, putative		36.992	27.3686	0.739852	0.832521	1.59186	1.91209	NO_CHANGE	6.20769	2.80325	0.451577	2-3x DOWN	37.9111	11.5724	0.305251	> 3x UP	3
PF3D7_1024700	conserved protein, unknown function		40.3117	30.0252	0.744825	0.36182	0.703222	1.94357	NO_CHANGE	5.46244	1.9976	0.365697	2-3x DOWN	34.8655	10.985	0.315069	> 3x UP	3
PF3D7_0211300	ubiquinol-cytochrome-c reductase complex assembly factor 1, putative		7.94828	6.93215	0.872157	0.886507	0.188343	0.212455	NO_CHANGE	1.80793	0.564736	0.312366	NO_CHANGE	10.0472	2.98133	0.296731	> 3x UP	3
PF3D7_0605500	cyclin dependent kinase binding protein, putative		5.37938	3.5111	0.652697	0.788705	0.181528	0.230159	NO_CHANGE	1.2252	0.466544	0.380789	NO_CHANGE	5.91459	0.670472	0.113359	> 3x UP	3
PF3D7_0810900.1	conserved Plasmodium protein, unknown function		8.56194	5.39108	0.629657	0.866207	0.212657	0.245503	NO_CHANGE	1.19609	0.614867	0.514065	NO_CHANGE	10.5971	1.6831	0.158827	> 3x UP	3
PF3D7_0817600	conserved protein, unknown function		3.89421	3.74483	0.96164	0.975165	0.286524	0.293821	NO_CHANGE	0.739165	0.687301	0.929834	NO_CHANGE	5.43661	0.695437	0.127917	> 3x UP	3
PF3D7_0611100	succinate dehydrogenase subunit 3, putative	SDH3	11.4159	5.6749	0.497104	0.71359	0.218986	0.306879	NO_CHANGE	0.394139	0.844222	2.14194	NO_CHANGE	10.073	1.90651	0.189269	> 3x UP	3
PF3D7_0933700	conserved Plasmodium protein, unknown function		9.53383	6.04967	0.634547	1.62004	0.497157	0.306879	NO_CHANGE	0.0894803	1.40552	15.7076	NO_CHANGE	7.33698	0.708267	0.0965338	> 3x UP	3
PF3D7_1201600	NIMA related kinase 3	NEK3	4.82224	5.83655	1.21034	0.861229	0.264293	0.306879	NO_CHANGE	0.475685	0.543408	1.14237	NO_CHANGE	7.95278	1.12956	0.142034	> 3x UP	3
PF3D7_1125000	conserved protein, unknown function		14.9466	9.75747	0.652821	1.57922	0.568912	0.360249	NO_CHANGE	1.82035	0.731079	0.401614	NO_CHANGE	12.9028	2.8017	0.217138	> 3x UP	3
PF3D7_1137500	apicoplast ribosomal protein S14p/S29e precursor, putative		53.4503	43.0089	0.804652	3.23384	1.16961	0.361679	NO_CHANGE	6.88946	4.09911	0.594983	NO_CHANGE	53.9024	17.5884	0.326301	> 3x UP	3
PF3D7_1249600	leucine-rich repeat protein	LRR12	5.24406	4.95562	0.944997	0.447149	0.173332	0.387637	NO_CHANGE	0.974903	0.529006	0.542625	NO_CHANGE	7.4124	1.01174	0.136493	> 3x UP	3
PF3D7_0414600	acylated pleckstrin-homology domain-containing protein, putative	APH	9.43264	8.69426	0.921721	1.35461	0.545609	0.402779	NO_CHANGE	2.59531	1.20194	0.463122	NO_CHANGE	13.3702	3.08449	0.230698	> 3x UP	3
PF3D7_1430700	NADP-specific glutamate dehydrogenase	GDH2	12.1978	6.93561	0.568594	0.625613	0.251984	0.402779	NO_CHANGE	1.2958	0.323811	0.249893	NO_CHANGE	17.5243	3.96023	0.225985	> 3x UP	3
PF3D7_1331600	protein tyrosine phosphatase-like protein, putative	PTPLA	36.8649	26.9706	0.731605	2.35578	1.04425	0.44327	NO_CHANGE	4.91555	1.34191	0.272992	NO_CHANGE	35.7175	6.42114	0.179776	> 3x UP	3
PF3D7_1413500	FeS assembly ATPase SufC	SufC	26.0303	20.9639	0.805368	1.77987	0.79288	0.44547	NO_CHANGE	2.94925	2.58119	0.875201	NO_CHANGE	34.2425	10.5008	0.306658	> 3x UP	3
PF3D7_0316100	mitochondrial ribosomal protein L27 precursor, putative		34.935	31.2619	0.894858	3.07393	1.41499	0.460319	NO_CHANGE	6.58832	4.74346	0.71998	NO_CHANGE	42.802	12.7085	0.296915	> 3x UP	3
PF3D7_0423000	conserved Plasmodium protein, unknown function		19.3546	14.6112	0.754924	1.9904	0.916217	0.460319	NO_CHANGE	2.66384	1.81136	0.679981	NO_CHANGE	23.8414	7.53042	0.315854	> 3x UP	3
PF3D7_1221100	conserved Plasmodium protein, unknown function		4.98626	4.04985	0.812202	2.29661	1.05717	0.460319	NO_CHANGE	5.77165	4.25669	0.737518	NO_CHANGE	9.11783	2.3428	0.256947	> 3x UP	3
PF3D7_1361600	Fe-S assembly protein IscX, putative	YfhJ	22.3355	14.8685	0.665687	1.44786	0.666479	0.460319	NO_CHANGE	4.91817	0.856458	0.174141	NO_CHANGE	21.7154	6.32992	0.291494	> 3x UP	3
PF3D7_0314900	conserved Plasmodium membrane protein, unknown function		6.01574	4.06387	0.675539	0.750902	0.360683	0.480333	NO_CHANGE	0.459829	0.270372	0.587983	NO_CHANGE	6.13517	0.66609	0.108569	> 3x UP	3
PF3D7_0521200	conserved protein, unknown function		11.6068	10.7723	0.928109	1.15389	0.559113	0.484546	NO_CHANGE	0.654103	0.718487	1.09843	NO_CHANGE	12.8592	3.09762	0.240888	> 3x UP	3
PF3D7_0306600	ATP synthase-associated protein, putative		21.5044	15.9058	0.739652	3.02031	1.49725	0.495728	NO_CHANGE	2.69481	3.02349	1.12197	NO_CHANGE	21.7273	6.43296	0.296077	> 3x UP	3
PF3D7_0202800	conserved Plasmodium protein, unknown function		6.22686	4.96732	0.797724	1.48615	0.760116	0.511465	NO_CHANGE	0.410426	1.3675	3.33191	NO_CHANGE	6.41011	1.92513	0.300327	> 3x UP	3
PF3D7_0817000	NEDD8-activating enzyme E1 catalytic subunit, putative	UBA3	5.31279	2.12571	0.400113	0.666017	0.37733	0.566546	NO_CHANGE	0.933807	0.181833	0.194722	NO_CHANGE	7.05112	0.746606	0.105885	> 3x UP	3
PF3D7_0605300	serine/threonine protein kinase	ARK1	10.7871	8.02097	0.743572	0.79019	0.467665	0.591838	NO_CHANGE	1.87049	1.80292	0.963873	NO_CHANGE	11.8017	2.54985	0.216058	> 3x UP	3
PF3D7_0315300	conserved Plasmodium protein, unknown function		15.4096	12.0861	0.784325	1.35614	0.811536	0.598414	NO_CHANGE	4.93432	1.81833	0.368506	NO_CHANGE	16.9498	2.61038	0.154006	> 3x UP	3
PF3D7_0211500	GAF domain-related protein, putative		3.71063	2.54497	0.68586	1.05836	0.634813	0.599809	NO_CHANGE	1.4747	0.626053	0.424529	NO_CHANGE	5.20629	0.549169	0.105482	> 3x UP	3
PF3D7_0625900	conserved Plasmodium protein, unknown function		6.17926	3.29583	0.53337	0.366615	0.225013	0.613758	NO_CHANGE	1.31621	0.361441	0.274608	NO_CHANGE	7.33144	1.60281	0.218621	> 3x UP	3
PF3D7_0929700	conserved Plasmodium protein, unknown function		16.0994	12.6952	0.788555	0.512321	0.314441	0.613758	NO_CHANGE	3.20701	0.740799	0.230993	NO_CHANGE	18.9336	5.01885	0.265077	> 3x UP	3
PF3D7_1234600	protein TOC75, putative	TOC75	17.7901	14.202	0.79831	0.953977	0.585511	0.613758	NO_CHANGE	1.43437	0.898713	0.626554	NO_CHANGE	16.1004	5.2005	0.323005	> 3x UP	3
PF3D7_1413300	conserved Plasmodium protein, unknown function		19.6056	16.8209	0.857963	2.60615	1.59955	0.613758	NO_CHANGE	6.23768	3.42583	0.549215	NO_CHANGE	31.4235	9.91687	0.315588	> 3x UP	3
PF3D7_1334000	RING zinc finger protein, putative		11.2111	9.29404	0.829	1.52318	0.948611	0.622784	NO_CHANGE	2.44967	0.424004	0.173086	NO_CHANGE	11.462	3.03581	0.264858	> 3x UP	3
PF3D7_0217100	ATP synthase subunit alpha, mitochondrial		43.4922	37.5841	0.864159	3.76444	2.39932	0.637364	NO_CHANGE	6.68752	7.23707	1.08218	NO_CHANGE	50.9674	14.0841	0.276335	> 3x UP	3
PF3D7_0717600	conserved Plasmodium protein, unknown function		18.6186	14.9642	0.803725	1.00471	0.663191	0.66008	NO_CHANGE	1.74334	1.18864	0.681819	NO_CHANGE	17.7282	4.03337	0.227512	> 3x UP	3
PF3D7_0217900	conserved Plasmodium protein, unknown function		28.4849	20.2474	0.710813	0.422665	0.282997	0.669555	NO_CHANGE	3.0561	0.772788	0.252868	NO_CHANGE	27.3231	7.08342	0.259247	> 3x UP	3
PF3D7_1127100	deoxyuridine 5'-triphosphate nucleotidohydrolase	dUTPase	194.858	136.266	0.699308	3.21526	2.22006	0.690478	NO_CHANGE	6.08877	3.53215	0.580109	NO_CHANGE	150.748	47.86	0.317483	> 3x UP	3
PF3D7_1022300	ZIP domain-containing protein, putative	ZIPCO	24.6353	16.339	0.663236	1.10322	0.789961	0.716051	NO_CHANGE	4.26541	0.507569	0.118997	NO_CHANGE	31.6868	5.44839	0.171945	> 3x UP	3
PF3D7_0112000	TatD-like deoxyribonuclease	TatD	29.2405	26.2773	0.898658	18.1965	13.6729	0.751403	NO_CHANGE	20.914	12.5578	0.600449	NO_CHANGE	28.3698	9.22925	0.32532	> 3x UP	3
PF3D7_0724800	kelch domain-containing protein, putative		10.8934	9.53578	0.875375	1.59469	1.20905	0.758172	NO_CHANGE	2.87555	1.94211	0.675386	NO_CHANGE	10.676	2.97328	0.278501	> 3x UP	3
PF3D7_0406800	ribosomal protein L25, putative		27.2669	14.443	0.529689	1.25313	0.961401	0.767198	NO_CHANGE	3.69145	1.48254	0.401614	NO_CHANGE	30.1577	5.02203	0.166526	> 3x UP	3
PF3D7_0932000	conserved Plasmodium protein, unknown function		21.2802	24.1465	1.13469	5.81957	4.46476	0.767198	NO_CHANGE	5.78581	6.65542	1.1503	NO_CHANGE	21.2218	6.2193	0.293061	> 3x UP	3
PF3D7_1468400	zinc finger protein, putative	D13	4.48435	3.86656	0.862234	2.59307	2.00361	0.772678	NO_CHANGE	3.0499	1.72562	0.565795	NO_CHANGE	5.08612	1.45082	0.285251	> 3x UP	3
PF3D7_1141300	conserved protein, unknown function		26.0323	20.4802	0.786721	2.7022	2.08826	0.772798	NO_CHANGE	2.2878	2.14681	0.938373	NO_CHANGE	19.977	6.55362	0.328058	> 3x UP	3
PF3D7_0202900	palmitoyltransferase DHHC12, putative	DHHC12	11.8321	9.42732	0.796757	0.901898	0.70258	0.779001	NO_CHANGE	0.344872	0.246232	0.71398	NO_CHANGE	10.8338	2.22426	0.205309	> 3x UP	3
PF3D7_0618500	malate dehydrogenase	MDH	3.87196	2.97025	0.767117	1.71807	1.34739	0.784247	NO_CHANGE	2.00333	0.978653	0.488513	NO_CHANGE	5.1087	0.649119	0.127062	> 3x UP	3
PF3D7_0205100	conserved Plasmodium protein, unknown function		29.9304	31.0299	1.03673	5.83001	4.58568	0.786564	NO_CHANGE	7.10456	4.6205	0.650358	NO_CHANGE	39.8498	13.239	0.332223	> 3x UP	3
PF3D7_0319400	kinesin-8, putative		10.4074	7.33909	0.70518	0.732424	0.579895	0.791748	NO_CHANGE	0.995173	0.363932	0.365697	NO_CHANGE	7.9351	2.18809	0.275748	> 3x UP	3
PF3D7_1306700	conserved Plasmodium protein, unknown function		32.3927	27.001	0.833553	0.888023	0.715354	0.805558	NO_CHANGE	3.12684	1.57588	0.503986	NO_CHANGE	37.8508	12.3346	0.325873	> 3x UP	3
PF3D7_0903600.1	conserved protein, unknown function, unspecified product		31.1875	29.9856	0.961461	6.19632	5.02775	0.811409	NO_CHANGE	4.72035	3.47895	0.737011	NO_CHANGE	34.9313	7.23158	0.207023	> 3x UP	3
PF3D7_0306400	FAD-dependent glycerol-3-phosphate dehydrogenase, putative		16.4431	11.5671	0.703462	1.55811	1.2657	0.812327	NO_CHANGE	4.12581	2.31322	0.560671	NO_CHANGE	17.0348	5.6766	0.333235	> 3x UP	3
PF3D7_1246900	RAC-beta serine/threonine protein kinase	PKB	16.5422	13.5731	0.820512	2.1718	1.7745	0.817066	NO_CHANGE	3.26129	3.08325	0.945408	NO_CHANGE	18.6816	5.41999	0.290124	> 3x UP	3
PF3D7_0105800	cyclin-dependent kinases regulatory subunit, putative		47.7947	34.0121	0.711628	1.5591	1.28079	0.821492	NO_CHANGE	3.9149	2.38369	0.608876	NO_CHANGE	47.2332	12.6013	0.26679	> 3x UP	3
PF3D7_0609800	palmitoyltransferase DHHC2, putative	DHHC2	3.60503	3.56337	0.988445	1.33203	1.09723	0.823728	NO_CHANGE	1.27784	0.248823	0.194722	NO_CHANGE	5.01001	1.12384	0.224319	> 3x UP	3
PF3D7_1202200	mitochondrial phosphate carrier protein	MPC	10.2216	10.6498	1.04189	4.61089	3.84876	0.834711	NO_CHANGE	4.53321	2.61839	0.577602	NO_CHANGE	15.5667	3.6285	0.233094	> 3x UP	3
PF3D7_0607200	RING zinc finger protein, putative		38.469	30.221	0.785594	4.5537	3.8073	0.836089	NO_CHANGE	3.58025	3.18841	0.890555	NO_CHANGE	40.9129	7.55027	0.184545	> 3x UP	3
PF3D7_1328000	conserved Plasmodium protein, unknown function		10.0624	7.83533	0.778674	0.415133	0.348953	0.840582	NO_CHANGE	1.21873	0.491129	0.402982	NO_CHANGE	11.3219	1.98589	0.175402	> 3x UP	3
PF3D7_1406800	glideosome associated protein with multiple membrane spans 3	GAPM3	20.2482	20.5803	1.0164	5.67867	4.7762	0.841076	NO_CHANGE	3.60119	2.15647	0.598822	NO_CHANGE	19.1123	6.02786	0.315392	> 3x UP	3
PF3D7_1245500	conserved Plasmodium protein, unknown function		8.17192	7.10339	0.869244	3.25063	2.75324	0.846987	NO_CHANGE	2.58542	2.97401	1.1503	NO_CHANGE	9.21541	2.87387	0.311854	> 3x UP	3
PF3D7_1250400	conserved Plasmodium protein, unknown function		24.0568	24.1958	1.00578	4.4097	3.77976	0.857145	NO_CHANGE	2.01569	3.13018	1.55291	NO_CHANGE	14.7569	4.7643	0.322852	> 3x UP	3
PF3D7_0915700	cytochrome c oxidase subunit ApiCOX30, putative		24.9648	20.8348	0.834567	3.15482	2.71081	0.859262	NO_CHANGE	3.22364	2.36382	0.733277	NO_CHANGE	32.1012	6.58978	0.205282	> 3x UP	3
PF3D7_0930900	NifU-like protein, putative	NFU1	21.5601	13.1012	0.607661	3.62341	3.14523	0.86803	NO_CHANGE	4.37433	4.4092	1.00797	NO_CHANGE	21.2812	6.48735	0.304839	> 3x UP	3
PF3D7_1328200	conserved Plasmodium protein, unknown function		6.69172	5.48234	0.819272	0.673753	0.585822	0.869491	NO_CHANGE	1.29007	0.761666	0.590406	NO_CHANGE	6.45274	1.85463	0.287417	> 3x UP	3
PF3D7_0719100	ATP synthase F0 subunit a-like protein, putative		47.3761	39.7243	0.838489	2.88607	2.55484	0.885228	NO_CHANGE	10.2082	5.51559	0.540309	NO_CHANGE	52.2958	13.1029	0.250554	> 3x UP	3
PF3D7_1227500	protein SOC2, putative	SOC2	42.5719	32.7797	0.769986	2.90515	2.57879	0.88766	NO_CHANGE	3.15414	3.09841	0.982332	NO_CHANGE	36.8623	11.2982	0.306499	> 3x UP	3
PF3D7_1356100	conserved Plasmodium protein, unknown function		19.3597	16.4088	0.847571	1.53218	1.39152	0.908197	NO_CHANGE	1.85266	1.71469	0.925529	NO_CHANGE	20.3313	3.68119	0.18106	> 3x UP	3
PF3D7_1468000	conserved Plasmodium protein, unknown function		3.44741	4.23576	1.22868	1.20879	1.1035	0.912901	NO_CHANGE	1.48118	0.769114	0.519258	NO_CHANGE	6.41663	1.73936	0.271071	> 3x UP	3
PF3D7_0624700	N-acetylglucosaminyl-phosphatidylinositol de-N-acetylase, putative	PIGL	18.712	13.7057	0.732457	0.4834	0.445036	0.920638	NO_CHANGE	0.667494	0.285946	0.428388	NO_CHANGE	14.2871	2.11338	0.147922	> 3x UP	3
PF3D7_0825600	cytochrome c oxidase assembly factor 5, putative	COA5	5.77433	4.57894	0.792982	1.16166	1.06947	0.920638	NO_CHANGE	1.15492	1.92404	1.66595	NO_CHANGE	11.4786	3.72435	0.324461	> 3x UP	3
PF3D7_0929800	conserved Plasmodium protein, unknown function		8.64842	9.83948	1.13772	0.60547	0.557419	0.920638	NO_CHANGE	2.34095	1.67139	0.71398	NO_CHANGE	10.3274	2.79412	0.270554	> 3x UP	3
PF3D7_1025800	conserved protein, unknown function		7.80647	9.1437	1.1713	1.76299	1.62307	0.920638	NO_CHANGE	1.21719	2.43335	1.99914	NO_CHANGE	10.1101	2.3551	0.232946	> 3x UP	3
PF3D7_1034700	ADP-ribosylation factor, putative		11.1927	5.78931	0.517239	0.334869	0.308293	0.920638	NO_CHANGE	1.01728	1.45263	1.42796	NO_CHANGE	11.0297	3.41603	0.309713	> 3x UP	3
PF3D7_1136100	conserved Plasmodium protein, unknown function		4.77083	3.02465	0.633988	0.165676	0.152527	0.920638	NO_CHANGE	0.851027	0.627217	0.737011	NO_CHANGE	7.24991	1.5935	0.219796	> 3x UP	3
PF3D7_0715200	conserved Plasmodium protein, unknown function		8.71324	6.88353	0.790008	0.986804	0.925158	0.93753	NO_CHANGE	1.2526	0.888977	0.709704	NO_CHANGE	8.25879	2.23627	0.270774	> 3x UP	3
PF3D7_1014300	SPRY domain-containing protein, putative		79.5757	72.6619	0.913118	5.87662	5.54936	0.944311	NO_CHANGE	9.02115	6.47568	0.717833	NO_CHANGE	74.5256	22.3643	0.300089	> 3x UP	3
PF3D7_1136000	conserved Plasmodium protein, unknown function		13.2933	16.4778	1.23955	1.18651	1.13476	0.956391	NO_CHANGE	1.43635	1.16522	0.811233	NO_CHANGE	21.8302	3.78135	0.173216	> 3x UP	3
PF3D7_0205000	conserved Plasmodium protein, unknown function		53.121	70.2394	1.32225	12.1296	11.7091	0.965329	NO_CHANGE	9.46399	11.4244	1.20714	NO_CHANGE	85.7841	26.6006	0.310088	> 3x UP	3
PF3D7_1312600	2-oxoisovalerate dehydrogenase subunit alpha, mitochondrial, putative	BCKDHA	15.4911	13.8814	0.896087	2.09098	2.05337	0.982013	NO_CHANGE	2.30984	1.04448	0.452187	NO_CHANGE	15.988	4.57079	0.285889	> 3x UP	3
PF3D7_0316000	microneme associated antigen	MA	6.28246	3.43186	0.54626	1.75154	1.73198	0.988833	NO_CHANGE	2.63357	2.76291	1.04911	NO_CHANGE	6.52458	1.46534	0.224587	> 3x UP	3
PF3D7_1028700	merozoite TRAP-like protein	MTRAP	15.0649	13.831	0.918094	5.12526	5.12401	0.999755	NO_CHANGE	1.7914	1.65799	0.925529	NO_CHANGE	15.5789	4.81404	0.30901	> 3x UP	3
PF3D7_0718100	exported serine/threonine protein kinase	EST	21.2715	17.9351	0.843154	1.15614	1.15991	1.00326	NO_CHANGE	1.86047	0.780342	0.419434	NO_CHANGE	17.2224	3.4399	0.199734	> 3x UP	3
PF3D7_0717000	conserved Plasmodium membrane protein, unknown function		10.1369	9.28845	0.916303	3.2744	3.32214	1.01458	NO_CHANGE	2.98966	1.89738	0.634649	NO_CHANGE	10.671	3.31103	0.310283	> 3x UP	3
PF3D7_0105300	cyclase-associated protein	CAP	15.6531	11.3165	0.722955	3.30966	3.38555	1.02293	NO_CHANGE	1.92959	1.4502	0.751558	NO_CHANGE	13.302	2.5009	0.18801	> 3x UP	3
PF3D7_1220200	conserved Plasmodium protein, unknown function, pseudogene		23.6894	19.3312	0.816028	3.16397	3.26497	1.03192	NO_CHANGE	6.2509	3.70204	0.592241	NO_CHANGE	29.1411	7.90432	0.271243	> 3x UP	3
PF3D7_1445000	prolyl hydroxylase-like protein, putative		9.92932	8.45324	0.851341	3.97647	4.11285	1.0343	NO_CHANGE	2.64374	2.96204	1.1204	NO_CHANGE	9.96166	3.14785	0.315997	> 3x UP	3
PF3D7_0611000	SNARE associated Golgi protein, putative		5.47013	6.90857	1.26296	0.555014	0.574838	1.03572	NO_CHANGE	0.689744	0.164154	0.237993	NO_CHANGE	10.2217	1.51654	0.148365	> 3x UP	3
PF3D7_0516800	AP2 domain transcription factor AP2-O2, putative	ApiAP2	10.1779	8.48544	0.833714	2.75477	2.90729	1.05537	NO_CHANGE	3.0895	2.71258	0.878002	NO_CHANGE	8.8102	2.43565	0.276458	> 3x UP	3
PF3D7_0218100	conserved protein, unknown function		15.5847	11.7601	0.754595	0.729626	0.775062	1.06227	NO_CHANGE	3.95246	3.12078	0.789578	NO_CHANGE	13.9141	3.92597	0.282158	> 3x UP	3
PF3D7_0607300	uroporphyrinogen III decarboxylase	UROD	14.6422	13.1163	0.895789	1.3996	1.51069	1.07937	NO_CHANGE	1.19955	0.742263	0.618783	NO_CHANGE	17.3723	3.05946	0.176111	> 3x UP	3
PF3D7_0605200	conserved protein, unknown function		20.8748	16.2845	0.780102	1.0466	1.13873	1.08803	NO_CHANGE	0.945934	0.787941	0.832976	NO_CHANGE	21.3213	6.65546	0.312151	> 3x UP	3
PF3D7_1231000	conserved Plasmodium protein, unknown function		40.0667	37.4633	0.935022	23.9889	26.2837	1.09566	NO_CHANGE	22.2299	16.0895	0.723775	NO_CHANGE	45.4678	12.0703	0.265468	> 3x UP	3
PF3D7_1403400	conserved Plasmodium protein, unknown function		23.2415	22.6981	0.976619	3.11709	3.47234	1.11397	NO_CHANGE	5.55238	4.38838	0.790359	NO_CHANGE	26.8955	8.47182	0.314991	> 3x UP	3
PF3D7_0816300	conserved Plasmodium protein, unknown function		29.8127	36.8503	1.23606	10.6496	11.9198	1.11927	NO_CHANGE	19.7653	13.001	0.65777	NO_CHANGE	47.6303	14.6898	0.308414	> 3x UP	3
PF3D7_1426600	conserved Plasmodium protein, unknown function		15.1986	10.9418	0.719919	1.06042	1.19464	1.12657	NO_CHANGE	1.39875	0.9244	0.660874	NO_CHANGE	13.1716	2.83653	0.215352	> 3x UP	3
PF3D7_0214900	rhoptry neck protein 6	RON6	19.9328	26.8715	1.3481	7.12239	8.10455	1.1379	NO_CHANGE	5.62239	6.6366	1.18039	NO_CHANGE	22.3916	5.8174	0.259803	> 3x UP	3
PF3D7_1245100	kinesin-13, putative	KLP8	12.4138	9.82402	0.791376	0.82813	0.942613	1.13824	NO_CHANGE	1.80882	0.730345	0.403768	NO_CHANGE	11.8891	3.79604	0.319287	> 3x UP	3
PF3D7_1220300	cell cycle associated protein, putative		8.01772	6.3035	0.786196	0.339654	0.387474	1.14079	NO_CHANGE	0.917619	0.594013	0.647342	NO_CHANGE	7.38726	2.29196	0.310259	> 3x UP	3
PF3D7_0626400	CRAL/TRIO domain-containing protein, putative		16.9763	16.8843	0.994584	2.82483	3.25081	1.1508	NO_CHANGE	2.88265	3.79027	1.31485	NO_CHANGE	19.6641	6.36321	0.323595	> 3x UP	3
PF3D7_1427700	conserved Plasmodium protein, unknown function		25.4183	15.8681	0.624281	1.24878	1.43709	1.1508	NO_CHANGE	0.775962	1.10804	1.42796	NO_CHANGE	27.268	6.82444	0.250273	> 3x UP	3
PF3D7_1439000	copper transporter	CTR1	12.7703	8.16734	0.639555	0.677306	0.779441	1.1508	NO_CHANGE	0.841721	0.50081	0.594983	NO_CHANGE	10.2331	3.20787	0.31348	> 3x UP	3
PF3D7_0109300	fatty acid elongation protein, GNS1/SUR4 family, putative		9.91382	7.50746	0.757272	3.58783	4.15734	1.15873	NO_CHANGE	1.69126	2.41505	1.42796	NO_CHANGE	12.4432	3.15516	0.253566	> 3x UP	3
PF3D7_1027000	conserved Plasmodium protein, unknown function		9.81882	7.82362	0.796798	0.871115	1.03547	1.18867	NO_CHANGE	1.72664	1.42195	0.823532	NO_CHANGE	12.4231	2.10508	0.169449	> 3x UP	3
PF3D7_1013800	conserved Plasmodium protein, unknown function		69.902	79.8813	1.14276	5.29258	6.34564	1.19897	NO_CHANGE	11.829	8.63985	0.730393	NO_CHANGE	121.983	32.5256	0.266641	> 3x UP	3
PF3D7_1242400	GAS8-like protein, putative		24.6037	20.6338	0.838646	1.55059	1.87619	1.20998	NO_CHANGE	2.89968	3.30201	1.13875	NO_CHANGE	26.4222	8.19942	0.310324	> 3x UP	3
PF3D7_0805700	serine/threonine protein kinase, FIKK family	FIKK8	10.1475	9.90797	0.976397	0.424826	0.517275	1.21762	NO_CHANGE	1.33975	0.518809	0.387243	NO_CHANGE	9.35797	1.82734	0.195271	> 3x UP	3
PF3D7_1458500	spindle assembly abnormal protein 4, putative	SAS4	33.642	34.9517	1.03893	6.51066	7.97109	1.22431	NO_CHANGE	7.06072	6.67338	0.945141	NO_CHANGE	29.7035	8.84423	0.297751	> 3x UP	3
PF3D7_1440000	conserved Plasmodium protein, unknown function		10.8102	8.82605	0.816458	0.570872	0.700755	1.22752	NO_CHANGE	0.810801	0.525294	0.647871	NO_CHANGE	9.27359	2.39676	0.25845	> 3x UP	3
PF3D7_0311800	ATP synthase F0 subunit d-like protein, putative		16.3098	10.3289	0.633293	1.34295	1.6887	1.25746	NO_CHANGE	4.42341	2.17007	0.490587	NO_CHANGE	17.2521	3.84257	0.22273	> 3x UP	3
PF3D7_1340700	ras-related protein Rab-11B	RAB11b	13.9969	9.19141	0.656674	1.65056	2.07941	1.25982	NO_CHANGE	2.37512	1.13052	0.475987	NO_CHANGE	13.0293	3.35486	0.257487	> 3x UP	3
PF3D7_0102200	ring-infected erythrocyte surface antigen	RESA	47.5558	45.8409	0.963938	12.382	15.8202	1.27768	NO_CHANGE	9.96889	7.68351	0.770749	NO_CHANGE	45.0434	11.6631	0.258931	> 3x UP	3
PF3D7_1319700	protein phosphatase PP2A regulatory subunit A, putative		6.5585	4.8738	0.743127	0.395423	0.513941	1.29972	NO_CHANGE	1.52241	0.467811	0.307282	NO_CHANGE	7.30559	1.99993	0.273753	> 3x UP	3
PF3D7_1325900	conserved Plasmodium protein, unknown function		8.36008	6.38235	0.763432	0.659495	0.867365	1.3152	NO_CHANGE	0.696499	0.625894	0.89863	NO_CHANGE	7.65342	1.92216	0.251151	> 3x UP	3
PF3D7_1143000	alpha/beta hydrolase, putative		6.08054	4.5997	0.756463	0.939032	1.24873	1.32981	NO_CHANGE	1.38309	0.678905	0.490861	NO_CHANGE	7.04192	0.836277	0.118757	> 3x UP	3
PF3D7_0920500	ADP-ribosylation factor, putative		20.6914	15.8681	0.766897	1.14472	1.5329	1.33911	NO_CHANGE	2.06923	3.20101	1.54696	NO_CHANGE	23.4119	7.35523	0.314166	> 3x UP	3
PF3D7_1322700	conserved Plasmodium protein, unknown function		19.4321	16.0478	0.82584	0.688983	0.922624	1.33911	NO_CHANGE	3.16547	1.25972	0.397956	NO_CHANGE	21.7723	5.33975	0.245255	> 3x UP	3
PF3D7_1419500	conserved Plasmodium protein, unknown function		7.43112	4.39933	0.592014	1.03672	1.38829	1.33911	NO_CHANGE	1.17126	2.78753	2.37993	NO_CHANGE	6.652	1.92286	0.289065	> 3x UP	3
PF3D7_1028600	conserved Plasmodium protein, unknown function		18.6172	17.2313	0.925554	2.43948	3.31534	1.35904	NO_CHANGE	4.90841	2.74863	0.559984	NO_CHANGE	14.3482	3.47041	0.241871	> 3x UP	3
PF3D7_1031800	conserved protein, unknown function		3.8589	3.94081	1.02122	0.18761	0.259082	1.38096	NO_CHANGE	0.932611	0.499399	0.535485	NO_CHANGE	5.37938	1.60625	0.298595	> 3x UP	3
PF3D7_0719500	LEM3/CDC50 family protein, putative	CDC50A	56.6684	47.8184	0.843829	3.38653	4.71562	1.39246	NO_CHANGE	12.8362	6.66077	0.518903	NO_CHANGE	59.5312	16.5946	0.278754	> 3x UP	3
PF3D7_0320600	conserved protein, unknown function		36.179	35.374	0.977748	2.25344	3.18106	1.41164	NO_CHANGE	7.96576	5.50966	0.691668	NO_CHANGE	43.0755	14.3399	0.332901	> 3x UP	3
PF3D7_0908400	conserved Plasmodium protein, unknown function		30.491	29.6082	0.971047	1.63106	2.34628	1.4385	NO_CHANGE	3.88509	1.08543	0.279383	NO_CHANGE	34.2663	9.28496	0.270965	> 3x UP	3
PF3D7_0824700	lipase maturation factor, putative	LMF1	6.25847	4.48882	0.717239	0.236656	0.342374	1.44672	NO_CHANGE	1.20443	0.279979	0.232459	NO_CHANGE	5.60749	1.47805	0.263585	> 3x UP	3
PF3D7_1409500	conserved Plasmodium protein, unknown function		8.17098	12.3266	1.50858	1.93875	2.81382	1.45136	NO_CHANGE	4.74317	2.32065	0.489261	NO_CHANGE	12.4159	2.42647	0.195432	> 3x UP	3
PF3D7_1028800	conserved protein, unknown function		18.7202	19.3206	1.03207	2.03192	2.96188	1.45768	NO_CHANGE	2.94602	2.60421	0.883975	NO_CHANGE	21.5119	6.16899	0.286771	> 3x UP	3
PF3D7_0526400	conserved Plasmodium protein, unknown function		5.06148	2.97718	0.588203	1.49026	2.23583	1.5003	NO_CHANGE	2.51509	0.979485	0.389444	NO_CHANGE	6.6713	1.97067	0.295395	> 3x UP	3
PF3D7_1038700	Plasmodium exported protein, unknown function		4.88576	6.2579	1.28085	4.09573	6.31844	1.54269	NO_CHANGE	2.79719	2.16084	0.772503	NO_CHANGE	13.5749	3.30699	0.243611	> 3x UP	3
PF3D7_1122100	GPI transamidase component GPI16, putative	GPI16	5.85204	4.14514	0.708324	0.504363	0.785798	1.558	NO_CHANGE	0.353577	0.137698	0.389444	NO_CHANGE	6.43501	1.92233	0.29873	> 3x UP	3
PF3D7_1146100	conserved protein, unknown function		4.86474	2.70847	0.556757	1.13526	1.88129	1.65715	NO_CHANGE	1.31678	0.537232	0.407988	NO_CHANGE	6.00948	1.57169	0.261535	> 3x UP	3
PF3D7_1356400	phosphatase 2A regulatory subunit-related protein, putative		5.57759	4.54854	0.815504	0.0992081	0.164403	1.65715	NO_CHANGE	0.821939	0.0704217	0.0856776	NO_CHANGE	5.09403	1.63371	0.32071	> 3x UP	3
PF3D7_0934300	ATP synthase-associated protein, putative		17.0066	10.0789	0.592649	0.821117	1.38591	1.68784	NO_CHANGE	1.58736	0.161906	0.101997	NO_CHANGE	13.6434	4.08843	0.299663	> 3x UP	3
PF3D7_1023500	conserved Plasmodium protein, unknown function		14.6776	12.9007	0.878938	1.2233	2.06472	1.68784	NO_CHANGE	2.19592	1.44724	0.659058	NO_CHANGE	19.4266	5.4967	0.282947	> 3x UP	3
PF3D7_0525400	7-helix-1 protein		6.80564	6.59857	0.969574	0.298854	0.510967	1.70976	NO_CHANGE	0.813544	0.656617	0.807108	NO_CHANGE	9.56723	2.92421	0.305648	> 3x UP	3
PF3D7_1023600	conserved protein, unknown function		10.3811	9.33263	0.898999	1.44109	2.54587	1.76663	NO_CHANGE	3.25914	2.02745	0.622081	NO_CHANGE	13.1951	4.02993	0.305411	> 3x UP	3
PF3D7_0816400	EF-hand calcium-binding domain-containing protein, putative		11.3427	10.8943	0.960464	1.45158	2.59414	1.78712	NO_CHANGE	2.476	1.81833	0.734379	NO_CHANGE	14.3132	2.67534	0.186914	> 3x UP	3
PF3D7_1014000	GDP-L-fucose synthase	FS	4.41746	2.76343	0.625569	0.405402	0.746456	1.84128	NO_CHANGE	0.479822	0.4111	0.856776	NO_CHANGE	5.2117	1.43478	0.2753	> 3x UP	3
PF3D7_0306500	cytochrome c oxidase subunit ApiCOX35, putative		11.7584	9.1884	0.781433	1.13223	2.20738	1.94959	NO_CHANGE	2.48308	1.57588	0.634649	NO_CHANGE	16.5701	5.14411	0.310445	> 3x UP	3
PF3D7_1439400	cytochrome b-c1 complex subunit Rieske, putative		12.3619	13.0409	1.05493	1.90825	3.7203	1.94959	NO_CHANGE	3.02247	3.31998	1.09843	NO_CHANGE	21.6386	6.78866	0.313729	> 3x UP	3
PF3D7_0830300	sporozoite invasion-associated protein 2	SIAP2	2.33307	2.18446	0.936301	1.43819	2.97911	2.07143	NO_CHANGE	1.78731	1.88377	1.05397	NO_CHANGE	8.6553	2.80697	0.324306	> 3x UP	3
PF3D7_1350800	conserved Plasmodium protein, unknown function		4.99158	4.44722	0.890945	1.94143	4.17048	2.14815	NO_CHANGE	1.00529	1.24412	1.23757	NO_CHANGE	5.92351	1.47356	0.248765	> 3x UP	3
PF3D7_0419300	conserved Plasmodium protein, unknown function		29.5597	26.0415	0.880982	0.575807	1.32527	2.30159	NO_CHANGE	1.90822	0.885582	0.464087	NO_CHANGE	19.6598	5.748	0.292373	> 3x UP	3
PF3D7_0413500	phosphoglucomutase-2	PGM2	20.4792	16.0344	0.78296	0.877523	2.23721	2.54946	NO_CHANGE	1.67776	1.43746	0.856776	NO_CHANGE	18.6402	5.85304	0.314	> 3x UP	3
PF3D7_1354700	conserved Plasmodium protein, unknown function		7.68056	5.48622	0.714299	0.832521	2.38952	2.87022	NO_CHANGE	1.98808	0.289684	0.14571	NO_CHANGE	12.9616	2.71194	0.209228	> 3x UP	3
PF3D7_1312300	mitochondrial ribosomal protein S35 precursor, putative		29.2508	23.5285	0.804372	0.355525	1.24378	3.49842	NO_CHANGE	4.35938	2.43953	0.559606	NO_CHANGE	35.8829	7.97885	0.222358	> 3x UP	3
PF3D7_0728300	conserved protein, unknown function		11.8736	12.0248	1.01273	1.50796	0.260304	0.17262	NO_CHANGE	6.32482	2.00702	0.317324	> 3x UP	16.2974	5.83726	0.358171	2-3x DOWN	3
PF3D7_1343500	conserved protein, unknown function		22.4612	18.2359	0.811887	1.6218	0.895851	0.552383	NO_CHANGE	10.9105	2.68616	0.2462	> 3x UP	27.243	12.9989	0.477148	2-3x DOWN	3
PF3D7_1340800	mitochondrial pyruvate carrier protein 1, putative	MPC1	13.6031	9.29752	0.683486	3.73468	2.75063	0.73651	NO_CHANGE	6.49777	1.98826	0.305991	> 3x UP	9.55526	4.76223	0.498388	2-3x DOWN	3
PF3D7_0934200	conserved protein, unknown function		51.9581	45.1423	0.868822	3.69503	2.89781	0.784247	NO_CHANGE	15.0799	3.88574	0.257677	> 3x UP	46.2428	22.636	0.489502	2-3x DOWN	3
PF3D7_0107000	centrin-1	CEN1	110.039	71.7429	0.651979	4.84734	5.22456	1.07782	NO_CHANGE	23.1166	7.2733	0.314635	> 3x UP	107.436	43.8487	0.408139	2-3x DOWN	3
PF3D7_1144700	apicoplast import protein Tic20, putative	TIC20	41.0973	29.2551	0.711851	1.53696	1.98098	1.28889	NO_CHANGE	6.62154	1.81833	0.274608	> 3x UP	43.5949	15.0068	0.344232	2-3x DOWN	3
PF3D7_1025600	cytochrome c oxidase copper chaperone, putative	COX17	233.187	179.521	0.76986	8.22727	4.05768	0.493199	2-3x DOWN	17.771	8.3429	0.469466	2-3x DOWN	190.536	79.4312	0.416883	2-3x DOWN	3
PF3D7_1120900	heat shock factor-binding protein 1	HSBP	50.17	32.7248	0.652279	1.40214	0.322716	0.230159	NO_CHANGE	12.1976	4.76912	0.390989	2-3x DOWN	51.3371	24.5201	0.477629	2-3x DOWN	3
PF3D7_1473600	conserved Plasmodium protein, unknown function		72.6648	56.9507	0.783745	2.08492	0.799774	0.383599	NO_CHANGE	16.6978	8.01644	0.48009	2-3x DOWN	60.8543	29.4974	0.484722	2-3x DOWN	3
PF3D7_1029000	conserved Plasmodium protein, unknown function, pseudogene		12.9171	9.76385	0.755883	1.0972	0.451896	0.411864	NO_CHANGE	5.62161	2.35699	0.419273	2-3x DOWN	13.8322	5.428	0.392417	2-3x DOWN	3
PF3D7_0605400	calcium-binding protein, putative		14.5712	8.49626	0.583084	1.98564	0.914028	0.460319	NO_CHANGE	6.78605	2.34914	0.346172	2-3x DOWN	13.4672	5.87778	0.436451	2-3x DOWN	3
PF3D7_1245000	5-formyltetrahydrofolate cyclo-ligase, putative		11.2411	11.8368	1.053	4.63443	2.45533	0.529801	NO_CHANGE	6.91857	3.10349	0.448574	2-3x DOWN	15.1591	5.38389	0.355158	2-3x DOWN	3
PF3D7_0204900	2-methoxy-6-polyprenyl-1,4-benzoquinol methylase, mitochondrial, putative	COQ5	19.4875	18.7991	0.964677	1.85734	1.08814	0.58586	NO_CHANGE	8.53339	3.12957	0.366744	2-3x DOWN	22.4941	9.67854	0.43027	2-3x DOWN	3
PF3D7_0102300	Plasmodium exported protein, unknown function		670.879	498.12	0.742489	7.45036	4.83254	0.648631	NO_CHANGE	57.6579	23.2376	0.403025	2-3x DOWN	600.092	242.195	0.403595	2-3x DOWN	3
PF3D7_0611300	ATP synthase-associated protein, putative		35.2837	27.2901	0.773447	2.91531	1.8984	0.651183	NO_CHANGE	10.8984	4.12197	0.378216	2-3x DOWN	32.8091	12.7454	0.388473	2-3x DOWN	3
PF3D7_1320100	ATP-dependent Clp protease adapter protein ClpS	ClpS	28.8355	22.8735	0.793238	1.34584	0.953099	0.708183	NO_CHANGE	5.6609	2.57204	0.454351	2-3x DOWN	38.8177	16.8218	0.433355	2-3x DOWN	3
PF3D7_1203600	cytochrome c1 heme lyase, putative	CC1HL	22.6776	22.2942	0.983093	18.3605	13.1249	0.714848	NO_CHANGE	18.8803	8.17755	0.433125	2-3x DOWN	33.6358	12.3553	0.367327	2-3x DOWN	3
PF3D7_1112600	ATPase, putative		32.458	26.3755	0.812606	1.91903	1.40299	0.731095	NO_CHANGE	7.10787	2.73776	0.385173	2-3x DOWN	30.7989	10.9808	0.356533	2-3x DOWN	3
PF3D7_0315000	zinc finger protein, putative		33.7971	29.3433	0.868217	1.78773	1.45222	0.812327	NO_CHANGE	10.7164	4.23	0.394721	2-3x DOWN	37.4823	16.0147	0.42726	2-3x DOWN	3
PF3D7_1021200	conserved Plasmodium protein, unknown function		52.3395	43.2837	0.82698	1.65056	1.35962	0.823728	NO_CHANGE	10.868	4.28229	0.394029	2-3x DOWN	53.3177	26.5013	0.497044	2-3x DOWN	3
PF3D7_0715600	GTP-binding translation elongation factor tu family protein, putative		32.955	26.9846	0.818833	0.555749	0.462916	0.832958	NO_CHANGE	6.95042	3.35005	0.481993	2-3x DOWN	34.4851	15.1566	0.439511	2-3x DOWN	3
PF3D7_1427000	conserved Plasmodium protein, unknown function		90.0833	81.9994	0.910262	4.38888	3.72613	0.848993	NO_CHANGE	27.4483	13.4354	0.489481	2-3x DOWN	80.1689	28.371	0.353891	2-3x DOWN	3
PF3D7_0218000	replication factor C subunit 2, putative	RFC2	104.037	75.0759	0.72163	3.80294	3.5567	0.935251	NO_CHANGE	22.8553	9.99804	0.437449	2-3x DOWN	120.785	50.0542	0.414407	2-3x DOWN	3
PF3D7_0821000	conserved Plasmodium protein, unknown function		40.2993	29.2977	0.727003	1.3191	1.32157	1.00187	NO_CHANGE	10.318	4.26865	0.413708	2-3x DOWN	39.6027	18.0642	0.456137	2-3x DOWN	3
PF3D7_1120600	DDRGK domain-containing protein, putative		77.1045	63.3087	0.821076	4.59881	4.60954	1.00233	NO_CHANGE	20.4355	8.1239	0.397539	2-3x DOWN	67.0771	28.2942	0.421816	2-3x DOWN	3
PF3D7_0307500	spindle and kinetochore-associated protein 2, putative	SKA2	35.6967	27.8469	0.780096	0.922178	0.99049	1.07408	NO_CHANGE	8.65894	3.9397	0.454987	2-3x DOWN	34.6228	15.7161	0.453922	2-3x DOWN	3
PF3D7_1025700	conserved protein, unknown function		130.16	91.1711	0.700456	2.01931	2.34827	1.16291	NO_CHANGE	11.2707	5.02941	0.446237	2-3x DOWN	126.489	51.8851	0.410195	2-3x DOWN	3
PF3D7_0715900	cation diffusion facilitator family protein, putative	CDF	120.574	101.21	0.8394	2.22404	2.60896	1.17307	NO_CHANGE	15.2165	6.32333	0.415559	2-3x DOWN	115.324	42.1604	0.365581	2-3x DOWN	3
PF3D7_1403600	selenoprotein	Sel1	49.0299	42.6914	0.870722	6.14785	7.23215	1.17637	NO_CHANGE	23.6281	8.08145	0.342026	2-3x DOWN	58.458	21.6516	0.370378	2-3x DOWN	3
PF3D7_0821900	conserved protein, unknown function		114.001	76.57	0.671663	2.77507	3.57677	1.28889	NO_CHANGE	34.947	16.1966	0.463461	2-3x DOWN	88.6287	42.1936	0.476071	2-3x DOWN	3
PF3D7_1415000	uracil-DNA glycosylase	UDG	80.848	74.9463	0.927002	1.3609	1.76545	1.29726	NO_CHANGE	5.38128	2.6346	0.489586	2-3x DOWN	72.858	24.7455	0.33964	2-3x DOWN	3
PF3D7_1235700	ATP synthase subunit beta, mitochondrial		30.414	27.4538	0.90267	1.3047	1.92185	1.47302	NO_CHANGE	5.00322	1.98455	0.396655	2-3x DOWN	36.5054	17.7368	0.485868	2-3x DOWN	3
PF3D7_0927800	cytochrome c oxidase subunit 5B, putative	COX5B	38.56	27.5334	0.714042	1.60427	2.48397	1.54835	NO_CHANGE	9.7269	3.96846	0.407988	2-3x DOWN	43.0402	19.2878	0.448134	2-3x DOWN	3
PF3D7_0408400	conserved protein, unknown function		27.7175	21.4283	0.773097	1.10062	1.71477	1.558	NO_CHANGE	6.76884	3.05494	0.451324	2-3x DOWN	27.7115	11.5052	0.415176	2-3x DOWN	3
PF3D7_1110000	conserved Plasmodium protein, unknown function		135.753	100.382	0.739448	16.6103	28.5895	1.72119	NO_CHANGE	36.4982	15.0943	0.413562	2-3x DOWN	142.509	59.4631	0.417258	2-3x DOWN	3
PF3D7_1346900	conserved Plasmodium protein, unknown function		17.4636	17.5182	1.00312	1.42718	0.218986	0.15344	NO_CHANGE	0.853968	1.50084	1.75749	NO_CHANGE	17.0682	6.52836	0.382487	2-3x DOWN	3
PF3D7_1205300	conserved Plasmodium protein, unknown function		4.89254	3.81616	0.779997	0.317151	0.0583962	0.184128	NO_CHANGE	1.52401	0.075042	0.04924	NO_CHANGE	6.60343	2.72689	0.41295	2-3x DOWN	3
PF3D7_1024500	conserved Plasmodium protein, unknown function		27.4628	19.6308	0.714813	0.904778	0.208243	0.230159	NO_CHANGE	3.49817	1.51641	0.433488	NO_CHANGE	26.5415	9.1748	0.345678	2-3x DOWN	3
PF3D7_1338500	conserved Plasmodium protein, unknown function		10.8625	9.41556	0.866794	0.498129	0.127388	0.255733	NO_CHANGE	2.38449	0.949458	0.398181	NO_CHANGE	14.2097	5.32344	0.374635	2-3x DOWN	3
PF3D7_0622600	cytochrome b-c1 complex subunit 9, putative	QCR9	20.478	12.3927	0.60517	0.617954	0.189637	0.306879	NO_CHANGE	4.94909	1.21847	0.2462	NO_CHANGE	20.5355	7.65463	0.372751	2-3x DOWN	3
PF3D7_0922400	para-aminobenzoic acid synthetase	pBAS	5.59147	4.44123	0.794286	0.489319	0.150162	0.306879	NO_CHANGE	0.557426	0.337689	0.605801	NO_CHANGE	7.62673	3.34258	0.438273	2-3x DOWN	3
PF3D7_1108500	succinyl-CoA synthetase alpha subunit, putative		23.3365	15.2283	0.652555	3.83772	1.17772	0.306879	NO_CHANGE	1.61501	1.94583	1.20484	NO_CHANGE	20.4762	8.87733	0.433544	2-3x DOWN	3
PF3D7_1111900	Josephin domain-containing protein, putative		8.88708	10.3191	1.16114	1.51751	0.465691	0.306879	NO_CHANGE	1.81603	1.59583	0.878744	NO_CHANGE	9.66926	4.3615	0.451069	2-3x DOWN	3
PF3D7_0911000	phosphatidylinositol N-acetylglucosaminyltransferase, putative		17.4161	18.9573	1.08849	3.88699	1.25562	0.323031	NO_CHANGE	2.99438	3.63044	1.21242	NO_CHANGE	16.4245	6.11172	0.372109	2-3x DOWN	3
PF3D7_1435000	cytochrome c oxidase assembly protein COX15, putative	COX15	32.6983	21.2547	0.650025	1.06625	0.384114	0.360249	NO_CHANGE	4.49374	3.01648	0.671263	NO_CHANGE	34.8466	16.1464	0.463357	2-3x DOWN	3
PF3D7_1036800	acetyl-CoA transporter, putative	ACT	13.9657	11.3623	0.81359	1.52136	0.591373	0.388714	NO_CHANGE	0.756267	0.79994	1.05775	NO_CHANGE	9.87277	4.50806	0.456616	2-3x DOWN	3
PF3D7_0910900	DNA primase large subunit, putative		18.0435	10.7851	0.597725	0.77702	0.30658	0.394559	NO_CHANGE	0.58245	0.481519	0.826713	NO_CHANGE	13.939	4.90686	0.352023	2-3x DOWN	3
PF3D7_1438700	DNA primase small subunit		54.6603	40.9024	0.748302	2.60232	1.05577	0.405705	NO_CHANGE	7.05274	6.88796	0.976636	NO_CHANGE	53.0002	24.329	0.459036	2-3x DOWN	3
PF3D7_0406700	conserved Plasmodium protein, unknown function		4.38194	3.95939	0.903572	0.4948	0.21692	0.438399	NO_CHANGE	0.722279	0.52963	0.733277	NO_CHANGE	5.25924	2.2834	0.434169	2-3x DOWN	3
PF3D7_0213000	conserved protein, unknown function		131.556	90.3492	0.686771	1.9143	0.881189	0.460319	NO_CHANGE	11.102	8.77587	0.790478	NO_CHANGE	117.8	44.1995	0.375207	2-3x DOWN	3
PF3D7_0828500	translation initiation factor eIF-2B subunit alpha, putative		29.6048	25.4993	0.861321	1.74757	0.804438	0.460319	NO_CHANGE	2.50962	2.82556	1.12589	NO_CHANGE	28.9857	13.4552	0.464203	2-3x DOWN	3
PF3D7_1032400	phosphatidylinositol N-acetylglucosaminyltransferase subunit A, putative	PIGA	12.4537	8.03009	0.644794	0.432479	0.199078	0.460319	NO_CHANGE	1.07493	1.17679	1.09477	NO_CHANGE	12.515	6.20798	0.496044	2-3x DOWN	3
PF3D7_1228700	conserved Plasmodium protein, unknown function		16.0536	10.2716	0.639833	1.02013	0.469586	0.460319	NO_CHANGE	1.0929	1.2485	1.14237	NO_CHANGE	14.4312	6.29259	0.43604	2-3x DOWN	3
PF3D7_1361400	actin-depolymerizing factor 2	ADF2	4.28097	4.03	0.941376	0.832521	0.383225	0.460319	NO_CHANGE	1.49444	0.656617	0.439372	NO_CHANGE	5.50869	1.92095	0.348713	2-3x DOWN	3
PF3D7_1437600	conserved protein, unknown function		14.09	10.9454	0.776823	0.20423	0.094011	0.460319	NO_CHANGE	3.5251	1.57051	0.445523	NO_CHANGE	14.5947	7.1926	0.492821	2-3x DOWN	3
PF3D7_1005900	conserved protein, unknown function		18.5509	17.5973	0.948598	1.09956	0.549531	0.499775	NO_CHANGE	3.17542	2.30436	0.725684	NO_CHANGE	17.5169	7.73723	0.4417	2-3x DOWN	3
PF3D7_1338800	CPW-WPC family protein		17.59	16.0239	0.910963	0.398885	0.200306	0.502166	NO_CHANGE	4.17602	1.63022	0.390377	NO_CHANGE	22.9705	7.84749	0.341633	2-3x DOWN	3
PF3D7_1011000	inner membrane complex sub-compartment protein 1	ISP1	12.1639	8.29029	0.681551	1.24017	0.634304	0.511465	NO_CHANGE	2.51162	0.326045	0.129815	NO_CHANGE	8.26683	4.11663	0.497969	2-3x DOWN	3
PF3D7_0611200	AP2 domain transcription factor, putative	ApiAP2	103.357	71.4629	0.691418	3.43751	1.78014	0.517859	NO_CHANGE	19.4018	15.5894	0.8035	NO_CHANGE	123.711	58.2353	0.470738	2-3x DOWN	3
PF3D7_1133500	conserved Plasmodium protein, unknown function		15.2067	8.227	0.541012	0.813456	0.421255	0.517859	NO_CHANGE	4.29642	1.26311	0.293992	NO_CHANGE	15.8336	6.81634	0.430498	2-3x DOWN	3
PF3D7_1319000	conserved Plasmodium protein, unknown function		4.41906	3.88203	0.878473	0.997986	0.516816	0.517859	NO_CHANGE	0.981862	0.614938	0.626298	NO_CHANGE	5.42959	2.45424	0.452013	2-3x DOWN	3
PF3D7_0308800	conserved protein, unknown function		26.707	13.8805	0.519734	2.5663	1.35008	0.526079	NO_CHANGE	3.18927	2.16864	0.679981	NO_CHANGE	25.0671	8.68186	0.346345	2-3x DOWN	3
PF3D7_0313700.1	conserved Plasmodium protein, unknown function, unspecified product		8.69366	7.254	0.834401	0.730057	0.389121	0.533001	NO_CHANGE	1.87823	1.091	0.580865	NO_CHANGE	6.94942	3.33173	0.479425	2-3x DOWN	3
PF3D7_1421800	conserved Plasmodium protein, unknown function		15.6509	14.2629	0.911315	4.24317	2.27463	0.536067	NO_CHANGE	7.16443	5.27412	0.736153	NO_CHANGE	24.4515	9.70588	0.396944	2-3x DOWN	3
PF3D7_1121000	palmitoyltransferase DHHC3	DHHC3	20.2108	16.778	0.830147	2.92232	1.62675	0.556665	NO_CHANGE	6.75667	3.6181	0.535485	NO_CHANGE	20.0861	8.56692	0.42651	2-3x DOWN	3
PF3D7_0623300	EGF-like membrane protein, putative		45.0134	30.87	0.685795	1.3489	0.776152	0.575399	NO_CHANGE	6.28627	3.49088	0.555318	NO_CHANGE	39.1977	13.6374	0.347912	2-3x DOWN	3
PF3D7_1450900	acetyl-CoA acetyltransferase, putative		25.9648	18.4402	0.7102	0.400612	0.230511	0.575399	NO_CHANGE	3.52651	1.54034	0.436788	NO_CHANGE	34.2395	14.3399	0.418811	2-3x DOWN	3
PF3D7_1125600	conserved protein, unknown function		14.8815	10.1161	0.67978	2.6165	1.5329	0.58586	NO_CHANGE	1.37949	1.96985	1.42796	NO_CHANGE	11.1223	5.3729	0.483074	2-3x DOWN	3
PF3D7_0820700	2-oxoglutarate dehydrogenase E1 component	KDH	18.7555	14.6217	0.779595	2.7115	1.6288	0.6007	NO_CHANGE	4.14245	1.88833	0.455849	NO_CHANGE	17.3224	6.29154	0.363202	2-3x DOWN	3
PF3D7_1121500	conserved protein, unknown function		10.4203	6.66758	0.639861	1.9361	1.17641	0.607621	NO_CHANGE	2.79106	1.09945	0.39392	NO_CHANGE	10.0438	4.62722	0.460706	2-3x DOWN	3
PF3D7_0107400	ATP synthase-associated protein, putative		20.3485	11.0358	0.542338	1.55692	0.955575	0.613758	NO_CHANGE	3.86973	1.07446	0.277659	NO_CHANGE	15.9108	5.7668	0.362445	2-3x DOWN	3
PF3D7_1455900	polyprenol reductase, putative		36.1637	29.8566	0.825596	1.88627	1.15772	0.613758	NO_CHANGE	6.77203	4.04991	0.598034	NO_CHANGE	31.5575	13.9989	0.443599	2-3x DOWN	3
PF3D7_1002600	conserved Plasmodium protein, unknown function		27.5713	22.2596	0.807346	3.42626	2.12503	0.620219	NO_CHANGE	14.8208	8.83233	0.595943	NO_CHANGE	27.269	12.7718	0.468364	2-3x DOWN	3
PF3D7_1132700	50S ribosomal protein L2, putative	mRPL2	4.10153	3.84729	0.938014	6.75987	4.24072	0.627337	NO_CHANGE	3.37024	1.62778	0.482986	NO_CHANGE	7.28335	3.35637	0.460828	2-3x DOWN	3
PF3D7_1223100	cAMP-dependent protein kinase regulatory subunit	PKAr	26.8481	21.8042	0.812133	5.37937	3.45423	0.642125	NO_CHANGE	3.5205	3.74361	1.06337	NO_CHANGE	28.4757	12.7472	0.447652	2-3x DOWN	3
PF3D7_0111200	conserved protein, unknown function		59.5841	73.1745	1.22809	4.07766	2.62783	0.644446	NO_CHANGE	14.5268	9.40705	0.647563	NO_CHANGE	83.1025	27.9292	0.336081	2-3x DOWN	3
PF3D7_0423500	glideosome associated protein with multiple membrane spans 2	GAPM2	12.0739	12.2243	1.01245	5.57097	3.60006	0.646217	NO_CHANGE	4.70431	3.16866	0.673566	NO_CHANGE	10.4444	4.72283	0.45219	2-3x DOWN	3
PF3D7_1305600	site-2 protease S2P, putative	S2P	23.5906	27.676	1.17318	2.65602	1.72278	0.648631	NO_CHANGE	4.80112	3.07083	0.639607	NO_CHANGE	29.0779	12.7994	0.440178	2-3x DOWN	3
PF3D7_1471800	conserved Plasmodium protein, unknown function		5.90942	6.0958	1.03154	3.44762	2.23623	0.648631	NO_CHANGE	3.31077	2.68827	0.811977	NO_CHANGE	6.42897	3.08304	0.479555	2-3x DOWN	3
PF3D7_1309900	conserved Plasmodium protein, unknown function		15.9116	8.80385	0.553298	0.618866	0.406965	0.657598	NO_CHANGE	2.92988	1.15053	0.392689	NO_CHANGE	14.0398	5.99102	0.426715	2-3x DOWN	3
PF3D7_1409400	conserved protein, unknown function		19.8585	17.0219	0.857159	3.49469	2.30809	0.660457	NO_CHANGE	4.46891	2.24698	0.502803	NO_CHANGE	22.9899	11.4035	0.496022	2-3x DOWN	3
PF3D7_1028200	RING zinc finger protein, putative		13.6991	12.963	0.946266	1.59844	1.07024	0.669555	NO_CHANGE	1.74568	2.14893	1.231	NO_CHANGE	20.6406	9.42352	0.456554	2-3x DOWN	3
PF3D7_1228100	leucine-rich repeat protein	LRR13	10.1673	9.66892	0.950982	0.981186	0.656958	0.669555	NO_CHANGE	1.14547	1.37186	1.19764	NO_CHANGE	11.4502	5.19958	0.454103	2-3x DOWN	3
PF3D7_1015800	ribonucleoside-diphosphate reductase small chain, putative		66.2021	50.8274	0.76776	1.90291	1.31392	0.690478	NO_CHANGE	7.88279	7.4573	0.946023	NO_CHANGE	65.737	31.5008	0.479194	2-3x DOWN	3
PF3D7_1131300	conserved Plasmodium protein, unknown function		14.159	10.8755	0.768101	0.84723	0.584994	0.690478	NO_CHANGE	3.71438	1.62878	0.438507	NO_CHANGE	16.5377	6.94502	0.419949	2-3x DOWN	3
PF3D7_1435100	ribonuclease H2 subunit B, putative		54.3683	44.7906	0.823836	1.11003	0.766451	0.690478	NO_CHANGE	7.08137	4.13669	0.584165	NO_CHANGE	57.78	27.9448	0.483642	2-3x DOWN	3
PF3D7_0918000	glideosome-associated protein 50	GAP50	64.6567	51.7882	0.800972	9.00885	6.25516	0.694336	NO_CHANGE	10.2159	6.7878	0.664438	NO_CHANGE	54.2599	21.3065	0.392674	2-3x DOWN	3
PF3D7_0304800	conserved Plasmodium membrane protein, unknown function		12.1654	10.9859	0.903046	0.856111	0.597482	0.697903	NO_CHANGE	2.56259	1.37223	0.535485	NO_CHANGE	12.6209	5.09106	0.403384	2-3x DOWN	3
PF3D7_1431000	mitochondrial ribosomal protein L17-2 precursor, putative		39.0929	28.2769	0.723327	1.31655	0.92687	0.704017	NO_CHANGE	4.61968	2.74863	0.594983	NO_CHANGE	35.8022	14.2202	0.397189	2-3x DOWN	3
PF3D7_1331500	conserved Plasmodium protein, unknown function		37.0328	32.2734	0.871481	5.92015	4.26546	0.720499	NO_CHANGE	20.2325	14.6549	0.724327	NO_CHANGE	35.4543	16.1765	0.456262	2-3x DOWN	3
PF3D7_0802100	AP2 domain transcription factor, putative	ApiAP2	11.1259	8.5781	0.771005	1.31757	0.956131	0.725679	NO_CHANGE	1.47688	1.68714	1.14237	NO_CHANGE	10.1404	4.49527	0.443302	2-3x DOWN	3
PF3D7_1135500	conserved protein, unknown function		21.5	16.2351	0.755124	1.05453	0.766451	0.726819	NO_CHANGE	2.1612	0.0656617	0.0303821	NO_CHANGE	20.174	8.85661	0.43901	2-3x DOWN	3
PF3D7_1322800	conserved protein, unknown function		17.862	12.1496	0.680191	1.72246	1.26861	0.73651	NO_CHANGE	3.85305	1.22267	0.317324	NO_CHANGE	21.2749	9.16201	0.430648	2-3x DOWN	3
PF3D7_1227600	conserved Plasmodium protein, unknown function		30.4885	26.39	0.865573	3.27637	2.45594	0.74959	NO_CHANGE	7.35727	3.68553	0.500937	NO_CHANGE	27.7054	10.7756	0.388936	2-3x DOWN	3
PF3D7_0316300.2	inorganic pyrophosphatase, inorganic pyrophosphatase, putative	PPase	15.3798	15.9281	1.03565	0.508763	0.383225	0.753249	NO_CHANGE	2.64402	1.31323	0.496682	NO_CHANGE	12.772	5.39215	0.422185	2-3x DOWN	3
PF3D7_1417800	DNA replication licensing factor MCM2	MCM2	75.4014	57.9979	0.769188	2.87785	2.17634	0.756238	NO_CHANGE	11.0359	5.715	0.517856	NO_CHANGE	74.2109	29.1176	0.392363	2-3x DOWN	3
PF3D7_1329300	chromatin assembly factor 1 subunit B, putative	CAF2	9.25218	6.57677	0.710835	2.1934	1.67226	0.762403	NO_CHANGE	1.10738	1.29747	1.17166	NO_CHANGE	7.34744	2.72197	0.370466	2-3x DOWN	3
PF3D7_0819300	conserved Plasmodium protein, unknown function		6.88892	6.76961	0.982681	0.784675	0.599065	0.763456	NO_CHANGE	3.50422	1.60758	0.458756	NO_CHANGE	7.6995	3.22135	0.418384	2-3x DOWN	3
PF3D7_0811000	cullin-1, putative	CUL1	8.02553	5.41865	0.675177	0.57775	0.443249	0.767198	NO_CHANGE	0.937387	0.598076	0.638025	NO_CHANGE	8.15552	2.87668	0.352728	2-3x DOWN	3
PF3D7_1362600	conserved protein, unknown function		7.53962	7.1148	0.943655	0.89465	0.686374	0.767198	NO_CHANGE	2.7178	1.67584	0.616619	NO_CHANGE	9.99786	4.34591	0.434684	2-3x DOWN	3
PF3D7_1034500	conserved Plasmodium protein, unknown function		69.4129	75.5282	1.0881	2.32577	1.78838	0.768942	NO_CHANGE	12.7767	6.70688	0.524931	NO_CHANGE	81.9716	33.2099	0.405139	2-3x DOWN	3
PF3D7_0209400	conserved protein, unknown function		40.9682	30.5601	0.745947	23.8348	18.4356	0.773472	NO_CHANGE	24.9959	16.9818	0.679382	NO_CHANGE	42.0175	20.0143	0.476333	2-3x DOWN	3
PF3D7_1443000	serine/threonine protein kinase	SRPK2	4.21013	3.52778	0.837928	0.204686	0.159451	0.779001	NO_CHANGE	0.847912	0.279412	0.329529	NO_CHANGE	5.02858	1.73237	0.344505	2-3x DOWN	3
PF3D7_0922800	conserved Plasmodium protein, unknown function		46.0888	38.9046	0.844121	8.66636	6.76407	0.780497	NO_CHANGE	12.1276	6.52051	0.53766	NO_CHANGE	40.5075	18.7287	0.462352	2-3x DOWN	3
PF3D7_1241300	ribosome-binding factor A, putative		7.63096	5.09831	0.668108	0.712318	0.557419	0.782542	NO_CHANGE	1.23933	0.674174	0.543985	NO_CHANGE	8.92388	3.03633	0.340248	2-3x DOWN	3
PF3D7_0515700	glideosome-associated protein 40, putative	GAP40	7.4191	8.34471	1.12476	3.23536	2.53583	0.783786	NO_CHANGE	3.0065	3.31039	1.10108	NO_CHANGE	7.32885	3.37688	0.460765	2-3x DOWN	3
PF3D7_0902800	serine repeat antigen 9	SERA9	25.5298	21.8364	0.85533	0.878029	0.690052	0.78591	NO_CHANGE	1.77426	1.08944	0.614023	NO_CHANGE	12.092	4.18195	0.345846	2-3x DOWN	3
PF3D7_1146600	oocyst rupture protein 1, putative	ORP1	17.7157	16.7461	0.94527	2.20983	1.73776	0.786378	NO_CHANGE	5.09838	3.32242	0.651662	NO_CHANGE	16.3145	7.76023	0.475664	2-3x DOWN	3
PF3D7_1242000	sulfhydryl oxidase, putative	QSOX	5.89036	5.45414	0.925943	5.44582	4.28751	0.787304	NO_CHANGE	4.72967	2.4438	0.516696	NO_CHANGE	7.85299	3.06501	0.390299	2-3x DOWN	3
PF3D7_1313700	Maf-like protein, putative		8.27116	5.86577	0.709184	4.75008	3.74838	0.789118	NO_CHANGE	6.99634	3.92484	0.560984	NO_CHANGE	11.7075	4.77969	0.408258	2-3x DOWN	3
PF3D7_1441700	mitochondrial inner membrane protease ATP23, putative	ATP23	10.5206	8.53412	0.811186	0.914141	0.721365	0.789118	NO_CHANGE	3.31798	2.11148	0.636373	NO_CHANGE	11.7519	5.51903	0.46963	2-3x DOWN	3
PF3D7_1010800	50S ribosomal protein L22, mitochondrial, putative		22.946	18.5841	0.809904	4.32911	3.4337	0.793165	NO_CHANGE	12.912	6.53991	0.506499	NO_CHANGE	23.7975	9.94852	0.418048	2-3x DOWN	3
PF3D7_0417200	bifunctional dihydrofolate reductase-thymidylate synthase	DHFR-TS	107.861	78.5467	0.728224	2.03414	1.63107	0.801846	NO_CHANGE	16.9616	10.48	0.617867	NO_CHANGE	97.2569	43.3657	0.445888	2-3x DOWN	3
PF3D7_1128700	GPI-anchor transamidase, putative	GPI8	7.34871	7.00647	0.953428	1.25384	1.00538	0.801846	NO_CHANGE	2.78131	1.19627	0.430108	NO_CHANGE	9.52758	3.1829	0.334072	2-3x DOWN	3
PF3D7_1463200	replication factor C subunit 3, putative	RFC3	93.6105	84.3447	0.901017	2.25867	1.81282	0.802607	NO_CHANGE	11.4198	5.75539	0.503986	NO_CHANGE	86.7084	43.3388	0.499823	2-3x DOWN	3
PF3D7_1466100	protein phosphatase containing kelch-like domains	PPKL	6.65715	5.75197	0.864029	0.1796	0.144678	0.805558	NO_CHANGE	0.390596	0.398397	1.01997	NO_CHANGE	7.03132	3.17349	0.451337	2-3x DOWN	3
PF3D7_0530000	conserved Plasmodium protein, unknown function		323.781	267.319	0.825618	95.0094	76.9579	0.810003	NO_CHANGE	117.397	74.5328	0.634877	NO_CHANGE	308.487	145.142	0.470498	2-3x DOWN	3
PF3D7_0514100	ATP-dependent DNA helicase UvrD	UvrD	14.4639	14.1717	0.979799	1.08078	0.880196	0.81441	NO_CHANGE	3.67353	2.2294	0.606883	NO_CHANGE	16.112	7.0371	0.436762	2-3x DOWN	3
PF3D7_0526600	conserved Plasmodium protein, unknown function		5.68021	5.59251	0.984561	0.587273	0.479688	0.816806	NO_CHANGE	1.08652	0.961201	0.884662	NO_CHANGE	7.91985	3.88342	0.49034	2-3x DOWN	3
PF3D7_1320700	conserved Plasmodium protein, unknown function		5.92156	6.44896	1.08906	1.48158	1.21102	0.817389	NO_CHANGE	1.76666	1.35965	0.769615	NO_CHANGE	7.96489	3.07723	0.386349	2-3x DOWN	3
PF3D7_0624100	conserved protein, unknown function		11.1023	10.4008	0.936817	0.658698	0.539042	0.818345	NO_CHANGE	1.94038	0.432935	0.223119	NO_CHANGE	13.237	5.75953	0.435108	2-3x DOWN	3
PF3D7_0613800	AP2 domain transcription factor, putative	ApiAP2	7.47034	5.12848	0.686512	1.0209	0.836942	0.819806	NO_CHANGE	0.986787	0.971986	0.985001	NO_CHANGE	6.51929	2.18559	0.33525	2-3x DOWN	3
PF3D7_1148000	serine/threonine protein kinase, putative		39.2891	35.9584	0.915225	1.97011	1.6208	0.822697	NO_CHANGE	3.68121	2.2977	0.624171	NO_CHANGE	35.231	16.6256	0.471902	2-3x DOWN	3
PF3D7_1035400	merozoite surface protein 3	MSP3	39.8432	48.8076	1.22499	34.9518	29.639	0.847995	NO_CHANGE	21.3568	12.5183	0.586149	NO_CHANGE	46.3785	18.6599	0.402339	2-3x DOWN	3
PF3D7_1234300	DNA polymerase epsilon subunit B, putative		30.6312	24.4066	0.796789	0.447564	0.382612	0.854878	NO_CHANGE	4.52913	1.9667	0.434233	NO_CHANGE	24.1148	9.80682	0.406671	2-3x DOWN	3
PF3D7_0626600	conserved Plasmodium protein, unknown function		16.772	13.7698	0.821	15.7381	13.4811	0.856593	NO_CHANGE	11.7918	5.99051	0.508024	NO_CHANGE	19.9218	7.17969	0.360393	2-3x DOWN	3
PF3D7_0936100	early transcribed membrane protein	ETRAMP9	9.79866	9.55686	0.975323	1.66504	1.43071	0.859262	NO_CHANGE	2.85094	1.96985	0.690948	NO_CHANGE	13.8085	5.0147	0.363162	2-3x DOWN	3
PF3D7_0521900	conserved Plasmodium protein, unknown function		11.3677	14.2373	1.25243	6.41267	5.54123	0.864107	NO_CHANGE	7.22367	5.36385	0.742539	NO_CHANGE	13.4392	5.54153	0.41234	2-3x DOWN	3
PF3D7_1209400	cytosolic iron-sulfur protein assembly protein 1, putative	CIA1	25.5239	22.5291	0.882668	4.45971	3.87381	0.868624	NO_CHANGE	13.7775	8.85316	0.642582	NO_CHANGE	23.6964	11.3276	0.478031	2-3x DOWN	3
PF3D7_1111800	peptidyl-prolyl cis-trans isomerase, putative		6.87841	6.0547	0.880248	4.99513	4.34035	0.868916	NO_CHANGE	5.16145	3.31998	0.643225	NO_CHANGE	7.47696	3.02627	0.404746	2-3x DOWN	3
PF3D7_1204100	conserved Plasmodium protein, unknown function		49.9577	41.4895	0.830491	3.26287	2.83516	0.868916	NO_CHANGE	13.3494	9.30349	0.696922	NO_CHANGE	46.3983	20.5159	0.442169	2-3x DOWN	3
PF3D7_0203400	conserved Plasmodium protein, unknown function		62.9116	55.4188	0.880899	3.90923	3.39904	0.869491	NO_CHANGE	14.3947	10.7914	0.749679	NO_CHANGE	62.6554	26.7439	0.426841	2-3x DOWN	3
PF3D7_0212900	arginyl-tRNA--protein transferase	ATEL1	46.2719	35.2224	0.761205	1.03724	0.904663	0.872183	NO_CHANGE	2.21623	1.09795	0.495415	NO_CHANGE	38.2417	15.6726	0.40983	2-3x DOWN	3
PF3D7_0903700	alpha tubulin 1		56.9916	38.6211	0.677662	4.75307	4.17327	0.878015	NO_CHANGE	8.82386	7.13312	0.80839	NO_CHANGE	59.2124	20.3952	0.344441	2-3x DOWN	3
PF3D7_1032600	conserved protein, unknown function		8.39119	7.38095	0.879608	5.06628	4.45458	0.879261	NO_CHANGE	6.83848	5.45498	0.797688	NO_CHANGE	10.6972	5.18476	0.484683	2-3x DOWN	3
PF3D7_1358000	patatin-like phospholipase, putative		6.0142	5.3127	0.88336	1.11168	0.977767	0.879538	NO_CHANGE	0.682548	0.598882	0.877421	NO_CHANGE	6.12113	2.32883	0.380458	2-3x DOWN	3
PF3D7_0915200	ribonuclease H2 subunit C, putative		29.7415	25.0249	0.841413	19.7331	17.4267	0.883119	NO_CHANGE	22.1914	12.0021	0.540844	NO_CHANGE	33.2909	15.9561	0.479293	2-3x DOWN	3
PF3D7_1204700	conserved protein, unknown function		48.6828	39.2247	0.805721	4.12821	3.64856	0.883812	NO_CHANGE	10.2607	10.94	1.06621	NO_CHANGE	55.6514	25.9893	0.467001	2-3x DOWN	3
PF3D7_1468500	derlin-1	DER1-1	35.6814	32.1972	0.902352	22.025	19.5926	0.889561	NO_CHANGE	18.7097	16.7117	0.893209	NO_CHANGE	39.7651	16.9289	0.425722	2-3x DOWN	3
PF3D7_0723800	conserved Plasmodium protein, unknown function		71.653	67.9569	0.948417	5.01565	4.50005	0.897203	NO_CHANGE	11.0762	9.63439	0.869828	NO_CHANGE	51.9501	25.6158	0.493084	2-3x DOWN	3
PF3D7_1439700	leucine carboxyl methyltransferase, putative		52.1547	39.1135	0.749951	4.81238	4.31829	0.89733	NO_CHANGE	9.33677	5.18888	0.555746	NO_CHANGE	60.5687	23.7468	0.392065	2-3x DOWN	3
PF3D7_1306300	SAM dependent methyltransferase, putative		33.0078	30.4288	0.921865	0.997779	0.895628	0.897622	NO_CHANGE	7.29527	4.98734	0.683641	NO_CHANGE	32.7908	16.3037	0.497203	2-3x DOWN	3
PF3D7_0416500	repressor of RNA polymerase III transcription MAF1	MAF1	7.06909	6.27086	0.887082	3.73994	3.39597	0.908026	NO_CHANGE	3.0561	3.9397	1.28913	NO_CHANGE	8.18111	3.47172	0.424358	2-3x DOWN	3
PF3D7_0612200	leucine-rich repeat protein	LRR6	7.13418	5.76764	0.808451	2.09983	1.91346	0.911243	NO_CHANGE	1.62432	1.86317	1.14705	NO_CHANGE	5.10403	2.34971	0.460363	2-3x DOWN	3
PF3D7_0728100	conserved Plasmodium membrane protein, unknown function		11.6715	9.94924	0.852442	0.77235	0.70444	0.912074	NO_CHANGE	1.70836	1.09224	0.639348	NO_CHANGE	12.7058	5.69055	0.447869	2-3x DOWN	3
PF3D7_0604900	conserved Plasmodium protein, unknown function		39.599	37.9972	0.959549	2.49756	2.29935	0.920638	NO_CHANGE	5.86282	4.43217	0.755979	NO_CHANGE	46.0894	18.3502	0.398143	2-3x DOWN	3
PF3D7_0613000.2	conserved Plasmodium protein, unknown function		7.3179	3.01143	0.411516	0.170774	0.157221	0.920638	NO_CHANGE	1.27337	1.61629	1.2693	NO_CHANGE	7.23192	3.35973	0.464569	2-3x DOWN	3
PF3D7_0614900	conserved Plasmodium membrane protein, unknown function		29.0341	23.862	0.82186	3.20563	2.95122	0.920638	NO_CHANGE	10.3216	5.58095	0.540704	NO_CHANGE	25.1482	10.3252	0.410575	2-3x DOWN	3
PF3D7_0715400	secreted ookinete protein, putative	PSOP20	45.3004	36.8353	0.813132	0.726564	0.668902	0.920638	NO_CHANGE	5.7186	3.11595	0.544879	NO_CHANGE	58.973	20.7132	0.351232	2-3x DOWN	3
PF3D7_1036500	conserved Plasmodium protein, unknown function		25.2854	36.1955	1.43147	5.10294	4.69796	0.920638	NO_CHANGE	8.99148	9.14068	1.01659	NO_CHANGE	29.6756	12.6997	0.427951	2-3x DOWN	3
PF3D7_1141400	phosphatidylinositol N-acetylglucosaminyltransferase subunit H, putative	PIGH	73.9616	79.5657	1.07577	3.6123	3.32562	0.920638	NO_CHANGE	8.9316	4.94132	0.553241	NO_CHANGE	87.1929	29.5289	0.338662	2-3x DOWN	3
PF3D7_1439600	cytochrome c oxidase subunit ApiCOX26, putative		58.6564	44.8866	0.765247	5.2987	4.87818	0.920638	NO_CHANGE	15.6393	10.8396	0.693103	NO_CHANGE	61.746	29.6002	0.479387	2-3x DOWN	3
PF3D7_0932100	protein MAM3, putative		11.7517	11.3626	0.966889	8.54069	7.87731	0.922327	NO_CHANGE	4.27154	3.67088	0.85938	NO_CHANGE	12.8165	5.02422	0.392013	2-3x DOWN	3
PF3D7_1243500	vacuolar-sorting protein SNF7, putative	SNF7	19.8396	21.2735	1.07228	7.12961	6.64482	0.932003	NO_CHANGE	8.67801	6.76866	0.779978	NO_CHANGE	27.8007	10.0052	0.35989	2-3x DOWN	3
PF3D7_1020200	conserved Plasmodium protein, unknown function		7.60599	8.47642	1.11444	2.78854	2.61188	0.936649	NO_CHANGE	1.46654	2.15154	1.46708	NO_CHANGE	7.55172	2.56193	0.339251	2-3x DOWN	3
PF3D7_0926800	conserved Plasmodium protein, unknown function		49.7933	44.6127	0.895957	11.1963	10.5928	0.946099	NO_CHANGE	16.0948	10.4309	0.648092	NO_CHANGE	49.1163	22.4557	0.457195	2-3x DOWN	3
PF3D7_0110100	selenocysteine-specific elongation factor, putative	SELB	14.2119	12.9231	0.909315	9.9582	9.44333	0.948296	NO_CHANGE	13.0837	9.00022	0.687894	NO_CHANGE	20.1919	8.82871	0.437241	2-3x DOWN	3
PF3D7_1143500	conserved Plasmodium protein, unknown function		10.7536	11.2706	1.04808	1.79575	1.71601	0.955599	NO_CHANGE	2.29758	1.50596	0.655457	NO_CHANGE	12.4137	5.11794	0.412283	2-3x DOWN	3
PF3D7_1318400	structural maintenance of chromosomes protein 2, putative	SMC2	139.702	138.687	0.992735	24.0291	23.0124	0.957689	NO_CHANGE	45.737	35.7191	0.780968	NO_CHANGE	162.598	72.7821	0.44762	2-3x DOWN	3
PF3D7_0102400	lysophospholipase, putative, pseudogene		10.1673	8.2579	0.812202	1.19675	1.14968	0.960665	NO_CHANGE	4.48333	4.24749	0.947396	NO_CHANGE	9.45658	4.32215	0.457052	2-3x DOWN	3
PF3D7_1001300	Plasmodium exported protein (PHISTa), unknown function		71.7484	45.0914	0.628466	2.86459	2.76911	0.966669	NO_CHANGE	6.46727	5.93074	0.917038	NO_CHANGE	65.9621	29.3785	0.445385	2-3x DOWN	3
PF3D7_0911600	conserved Plasmodium protein, unknown function		43.3961	42.506	0.979488	1.99414	1.94387	0.974793	NO_CHANGE	4.76207	2.17416	0.456559	NO_CHANGE	45.5701	18.8894	0.414513	2-3x DOWN	3
PF3D7_1358300	rhomboid protease ROM7, putative	ROM7	20.5888	16.1673	0.785245	0.996096	0.970987	0.974793	NO_CHANGE	2.42725	1.24777	0.514065	NO_CHANGE	19.9024	8.28273	0.416168	2-3x DOWN	3
PF3D7_1244900	conserved Plasmodium protein, unknown function		45.1183	41.5599	0.921133	7.89806	7.72871	0.978559	NO_CHANGE	20.6923	13.7993	0.66688	NO_CHANGE	44.231	17.5887	0.397656	2-3x DOWN	3
PF3D7_0903300	conserved protein, unknown function		12.1054	11.2426	0.928729	1.95814	1.91756	0.979277	NO_CHANGE	1.17282	1.43128	1.22037	NO_CHANGE	8.30774	2.9263	0.352238	2-3x DOWN	3
PF3D7_0504800	conserved Plasmodium protein, unknown function		9.33616	7.98528	0.855307	0.726242	0.717528	0.988001	NO_CHANGE	1.18871	0.896912	0.754527	NO_CHANGE	9.13896	3.64745	0.39911	2-3x DOWN	3
PF3D7_1235600	serine hydroxymethyltransferase	SHMT	68.9207	55.8612	0.810514	3.47291	3.44643	0.992376	NO_CHANGE	6.95037	3.78852	0.545081	NO_CHANGE	62.5131	21.6575	0.346447	2-3x DOWN	3
PF3D7_1420200	myosin-specific chaperone UNC, putative	UNC	7.39378	5.48916	0.742402	3.06282	3.0412	0.992939	NO_CHANGE	4.92896	3.16821	0.642774	NO_CHANGE	7.76699	3.71565	0.47839	2-3x DOWN	3
PF3D7_0203000	repetitive organellar protein, putative	ROPE	76.5126	69.0439	0.902386	5.78224	5.7507	0.994546	NO_CHANGE	8.97085	6.63781	0.739931	NO_CHANGE	59.4805	28.4559	0.478407	2-3x DOWN	3
PF3D7_1470400	mitochondrial pyruvate carrier protein 2, putative	MPC2	13.4357	9.08743	0.676367	3.68871	3.67896	0.997357	NO_CHANGE	1.91006	2.54566	1.33276	NO_CHANGE	11.2547	5.37556	0.477629	2-3x DOWN	3
PF3D7_0316200	conserved Plasmodium protein, unknown function		45.7979	41.289	0.901548	2.83552	2.83814	1.00093	NO_CHANGE	10.674	6.08509	0.570088	NO_CHANGE	42.4187	20.2106	0.476454	2-3x DOWN	3
PF3D7_1403100	condensin complex subunit 1, putative	CND1	53.9892	49.515	0.917127	2.49246	2.51095	1.00742	NO_CHANGE	9.76643	4.9911	0.511046	NO_CHANGE	54.9562	24.3242	0.442611	2-3x DOWN	3
PF3D7_0215000	acyl-CoA synthetase	ACS9	24.4295	23.603	0.966166	15.0192	15.156	1.00911	NO_CHANGE	12.4995	13.1798	1.05443	NO_CHANGE	29.5654	14.641	0.495207	2-3x DOWN	3
PF3D7_1205000	conserved protein, unknown function		8.29917	8.18957	0.986795	6.28543	6.35115	1.01046	NO_CHANGE	4.44541	3.80872	0.856776	NO_CHANGE	10.4144	3.83519	0.368259	2-3x DOWN	3
PF3D7_1222700	glideosome-associated protein 45	GAP45	44.5221	36.1942	0.812949	11.501	11.665	1.01426	NO_CHANGE	7.42904	4.38172	0.589809	NO_CHANGE	27.8605	12.3572	0.443539	2-3x DOWN	3
PF3D7_0513100	conserved protein, unknown function		13.0468	13.2414	1.01492	8.16664	8.32146	1.01896	NO_CHANGE	9.0652	5.15914	0.569114	NO_CHANGE	14.2002	6.23949	0.439395	2-3x DOWN	3
PF3D7_0505500	DNA mismatch repair protein MSH6, putative	MSH6	45.7186	29.869	0.653322	2.30715	2.35552	1.02096	NO_CHANGE	5.31782	2.83449	0.533017	NO_CHANGE	39.2744	17.0158	0.433255	2-3x DOWN	3
PF3D7_0312200	tetratricopeptide repeat protein, putative		15.4212	14.3086	0.927855	5.12031	5.23442	1.02229	NO_CHANGE	6.73127	4.35693	0.647266	NO_CHANGE	14.279	4.99025	0.349483	2-3x DOWN	3
PF3D7_1233800	conserved protein, unknown function		66.4274	55.9695	0.842566	12.0655	12.3521	1.02375	NO_CHANGE	13.355	10.2775	0.769559	NO_CHANGE	67.4455	31.1573	0.461962	2-3x DOWN	3
PF3D7_0305600	DNA-(apurinic or apyrimidinic site) lyase, putative		67.7197	51.4119	0.759186	2.58647	2.64909	1.02421	NO_CHANGE	7.98228	5.01069	0.627727	NO_CHANGE	59.5866	25.3248	0.425009	2-3x DOWN	3
PF3D7_1147600	conserved Plasmodium protein, unknown function		10.8136	8.4361	0.78014	0.568959	0.58543	1.02895	NO_CHANGE	1.71916	2.01935	1.17461	NO_CHANGE	8.23812	3.92625	0.476595	2-3x DOWN	3
PF3D7_0411800	conserved Plasmodium protein, unknown function		12.7297	8.30533	0.652436	0.952933	0.982201	1.03071	NO_CHANGE	3.82738	2.04644	0.534684	NO_CHANGE	12.0991	5.58503	0.461606	2-3x DOWN	3
PF3D7_1329400	AMP deaminase, putative		15.224	14.0361	0.921977	8.83864	9.1709	1.03759	NO_CHANGE	9.20718	6.81217	0.739875	NO_CHANGE	15.7228	7.17452	0.456313	2-3x DOWN	3
PF3D7_1034600	translation initiation factor IF-3, putative	IF3b	80.9943	73.3064	0.905081	4.94694	5.14582	1.0402	NO_CHANGE	8.72936	7.4487	0.853293	NO_CHANGE	98.5117	43.7701	0.444313	2-3x DOWN	3
PF3D7_0929300	conserved Plasmodium protein, unknown function		35.0141	33.509	0.957013	4.44322	4.63086	1.04223	NO_CHANGE	7.40872	5.35579	0.722905	NO_CHANGE	38.1895	13.4185	0.351368	2-3x DOWN	3
PF3D7_0605000	50S ribosomal protein L24, putative		45.049	35.2869	0.7833	2.25421	2.35831	1.04618	NO_CHANGE	11.2906	9.09163	0.80524	NO_CHANGE	66.8953	28.4457	0.425227	2-3x DOWN	3
PF3D7_1324500	DEAD box helicase, putative		31.8971	25.9071	0.81221	0.781056	0.819405	1.0491	NO_CHANGE	3.85253	1.91255	0.496439	NO_CHANGE	28.4609	11.5941	0.40737	2-3x DOWN	3
PF3D7_1403700	translocation associated membrane protein, putative	TRAM	18.313	17.5593	0.958841	2.77507	2.91251	1.04953	NO_CHANGE	4.82821	1.77287	0.36719	NO_CHANGE	22.4755	8.04779	0.35807	2-3x DOWN	3
PF3D7_1134600	zinc finger protein, putative		38.6604	46.5396	1.20381	35.9139	37.7718	1.05173	NO_CHANGE	23.2311	18.8365	0.810831	NO_CHANGE	52.7811	24.6815	0.467621	2-3x DOWN	3
PF3D7_0618900.1	phosphatidylinositol N-acetylglucosaminyltransferase subunit GPI1	GPI1	8.44465	6.89911	0.81698	0.191594	0.201587	1.05216	NO_CHANGE	1.22453	0.647623	0.528874	NO_CHANGE	8.78976	3.45024	0.39253	2-3x DOWN	3
PF3D7_1232200	dihydrolipoyl dehydrogenase, mitochondrial	LPD1	13.7191	10.4639	0.762721	0.817916	0.860576	1.05216	NO_CHANGE	2.51696	1.38235	0.549215	NO_CHANGE	14.8445	5.25025	0.353684	2-3x DOWN	3
PF3D7_1367000	suppressor of kinetochore protein 1, putative	SKP1	84.4638	78.0711	0.924315	42.5352	45.0278	1.0586	NO_CHANGE	64.692	45.8263	0.708376	NO_CHANGE	72.566	33.4942	0.461569	2-3x DOWN	3
PF3D7_0313600	conserved Plasmodium protein, unknown function		230.496	312.662	1.35648	14.3054	15.2105	1.06327	NO_CHANGE	75.0905	64.439	0.858151	NO_CHANGE	328.559	131.054	0.398875	2-3x DOWN	3
PF3D7_1215400	conserved Plasmodium protein, unknown function		21.7032	19.1469	0.882217	1.45725	1.55029	1.06385	NO_CHANGE	2.6293	2.06882	0.786835	NO_CHANGE	18.5992	7.76313	0.417391	2-3x DOWN	3
PF3D7_1440100	conserved Plasmodium protein, unknown function		22.3538	17.6832	0.79106	0.629928	0.67055	1.06449	NO_CHANGE	3.93052	1.76996	0.450311	NO_CHANGE	23.5674	9.94016	0.421775	2-3x DOWN	3
PF3D7_0407700	conserved Plasmodium protein, unknown function		13.2789	12.588	0.947972	6.04319	6.52282	1.07937	NO_CHANGE	10.1557	6.51139	0.641154	NO_CHANGE	16.9357	7.36872	0.435101	2-3x DOWN	3
PF3D7_1037000	DNA polymerase zeta catalytic subunit, putative	REV3	28.2579	23.89	0.845427	1.67775	1.81718	1.0831	NO_CHANGE	3.49363	2.68544	0.768668	NO_CHANGE	28.4087	13.3167	0.468754	2-3x DOWN	3
PF3D7_0906100	vacuolar protein sorting-associated protein 46, putative	VPS46	77.1448	63.0231	0.816945	4.58736	4.97411	1.08431	NO_CHANGE	11.233	10.1307	0.901869	NO_CHANGE	82.5629	33.0544	0.400355	2-3x DOWN	3
PF3D7_1472800	HSP20-like chaperone, putative		91.1235	71.4012	0.783566	21.0783	22.9935	1.09086	NO_CHANGE	12.2335	14.2219	1.16254	NO_CHANGE	89.2529	34.5172	0.386735	2-3x DOWN	3
PF3D7_1243700	ubiquitin-conjugating enzyme E2, putative		11.8324	10.5852	0.894599	4.75931	5.21055	1.09481	NO_CHANGE	3.62337	3.80444	1.04997	NO_CHANGE	12.4076	4.37389	0.352518	2-3x DOWN	3
PF3D7_0203800	conserved Plasmodium protein, unknown function		8.60924	7.8628	0.913297	0.772727	0.846907	1.096	NO_CHANGE	2.68276	1.43658	0.535485	NO_CHANGE	10.4209	4.04858	0.388508	2-3x DOWN	3
PF3D7_1032800	leucine-rich repeat protein	LRR1	21.8191	18.1851	0.83345	0.644533	0.712057	1.10477	NO_CHANGE	4.32536	1.90631	0.440728	NO_CHANGE	19.7318	9.20493	0.466503	2-3x DOWN	3
PF3D7_1366200	conserved protein, unknown function		52.6191	41.0397	0.779939	3.705	4.14188	1.11792	NO_CHANGE	18.1983	9.23613	0.507528	NO_CHANGE	54.9848	26.8036	0.487474	2-3x DOWN	3
PF3D7_1133200	conserved Plasmodium protein, unknown function		101.884	79.4536	0.779842	2.80479	3.18559	1.13577	NO_CHANGE	6.42829	5.07429	0.789369	NO_CHANGE	79.6695	31.9058	0.400477	2-3x DOWN	3
PF3D7_0312100	E3 ubiquitin-protein ligase		18.5969	15.1295	0.813551	1.00261	1.14281	1.13984	NO_CHANGE	3.87641	2.23109	0.575555	NO_CHANGE	22.0295	10.6452	0.483223	2-3x DOWN	3
PF3D7_0304300	conserved Plasmodium protein, unknown function		6.65795	4.0292	0.60517	0.447116	0.51454	1.1508	NO_CHANGE	0.659839	0.363665	0.551142	NO_CHANGE	6.22521	2.41289	0.387601	2-3x DOWN	3
PF3D7_0715500	ATP synthase subunit epsilon, mitochondrial, putative		48.9933	23.8921	0.487661	1.11003	1.27742	1.1508	NO_CHANGE	3.67863	1.64154	0.446237	NO_CHANGE	36.2349	14.1544	0.390629	2-3x DOWN	3
PF3D7_1243000	syntaxin, Qa-SNARE family	SYN16	17.576	14.0224	0.797813	1.31885	1.51772	1.1508	NO_CHANGE	3.93359	1.87234	0.475987	NO_CHANGE	16.2315	5.91001	0.364107	2-3x DOWN	3
PF3D7_1474900	trailer hitch homolog, putative	CITH	20.7673	14.6151	0.703757	1.82193	2.12463	1.16614	NO_CHANGE	6.39009	5.31681	0.832039	NO_CHANGE	21.432	7.34578	0.342749	2-3x DOWN	3
PF3D7_1314200	telomerase reverse transcriptase	TERT	32.7726	25.1193	0.766474	1.33256	1.55542	1.16724	NO_CHANGE	3.35151	2.24277	0.669181	NO_CHANGE	28.6566	13.9635	0.487271	2-3x DOWN	3
PF3D7_1459300	OPA3-like protein, putative		17.3943	13.9626	0.802713	8.83349	10.5528	1.19464	NO_CHANGE	11.6748	8.21117	0.703323	NO_CHANGE	19.1123	8.42879	0.441015	2-3x DOWN	3
PF3D7_0602000	zinc finger protein, putative		26.6504	24.7902	0.930199	4.86313	5.82033	1.19683	NO_CHANGE	6.05516	6.21367	1.02618	NO_CHANGE	27.594	12.0176	0.435515	2-3x DOWN	3
PF3D7_0109600	cold-shock protein, putative		45.8149	29.7846	0.650109	12.3059	14.7402	1.19782	NO_CHANGE	25.4337	20.977	0.82477	NO_CHANGE	47.1631	22.1757	0.470191	2-3x DOWN	3
PF3D7_1338900	serine/threonine protein kinase, putative		42.2034	31.0663	0.73611	2.27246	2.74343	1.20725	NO_CHANGE	6.74942	3.70298	0.548637	NO_CHANGE	44.3911	21.6039	0.486672	2-3x DOWN	3
PF3D7_0406600	conserved protein, unknown function		15.5338	14.656	0.943494	2.14077	2.62783	1.22752	NO_CHANGE	4.49319	2.87036	0.638824	NO_CHANGE	20.0202	8.31932	0.415547	2-3x DOWN	3
PF3D7_0627200	myosin light chain, putative		6.72724	6.36576	0.946266	0.856308	1.05113	1.22752	NO_CHANGE	0.827692	0.506533	0.611983	NO_CHANGE	5.66608	2.70378	0.477187	2-3x DOWN	3
PF3D7_0920600	conserved Plasmodium protein, unknown function		17.6041	12.4966	0.709869	0.752034	0.923135	1.22752	NO_CHANGE	1.97913	1.67474	0.846198	NO_CHANGE	16.7562	7.06989	0.421927	2-3x DOWN	3
PF3D7_0929900	conserved Plasmodium protein, unknown function		13.4672	11.1185	0.825596	0.312196	0.383225	1.22752	NO_CHANGE	2.50032	1.60051	0.64012	NO_CHANGE	16.1588	5.68704	0.351946	2-3x DOWN	3
PF3D7_1022900	CDGSH iron-sulfur domain-containing protein, putative		32.2332	24.209	0.751059	1.51113	1.85494	1.22752	NO_CHANGE	5.84254	4.17145	0.71398	NO_CHANGE	31.7004	12.9684	0.409091	2-3x DOWN	3
PF3D7_1135600	condensin-2 complex subunit D3, putative		19.6845	14.6299	0.743222	1.07647	1.32475	1.23065	NO_CHANGE	2.27513	1.59841	0.702556	NO_CHANGE	18.093	7.17936	0.396804	2-3x DOWN	3
PF3D7_1432400	leucine-rich repeat protein	LRR5	10.4905	11.1409	1.062	1.26123	1.55225	1.23075	NO_CHANGE	1.3749	1.41358	1.02813	NO_CHANGE	10.6704	3.72435	0.349036	2-3x DOWN	3
PF3D7_0511200	stearoyl-CoA desaturase	SCD	10.6529	8.92297	0.837613	1.74567	2.14929	1.23121	NO_CHANGE	1.37658	1.29388	0.939923	NO_CHANGE	9.31491	4.5822	0.491921	2-3x DOWN	3
PF3D7_1461400	MORN repeat protein, putative		8.16433	5.06914	0.620889	2.90738	3.58784	1.23405	NO_CHANGE	5.02253	3.00052	0.597412	NO_CHANGE	5.40295	2.34383	0.433806	2-3x DOWN	3
PF3D7_1330500	CTLH domain-containing protein, putative		36.8659	31.2884	0.84871	11.7516	14.7969	1.25914	NO_CHANGE	7.22806	10.9074	1.50904	NO_CHANGE	36.9795	17.7473	0.479922	2-3x DOWN	3
PF3D7_0531300	conserved Plasmodium protein, unknown function		82.669	85.4236	1.03332	3.7801	4.78514	1.26588	NO_CHANGE	19.9094	16.0516	0.806236	NO_CHANGE	89.5088	44.1191	0.492903	2-3x DOWN	3
PF3D7_0802900	conserved Plasmodium protein, unknown function		27.0708	25.6024	0.945754	13.3693	17.0423	1.27473	NO_CHANGE	31.7688	26.9406	0.848022	NO_CHANGE	33.9595	14.4518	0.425559	2-3x DOWN	3
PF3D7_0207000	merozoite surface protein 4	MSP4	128.649	102.034	0.793124	5.12321	6.53589	1.27574	NO_CHANGE	15.7656	14.3734	0.911697	NO_CHANGE	132.241	49.596	0.375043	2-3x DOWN	3
PF3D7_0803200	filament assembling protein, putative		8.83207	6.31154	0.714616	1.53485	1.96817	1.28232	NO_CHANGE	1.43058	0.810639	0.566651	NO_CHANGE	5.15051	1.73747	0.33734	2-3x DOWN	3
PF3D7_1432700	protein-L-isoaspartate(D-aspartate) O-methyltransferase, putative		53.1982	32.9769	0.619888	1.06563	1.38983	1.30424	NO_CHANGE	3.38434	1.57588	0.465639	NO_CHANGE	32.2785	12.4235	0.384886	2-3x DOWN	3
PF3D7_0709800	conserved protein, unknown function		22.9197	22.0011	0.959925	18.1362	23.7718	1.31074	NO_CHANGE	34.6357	21.0926	0.608983	NO_CHANGE	33.3572	12.9909	0.389449	2-3x DOWN	3
PF3D7_1430900	cytochrome c oxidase subunit 2, putative	COX2	22.2709	18.5693	0.83379	1.03945	1.38227	1.32981	NO_CHANGE	1.81805	3.96248	2.17952	NO_CHANGE	23.5377	9.84613	0.418313	2-3x DOWN	3
PF3D7_1144800	conserved Plasmodium protein, unknown function		16.0845	23.7449	1.47626	6.76124	9.09971	1.34586	NO_CHANGE	8.59092	6.09787	0.709805	NO_CHANGE	27.3646	12.46	0.455335	2-3x DOWN	3
PF3D7_0515100	rhomboid protease ROM9	ROM9	8.96465	4.78938	0.534252	0.694619	0.94043	1.35388	NO_CHANGE	1.28639	0.821779	0.638824	NO_CHANGE	8.75983	4.37658	0.499619	2-3x DOWN	3
PF3D7_0803400	DNA repair and recombination protein RAD54, putative	RAD54	37.9073	30.5537	0.806012	1.49854	2.03233	1.35621	NO_CHANGE	4.04501	2.07788	0.513688	NO_CHANGE	37.0326	12.4689	0.336701	2-3x DOWN	3
PF3D7_0509100	structural maintenance of chromosomes protein 4, putative	SMC4	98.7554	86.8443	0.879388	2.49026	3.3905	1.36151	NO_CHANGE	8.70796	7.51057	0.862494	NO_CHANGE	78.8558	37.0913	0.470369	2-3x DOWN	3
PF3D7_1366500	nucleoside diphosphate kinase	NDK	204.345	146.876	0.718766	3.8629	5.27318	1.36508	NO_CHANGE	12.912	13.395	1.03741	NO_CHANGE	178.041	75.5117	0.424126	2-3x DOWN	3
PF3D7_1467800	conserved Plasmodium protein, unknown function		22.7691	16.6261	0.730205	9.88047	13.5434	1.37073	NO_CHANGE	15.0986	12.2088	0.808604	NO_CHANGE	20.1461	8.31932	0.41295	2-3x DOWN	3
PF3D7_0321700	conserved Plasmodium protein, unknown function		47.9592	45.5072	0.948873	3.08892	4.26095	1.37943	NO_CHANGE	4.88878	4.86848	0.995847	NO_CHANGE	46.9079	16.9068	0.360425	2-3x DOWN	3
PF3D7_0105100	conserved Apicomplexan protein, unknown function		18.6698	9.0675	0.485678	0.277507	0.383225	1.38096	NO_CHANGE	0.689744	1.64154	2.37993	NO_CHANGE	15.6692	7.38051	0.471021	2-3x DOWN	3
PF3D7_0728400.1	conserved Plasmodium protein, unknown function, unspecified product		8.62936	11.5868	1.34272	0.629308	0.869046	1.38096	NO_CHANGE	3.51932	1.30289	0.370212	NO_CHANGE	9.71612	4.81473	0.49554	2-3x DOWN	3
PF3D7_1217000	conserved protein, unknown function		26.7037	20.5808	0.77071	4.61089	6.43175	1.39491	NO_CHANGE	9.37666	7.60391	0.81094	NO_CHANGE	28.8455	11.1991	0.388244	2-3x DOWN	3
PF3D7_1004700	conserved protein, unknown function		7.22014	5.25876	0.728346	1.56564	2.1964	1.40288	NO_CHANGE	4.07669	1.14663	0.281265	NO_CHANGE	9.27433	4.61753	0.497883	2-3x DOWN	3
PF3D7_1410700	conserved protein, unknown function		71.1535	59.2075	0.832109	2.14716	3.02004	1.40653	NO_CHANGE	12.7983	6.56225	0.512742	NO_CHANGE	63.9863	30.0737	0.470003	2-3x DOWN	3
PF3D7_1120700	conserved Plasmodium protein, unknown function		28.2482	25.1918	0.891799	1.2438	1.77635	1.42817	NO_CHANGE	6.93597	4.07491	0.587503	NO_CHANGE	28.3761	13.3272	0.469662	2-3x DOWN	3
PF3D7_1421900	copper transporter, putative	CTR2	34.8859	24.7164	0.708492	1.11692	1.59955	1.4321	NO_CHANGE	8.43115	5.28557	0.626909	NO_CHANGE	39.1972	18.0855	0.461397	2-3x DOWN	3
PF3D7_0418900	conserved protein, unknown function		17.0376	9.60587	0.563804	0.704603	1.01936	1.44672	NO_CHANGE	1.95978	1.72672	0.881081	NO_CHANGE	14.2088	7.00437	0.492959	2-3x DOWN	3
PF3D7_1229700	conserved protein, unknown function		223.642	158.564	0.709009	6.25896	9.08659	1.45177	NO_CHANGE	30.5149	15.9487	0.522652	NO_CHANGE	225.551	95.9478	0.425393	2-3x DOWN	3
PF3D7_1304000	condensin complex subunit 2, putative		18.594	16.4795	0.886278	0.370371	0.538385	1.45364	NO_CHANGE	1.82496	1.0839	0.59393	NO_CHANGE	18.8317	6.73256	0.357513	2-3x DOWN	3
PF3D7_1312100	GYF domain-containing protein, putative		14.6464	12.1962	0.832706	0.883696	1.30998	1.48238	NO_CHANGE	1.43947	1.13407	0.78784	NO_CHANGE	11.351	3.918	0.345167	2-3x DOWN	3
PF3D7_1410500	conserved Plasmodium protein, unknown function		62.4894	46.5555	0.745015	7.30631	10.8447	1.48429	NO_CHANGE	10.2535	7.23259	0.705378	NO_CHANGE	63.0128	26.6187	0.422433	2-3x DOWN	3
PF3D7_0624900	GAS8-like protein, putative		9.29143	7.017	0.755212	1.34398	2.0622	1.5344	NO_CHANGE	1.52177	1.48401	0.975192	NO_CHANGE	8.65581	3.39488	0.392208	2-3x DOWN	3
PF3D7_1107400	DNA repair protein RAD51	RAD51	17.8069	18.1867	1.02133	0.683095	1.04814	1.5344	NO_CHANGE	2.16945	1.34691	0.620852	NO_CHANGE	16.5229	6.42911	0.389102	2-3x DOWN	3
PF3D7_1243200	dolichyl-diphosphooligosaccharide--protein glycosyltransferase subunit OST5, putative	OST5	10.1928	6.90857	0.677791	4.99513	7.66451	1.5344	NO_CHANGE	4.13846	6.47237	1.56396	NO_CHANGE	17.8377	7.62605	0.427525	2-3x DOWN	3
PF3D7_0211900	pseudouridine synthase, putative		65.0024	54.2729	0.834937	3.76573	5.8325	1.54884	NO_CHANGE	10.0204	7.91435	0.789824	NO_CHANGE	68.8305	26.9548	0.391611	2-3x DOWN	3
PF3D7_0927100	conserved protein, unknown function		17.4788	16.0007	0.915435	1.65642	2.57337	1.55358	NO_CHANGE	3.17354	4.4092	1.38937	NO_CHANGE	17.6278	7.76973	0.440765	2-3x DOWN	3
PF3D7_1456000	AP2 domain transcription factor, putative	ApiAP2	42.5544	40.2757	0.946453	1.03172	1.60537	1.55601	NO_CHANGE	5.29723	2.92254	0.551712	NO_CHANGE	37.6915	14.5906	0.387106	2-3x DOWN	3
PF3D7_0603100	RNA-binding protein, putative		8.99665	7.09158	0.788247	0.30875	0.48728	1.57824	NO_CHANGE	2.22911	0.573997	0.257501	NO_CHANGE	10.9347	3.85664	0.352698	2-3x DOWN	3
PF3D7_1330700	GPI transamidase subunit PIG-U, putative		19.9219	13.9865	0.702065	0.587662	0.931763	1.58554	NO_CHANGE	3.67863	1.77673	0.482986	NO_CHANGE	18.7223	8.42127	0.449798	2-3x DOWN	3
PF3D7_1214100	GPI ethanolamine phosphate transferase 3, putative	PIGO	11.3785	7.40635	0.650906	0.334463	0.535511	1.60111	NO_CHANGE	0.590348	0.619342	1.04911	NO_CHANGE	9.90442	4.02646	0.406531	2-3x DOWN	3
PF3D7_1415100	conserved protein, unknown function		9.8513	7.57488	0.768922	0.270464	0.435749	1.61112	NO_CHANGE	1.28846	0.919931	0.71398	NO_CHANGE	7.09885	3.15318	0.444182	2-3x DOWN	3
PF3D7_1012300	cytochrome b-c1 complex subunit 7, putative	QCR7	35.3125	21.37	0.60517	1.86347	3.14523	1.68784	NO_CHANGE	4.88896	6.49133	1.32775	NO_CHANGE	50.874	21.7251	0.427036	2-3x DOWN	3
PF3D7_0913600	conserved Plasmodium protein, unknown function		27.2425	21.0117	0.771283	0.79468	1.44829	1.82249	NO_CHANGE	3.57413	2.32161	0.649561	NO_CHANGE	24.8535	9.27652	0.373248	2-3x DOWN	3
PF3D7_0610000	mitochondrial ribosomal protein L19 precursor, putative		28.4671	20.9237	0.735015	0.254529	0.468658	1.84128	NO_CHANGE	3.05772	1.73146	0.56626	NO_CHANGE	29.8662	14.4661	0.484363	2-3x DOWN	3
PF3D7_0613000.3	conserved Plasmodium protein, unknown function		19.2823	14.9783	0.776786	0.335807	0.618313	1.84128	NO_CHANGE	3.75592	2.38369	0.634649	NO_CHANGE	21.4793	9.54275	0.444277	2-3x DOWN	3
PF3D7_0915000	type II NADH:ubiquinone oxidoreductase	NDH2	9.55602	7.02501	0.73514	0.411584	0.792286	1.92497	NO_CHANGE	1.48799	0.575463	0.386739	NO_CHANGE	8.02164	3.65334	0.455435	2-3x DOWN	3
PF3D7_1021300	apicoplast integral membrane protein, putative		4.81727	3.59853	0.747007	0.307393	0.606422	1.97279	NO_CHANGE	0.400203	1.40271	3.50499	NO_CHANGE	6.08256	2.97576	0.489228	2-3x DOWN	3
PF3D7_0105900	3'-5' exonuclease, putative		47.7104	33.8351	0.709176	0.979001	1.96648	2.00866	NO_CHANGE	7.7792	4.15906	0.534639	NO_CHANGE	42.558	21.2059	0.498283	2-3x DOWN	3
PF3D7_0522700	iron-sulfur assembly protein	SufA	26.3592	23.2873	0.88346	0.56125	1.13676	2.0254	NO_CHANGE	5.85895	3.18718	0.543985	NO_CHANGE	25.2533	12.514	0.49554	2-3x DOWN	3
PF3D7_1345300	conserved Plasmodium protein, unknown function		10.6772	6.0958	0.570915	0.94026	1.94769	2.07143	NO_CHANGE	1.75276	1.39048	0.793311	NO_CHANGE	10.1619	3.76816	0.370812	2-3x DOWN	3
PF3D7_1222800	conserved Plasmodium protein, unknown function		17.6428	12.8751	0.729764	0.983889	2.09032	2.12455	NO_CHANGE	4.32657	1.43262	0.331121	NO_CHANGE	16.3591	7.72058	0.471943	2-3x DOWN	3
PF3D7_0729200	1-cys peroxiredoxin	AOP	29.5582	26.4876	0.896117	0.49744	1.06858	2.14815	NO_CHANGE	6.52538	5.00228	0.766589	NO_CHANGE	33.2076	13.3506	0.402035	2-3x DOWN	3
PF3D7_1306200	conserved protein, unknown function		17.1596	11.596	0.675773	0.375417	0.844856	2.25045	NO_CHANGE	1.10589	1.13503	1.02635	NO_CHANGE	15.5301	6.41317	0.41295	2-3x DOWN	3
PF3D7_1123700	mitochondrial ribosomal protein L37, putative		51.3716	44.8828	0.873689	1.8525	4.2637	2.30159	NO_CHANGE	7.7836	4.07016	0.522915	NO_CHANGE	58.2535	27.8642	0.478327	2-3x DOWN	3
PF3D7_1311300	ATP synthase subunit gamma, mitochondrial		13.1722	12.9536	0.983402	1.601	3.71434	2.32001	NO_CHANGE	4.61598	2.80325	0.607293	NO_CHANGE	13.7294	6.43948	0.46903	2-3x DOWN	3
PF3D7_1215000	thioredoxin peroxidase 2	Trx-Px2	4.49798	4.77551	1.0617	1.10491	2.62783	2.37831	NO_CHANGE	2.82255	0.54466	0.192968	NO_CHANGE	9.42316	3.28747	0.348872	2-3x DOWN	3
PF3D7_1135000.1	PQ-loop repeat-containing protein, unspecified product		11.2696	10.3629	0.919544	0.341547	0.864713	2.53175	NO_CHANGE	1.62709	0.50509	0.310426	NO_CHANGE	11.5259	4.3552	0.377863	2-3x DOWN	3
PF3D7_1358400	conserved Plasmodium protein, unknown function		4.15866	3.9971	0.961153	0.999026	2.62783	2.63039	NO_CHANGE	1.89187	1.35076	0.71398	NO_CHANGE	5.54017	2.18382	0.39418	2-3x DOWN	3
PF3D7_1017200	enoyl-CoA hydratase-related protein, putative		3.9988	3.66896	0.917516	0.0752562	0.207851	2.76191	NO_CHANGE	0.654672	0.712263	1.08797	NO_CHANGE	5.97553	2.52243	0.422127	2-3x DOWN	3
PF3D7_0824000	conserved Plasmodium protein, unknown function		6.10356	8.07995	1.32381	0.272012	0.774039	2.84561	NO_CHANGE	0.635111	0.731381	1.15158	NO_CHANGE	8.35576	3.67574	0.439905	2-3x DOWN	3
PF3D7_1312400	translation initiation factor IF-2, putative	IF2a	9.75257	8.40778	0.862109	0.123883	0.374739	3.02495	NO_CHANGE	1.77415	0.984054	0.554662	NO_CHANGE	11.9132	4.28125	0.359369	2-3x DOWN	3
PF3D7_1362000	cytochrome c oxidase subunit ApiCOX24, putative		18.1513	13.3681	0.736481	0.299708	0.919741	3.06879	NO_CHANGE	4.63508	0.827338	0.178495	NO_CHANGE	16.5701	8.08014	0.487633	2-3x DOWN	3
PF3D7_1110600	mitochondrial ribosomal protein L11 precursor, putative		29.7515	26.0519	0.875648	0.892984	2.98017	3.33731	NO_CHANGE	6.19613	3.43349	0.554134	NO_CHANGE	39.7857	14.0708	0.353665	2-3x DOWN	3
PF3D7_1306100	conserved Plasmodium protein, unknown function		4.76379	4.51914	0.948645	0.150229	0.553227	3.68255	NO_CHANGE	2.24037	1.42185	0.634649	NO_CHANGE	8.21747	3.94073	0.479555	2-3x DOWN	3
PF3D7_1307500	conserved Plasmodium protein, unknown function		4.81008	3.02735	0.629377	0.898001	3.30693	3.68255	NO_CHANGE	3.90596	4.51517	1.15597	NO_CHANGE	9.111	3.76239	0.41295	2-3x DOWN	3
PF3D7_0921400	NifU-like scaffold protein	NifU	9.52861	11.4493	1.20157	0.402833	1.70597	4.23493	NO_CHANGE	2.20273	0.857839	0.389444	NO_CHANGE	12.8655	5.92919	0.460862	2-3x DOWN	3
PF3D7_1361700	cytochrome c oxidase subunit 2, putative		33.7243	21.5403	0.638716	0.610758	2.89176	4.73471	NO_CHANGE	4.6264	1.54836	0.334678	NO_CHANGE	36.8721	13.2237	0.358637	2-3x DOWN	3
PF3D7_0817800	conserved Plasmodium protein, unknown function		15.5672	8.29029	0.53255	0.363282	2.00671	5.52383	NO_CHANGE	2.10685	0.429786	0.203994	NO_CHANGE	12.8202	4.7647	0.371655	2-3x DOWN	3
PF3D7_1312200	conserved protein, unknown function		20.3856	14.5926	0.71583	1.49514	0.437972	0.29293	NO_CHANGE	7.37604	2.41206	0.327014	> 3x UP	20.9255	16.6386	0.795136	NO_CHANGE	3
PF3D7_1446600	centrin-2	CEN2	54.7153	48.9323	0.894307	3.42861	1.63268	0.476192	NO_CHANGE	12.4399	3.49678	0.281094	> 3x UP	47.5638	28.773	0.604936	NO_CHANGE	3
PF3D7_1356300	ubiquitin-conjugating enzyme E2, putative		34.9226	27.8725	0.798123	1.96852	0.996763	0.506351	NO_CHANGE	11.2534	3.72622	0.331121	> 3x UP	30.1323	25.5317	0.847321	NO_CHANGE	3
PF3D7_1249400	conserved Plasmodium protein, unknown function		66.8307	52.6779	0.788229	4.02385	6.00386	1.49207	NO_CHANGE	24.141	7.87941	0.326391	> 3x UP	70.144	36.0937	0.514566	NO_CHANGE	3
PF3D7_1454100	tRNA intron endonuclease, putative		86.8425	66.4069	0.764682	2.03883	3.37864	1.65715	NO_CHANGE	20.4389	3.37689	0.165218	> 3x UP	92.2762	53.3328	0.577969	NO_CHANGE	3
PF3D7_1325600	mitochondrial fission 1 protein, putative	FIS1	20.9828	25.5423	1.2173	1.54779	0.647705	0.418472	NO_CHANGE	7.81062	3.32933	0.426257	2-3x DOWN	37.9867	25.0166	0.658561	NO_CHANGE	3
PF3D7_1444600	conserved Plasmodium protein, unknown function		28.9141	22.0848	0.763807	1.80152	0.753886	0.418472	NO_CHANGE	8.14124	3.87512	0.475987	2-3x DOWN	21.9625	19.0935	0.869369	NO_CHANGE	3
PF3D7_1474100	mitochondrial ribosomal protein L20 precursor, putative		164.08	113.312	0.690588	3.60304	1.50777	0.418472	NO_CHANGE	24.4237	11.0441	0.452187	2-3x DOWN	153.449	99.167	0.646255	NO_CHANGE	3
PF3D7_1339500	mitochondrial ribosomal protein L49 precursor, putative		19.1115	16.8396	0.881128	3.03276	1.47815	0.487396	NO_CHANGE	10.3462	3.799	0.36719	2-3x DOWN	25.8121	14.0389	0.543886	NO_CHANGE	3
PF3D7_1207500	RNA-binding protein, putative		26.5748	22.0848	0.831044	1.9653	1.1057	0.562612	NO_CHANGE	13.5687	5.68351	0.418868	2-3x DOWN	35.3519	23.6282	0.668372	NO_CHANGE	3
PF3D7_1115000	conserved protein, unknown function		58.878	45.8521	0.778765	2.73706	1.76389	0.644446	NO_CHANGE	21.4293	9.87625	0.460876	2-3x DOWN	74.2541	47.1666	0.635205	NO_CHANGE	3
PF3D7_1249500	protein CutA, putative		50.1944	38.7312	0.771624	3.37171	2.18438	0.647856	NO_CHANGE	14.6915	6.94373	0.472635	2-3x DOWN	46.934	25.8419	0.5506	NO_CHANGE	3
PF3D7_0317400	DNA replication complex GINS protein, putative		14.7153	13.4977	0.917253	2.19439	1.4886	0.678365	NO_CHANGE	8.64372	3.78029	0.437346	2-3x DOWN	18.1712	10.7438	0.591252	NO_CHANGE	3
PF3D7_0917500	conserved protein, unknown function		33.9967	26.439	0.777693	1.14258	0.782184	0.684577	NO_CHANGE	6.23803	2.80747	0.450057	2-3x DOWN	35.5399	18.5934	0.52317	NO_CHANGE	3
PF3D7_1349700	peptidase, putative		33.8464	32.303	0.954399	4.21464	2.94604	0.699003	NO_CHANGE	12.1567	5.44787	0.448136	2-3x DOWN	39.7314	22.5775	0.568254	NO_CHANGE	3
PF3D7_1367500	NADH-cytochrome b5 reductase, putative		34.0119	26.835	0.788987	2.80718	1.9763	0.704017	NO_CHANGE	6.3388	2.735	0.43147	2-3x DOWN	34.8671	18.9305	0.542932	NO_CHANGE	3
PF3D7_1456100	serine hydroxymethyltransferase	SHMT	25.9262	19.2933	0.744161	0.561008	0.397296	0.708183	NO_CHANGE	7.15069	3.06327	0.428388	2-3x DOWN	24.9759	23.2061	0.929138	NO_CHANGE	3
PF3D7_0203900	5'-3' exonuclease, N-terminal resolvase-like domain, putative		22.3084	19.0763	0.855114	2.14324	1.5276	0.712752	NO_CHANGE	7.30317	3.47621	0.475987	2-3x DOWN	19.8542	14.1558	0.712989	NO_CHANGE	3
PF3D7_1241700	replication factor C subunit 4, putative	RFC4	104.268	78.2903	0.750859	3.49807	2.51086	0.717785	NO_CHANGE	21.3186	8.6276	0.404698	2-3x DOWN	99.8037	56.68	0.567915	NO_CHANGE	3
PF3D7_1230200	vacuolar transporter chaperone, putative, pseudogene		66.869	59.4286	0.888731	4.81609	3.60973	0.749515	NO_CHANGE	19.9507	9.76454	0.489434	2-3x DOWN	73.4176	39.3584	0.536089	NO_CHANGE	3
PF3D7_1319500	conserved protein, unknown function		31.0513	17.4096	0.560672	8.79143	6.62213	0.753249	NO_CHANGE	29.7969	13.5526	0.454832	2-3x DOWN	25.8541	14.3647	0.555606	NO_CHANGE	3
PF3D7_1003200	ribosome-binding factor A, putative		46.4913	52.5397	1.1301	3.8962	2.94317	0.755395	NO_CHANGE	22.596	11.11	0.491678	2-3x DOWN	58.965	43.9676	0.745656	NO_CHANGE	3
PF3D7_0522500	50S ribosomal protein L17, apicoplast, putative	RPL17	36.9137	27.5516	0.746377	0.717863	0.550743	0.767198	NO_CHANGE	6.74049	2.40629	0.35699	2-3x DOWN	32.7223	16.9998	0.519518	NO_CHANGE	3
PF3D7_1318100	ferredoxin	FD	43.4683	38.4754	0.885138	6.96756	5.37695	0.771711	NO_CHANGE	30.0516	14.789	0.492122	2-3x DOWN	45.7419	35.7624	0.781831	NO_CHANGE	3
PF3D7_1337100	protein kinase 6	PK6	57.6952	48.1568	0.834677	14.3651	11.3615	0.790911	NO_CHANGE	42.0338	20.78	0.494364	2-3x DOWN	46.8923	31.5441	0.672693	NO_CHANGE	3
PF3D7_1242900	mitochondrial import inner membrane translocase subunit TIM13, putative	TIM13	105.062	97.3677	0.926763	29.1383	23.3767	0.80227	NO_CHANGE	106.393	52.4473	0.492959	2-3x DOWN	113.846	85.2297	0.748639	NO_CHANGE	3
PF3D7_0932600	apicoplast ribosomal protein S6, putative	RPS6	35.6287	31.9243	0.896027	4.51173	3.70863	0.821998	NO_CHANGE	15.4859	6.67208	0.43085	2-3x DOWN	31.0619	21.6621	0.697385	NO_CHANGE	3
PF3D7_1034400	flavoprotein subunit of succinate dehydrogenase	SDHA	28.0702	22.9229	0.816629	0.948442	0.785854	0.828574	NO_CHANGE	7.01967	3.06699	0.436913	2-3x DOWN	30.0956	19.1891	0.637604	NO_CHANGE	3
PF3D7_0610500	peptidyl-tRNA hydrolase PTRHD1, putative		75.1241	64.6843	0.861033	59.7804	50.5857	0.846193	NO_CHANGE	85.4392	39.6512	0.464087	2-3x DOWN	89.9871	59.2919	0.658894	NO_CHANGE	3
PF3D7_1304100	DNA ligase I	LigI	19.9935	18.1151	0.906052	1.11611	0.94694	0.848431	NO_CHANGE	6.25529	2.84798	0.455291	2-3x DOWN	20.8908	10.9869	0.52592	NO_CHANGE	3
PF3D7_0416100	glutamyl-tRNA(Gln) amidotransferase subunit A	GATA	33.6266	27.1164	0.806397	4.44548	3.93698	0.885613	NO_CHANGE	14.6122	7.06003	0.483159	2-3x DOWN	33.8488	18.0445	0.533091	NO_CHANGE	3
PF3D7_0415700	conserved Plasmodium protein, unknown function		39.3256	32.5241	0.827047	1.55692	1.39355	0.895064	NO_CHANGE	13.0066	5.06533	0.389444	2-3x DOWN	41.6657	29.6533	0.711696	NO_CHANGE	3
PF3D7_1457200	thioredoxin 1	TRX1	217.718	145.672	0.669087	83.9182	76.7327	0.914375	NO_CHANGE	99.9537	46.6011	0.466227	2-3x DOWN	222.278	132.139	0.594474	NO_CHANGE	3
PF3D7_0530400	conserved Plasmodium protein, unknown function		8.15423	6.37446	0.781737	0.906679	0.834723	0.920638	NO_CHANGE	5.0728	2.52936	0.498611	2-3x DOWN	8.90772	6.7778	0.76089	NO_CHANGE	3
PF3D7_0604200	mitochondrial ribosomal protein L41, putative		13.6627	9.92189	0.726204	0.212559	0.19569	0.920638	NO_CHANGE	7.57251	3.52059	0.464917	2-3x DOWN	11.2518	13.6295	1.21132	NO_CHANGE	3
PF3D7_1202400	peptidyl-prolyl cis-trans isomerase	CYP26	47.977	45.3775	0.945816	4.92911	4.53793	0.920638	NO_CHANGE	15.6788	6.87279	0.43835	2-3x DOWN	48.69	29.759	0.611193	NO_CHANGE	3
PF3D7_1405600	ribonucleoside-diphosphate reductase small chain, putative	RNR	285.675	217.028	0.759702	7.42133	7.04259	0.948965	NO_CHANGE	48.0535	22.4225	0.466617	2-3x DOWN	303.853	153.491	0.50515	NO_CHANGE	3
PF3D7_1204200	conserved Plasmodium protein, unknown function		20.1681	16.6464	0.82538	1.20517	1.16792	0.969092	NO_CHANGE	6.67409	3.22681	0.483482	2-3x DOWN	20.7337	14.2353	0.686578	NO_CHANGE	3
PF3D7_1204500	conserved protein, unknown function		39.9353	37.1583	0.930461	26.4742	25.7527	0.972749	NO_CHANGE	41.562	20.2613	0.487497	2-3x DOWN	52.3168	28.2337	0.539668	NO_CHANGE	3
PF3D7_0820800	conserved Plasmodium protein, unknown function		13.5817	14.4852	1.06652	1.76083	1.73366	0.984571	NO_CHANGE	8.40863	3.90595	0.464517	2-3x DOWN	19.6128	15.7706	0.804094	NO_CHANGE	3
PF3D7_1305100	protein AMR3	AMR3	53.568	47.1129	0.879496	1.09157	1.09233	1.00069	NO_CHANGE	11.7961	5.27789	0.447427	2-3x DOWN	53.9721	30.6738	0.568327	NO_CHANGE	3
PF3D7_0302700	CDGSH iron-sulfur domain-containing protein, putative		33.5762	31.5627	0.940031	6.79076	7.21365	1.06227	NO_CHANGE	28.2389	13.1323	0.465044	2-3x DOWN	33.1818	30.6401	0.923403	NO_CHANGE	3
PF3D7_1427300	conserved Plasmodium protein, unknown function		31.108	24.3857	0.783904	1.1626	1.24457	1.07051	NO_CHANGE	6.8545	3.40659	0.496986	2-3x DOWN	26.8234	13.5245	0.504207	NO_CHANGE	3
PF3D7_1413400	30S ribosomal protein S9, putative		76.3395	78.3651	1.02653	3.72308	4.14169	1.11244	NO_CHANGE	19.6127	8.44222	0.430447	2-3x DOWN	71.0039	40.2402	0.566732	NO_CHANGE	3
PF3D7_0925000	conserved Plasmodium protein, unknown function		11.7	15.474	1.32256	2.98352	3.41261	1.14382	NO_CHANGE	9.43794	4.70625	0.498653	2-3x DOWN	24.5673	21.0806	0.858078	NO_CHANGE	3
PF3D7_1112200	ubiquinone biosynthesis protein COQ4, putative	COQ4	11.5923	9.66424	0.833678	1.40313	1.65347	1.17842	NO_CHANGE	8.92792	4.24957	0.475987	2-3x DOWN	11.2402	9.73314	0.865922	NO_CHANGE	3
PF3D7_1452500	syntaxin-6, putative	STX6	33.6016	25.9071	0.77101	2.1677	2.60304	1.20083	NO_CHANGE	6.24674	2.78753	0.446237	2-3x DOWN	35.2556	19.7093	0.559041	NO_CHANGE	3
PF3D7_0709500	conserved Plasmodium protein, unknown function		63.2073	53.4906	0.846274	4.7013	5.68075	1.20834	NO_CHANGE	27.3869	11.4715	0.418868	2-3x DOWN	59.3642	44.7469	0.753769	NO_CHANGE	3
PF3D7_1346600	conserved protein, unknown function		26.2258	12.8836	0.491256	2.70007	3.31438	1.22752	NO_CHANGE	8.87346	3.83323	0.431988	2-3x DOWN	21.5186	12.4602	0.579045	NO_CHANGE	3
PF3D7_1232600	conserved Plasmodium protein, unknown function		22.596	21.1254	0.934918	1.59624	2.07765	1.30159	NO_CHANGE	10.7623	5.01417	0.465902	2-3x DOWN	17.8221	16.9652	0.951923	NO_CHANGE	3
PF3D7_1026200	conserved protein, unknown function		22.6186	15.4123	0.6814	1.76398	2.46722	1.39866	NO_CHANGE	11.7198	5.05673	0.43147	2-3x DOWN	26.3669	19.626	0.744342	NO_CHANGE	3
PF3D7_1331300	signal peptidase complex catalytic subunit SEC11	SEC11	36.2841	29.2401	0.805864	0.864022	1.29261	1.49604	NO_CHANGE	5.9057	2.81103	0.475987	2-3x DOWN	37.1613	20.7758	0.559071	NO_CHANGE	3
PF3D7_0803300	mitogen-activated protein kinase organizer 1, putative	MORG1	12.3049	9.96647	0.809962	1.3102	2.06062	1.57276	NO_CHANGE	9.09105	4.06888	0.447569	2-3x DOWN	14.0637	12.2517	0.871155	NO_CHANGE	3
PF3D7_1355600	PhIL1 interacting protein PIP1	PIP1	10.5541	9.42413	0.892931	2.37779	3.82272	1.60768	NO_CHANGE	7.76237	3.10698	0.400261	2-3x DOWN	12.4929	6.85273	0.54853	NO_CHANGE	3
PF3D7_1463300	DNA polymerase alpha subunit B, putative		24.9882	23.5659	0.943082	0.666017	1.15819	1.73898	NO_CHANGE	5.48729	2.2325	0.406849	2-3x DOWN	28.5636	15.799	0.553117	NO_CHANGE	3
PF3D7_0310000	50S ribosomal protein L9, apicoplast, putative		70.7441	58.1995	0.822676	2.32097	4.27354	1.84128	NO_CHANGE	18.7276	9.07326	0.484486	2-3x DOWN	68.3745	34.7059	0.507585	NO_CHANGE	3
PF3D7_1443700	dephospho-CoA kinase, putative	DPCK	30.2003	25.926	0.858468	0.799221	1.53848	1.92497	NO_CHANGE	5.89919	2.14893	0.364275	2-3x DOWN	23.461	14.2941	0.609271	NO_CHANGE	3
PF3D7_1313300	peptidyl-prolyl cis-trans isomerase, putative		20.8047	16.3675	0.786721	1.21377	3.78211	3.116	NO_CHANGE	7.27132	3.31377	0.455732	2-3x DOWN	21.417	18.9129	0.883078	NO_CHANGE	3
PF3D7_1214700	conserved protein, unknown function		11.3791	10.4297	0.916568	10.8282	4.39102	0.405519	2-3x DOWN	7.26233	3.96512	0.545985	NO_CHANGE	9.43941	7.88994	0.835851	NO_CHANGE	3
PF3D7_0211200	ras-related protein Rab-5A	RAB5a	54.9996	45.2277	0.822329	9.73627	4.52076	0.464322	2-3x DOWN	32.9674	20.8337	0.631948	NO_CHANGE	44.8165	41.0238	0.915373	NO_CHANGE	3
PF3D7_0911200	conserved Plasmodium protein, unknown function		44.2799	40.1953	0.907755	6.862	3.34451	0.487396	2-3x DOWN	20.1489	20.2954	1.00727	NO_CHANGE	39.7071	29.2647	0.737014	NO_CHANGE	3
PF3D7_1339800	mitotic-spindle organizing protein 1, putative	MZT1	20.1733	15.6153	0.774055	7.66376	3.77976	0.493199	2-3x DOWN	17.2341	11.3334	0.657613	NO_CHANGE	20.2841	15.3566	0.757075	NO_CHANGE	3
PF3D7_0323200	conserved Plasmodium protein, unknown function		38.4319	30.3383	0.789405	3.25474	6.57552	2.02029	2-3X UP	14.2693	10.5356	0.738341	NO_CHANGE	45.2261	36.4629	0.806236	NO_CHANGE	3
PF3D7_1444900	conserved protein, unknown function		44.6409	32.7059	0.732645	3.58032	9.14424	2.55403	2-3X UP	14.1617	9.97451	0.704331	NO_CHANGE	37.0897	27.6028	0.744218	NO_CHANGE	3
PF3D7_0620700	DnaJ protein, putative		11.5103	10.163	0.882953	5.94462	6.43565	1.0826	NO_CHANGE	5.56355	12.4377	2.23558	2-3X UP	10.7806	8.90374	0.8259	NO_CHANGE	3
PF3D7_0704300	conserved Plasmodium membrane protein, unknown function		33.1296	29.2598	0.883194	3.83867	7.03827	1.83352	NO_CHANGE	4.2345	10.856	2.5637	2-3X UP	25.8376	20.8993	0.808872	NO_CHANGE	3
PF3D7_0916100	thioredoxin 3	TRX3	9.3661	8.24448	0.880248	23.7338	21.1388	0.890663	NO_CHANGE	16.6453	8.09707	0.486448	2-3x DOWN	16.1669	5.14787	0.318419	> 3x UP	1
PF3D7_1334800	MSP7-like protein	MSRP2	10.1407	6.32061	0.623289	14.6665	10.3063	0.702709	NO_CHANGE	14.2645	7.29265	0.511245	NO_CHANGE	9.00143	2.06508	0.229417	> 3x UP	1
PF3D7_1002100	EMP1-trafficking protein	PTP5	9.51025	9.21507	0.968962	68.0981	56.2905	0.826608	NO_CHANGE	12.9916	10.0238	0.771559	NO_CHANGE	9.14861	2.94862	0.322303	> 3x UP	1
PF3D7_1231200	conserved Plasmodium protein, unknown function		13.378	10.6867	0.798825	11.7073	10.3471	0.883812	NO_CHANGE	3.01763	1.04648	0.34679	NO_CHANGE	11.5682	1.51654	0.131095	> 3x UP	1
PF3D7_1334700	MSP7-like protein	MSRP7	16.2803	10.4139	0.639662	108.466	107.469	0.990813	NO_CHANGE	30.8244	18.1653	0.589317	NO_CHANGE	22.317	5.37887	0.241022	> 3x UP	1
PF3D7_0916600	methyltransferase, putative		26.9312	21.1026	0.783573	32.0596	34.5321	1.07712	NO_CHANGE	33.5592	20.9521	0.624332	NO_CHANGE	28.2045	9.2647	0.328483	> 3x UP	1
PF3D7_0518700	mRNA-binding protein PUF1	PUF1	4.34648	3.87172	0.89077	6.17867	6.73668	1.09031	NO_CHANGE	2.73422	2.53222	0.926121	NO_CHANGE	5.33951	1.7363	0.32518	> 3x UP	1
PF3D7_0504700	centrosomal protein CEP120, putative	CEP120	15.0253	21.4136	1.42517	18.161	21.1188	1.16287	NO_CHANGE	8.13604	8.21806	1.01008	NO_CHANGE	21.4684	5.16683	0.240671	> 3x UP	1
PF3D7_1002700	conserved Plasmodium protein, unknown function		16.8339	14.1461	0.840333	15.9421	20.7307	1.30037	NO_CHANGE	7.11202	5.47807	0.770254	NO_CHANGE	13.8411	3.86694	0.279381	> 3x UP	1
PF3D7_1364900	ferrochelatase	FC	4.68345	4.31048	0.920363	7.17249	4.14014	0.577225	NO_CHANGE	5.61227	4.10807	0.731979	NO_CHANGE	5.87594	2.23982	0.381185	2-3x DOWN	1
PF3D7_0216900	conserved Plasmodium protein, unknown function		19.8948	19.5575	0.983046	16.1297	11.0034	0.682184	NO_CHANGE	14.7781	12.8936	0.87248	NO_CHANGE	15.5445	5.47941	0.352498	2-3x DOWN	1
PF3D7_0716400	transcription initiation factor IIA subunit 1, putative		63.7987	50.097	0.785236	63.2526	48.0367	0.759443	NO_CHANGE	30.0807	21.8822	0.727451	NO_CHANGE	61.5462	24.2092	0.39335	2-3x DOWN	1
PF3D7_0908000	plasma membrane protein 1, putative	PMP1	11.3749	12.3261	1.08363	26.9761	20.9092	0.775102	NO_CHANGE	12.068	6.689	0.554274	NO_CHANGE	12.386	4.67837	0.377716	2-3x DOWN	1
PF3D7_1129700	conserved Plasmodium protein, unknown function		12.8666	10.9926	0.854358	23.8442	18.6997	0.784247	NO_CHANGE	19.6634	15.28	0.777076	NO_CHANGE	16.3617	7.40006	0.452279	2-3x DOWN	1
PF3D7_1016600	Plasmodium exported protein (PHISTc), unknown function		5.99624	6.48987	1.08232	74.4728	58.6528	0.787573	NO_CHANGE	10.7572	9.63039	0.895249	NO_CHANGE	6.41011	2.79412	0.435892	2-3x DOWN	1
PF3D7_0926900	replication termination factor, putative		58.7213	51.1724	0.871445	81.5134	64.4632	0.79083	NO_CHANGE	60.2091	51.774	0.859903	NO_CHANGE	72.7732	32.4674	0.446146	2-3x DOWN	1
PF3D7_0918100	cytochrome b5-like heme/steroid binding protein, putative		84.4429	69.9295	0.828128	148.71	117.811	0.79222	NO_CHANGE	66.2154	56.1182	0.84751	NO_CHANGE	91.234	37.3417	0.409296	2-3x DOWN	1
PF3D7_0525800	inner membrane complex protein 1g, putative	IMC1g	10.2402	7.09219	0.692584	10.0234	8.00572	0.798699	NO_CHANGE	4.06972	3.06276	0.752573	NO_CHANGE	10.8929	5.12702	0.470674	2-3x DOWN	1
PF3D7_0919800	TLD domain-containing protein		23.1863	23.2036	1.00075	35.3316	29.1862	0.826065	NO_CHANGE	9.7881	7.88671	0.805745	NO_CHANGE	21.5324	8.83783	0.410444	2-3x DOWN	1
PF3D7_1355900	RWD domain-containing protein, putative		36.441	29.1487	0.799889	49.5084	41.0485	0.829123	NO_CHANGE	26.2986	18.7476	0.712873	NO_CHANGE	42.7236	21.0493	0.492687	2-3x DOWN	1
PF3D7_0913500	protease, putative		36.2647	34.6067	0.954281	93.2578	79.0595	0.847752	NO_CHANGE	49.2792	43.6734	0.886243	NO_CHANGE	39.8559	18.4927	0.463989	2-3x DOWN	1
PF3D7_0709700	prodrug activation and resistance esterase	PARE	14.6179	12.076	0.826105	26.749	23.4297	0.87591	NO_CHANGE	16.1501	13.773	0.852809	NO_CHANGE	15.908	7.69368	0.483635	2-3x DOWN	1
PF3D7_0809900	JmjC domain-containing protein, putative	JmjC1	13.0332	12.1065	0.928895	17.6336	15.475	0.877586	NO_CHANGE	9.68269	7.67304	0.79245	NO_CHANGE	12.5074	5.99684	0.479466	2-3x DOWN	1
PF3D7_0219700	Plasmodium exported protein (PHISTc), unknown function	GEXP20	23.3139	24.5068	1.05116	40.366	35.5467	0.88061	NO_CHANGE	23.2649	12.2184	0.525187	NO_CHANGE	29.4789	12.1979	0.413784	2-3x DOWN	1
PF3D7_1038800	RESA-like protein with PHIST and DnaJ domains		3.75524	3.88607	1.03484	30.2337	26.9871	0.892618	NO_CHANGE	4.12031	3.81011	0.924714	NO_CHANGE	6.5911	2.66592	0.404473	2-3x DOWN	1
PF3D7_0907800	ribosomal protein L35, apicoplast, putative		74.2035	91.9704	1.23944	93.7627	84.597	0.902245	NO_CHANGE	90.6151	60.2036	0.664388	NO_CHANGE	103.38	51.4108	0.497301	2-3x DOWN	1
PF3D7_0926400	monocarboxylate transporter, putative		5.88027	3.94962	0.671672	15.6828	14.1605	0.902933	NO_CHANGE	6.84018	6.02106	0.880249	NO_CHANGE	5.88702	2.77442	0.471276	2-3x DOWN	1
PF3D7_1458200	conserved Plasmodium protein, unknown function		11.8787	7.28201	0.61303	40.8611	38.2811	0.93686	NO_CHANGE	16.5538	12.9904	0.784735	NO_CHANGE	11.5931	5.6399	0.486489	2-3x DOWN	1
PF3D7_0821100	protein kinase 1	PK1	14.4593	12.6519	0.875001	40.5915	38.5711	0.950224	NO_CHANGE	20.2825	16.1275	0.795143	NO_CHANGE	18.0498	8.61806	0.47746	2-3x DOWN	1
PF3D7_1369000	glycosylphosphatidylinositol anchor attachment 1 protein, putative	GPAA1	10.8853	10.2327	0.940047	12.6008	12.1323	0.962818	NO_CHANGE	3.01546	2.49449	0.827232	NO_CHANGE	12.8665	5.26751	0.409396	2-3x DOWN	1
PF3D7_1320900	RNA-binding protein, putative		45.1201	40.629	0.900464	54.2328	52.4106	0.9664	NO_CHANGE	43.2239	35.6449	0.824658	NO_CHANGE	50.0854	22.5315	0.449862	2-3x DOWN	1
PF3D7_0928300	conserved Plasmodium protein, unknown function		13.3186	16.0153	1.20248	13.6231	13.1922	0.968374	NO_CHANGE	15.9686	12.1773	0.762575	NO_CHANGE	14.7789	7.13235	0.482604	2-3x DOWN	1
PF3D7_1135900	3-oxo-5-alpha-steroid 4-dehydrogenase, putative		61.2885	57.7808	0.942767	89.2059	87.6386	0.98243	NO_CHANGE	33.4979	19.6587	0.586865	NO_CHANGE	74.4285	30.7353	0.41295	2-3x DOWN	1
PF3D7_0827800	SET domain protein, putative	SET3	49.5308	42.1164	0.850307	97.9545	97.0403	0.990667	NO_CHANGE	29.3003	24.8004	0.846422	NO_CHANGE	50.9223	24.0463	0.472215	2-3x DOWN	1
PF3D7_1001800	Plasmodium exported protein (PHISTc), unknown function		19.8138	19.6934	0.993922	35.2147	35.662	1.0127	NO_CHANGE	12.6849	9.23793	0.728259	NO_CHANGE	22.288	9.14807	0.410447	2-3x DOWN	1
PF3D7_1002900	conserved Plasmodium protein, unknown function		20.6022	17.4873	0.84881	48.5464	50.2983	1.03609	NO_CHANGE	19.9164	12.7425	0.6398	NO_CHANGE	21.4839	10.2367	0.476481	2-3x DOWN	1
PF3D7_0710000	conserved Plasmodium protein, unknown function		11.098	9.50669	0.85661	7.85036	8.18423	1.04253	NO_CHANGE	5.94682	3.95658	0.665327	NO_CHANGE	8.28529	3.04274	0.367246	2-3x DOWN	1
PF3D7_1148900	Plasmodium exported protein, unknown function		5.13716	4.60572	0.896548	453.336	481.944	1.06311	NO_CHANGE	91.7819	73.2785	0.798398	NO_CHANGE	9.4015	4.69117	0.498981	2-3x DOWN	1
PF3D7_1027300	peroxiredoxin	nPrx	447.09	601.256	1.34482	1411.82	1535.69	1.08773	NO_CHANGE	500.733	471.625	0.941869	NO_CHANGE	541.943	209.846	0.387211	2-3x DOWN	1
PF3D7_1112800	conserved protein, unknown function		4.37696	4.32173	0.987383	5.37592	8.12506	1.51138	NO_CHANGE	8.01711	5.56505	0.694147	NO_CHANGE	7.19341	3.52545	0.490095	2-3x DOWN	1
PF3D7_1427200	selenoprotein	Sel4	3.55162	2.14933	0.60517	5.03213	8.17547	1.62465	NO_CHANGE	7.35727	2.27627	0.309391	> 3x UP	4.17844	0.862745	0.206475	NO_CHANGE	1
PF3D7_1467700	conserved Plasmodium protein, unknown function		11.9661	5.24386	0.438227	20.462	14.6272	0.714848	NO_CHANGE	8.77553	3.70237	0.421897	2-3x DOWN	7.43341	8.59496	1.15626	NO_CHANGE	1
PF3D7_1122300	conserved Plasmodium protein, unknown function		2.6963	3.20619	1.18911	40.2922	36.7896	0.913071	NO_CHANGE	15.182	7.31349	0.481721	2-3x DOWN	1.89913	2.25219	1.18591	NO_CHANGE	1
PF3D7_1309600	ribosomal RNA methyltransferase, putative		24.1156	19.2914	0.799955	21.7781	24.187	1.11061	NO_CHANGE	19.5324	9.73339	0.49832	2-3x DOWN	23.8494	12.443	0.521732	NO_CHANGE	1
PF3D7_0827400	conserved Plasmodium protein, unknown function		0.781912	1.04102	1.33137	4.56176	5.62764	1.23365	NO_CHANGE	5.29118	1.94287	0.36719	2-3x DOWN	2.65625	4.38759	1.6518	NO_CHANGE	1
PF3D7_1017500	myosin essential light chain ELC	ELC	9.00589	9.21143	1.02282	15.9844	15.3971	0.96326	NO_CHANGE	8.58348	18.9106	2.20314	2-3X UP	8.87919	9.38235	1.05667	NO_CHANGE	1
PF3D7_0532800	stevor, pseudogene		3.52935	5.61651	1.59137	4.72821	5.75716	1.21762	NO_CHANGE	4.10687	10.7364	2.61426	2-3X UP	0.941944	3.16738	3.36259	NO_CHANGE	1
PF3D7_1102300	Plasmodium exported protein, unknown function		6.95657	12.9038	1.8549	110.853	155.914	1.40649	NO_CHANGE	42.4192	109.497	2.58131	2-3X UP	10.5513	13.8589	1.31348	NO_CHANGE	1
PF3D7_0731800	alpha/beta hydrolase, putative	GEXP08	1.19057	0.858462	0.721054	39.0743	37.5788	0.961725	NO_CHANGE	9.72171	10.4204	1.07187	NO_CHANGE	3.2335	9.39	2.90397	2-3X UP	1
PF3D7_0424700	serine/threonine protein kinase, FIKK family	FIKK4.2	17.5299	19.7259	1.12527	268.046	270.162	1.00789	NO_CHANGE	140.728	152.073	1.08062	NO_CHANGE	17.2675	35.2245	2.03993	2-3X UP	1
PF3D7_1102800	early transcribed membrane protein 11.2	ETRAMP11.2	107.25	128.718	1.20017	2757.1	2797.75	1.01475	NO_CHANGE	800.335	1022.42	1.27748	NO_CHANGE	132.116	274.778	2.07983	2-3X UP	1
PF3D7_0202500	early transcribed membrane protein 2	ETRAMP2	66.095	73.6054	1.11363	3360.46	3503.61	1.0426	NO_CHANGE	2231.21	2347.25	1.05201	NO_CHANGE	108.732	278.114	2.55779	2-3X UP	1
PF3D7_0725400	conserved Plasmodium protein, unknown function		1.86806	2.63782	1.41206	17.9825	11.2041	0.623058	NO_CHANGE	2.40783	7.09147	2.94517	2-3X UP	2.40379	5.55882	2.31252	2-3X UP	1
PF3D7_1030400	conserved protein, unknown function		8.83813	6.68572	0.756463	21.8425	24.9879	1.14401	NO_CHANGE	9.61191	20.6729	2.15075	2-3X UP	10.425	22.4905	2.15735	2-3X UP	1
PF3D7_1133000	conserved Plasmodium protein, unknown function		6.84955	6.90857	1.00862	6.66017	2.45264	0.368255	2-3x DOWN	7.72513	10.2432	1.32596	NO_CHANGE	11.1643	13.1029	1.17365	NO_CHANGE	2
PF3D7_0628000	6-pyruvoyltetrahydropterin synthase	PTPS	49.1081	40.6176	0.827106	3.21526	6.44876	2.00567	2-3X UP	23.2134	15.3513	0.661309	NO_CHANGE	48.8311	64.3433	1.31767	NO_CHANGE	2
PF3D7_0509500	ERCC4 domain-containing protein, putative		11.0824	10.293	0.928768	3.2328	6.86189	2.12258	2-3X UP	4.20356	8.1273	1.93343	NO_CHANGE	11.1709	14.4607	1.2945	NO_CHANGE	2
PFC10_API0059	apicoplast ribosomal protein S11	RPS11	11.9738	12.6224	1.05417	1.05161	0.691534	0.657598	NO_CHANGE	2.4893	5.1542	2.07054	2-3X UP	7.02462	11.3843	1.62063	NO_CHANGE	2
PF3D7_0532200	Plasmodium exported protein (PHISTc), unknown function		5.7331	4.56514	0.796277	8.18585	10.7776	1.31661	NO_CHANGE	5.61518	12.496	2.22539	2-3X UP	6.21244	9.8769	1.58986	NO_CHANGE	2
PF3D7_1115500	AP2 domain transcription factor, putative	ApiAP2	40.9644	27.2472	0.665142	26.3536	36.7103	1.39299	NO_CHANGE	12.2013	35.1517	2.88097	2-3X UP	43.0058	70.2839	1.63429	NO_CHANGE	2
PF3D7_1334100	conserved protein, unknown function		30.367	26.7918	0.882265	3.83772	5.51471	1.43697	NO_CHANGE	10.2957	24.2628	2.3566	2-3X UP	28.1078	55.0098	1.9571	NO_CHANGE	2
PF3D7_0214300	conserved Plasmodium protein, unknown function		21.4648	40.1421	1.87014	8.34852	12.2313	1.46509	NO_CHANGE	8.49204	19.8765	2.34061	2-3X UP	24.1968	28.0873	1.16078	NO_CHANGE	2
PF3D7_1229300	conserved Plasmodium protein, unknown function		4.12977	4.26644	1.03309	5.94778	9.00251	1.51359	NO_CHANGE	5.07807	14.2163	2.79955	2-3X UP	4.109	7.5365	1.83414	NO_CHANGE	2
PF3D7_1342100	aconitate hydratase	IRP	6.94364	3.96294	0.57073	2.72262	4.14389	1.52202	NO_CHANGE	2.65589	5.50693	2.07348	2-3X UP	8.8139	13.4549	1.52655	NO_CHANGE	2
PF3D7_1359500	conserved Plasmodium protein, unknown function		16.6165	13.2798	0.799194	7.8442	14.9202	1.90207	NO_CHANGE	5.2114	15.0584	2.88952	2-3X UP	24.9401	49.2304	1.97395	NO_CHANGE	2
PF3D7_1201400	Plasmodium exported protein, unknown function		17.3512	25.3294	1.45981	30.7488	60.6703	1.9731	NO_CHANGE	13.6679	53.3429	3.90278	> 3x UP	22.7446	44.063	1.9373	NO_CHANGE	2
PF3D7_1144200	conserved Plasmodium protein, unknown function		10.7024	11.4639	1.07115	57.5064	57.8287	1.0056	NO_CHANGE	50.1271	23.0473	0.459776	2-3x DOWN	33.4928	79.755	2.38126	2-3X UP	2
PF3D7_0617300	conserved Plasmodium protein, unknown function		6.48261	5.32947	0.822118	2.42621	0.656958	0.270776	NO_CHANGE	2.36484	3.20805	1.35656	NO_CHANGE	8.93982	19.5504	2.18689	2-3X UP	2
PF3D7_1134900	conserved Plasmodium protein, unknown function		1.00286	0.819318	0.81698	1.25792	0.781039	0.620895	NO_CHANGE	1.09066	1.38438	1.2693	NO_CHANGE	2.37446	5.41426	2.2802	2-3X UP	2
PF3D7_0308300	conserved Plasmodium protein, unknown function		0.911922	0.91978	1.00862	1.18228	0.761915	0.644446	NO_CHANGE	1.81211	2.51768	1.38937	NO_CHANGE	2.24259	5.12574	2.28563	2-3X UP	2
PF3D7_1130800	armadillo repeat protein PF16, putative		1.55059	2.77431	1.7892	0.629308	0.434523	0.690478	NO_CHANGE	1.14052	1.58209	1.38716	NO_CHANGE	2.08202	5.27327	2.53276	2-3X UP	2
PF3D7_1347000	WD repeat-containing protein 92, putative	WDR92	5.12775	3.92878	0.766179	0.439132	0.303211	0.690478	NO_CHANGE	1.18242	2.98725	2.52639	NO_CHANGE	5.61765	12.399	2.20715	2-3X UP	2
PF3D7_0518200	SWIB/MDM2 domain-containing protein	MDM2	10.897	10.3629	0.950982	6.20607	5.01677	0.808365	NO_CHANGE	27.3389	31.5176	1.15285	NO_CHANGE	50.2125	120.551	2.40082	2-3X UP	2
PF3D7_0401800	Plasmodium exported protein (PHISTb), unknown function	PfD80	227.433	324.518	1.42687	72.9057	59.8077	0.820343	NO_CHANGE	309.684	320.738	1.0357	NO_CHANGE	45.9077	132.742	2.8915	2-3X UP	2
PF3D7_0807700	serine protease DegP	DegP	16.9273	14.7531	0.871558	24.1785	21.3726	0.883952	NO_CHANGE	17.9983	16.4735	0.915281	NO_CHANGE	15.3408	32.2601	2.10289	2-3X UP	2
PF3D7_0424000	Plasmodium exported protein (PHISTc), unknown function		125.92	143.77	1.14176	321.296	291.674	0.907805	NO_CHANGE	760.954	800.983	1.0526	NO_CHANGE	275.764	733.84	2.66112	2-3X UP	2
PF3D7_0717500	calcium-dependent protein kinase 4	CDPK4	38.4559	36.1623	0.940357	46.9108	45.1351	0.962148	NO_CHANGE	52.6344	68.8592	1.30826	NO_CHANGE	48.5181	117.048	2.41247	2-3X UP	2
PF3D7_0936900	Plasmodium exported protein (PHISTb), unknown function, pseudogene		430.684	389.234	0.903756	163.961	162.471	0.990911	NO_CHANGE	759.931	778.308	1.02418	NO_CHANGE	614.746	1428.2	2.32324	2-3X UP	2
PF3D7_1476500	probable protein, unknown function		15.338	18.437	1.20205	39.0417	39.0467	1.00013	NO_CHANGE	29.9086	41.1856	1.37705	NO_CHANGE	30.1187	64.8001	2.15149	2-3X UP	2
PF3D7_0220400	DnaJ protein, putative, pseudogene		3.57812	3.77394	1.05473	4.17503	4.28297	1.02585	NO_CHANGE	8.91931	10.302	1.15503	NO_CHANGE	4.18332	10.2781	2.45692	2-3X UP	2
PF3D7_0530800	CPW-WPC family protein		6.84955	4.87664	0.711965	3.91775	4.18392	1.06794	NO_CHANGE	8.95855	13.8121	1.54178	NO_CHANGE	11.821	24.8356	2.10097	2-3X UP	2
PF3D7_1461800	conserved Plasmodium protein, unknown function		2.57483	3.34335	1.29847	6.95672	7.43177	1.06829	NO_CHANGE	5.2924	7.24676	1.36928	NO_CHANGE	4.14318	8.32615	2.00961	2-3X UP	2
PF3D7_0424600	Plasmodium exported protein (PHISTb), unknown function		274.479	282.471	1.02912	247.758	270.285	1.09092	NO_CHANGE	177.073	254.225	1.43571	NO_CHANGE	181.566	461.89	2.54392	2-3X UP	2
PF3D7_1423300	serine/threonine protein phosphatase 7	PP7	0.588633	0.669268	1.13699	0.520326	0.574838	1.10477	NO_CHANGE	1.68987	2.46232	1.4571	NO_CHANGE	1.9464	5.55055	2.85169	2-3X UP	2
PF3D7_1017700	conserved Plasmodium protein, unknown function		54.1348	77.062	1.42352	58.5792	66.1795	1.12974	NO_CHANGE	85.6285	132.911	1.55218	NO_CHANGE	128.723	288.066	2.23787	2-3X UP	2
PF3D7_0713500	conserved Plasmodium protein, unknown function		14.1294	11.5456	0.817133	17.8674	20.4558	1.14487	NO_CHANGE	21.858	38.9845	1.78353	NO_CHANGE	17.8678	50.8263	2.84458	2-3X UP	2
PF3D7_1406500	WD repeat-containing protein 65, putative	WDR65	7.55333	6.74128	0.892491	0.73227	0.866771	1.18368	NO_CHANGE	3.55344	4.88853	1.37572	NO_CHANGE	10.0022	27.8599	2.78539	2-3X UP	2
PF3D7_1219200	rifin, pseudogene	RIF	3.2837	5.03423	1.5331	5.27894	6.27096	1.18792	NO_CHANGE	9.241	11.8863	1.28625	NO_CHANGE	8.26304	22.0243	2.66541	2-3X UP	2
PF3D7_0417900	conserved Plasmodium protein, unknown function		16.5107	23.0072	1.39347	30.3418	36.6676	1.20849	NO_CHANGE	26.3896	42.0096	1.5919	NO_CHANGE	18.3526	40.2588	2.19363	2-3X UP	2
PF3D7_0612500	conserved Plasmodium protein, unknown function		35.0899	52.4938	1.49598	43.8916	55.1844	1.25729	NO_CHANGE	69.7433	126.716	1.8169	NO_CHANGE	122.528	275.782	2.25077	2-3X UP	2
PF3D7_0725500	#N/A	#	11.4023	14.2953	1.25372	6.24689	8.12181	1.30014	NO_CHANGE	6.9139	13.3141	1.92571	NO_CHANGE	13.6311	31.3414	2.29927	2-3X UP	2
PF3D7_0219100	saccharopine dehydrogenase, putative		33.3254	27.424	0.822915	17.8748	23.952	1.33999	NO_CHANGE	28.5719	41.1316	1.43958	NO_CHANGE	36.5767	85.3071	2.33228	2-3X UP	2
PF3D7_0822400	conserved Plasmodium protein, unknown function		24.4024	26.8966	1.10221	39.4687	53.4469	1.35416	NO_CHANGE	33.0397	51.5478	1.56018	NO_CHANGE	28.1973	77.6071	2.75229	2-3X UP	2
PF3D7_1000600	rifin	RIF	32.3556	38.5315	1.19088	6.23701	8.48601	1.36059	NO_CHANGE	35.9429	51.4556	1.43159	NO_CHANGE	21.4748	63.4233	2.95339	2-3X UP	2
PF3D7_1004600	conserved Plasmodium membrane protein, unknown function		20.945	17.022	0.812696	4.82862	6.60851	1.36861	NO_CHANGE	9.05863	14.0516	1.55118	NO_CHANGE	18.7867	40.0502	2.13184	2-3X UP	2
PF3D7_1449600	conserved protein, unknown function		4.44204	5.7047	1.28425	3.60045	5.0267	1.39613	NO_CHANGE	5.212	8.56593	1.6435	NO_CHANGE	6.28318	18.1048	2.88147	2-3X UP	2
PF3D7_0714400	calmodulin, putative		102.343	98.3867	0.961338	45.3254	63.344	1.39754	NO_CHANGE	64.5407	122.882	1.90395	NO_CHANGE	77.0274	228.692	2.96898	2-3X UP	2
PF3D7_1037900	conserved Plasmodium protein, unknown function		20.9604	16.5353	0.788883	11.4642	16.5855	1.44672	NO_CHANGE	18.2726	21.0548	1.15226	NO_CHANGE	20.2286	41.4489	2.04902	2-3X UP	2
PF3D7_1466600	enkurin domain-containing protein, putative		30.7742	43.4429	1.41166	45.4361	65.7893	1.44795	NO_CHANGE	79.7059	141.072	1.76991	NO_CHANGE	48.2412	104.295	2.16195	2-3X UP	2
PF3D7_0404900	6-cysteine protein P41	P41	10.9792	9.67929	0.881606	16.6592	24.9956	1.50041	NO_CHANGE	25.0273	32.8066	1.31083	NO_CHANGE	20.8836	41.871	2.00497	2-3X UP	2
PF3D7_1444000	conserved Plasmodium protein, unknown function		4.88181	4.1815	0.856549	0.963972	1.45222	1.5065	NO_CHANGE	2.68637	2.90294	1.08062	NO_CHANGE	4.6389	10.1529	2.18864	2-3X UP	2
PF3D7_1108800	conserved Plasmodium protein, unknown function		5.37865	3.72	0.691623	4.61089	7.07493	1.5344	NO_CHANGE	7.85247	9.54621	1.2157	NO_CHANGE	3.95496	8.49264	2.14734	2-3X UP	2
PF3D7_1133300	LEM3/CDC50 family protein, putative	CDC50B	0.746545	1.97657	2.64762	0.163328	0.250611	1.5344	NO_CHANGE	0.270635	0.837321	3.09391	NO_CHANGE	2.40161	6.10915	2.54377	2-3X UP	2
PF3D7_0925100	conserved Plasmodium protein, unknown function		1.57915	1.25429	0.794286	1.785	2.86259	1.60369	NO_CHANGE	3.10087	6.19907	1.99914	NO_CHANGE	3.86085	11.1184	2.87978	2-3X UP	2
PF3D7_0419700	apical merozoite protein	Pf34	2.10109	2.35231	1.11956	3.0645	5.30403	1.7308	NO_CHANGE	2.28504	2.03028	0.888508	NO_CHANGE	7.51615	15.1394	2.01425	2-3X UP	2
PF3D7_1428000	conserved Plasmodium membrane protein, unknown function		8.54131	7.09169	0.830282	0.529604	1.19677	2.25975	NO_CHANGE	0.837665	2.79102	3.33191	NO_CHANGE	8.11304	18.8388	2.32203	2-3X UP	2
PF3D7_0631000	tetratricopeptide repeat protein, putative		1.37709	0.797143	0.578858	0.419172	0.964763	2.30159	NO_CHANGE	2.66251	4.95907	1.86256	NO_CHANGE	2.40379	6.51583	2.71065	2-3X UP	2
PF3D7_1227000	conserved Plasmodium protein, unknown function		2.50593	5.81331	2.31982	0.974659	3.3649	3.45239	NO_CHANGE	5.65253	7.06264	1.24946	NO_CHANGE	8.8139	19.175	2.17554	2-3X UP	2
PF3D7_0613900	myosin E, putative	myoE	3.64101	5.44603	1.49575	6.35406	5.72169	0.900478	NO_CHANGE	3.30462	6.89174	2.08549	2-3X UP	10.7862	26.8263	2.4871	2-3X UP	2
PF3D7_1343400	DNA repair protein RAD5, putative	RAD5	19.1274	18.8143	0.983635	7.9207	7.20347	0.909449	NO_CHANGE	6.91548	14.3163	2.07019	2-3X UP	14.5705	33.366	2.28997	2-3X UP	2
PF3D7_0612000	conserved Plasmodium protein, unknown function		9.06558	4.87664	0.537929	2.58571	2.38051	0.920638	NO_CHANGE	6.42679	13.0706	2.03376	2-3X UP	7.67328	18.1557	2.36609	2-3X UP	2
PF3D7_1030300	conserved Plasmodium protein, unknown function		141.965	149.926	1.05608	182.484	201.168	1.10239	NO_CHANGE	122.546	286.018	2.33396	2-3X UP	111.315	282.208	2.53522	2-3X UP	2
PF3D7_0826900	conserved Plasmodium protein, unknown function		59.8995	49.5711	0.827571	11.516	13.0449	1.13277	NO_CHANGE	14.6852	35.6614	2.42839	2-3X UP	53.4219	118.249	2.2135	2-3X UP	2
PF3D7_0518600	WD repeat-containing protein 26, putative	WDR26	11.2371	8.4396	0.751047	1.84628	2.1463	1.1625	NO_CHANGE	1.85372	5.38663	2.90585	2-3X UP	9.16591	22.3228	2.43541	2-3X UP	2
PF3D7_0801900	lysine-specific histone demethylase, putative	LSD2	25.8052	32.2109	1.24823	30.0629	37.7916	1.25708	NO_CHANGE	32.1811	93.757	2.91342	2-3X UP	47.2923	140.508	2.97106	2-3X UP	2
PF3D7_1440600	protein SOC3, putative	SOC3	5.60955	6.34278	1.13071	1.20572	1.54612	1.28232	NO_CHANGE	3.03249	7.59072	2.50313	2-3X UP	11.4733	23.9091	2.08389	2-3X UP	2
PF3D7_1323300	N-acetyltransferase, GNAT family, putative		24.1578	20.3147	0.840919	6.62244	8.49392	1.2826	NO_CHANGE	13.6464	36.6962	2.68908	2-3X UP	26.8662	71.6393	2.66652	2-3X UP	2
PF3D7_0713800	negative elongation factor A, putative	NELFA	5.75533	5.24593	0.911491	5.14022	6.64045	1.29186	NO_CHANGE	6.04456	13.7318	2.27175	2-3X UP	15.7992	46.1533	2.92124	2-3X UP	2
PF3D7_0713600	mitochondrial ribosomal protein S5 precursor, putative		12.1247	9.32432	0.769032	1.89358	2.46466	1.30159	NO_CHANGE	6.72613	15.0636	2.23956	2-3X UP	15.4771	36.6191	2.36601	2-3X UP	2
PF3D7_0511400	conserved Plasmodium protein, unknown function		2.37583	3.58088	1.50722	1.56915	2.35954	1.50371	NO_CHANGE	2.86009	6.93058	2.4232	2-3X UP	5.58368	13.949	2.49818	2-3X UP	2
PF3D7_0404800	conserved Plasmodium protein, unknown function		0.813987	0.474356	0.582756	1.86438	2.94706	1.58072	NO_CHANGE	2.59383	5.36854	2.06974	2-3X UP	3.10349	7.76641	2.50248	2-3X UP	2
PF3D7_1248600	conserved Plasmodium protein, unknown function		13.8	9.87732	0.715749	2.96899	4.77723	1.60904	NO_CHANGE	4.16616	10.0629	2.41538	2-3X UP	16.0939	41.6885	2.59032	2-3X UP	2
PF3D7_0608600	conserved Plasmodium protein, unknown function		54.9291	47.5086	0.864908	17.9403	31.8023	1.77268	NO_CHANGE	21.2169	52.6034	2.47931	2-3X UP	68.5871	137.694	2.00757	2-3X UP	2
PF3D7_1476100	early transcribed membrane protein 14.2	ETRAMP14.2	3.94426	3.95885	1.0037	4.7145	9.40409	1.99471	NO_CHANGE	5.95195	11.9519	2.00807	2-3X UP	8.02164	22.329	2.78359	2-3X UP	2
PF3D7_0914400	conserved protein, unknown function		1.98637	1.16064	0.584302	0.719299	2.28096	3.17109	NO_CHANGE	2.25132	6.4296	2.85592	2-3X UP	3.66658	7.39588	2.0171	2-3X UP	2
PF3D7_1437300	conserved Plasmodium protein, unknown function		5.54717	8.17352	1.47346	3.47079	6.56341	1.89104	NO_CHANGE	3.57501	12.3185	3.44573	> 3x UP	7.94493	16.8828	2.12497	2-3X UP	2
PF3D7_1325300	conserved Plasmodium protein, unknown function		9.51326	6.60153	0.693928	1.03603	4.76903	4.60319	NO_CHANGE	2.3298	9.45529	4.05841	> 3x UP	8.22631	17.5784	2.13685	2-3X UP	2
PF3D7_1310200	conserved Plasmodium protein, unknown function		0.708574	1.00055	1.41206	0.41339	0.126861	0.306879	NO_CHANGE	0.228329	0.978134	4.28388	NO_CHANGE	0.850998	5.92393	6.96116	> 3x UP	2
PF3D7_0922900	3-oxoacyl-[acyl-carrier-protein] reductase	FabG	6.40728	5.42163	0.846167	3.04339	0.97456	0.320222	NO_CHANGE	1.42517	2.11335	1.48288	NO_CHANGE	5.19495	19.0904	3.67479	> 3x UP	2
PF3D7_1302200	protein UIS3	UIS3	1.26568	1.89235	1.49513	1.73744	1.11968	0.644446	NO_CHANGE	0.21592	0.924974	4.28388	NO_CHANGE	1.83942	9.17838	4.98981	> 3x UP	2
PF3D7_0509700	conserved Plasmodium protein, unknown function		3.19992	2.82623	0.883221	0.756838	0.510967	0.675134	NO_CHANGE	0.877856	4.41724	5.03186	NO_CHANGE	3.3386	22.2794	6.67328	> 3x UP	2
PF3D7_0721700	secreted ookinete protein, putative	PSOP1	0.109768	0.221429	2.01723	1.15272	0.786103	0.681954	NO_CHANGE	0.459829	1.71731	3.73466	NO_CHANGE	0.451995	6.65724	14.7286	> 3x UP	2
PF3D7_1252500	Plasmodium exported protein, unknown function		0.82368	1.41669	1.71996	2.68093	1.86277	0.694821	NO_CHANGE	2.01161	1.49609	0.743729	NO_CHANGE	2.23137	10.615	4.75719	> 3x UP	2
PF3D7_0323400	Rh5 interacting protein	RIPR	1.13424	1.43002	1.26077	1.78299	1.28611	0.721324	NO_CHANGE	0.487326	0.913345	1.8742	NO_CHANGE	1.80008	8.29062	4.6057	> 3x UP	2
PF3D7_1103500	CPW-WPC family protein		0.645078	0.46136	0.715201	0.410559	0.31498	0.767198	NO_CHANGE	0.255111	0.647623	2.53859	NO_CHANGE	0.633877	6.008	9.47819	> 3x UP	2
PF3D7_0831750	Plasmodium exported protein (PHISTa), unknown function, pseudogene		0.237009	0.215146	0.907755	1.52101	1.20935	0.795096	NO_CHANGE	0.400958	1.1451	2.85592	NO_CHANGE	1.40291	5.33991	3.80632	> 3x UP	2
PF3D7_0107600	eukaryotic translation initiation factor 2-alpha kinase 2, putative	eIK2	3.47628	4.649	1.33735	2.04062	1.65968	0.813324	NO_CHANGE	1.62842	3.3917	2.08282	NO_CHANGE	2.96006	36.917	12.4717	> 3x UP	2
PF3D7_1475800	conserved Plasmodium protein, unknown function		0.828575	2.07257	2.50137	0.644533	0.534043	0.828574	NO_CHANGE	0.266998	1.98256	7.42539	NO_CHANGE	1.25101	13.4786	10.7742	> 3x UP	2
PF3D7_1000800	stevor, pseudogene		691.618	863.902	1.2491	10.5699	9.16602	0.867181	NO_CHANGE	64.7465	107.38	1.65848	NO_CHANGE	90.0643	300.17	3.33284	> 3x UP	2
PF3D7_0812300	sporozoite surface protein 3, putative	SSP3	0.407711	0.224304	0.550155	2.24889	1.95097	0.867524	NO_CHANGE	1.8632	1.68844	0.906205	NO_CHANGE	1.44991	5.86134	4.04256	> 3x UP	2
PF3D7_0815900	dihydrolipoyl dehydrogenase, apicoplast	aLipDH	1.38634	1.77116	1.27758	0.718939	0.634304	0.882278	NO_CHANGE	0.570822	2.79973	4.90473	NO_CHANGE	1.13643	7.31215	6.43434	> 3x UP	2
PF3D7_0906400	dynein intermediate light chain, putative		0.510856	0.321521	0.629377	1.8836	1.71217	0.908984	NO_CHANGE	0.69139	3.5542	5.14065	NO_CHANGE	0.820387	10.0418	12.2403	> 3x UP	2
PF3D7_0518900	conserved protein, unknown function		1.14159	1.06286	0.931031	0.102464	0.0943324	0.920638	NO_CHANGE	0.594241	0.72733	1.22397	NO_CHANGE	1.26559	10.9751	8.67195	> 3x UP	2
PF3D7_0708600	inner membrane complex protein 1d, putative	IMC1d	1.08293	1.39264	1.28599	0.394872	0.363534	0.920638	NO_CHANGE	0.523442	4.01756	7.67528	NO_CHANGE	7.31589	31.0166	4.23962	> 3x UP	2
PF3D7_1239400	conserved protein, unknown function		4.18584	2.87857	0.687693	0.555014	0.510967	0.920638	NO_CHANGE	1.47145	3.15176	2.14194	NO_CHANGE	5.19041	25.8015	4.97099	> 3x UP	2
PF3D7_1466000	conserved protein, unknown function		1.19976	1.1881	0.990278	0.127264	0.117164	0.920638	NO_CHANGE	0.632631	0.75281	1.18997	NO_CHANGE	1.62805	16.6916	10.2526	> 3x UP	2
PFC10_API0040	apicoplast ribosomal protein S19	RPS19	4.13984	4.32735	1.04529	0.878264	0.808563	0.920638	NO_CHANGE	1.27337	2.33785	1.83595	NO_CHANGE	2.13083	7.03943	3.3036	> 3x UP	2
PF3D7_0704500	serine/threonine protein kinase, putative		0.555138	0.374717	0.674998	0.759857	0.72249	0.950822	NO_CHANGE	1.07332	2.57898	2.40282	NO_CHANGE	2.45075	12.1898	4.97392	> 3x UP	2
PF3D7_1316000	protein kinase, putative		1.82169	1.51191	0.829948	1.09316	1.06231	0.971784	NO_CHANGE	0.80505	1.36513	1.6957	NO_CHANGE	2.679	10.2221	3.81566	> 3x UP	2
PF3D7_1018800	conserved protein, unknown function		28.0648	22.772	0.811407	13.7243	13.3615	0.97357	NO_CHANGE	31.1465	50.3104	1.61529	NO_CHANGE	50.9938	180.25	3.53474	> 3x UP	2
PF3D7_1140600	conserved Plasmodium protein, unknown function		0.469147	0.590541	1.25875	1.36853	1.34055	0.979558	NO_CHANGE	0.861707	1.98173	2.29977	NO_CHANGE	1.38125	10.945	7.92402	> 3x UP	2
PF3D7_1412200	conserved Plasmodium protein, unknown function		12.151	9.23261	0.759825	18.4314	18.0564	0.979653	NO_CHANGE	18.5986	22.7685	1.2242	NO_CHANGE	23.7894	85.6502	3.60035	> 3x UP	2
PF3D7_0409000	conserved Plasmodium protein, unknown function		1.70038	1.89663	1.11541	1.03482	1.02432	0.989858	NO_CHANGE	2.21105	4.6761	2.11488	NO_CHANGE	3.63127	16.4184	4.52138	> 3x UP	2
PF3D7_0506900	rhomboid protease ROM4	ROM4	7.52549	6.51769	0.866082	2.78676	2.75922	0.99012	NO_CHANGE	6.29482	11.0415	1.75407	NO_CHANGE	10.6231	37.5273	3.53262	> 3x UP	2
PF3D7_1403800	nuclear formin-like protein MISFIT, putative	MISFIT	2.38602	2.37748	0.99642	3.34088	3.36185	1.00628	NO_CHANGE	6.53357	9.54415	1.46079	NO_CHANGE	7.62006	36.3546	4.77091	> 3x UP	2
PF3D7_1445800	conserved Plasmodium membrane protein, unknown function		0.141754	0.325984	2.29965	0.628526	0.654782	1.04177	NO_CHANGE	0.397402	2.17206	5.46564	NO_CHANGE	0.496147	7.79764	15.7164	> 3x UP	2
PF3D7_0311400	kinase-related protein PKRP, putative	PKRP	5.17255	5.8981	1.14027	1.7074	1.79123	1.0491	NO_CHANGE	1.6646	3.72988	2.24071	NO_CHANGE	6.78909	27.9545	4.11757	> 3x UP	2
PF3D7_0819200	perforin-like protein 5	PLP5	2.63055	2.05114	0.779738	2.92182	3.0975	1.06013	NO_CHANGE	2.83641	5.65642	1.99422	NO_CHANGE	2.34343	7.78477	3.32195	> 3x UP	2
PF3D7_1138200	conserved protein, unknown function		2.564	2.21665	0.864529	1.38902	1.47552	1.06227	NO_CHANGE	1.41637	0.884854	0.624732	NO_CHANGE	0.942664	5.76124	6.11166	> 3x UP	2
PF3D7_1452800	conserved Plasmodium protein, unknown function		9.52807	10.7258	1.1257	1.47716	1.57465	1.066	NO_CHANGE	10.4347	14.2565	1.36626	NO_CHANGE	15.9816	58.2919	3.64743	> 3x UP	2
PF3D7_1026500	conserved Plasmodium protein, unknown function		1.92945	1.45956	0.756463	1.68849	1.81357	1.07408	NO_CHANGE	0.699458	3.66226	5.23585	NO_CHANGE	2.23451	21.5306	9.6355	> 3x UP	2
PF3D7_0904200	PH domain-containing protein, putative	PH	4.61702	4.52712	0.980529	3.00049	3.26461	1.08803	NO_CHANGE	5.25429	7.98698	1.52009	NO_CHANGE	6.97893	23.1053	3.31072	> 3x UP	2
PF3D7_1447500	inner membrane complex protein, putative	IMC20	0.118096	0.285872	2.42068	1.92915	2.15663	1.11792	NO_CHANGE	0.570822	1.95627	3.4271	NO_CHANGE	0.364713	9.03651	24.777	> 3x UP	2
PF3D7_0933800	tubulin delta chain, putative		1.02371	0.957438	0.935263	0.597244	0.67481	1.12987	NO_CHANGE	0.854682	1.76644	2.06678	NO_CHANGE	2.08372	8.18933	3.93015	> 3x UP	2
PF3D7_1000700	Plasmodium exported protein (PHISTa), unknown function, pseudogene		44.7354	44.1766	0.987509	8.36554	9.48383	1.13368	NO_CHANGE	10.8259	20.5301	1.89639	NO_CHANGE	5.9776	32.4929	5.43577	> 3x UP	2
PF3D7_1325200	lactate dehydrogenase, putative		0.971205	1.67043	1.71996	1.43144	1.6473	1.1508	NO_CHANGE	0.494145	2.61079	5.28345	NO_CHANGE	1.42075	6.73617	4.74128	> 3x UP	2
PF3D7_0517200	conserved Plasmodium protein, unknown function		2.70519	5.10776	1.88813	7.19677	8.42732	1.17099	NO_CHANGE	5.4395	8.40221	1.54467	NO_CHANGE	8.32656	34.3156	4.12122	> 3x UP	2
PF3D7_1026400	cell division cycle protein 20 homolog, putative	CDC20	1.47424	0.857853	0.581894	0.926249	1.09638	1.18368	NO_CHANGE	1.04147	1.56545	1.50312	NO_CHANGE	1.3717	5.90548	4.30523	> 3x UP	2
PF3D7_1366100	DIP13 homolog, putative	DIP13	1.07024	2.4288	2.26939	3.27805	3.88016	1.18368	NO_CHANGE	6.725	11.6344	1.73003	NO_CHANGE	7.1613	35.0321	4.89187	> 3x UP	2
PF3D7_0513700	secreted ookinete protein, putative	PSOP12	3.00133	4.53375	1.51058	0.868718	1.0497	1.20834	NO_CHANGE	1.25953	1.83068	1.45346	NO_CHANGE	4.19139	15.1325	3.61036	> 3x UP	2
PF3D7_1127700	conserved Plasmodium protein, unknown function		1.03202	0.83273	0.806894	0.847388	1.10862	1.30827	NO_CHANGE	1.40412	2.74372	1.95405	NO_CHANGE	2.04608	6.142	3.00183	> 3x UP	2
PF3D7_1306500	MORN repeat protein, putative		1.57584	1.79681	1.14022	0.690101	0.908228	1.31608	NO_CHANGE	1.23175	4.87669	3.95914	NO_CHANGE	3.24035	21.5986	6.66553	> 3x UP	2
PF3D7_1367300	conserved Plasmodium protein, unknown function		1.32506	1.04862	0.791376	4.04368	5.36515	1.3268	NO_CHANGE	2.75897	3.72865	1.35146	NO_CHANGE	1.20667	7.53939	6.24812	> 3x UP	2
PF3D7_0312900	hypothetical protein		2.24985	2.5718	1.1431	6.27126	8.32466	1.32743	NO_CHANGE	5.0749	7.85065	1.54696	NO_CHANGE	9.7146	34.1654	3.51691	> 3x UP	2
PF3D7_0308100	zinc finger protein, putative		0.850192	0.932173	1.09643	0.105038	0.13968	1.32981	NO_CHANGE	0.56082	1.17363	2.0927	NO_CHANGE	2.78009	10.1027	3.63396	> 3x UP	2
PF3D7_0904300	conserved protein, unknown function		0.468016	0.458165	0.978952	0.21683	0.288343	1.32981	NO_CHANGE	0.645387	1.71966	2.66454	NO_CHANGE	2.13262	14.0205	6.57428	> 3x UP	2
PF3D7_1236900	conserved Plasmodium protein, unknown function		6.74855	5.44536	0.806894	1.76771	2.41648	1.36701	NO_CHANGE	1.77521	4.30938	2.42753	NO_CHANGE	8.22316	26.4635	3.21816	> 3x UP	2
PF3D7_0933100	conserved Plasmodium protein, unknown function		4.31207	5.31943	1.23362	3.2172	4.45395	1.38442	NO_CHANGE	7.91619	12.1625	1.53641	NO_CHANGE	11.8657	41.0326	3.45809	> 3x UP	2
PF3D7_0303400	palmitoyltransferase DHHC1	DHHC1	0.860357	1.07492	1.24938	1.32772	1.87824	1.41464	NO_CHANGE	0.697569	2.60519	3.73466	NO_CHANGE	0.999957	8.63618	8.63656	> 3x UP	2
PF3D7_1226200	conserved Plasmodium protein, unknown function		0.850329	0.851742	1.00166	2.01858	2.92931	1.45117	NO_CHANGE	0.765332	4.04764	5.28874	NO_CHANGE	1.66015	5.5842	3.36367	> 3x UP	2
PF3D7_1323000	beta-hydroxyacyl-ACP dehydratase	FabZ	2.5204	2.51221	0.996751	7.26564	10.591	1.45768	NO_CHANGE	7.09451	11.2563	1.58662	NO_CHANGE	7.24953	32.9622	4.5468	> 3x UP	2
PF3D7_1346000	dynactin subunit 2, putative		0.713495	1.22091	1.71117	1.95212	2.85437	1.46219	NO_CHANGE	2.59249	4.89067	1.88648	NO_CHANGE	1.21571	12.5298	10.3065	> 3x UP	2
PF3D7_1358600	zinc finger protein, putative		0.902153	0.721074	0.799281	1.03279	1.51766	1.46948	NO_CHANGE	2.748	2.98415	1.08593	NO_CHANGE	3.52206	11.9828	3.40222	> 3x UP	2
PF3D7_1466500	conserved Plasmodium protein, unknown function		2.85398	2.96082	1.03743	2.06148	3.0658	1.48718	NO_CHANGE	2.36484	3.7521	1.58662	NO_CHANGE	4.75671	17.1008	3.5951	> 3x UP	2
PF3D7_1144400	conserved Plasmodium protein, unknown function		1.58966	0.962013	0.60517	1.40477	2.10944	1.50162	NO_CHANGE	1.76273	3.25933	1.84902	NO_CHANGE	2.38246	26.3649	11.0662	> 3x UP	2
PF3D7_0324900	erythrocyte membrane protein 1, PfEMP1	VAR	1.60191	2.19674	1.37132	1.12333	1.6869	1.5017	NO_CHANGE	2.7844	4.43353	1.59227	NO_CHANGE	1.65718	5.83023	3.51817	> 3x UP	2
PF3D7_1238200	conserved Plasmodium protein, unknown function		0.342478	0.710596	2.07487	2.11223	3.20595	1.51781	NO_CHANGE	1.22971	3.17428	2.58131	NO_CHANGE	0.554017	5.82353	10.5115	> 3x UP	2
PF3D7_1245600	kinesin, putative		0.341198	0.400061	1.17252	0.734029	1.14538	1.5604	NO_CHANGE	0.78337	2.66408	3.4008	NO_CHANGE	1.02079	7.85052	7.69064	> 3x UP	2
PF3D7_0516500	major facilitator superfamily domain-containing protein, putative	MFS1	1.39156	1.59069	1.1431	2.02962	3.28034	1.61623	NO_CHANGE	3.96097	6.40313	1.61656	NO_CHANGE	1.51209	9.36628	6.19425	> 3x UP	2
PF3D7_1001100.1	acyl-CoA binding protein, isoform 1, ACBP1	ACBP1	0.981624	0.858071	0.874135	0.636322	1.05448	1.65715	NO_CHANGE	1.3707	1.50562	1.09843	NO_CHANGE	2.6947	12.1942	4.52525	> 3x UP	2
PF3D7_1029500	conserved Plasmodium protein, unknown function		2.21748	1.78927	0.806894	0.574979	1.05869	1.84128	NO_CHANGE	1.19092	1.70059	1.42796	NO_CHANGE	1.64864	10.6834	6.48014	> 3x UP	2
PF3D7_1251000	HSP20-like chaperone, putative		0.366286	0.554164	1.51293	1.38902	2.55757	1.84128	NO_CHANGE	0.53114	4.29786	8.09177	NO_CHANGE	0.377065	6.85121	18.1698	> 3x UP	2
PF3D7_0405300	liver specific protein 2, putative	LISP2	1.04573	1.40281	1.34146	2.94878	5.86013	1.98731	NO_CHANGE	1.64275	4.61938	2.81198	NO_CHANGE	1.46226	6.97934	4.77299	> 3x UP	2
PF3D7_0417000	conserved Plasmodium protein, unknown function		0.496344	0.750932	1.51293	0.651539	1.33296	2.04586	NO_CHANGE	0.299889	1.45598	4.85506	NO_CHANGE	0.447082	5.01119	11.2086	> 3x UP	2
PF3D7_1037200	conserved Plasmodium protein, unknown function		0.917782	0.672343	0.732574	0.140906	0.311337	2.20953	NO_CHANGE	0.770489	1.56699	2.03376	NO_CHANGE	1.14369	6.79685	5.94289	> 3x UP	2
PF3D7_1037800	dynein intermediate chain, putative		0.525495	1.55717	2.96325	0.274864	0.778616	2.83273	NO_CHANGE	0.578071	3.37689	5.84165	NO_CHANGE	1.93999	19.3655	9.98228	> 3x UP	2
PF3D7_0500900	serine/threonine protein kinase, FIKK family	FIKK5	0.911754	0.44831	0.491701	0.265964	0.979424	3.68255	NO_CHANGE	0.605965	0.865293	1.42796	NO_CHANGE	0.879924	5.74116	6.52461	> 3x UP	2
PF3D7_1132100	RNA-binding protein, putative		0.0454214	0.0549754	1.21034	0.070665	0.276491	3.91271	NO_CHANGE	0.102455	0.438906	4.28388	NO_CHANGE	0.171446	8.01958	46.776	> 3x UP	2
PF3D7_1362100	14-3-3 protein	14-3-3II	2.43734	2.79873	1.14827	3.06271	1.61122	0.526079	NO_CHANGE	2.53745	5.3488	2.10794	2-3X UP	5.40415	21.2537	3.93286	> 3x UP	2
PF3D7_1238400	conserved protein, unknown function		7.4228	9.25096	1.24629	2.48685	1.57895	0.634922	NO_CHANGE	4.54698	13.4931	2.96748	2-3X UP	7.26296	45.9259	6.3233	> 3x UP	2
PF3D7_1251200	coronin		2.04464	2.64657	1.29439	10.5039	8.81609	0.839319	NO_CHANGE	2.55308	6.35057	2.48741	2-3X UP	2.74795	23.3231	8.48744	> 3x UP	2
PF3D7_0301800	Plasmodium exported protein, unknown function		3.78318	3.61495	0.955532	20.755	19.0365	0.917202	NO_CHANGE	10.4584	28.5858	2.73327	2-3X UP	5.87594	63.0318	10.7271	> 3x UP	2
PF3D7_1446400	pyruvate dehydrogenase E1 component subunit beta	pdhB	13.378	10.7116	0.800687	5.76361	6.63275	1.1508	NO_CHANGE	13.5694	36.3097	2.67585	2-3X UP	15.8905	69.6093	4.38058	> 3x UP	2
PF3D7_0414400	conserved Plasmodium protein, unknown function		2.01762	0.939232	0.465516	3.1993	4.11244	1.28542	NO_CHANGE	2.00047	5.57034	2.78452	2-3X UP	0.798843	5.19015	6.49708	> 3x UP	2
PF3D7_0928100	conserved Plasmodium protein, unknown function		13.1592	18.0712	1.37327	11.3682	14.8608	1.30723	NO_CHANGE	14.0259	28.3542	2.02156	2-3X UP	22.4038	80.1811	3.5789	> 3x UP	2
PF3D7_1369300	conserved Plasmodium protein, unknown function		1.22023	1.57535	1.29103	3.98661	5.24318	1.3152	NO_CHANGE	2.75242	8.14143	2.95792	2-3X UP	2.97286	16.5645	5.57192	> 3x UP	2
PF3D7_1423500	conserved Plasmodium protein, unknown function		8.19243	12.7012	1.55036	13.6119	18.0659	1.32722	NO_CHANGE	15.2781	44.4055	2.90647	2-3X UP	9.03126	63.4682	7.02761	> 3x UP	2
PF3D7_0517600	F-actin-capping protein subunit beta, putative	CPbeta	2.27929	2.05135	0.899997	9.27423	12.3678	1.33357	NO_CHANGE	6.15826	15.8933	2.58081	2-3X UP	3.54963	23.7016	6.67719	> 3x UP	2
PF3D7_1018400	conserved Plasmodium protein, unknown function		9.50375	9.74109	1.02497	16.8835	22.7176	1.34555	NO_CHANGE	15.6434	36.9938	2.36482	2-3X UP	14.5429	62.5301	4.29969	> 3x UP	2
PF3D7_1143900	ATP-dependent (S)-NAD(P)H-hydrate dehydratase, putative		27.9573	20.7786	0.743225	20.2863	27.3107	1.34626	NO_CHANGE	26.5199	70.1308	2.64445	2-3X UP	27.7908	145.18	5.22402	> 3x UP	2
PF3D7_1003900	conserved Plasmodium protein, unknown function		14.1692	11.2975	0.797333	6.73853	9.0892	1.34884	NO_CHANGE	8.43922	19.8376	2.35064	2-3X UP	5.39204	28.7751	5.33659	> 3x UP	2
PF3D7_0213600	conserved Plasmodium protein, unknown function		4.14116	3.79557	0.916548	1.87498	2.55505	1.36271	NO_CHANGE	1.89558	5.13025	2.70642	2-3X UP	5.32696	16.8218	3.15785	> 3x UP	2
PF3D7_0317100	6-cysteine protein	B9	2.94813	3.80328	1.29006	3.25456	4.43751	1.36348	NO_CHANGE	3.15718	8.74858	2.77101	2-3X UP	5.03392	15.6545	3.1098	> 3x UP	2
PF3D7_0704100	conserved Plasmodium membrane protein, unknown function		3.99236	4.19754	1.05139	2.43021	3.76164	1.54786	NO_CHANGE	2.68303	8.00778	2.98461	2-3X UP	5.16455	19.6299	3.80088	> 3x UP	2
PF3D7_1027900	palmitoyltransferase DHHC10, putative	DHHC10	4.43065	3.47844	0.785086	7.82454	12.349	1.57824	NO_CHANGE	7.81388	17.522	2.24243	2-3X UP	4.25286	28.8631	6.78675	> 3x UP	2
PF3D7_1433200	conserved Plasmodium protein, unknown function		7.68414	10.7061	1.39327	10.5733	17.4954	1.65468	NO_CHANGE	17.0499	41.5347	2.43606	2-3X UP	12.1226	67.9603	5.60608	> 3x UP	2
PF3D7_0822500	dynein light chain 1	DLC1	1.36991	0.621772	0.453878	1.89815	3.31107	1.74437	NO_CHANGE	2.23477	6.6187	2.96169	2-3X UP	1.67464	31.1559	18.6045	> 3x UP	2
PF3D7_0508400	conserved protein, unknown function		2.61291	3.78371	1.44809	1.5244	1.20293	0.789118	NO_CHANGE	5.32249	19.7737	3.71512	> 3x UP	22.0468	193.232	8.76462	> 3x UP	2
PF3D7_1404200	conserved Plasmodium protein, unknown function		0.917351	2.59071	2.82413	5.17353	4.76294	0.920638	NO_CHANGE	3.25165	19.6282	6.03637	> 3x UP	3.77739	61.355	16.2427	> 3x UP	2
PF3D7_0926300	protein kinase, putative		5.19521	4.9531	0.953397	2.3367	2.19802	0.940651	NO_CHANGE	2.35682	8.81426	3.73989	> 3x UP	11.488	71.3875	6.21412	> 3x UP	2
PF3D7_1026600	conserved Plasmodium protein, unknown function		22.7273	23.9331	1.05306	68.4271	65.3869	0.95557	NO_CHANGE	32.2864	113.374	3.51152	> 3x UP	34.0999	534.918	15.6868	> 3x UP	2
PF3D7_1318900	conserved Plasmodium protein, unknown function		0.147112	0.819058	5.56757	2.33449	2.30725	0.988332	NO_CHANGE	0.65419	8.85418	13.5346	> 3x UP	1.33269	48.4293	36.3396	> 3x UP	2
PF3D7_1016100	conserved Plasmodium protein, unknown function		0.597345	0.963987	1.61379	3.02031	2.9945	0.991456	NO_CHANGE	1.73238	5.31402	3.06747	> 3x UP	1.50315	13.5995	9.04736	> 3x UP	2
PF3D7_1026100	conserved Plasmodium protein, unknown function		16.0701	16.1554	1.00531	36.7846	37.2613	1.01296	NO_CHANGE	11.9697	40.488	3.38254	> 3x UP	16.0006	103.704	6.48122	> 3x UP	2
PF3D7_1006100	CCR4-NOT transcription complex subunit 5, putative	NOT5	8.8011	4.9788	0.565703	3.57194	3.69952	1.03572	NO_CHANGE	8.6006	41.598	4.83664	> 3x UP	36.1419	176.414	4.88114	> 3x UP	2
PF3D7_0410500	conserved Plasmodium protein, unknown function		3.44078	4.93931	1.43552	8.86985	9.19741	1.03693	NO_CHANGE	10.3655	51.5844	4.97655	> 3x UP	9.39051	150.895	16.0688	> 3x UP	2
PF3D7_1318700	conserved protein, unknown function		0.639291	0.635589	0.994208	0.932424	1.03011	1.10477	NO_CHANGE	1.65538	6.74477	4.07444	> 3x UP	5.0063	26.1865	5.2307	> 3x UP	2
PF3D7_0423900	probable protein, unknown function		1.82169	3.82176	2.09792	46.6212	53.7494	1.1529	NO_CHANGE	46.8439	153.397	3.27464	> 3x UP	10.3767	82.4999	7.95053	> 3x UP	2
PF3D7_0517500	UTP--glucose-1-phosphate uridylyltransferase, putative		0.592592	0.568844	0.959925	4.50635	5.59747	1.24213	NO_CHANGE	2.46925	9.39323	3.80408	> 3x UP	1.22006	16.5394	13.5562	> 3x UP	2
PF3D7_0508200	longevity-assurance (LAG1) protein, putative		8.08093	7.21907	0.893346	2.9185	3.77197	1.29243	NO_CHANGE	4.27796	21.1814	4.95129	> 3x UP	10.8441	75.2478	6.93907	> 3x UP	2
PF3D7_0402900	probable protein, unknown function		3.25354	2.9016	0.89183	2.79727	3.67896	1.3152	NO_CHANGE	2.81415	17.7287	6.29982	> 3x UP	5.81718	25.6235	4.4048	> 3x UP	2
PF3D7_0305800	P-loop containing nucleoside triphosphate hydrolase, putative		1.68935	2.67668	1.58445	3.36891	4.56983	1.35647	NO_CHANGE	2.62783	8.37408	3.18669	> 3x UP	3.98404	71.9715	18.0649	> 3x UP	2
PF3D7_0932900	conserved Plasmodium protein, unknown function		2.80013	2.47666	0.884479	8.54513	11.9161	1.3945	NO_CHANGE	2.81103	11.7448	4.1781	> 3x UP	3.88034	12.7275	3.28	> 3x UP	2
PF3D7_0831200	DnaJ protein, putative		9.95036	9.0702	0.911544	58.6746	82.1457	1.40002	NO_CHANGE	33.5035	129.003	3.85043	> 3x UP	17.8294	66.6194	3.7365	> 3x UP	2
PF3D7_1328800	transcriptional regulatory protein sir2a	SIR2A	5.49964	5.59746	1.01779	14.0009	19.8046	1.41452	NO_CHANGE	17.8226	76.5223	4.29356	> 3x UP	18.0138	437.402	24.2815	> 3x UP	2
PF3D7_0622000	conserved Plasmodium protein, unknown function		30.7908	27.7316	0.900645	9.94335	14.2495	1.43307	NO_CHANGE	15.0772	47.0545	3.1209	> 3x UP	35.8349	135.882	3.79189	> 3x UP	2
PF3D7_1006000	IMP1-like protein, putative	IMP4	0.401028	0.533918	1.33137	1.21661	1.76625	1.45177	NO_CHANGE	2.51991	10.6289	4.21797	> 3x UP	9.49507	88.3417	9.30395	> 3x UP	2
PF3D7_0522900	zinc finger protein, putative		1.47753	1.42798	0.966466	1.31231	1.907	1.45316	NO_CHANGE	0.842083	5.00771	5.94682	> 3x UP	1.73667	12.4495	7.1686	> 3x UP	2
PF3D7_1022500	citrate synthase, mitochondrial, putative	CS	6.25447	5.07119	0.810811	2.51528	3.7181	1.47821	NO_CHANGE	2.14261	13.1603	6.14218	> 3x UP	6.37602	20.625	3.23478	> 3x UP	2
PF3D7_1410100	alpha/beta hydrolase, putative		0.440328	1.00668	2.2862	1.25592	1.89204	1.5065	NO_CHANGE	1.79728	7.36162	4.09599	> 3x UP	2.11534	13.6021	6.43022	> 3x UP	2
PF3D7_0508900	conserved Plasmodium protein, unknown function		2.45797	3.00804	1.22379	2.26255	3.46186	1.53007	NO_CHANGE	1.82172	7.53256	4.13487	> 3x UP	2.38411	13.6997	5.74624	> 3x UP	2
PF3D7_1475700	tubulin epsilon chain, putative		3.62236	4.82272	1.33137	13.3716	20.7295	1.55027	NO_CHANGE	11.3012	39.7759	3.51962	> 3x UP	3.59336	62.0429	17.266	> 3x UP	2
PF3D7_0828000	rhomboid protease ROM3	ROM3	2.5558	2.08804	0.81698	3.28038	5.1478	1.56927	NO_CHANGE	2.34719	10.0551	4.28388	> 3x UP	2.30214	13.3094	5.7813	> 3x UP	2
PF3D7_0828900	conserved protein, unknown function		1.38096	1.78286	1.29103	1.82618	2.86801	1.5705	NO_CHANGE	2.13598	6.9898	3.27241	> 3x UP	0.852958	14.0109	16.4262	> 3x UP	2
PF3D7_1004100	conserved Plasmodium protein, unknown function		0.790775	1.21814	1.54043	2.54999	4.04655	1.58689	NO_CHANGE	2.62693	11.4718	4.36699	> 3x UP	2.93057	32.9437	11.2414	> 3x UP	2
PF3D7_1454300	SNF1-related serine/threonine protein kinase KIN	KIN	7.53361	6.65604	0.883513	4.04305	6.4598	1.59775	NO_CHANGE	5.16497	16.7566	3.24428	> 3x UP	10.5399	56.5057	5.36114	> 3x UP	2
PF3D7_1007800	conserved Plasmodium protein, unknown function		11.7891	11.0006	0.933112	12.142	19.5268	1.6082	NO_CHANGE	7.62432	26.4566	3.47003	> 3x UP	11.8649	42.5145	3.58323	> 3x UP	2
PF3D7_1332100	conserved protein, unknown function		3.04497	2.93251	0.963067	2.17761	3.62269	1.66361	NO_CHANGE	1.64589	8.6779	5.27247	> 3x UP	3.30311	17.5931	5.32621	> 3x UP	2
PF3D7_1107900	mechanosensitive ion channel protein, putative	MSCS	3.46633	3.46381	0.999273	3.35029	5.59048	1.66866	NO_CHANGE	3.65226	11.0564	3.02727	> 3x UP	4.37535	36.9632	8.44804	> 3x UP	2
PF3D7_0714100	MAATS1 domain-containing protein, putative		1.02793	1.42622	1.38746	2.39883	4.17452	1.74023	NO_CHANGE	2.52064	8.51392	3.37767	> 3x UP	1.98732	17.0102	8.55933	> 3x UP	2
PF3D7_1234700	upregulated in late gametocytes ULG8	ULG8	2.79268	3.89122	1.39337	2.22536	4.03896	1.81497	NO_CHANGE	3.23966	11.9602	3.6918	> 3x UP	4.12297	37.7579	9.15794	> 3x UP	2
PF3D7_1009700	tubulin--tyrosine ligase, putative		0.741829	1.87055	2.52154	0.468857	1.26174	2.69109	NO_CHANGE	1.31475	5.93089	4.51105	> 3x UP	4.3274	18.5533	4.28739	> 3x UP	2
PF3D7_1217400	conserved protein, unknown function		7.51047	9.35687	1.24584	8.48296	18.8251	2.21917	2-3X UP	19.3419	61.5423	3.18182	> 3x UP	33.8743	205.611	6.06984	> 3x UP	2
PF3D7_0627000	conserved Plasmodium protein, unknown function		4.78234	2.42734	0.507562	2.16006	5.30301	2.45503	2-3X UP	4.02661	26.4067	6.55804	> 3x UP	10.4814	254.976	24.3265	> 3x UP	2
PF3D7_1408300	conserved Plasmodium protein, unknown function		5.65088	6.21772	1.10031	3.19688	9.74925	3.04961	> 3x UP	7.44923	24.5838	3.30017	> 3x UP	13.3971	73.9588	5.52049	> 3x UP	2
mal_mito_1	unspecified product		164.894	128.07	0.776681	9.31363	8.06147	0.865557	NO_CHANGE	44.7811	28.4412	0.635116	NO_CHANGE	148.326	204.345	1.37767	NO_CHANGE	NA
mal_mito_2	unspecified product		225.542	185.363	0.821857	15.4755	14.6314	0.945453	NO_CHANGE	52.9101	44.3649	0.838495	NO_CHANGE	188.68	225.981	1.19769	NO_CHANGE	NA
mal_mito_3	unspecified product		176.008	161.573	0.917985	16.9596	16.6383	0.981054	NO_CHANGE	44.9193	41.1318	0.915681	NO_CHANGE	131.157	166.48	1.26932	NO_CHANGE	NA
PF3D7_0100100	erythrocyte membrane protein 1, PfEMP1	VAR	0.0474784	0.0861975	1.81551	0.166197	0.22951	1.38096	NO_CHANGE	0.206541	0.54617	2.64437	NO_CHANGE	0.0325838	0.450758	13.8338	NO_CHANGE	NA
PF3D7_0100200	rifin	RIF	0.0515779	0.187281	3.63102	0.0601823	0.0554061	0.920638	NO_CHANGE	0.049861	0.0711995	1.42796	NO_CHANGE	0.0530958	0.0438518	0.8259	NO_CHANGE	NA
PF3D7_0100900	rifin	RIF	0.146358	0.177143	1.21034	0.0569245	0.0524069	0.920638	NO_CHANGE	0.047162	0.0673454	1.42796	NO_CHANGE	0.251108	0.0414781	0.16518	NO_CHANGE	NA
PF3D7_0101300	Pfmc-2TM Maurer's cleft two transmembrane protein	MC-2TM	0.290235	0.175642	0.60517	0.0846632	0.0779441	0.920638	NO_CHANGE	0.0701434	0.100162	1.42796	NO_CHANGE	0.0746941	0.0616899	0.8259	NO_CHANGE	NA
PF3D7_0101600	rifin	RIF	0.0462807	0.0560155	1.21034	0.0540014	0.0497157	0.920638	NO_CHANGE	0.0447401	0.0638871	1.42796	NO_CHANGE	0.0476427	0.0786963	1.6518	NO_CHANGE	NA
PF3D7_0102000	Plasmodium exported protein (PHISTa), unknown function, pseudogene		0.0676833	0.0819198	1.21034	0.157949	0.0727068	0.460319	NO_CHANGE	0.0654302	0.0934317	1.42796	NO_CHANGE	0.0696751	0.0575447	0.8259	NO_CHANGE	NA
PF3D7_0102100	stevor, pseudogene		0.060723	0.0734955	1.21034	0.0708529	0.0652298	0.920638	NO_CHANGE	0.0587016	0.251471	4.28388	NO_CHANGE	0.06251	0.051627	0.8259	NO_CHANGE	NA
PF3D7_0102500	erythrocyte binding antigen-181	EBA181	1.43063	1.45397	1.01632	25.6128	20.0255	0.781855	NO_CHANGE	3.63171	4.92966	1.35739	NO_CHANGE	1.36031	0.687087	0.505096	NO_CHANGE	NA
PF3D7_0102600	serine/threonine protein kinase, FIKK family	FIKK1	52.43	61.3232	1.16962	93.4429	99.5827	1.06571	NO_CHANGE	160.16	183.112	1.1433	NO_CHANGE	38.6918	44.2994	1.14493	NO_CHANGE	NA
PF3D7_0102700	merozoite-associated tryptophan-rich antigen	MaTrA	18.0512	15.4882	0.858015	23.3707	23.973	1.02577	NO_CHANGE	18.4064	26.369	1.4326	NO_CHANGE	25.8371	22.6003	0.874722	NO_CHANGE	NA
PF3D7_0102800	seipin domain-containing protein, putative		57.6523	46.3261	0.803543	3.38486	3.44903	1.01896	NO_CHANGE	13.9129	15.8236	1.13734	NO_CHANGE	62.0742	91.0884	1.46741	NO_CHANGE	NA
PF3D7_0102900	aspartate--tRNA ligase		367.412	327.909	0.892483	325.456	295.725	0.908648	NO_CHANGE	369.887	333.461	0.901521	NO_CHANGE	359.247	324.009	0.901911	NO_CHANGE	NA
PF3D7_0103000	vacuolar protein sorting-associated protein VTA1, putative		4.47855	6.29743	1.40613	1.38327	0.848991	0.613758	NO_CHANGE	2.41941	1.54558	0.638824	NO_CHANGE	7.86471	6.60746	0.84014	NO_CHANGE	NA
PF3D7_0103100	vacuolar protein sorting-associated protein 51, putative	VPS51	18.9358	16.1116	0.850853	3.3973	2.43014	0.715316	NO_CHANGE	9.3147	5.37824	0.577392	NO_CHANGE	18.5658	13.0272	0.70168	NO_CHANGE	NA
PF3D7_0103200	nucleoside transporter 4	NT4	849.147	783.813	0.923059	503.371	443.378	0.880818	NO_CHANGE	713.718	607.964	0.851827	NO_CHANGE	883.903	1212.87	1.37217	NO_CHANGE	NA
PF3D7_0103300	conserved protein, unknown function		84.2033	77.5579	0.92108	102.251	92.7547	0.90713	NO_CHANGE	86.3358	82.9267	0.960514	NO_CHANGE	89.3283	117.865	1.31945	NO_CHANGE	NA
PF3D7_0103400	zinc-carboxypeptidase, putative		328.259	338.49	1.03117	68.4588	65.0343	0.949977	NO_CHANGE	173.432	160.918	0.927842	NO_CHANGE	271.584	264.915	0.975445	NO_CHANGE	NA
PF3D7_0103500	conserved Plasmodium protein, unknown function		17.03	14.2489	0.836696	1.58836	2.66241	1.6762	NO_CHANGE	2.53209	4.16002	1.64292	NO_CHANGE	12.4864	10.6956	0.856584	NO_CHANGE	NA
PF3D7_0103600	ATP-dependent RNA helicase, putative		258.23	254.933	0.987232	64.7056	60.2895	0.93175	NO_CHANGE	162.778	127.154	0.781149	NO_CHANGE	239.026	214.987	0.899427	NO_CHANGE	NA
PF3D7_0103700	L-seryl-tRNA(Sec) kinase, putative	PSTK	62.6491	55.9517	0.893097	47.6028	40.1185	0.842776	NO_CHANGE	58.4017	42.0725	0.720398	NO_CHANGE	49.3644	38.8959	0.787934	NO_CHANGE	NA
PF3D7_0103800	actin-related protein	ARP1	0.539335	0.380787	0.706032	0.262211	0.531084	2.0254	NO_CHANGE	0.0434484	0.434298	9.99572	NO_CHANGE	0.925344	0.611394	0.66072	NO_CHANGE	NA
PF3D7_0103900	parasite-infected erythrocyte surface protein	PIESP15	43.7907	39.1486	0.893992	13.0428	9.03773	0.692927	NO_CHANGE	28.6244	17.8518	0.623657	NO_CHANGE	51.3532	42.2357	0.822455	NO_CHANGE	NA
PF3D7_0104000	thrombospondin-related sporozoite protein	TRSP	0.522069	0.126376	0.242068	0.121832	0.112163	0.920638	NO_CHANGE	0.302814	0.144136	0.475987	NO_CHANGE	0.32246	0.887733	2.753	NO_CHANGE	NA
PF3D7_0104100	conserved Plasmodium membrane protein, unknown function		0.0216211	0.0261688	1.21034	0.0756838	0.0232258	0.306879	NO_CHANGE	0.0209013	0.0298462	1.42796	NO_CHANGE	0.066772	0.055147	0.8259	NO_CHANGE	NA
PF3D7_0104200	StAR-related lipid transfer protein		121.004	111.617	0.922426	39.8327	43.6828	1.09666	NO_CHANGE	110.028	90.706	0.824389	NO_CHANGE	101.69	93.3385	0.917871	NO_CHANGE	NA
PF3D7_0104300	ubiquitin carboxyl-terminal hydrolase 1, putative	UBP1	145.988	153.69	1.05276	189.09	187.511	0.991653	NO_CHANGE	153.487	141.336	0.920834	NO_CHANGE	149.806	166.499	1.11143	NO_CHANGE	NA
PF3D7_0104400	4-hydroxy-3-methylbut-2-enyl diphosphate reductase	LytB	53.2565	45.2022	0.848763	9.80387	7.7217	0.787618	NO_CHANGE	31.2547	21.786	0.697047	NO_CHANGE	54.4949	45.6321	0.837364	NO_CHANGE	NA
PF3D7_0104500	conserved protein, unknown function		319.256	291.577	0.913301	214.108	196.52	0.917856	NO_CHANGE	307.735	245.906	0.799083	NO_CHANGE	359.975	325.74	0.904897	NO_CHANGE	NA
PF3D7_0104600	conserved Plasmodium protein, unknown function		10.1465	9.0791	0.894798	5.9196	5.3949	0.911362	NO_CHANGE	8.47458	5.52147	0.651533	NO_CHANGE	12.6815	8.63751	0.681111	NO_CHANGE	NA
PF3D7_0104700	major facilitator superfamily-related transporter, putative	MFR2	0.0240504	0.0873275	3.63102	0.0841876	0.180848	2.14815	NO_CHANGE	0.0464996	0.0995993	2.14194	NO_CHANGE	0.321856	0.143134	0.444716	NO_CHANGE	NA
PF3D7_0104800	novel putative transporter 1, putative	NPT1	23.3454	22.2317	0.952298	0.483957	0.413724	0.854878	NO_CHANGE	4.89742	2.49469	0.509389	NO_CHANGE	30.8944	15.516	0.502226	NO_CHANGE	NA
PF3D7_0105200	heptatricopeptide repeat and RAP domain-containing protein, putative		65.3657	52.1968	0.798535	15.8369	13.8365	0.873687	NO_CHANGE	44.7449	30.6175	0.684269	NO_CHANGE	67.3203	62.5338	0.9289	NO_CHANGE	NA
PF3D7_0105400.1	conserved Plasmodium protein, unknown function		0.242892	0.293982	1.21034	0.141706	0.13046	0.920638	NO_CHANGE	0.117403	0.502941	4.28388	NO_CHANGE	0.50008	0.51627	1.03238	NO_CHANGE	NA
PF3D7_0105400.2	conserved Plasmodium protein, unknown function		0.12779	0.15467	1.21034	0.149108	0.137275	0.920638	NO_CHANGE	0.247072	0.176405	0.71398	NO_CHANGE	0.131551	0.217296	1.6518	NO_CHANGE	NA
PF3D7_0105500	conserved protein, unknown function		10.5225	7.98991	0.759317	0.347487	1.22632	3.52911	NO_CHANGE	2.97489	2.53511	0.852169	NO_CHANGE	10.9344	9.49488	0.868353	NO_CHANGE	NA
PF3D7_0105600	conserved Plasmodium protein, unknown function		25.0218	21.6393	0.864819	22.4924	21.0527	0.935993	NO_CHANGE	23.7024	18.5439	0.782366	NO_CHANGE	22.9953	19.2176	0.83572	NO_CHANGE	NA
PF3D7_0105700	asparagine-rich antigen Pfa35-2		27.4016	23.2894	0.849929	1.60418	1.67498	1.04414	NO_CHANGE	3.51715	3.34052	0.94978	NO_CHANGE	26.948	16.3121	0.605319	NO_CHANGE	NA
PF3D7_0106000	conserved protein, unknown function		17.0497	12.9564	0.75992	1.01743	1.29541	1.27322	NO_CHANGE	3.80218	2.58663	0.680302	NO_CHANGE	16.4628	11.2464	0.68314	NO_CHANGE	NA
PF3D7_0106100	V-type proton ATPase subunit C, putative		39.1976	29.5234	0.753192	44.644	40.047	0.897032	NO_CHANGE	38.8412	31.887	0.820958	NO_CHANGE	36.4951	27.9044	0.764607	NO_CHANGE	NA
PF3D7_0106200	EF hand domain-containing protein, putative		4.36025	3.07048	0.704198	0.185005	0.596128	3.22223	NO_CHANGE	1.07293	0.437745	0.407988	NO_CHANGE	3.26441	2.76348	0.846548	NO_CHANGE	NA
PF3D7_0106300	calcium-transporting ATPase	ATP6	106.463	90.812	0.852988	89.1238	87.3192	0.979752	NO_CHANGE	82.8905	81.3394	0.981287	NO_CHANGE	98.7961	86.2394	0.872903	NO_CHANGE	NA
PF3D7_0106400	pre-rRNA-processing protein TSR2, putative		395.158	386.792	0.978829	607.56	542.12	0.89229	NO_CHANGE	624.302	579.814	0.928741	NO_CHANGE	450.8	509.002	1.12911	NO_CHANGE	NA
PF3D7_0106500	conserved Plasmodium protein, unknown function		4.47501	2.75951	0.61665	0.466967	0.495045	1.06013	NO_CHANGE	0.234474	0.251114	1.07097	NO_CHANGE	3.34579	0.917659	0.274273	NO_CHANGE	NA
PF3D7_0106600	conserved Plasmodium protein, unknown function		0.513716	0.138171	0.268965	0.732619	0.674476	0.920638	NO_CHANGE	0.0551795	1.02432	18.5635	NO_CHANGE	0.411316	0.0485294	0.117986	NO_CHANGE	NA
PF3D7_0106700	small ribosomal subunit assembling AARP2 protein	AARP2	96.8722	94.8184	0.978798	90.4902	84.4751	0.933529	NO_CHANGE	110.132	98.2263	0.891895	NO_CHANGE	102.905	100.755	0.979111	NO_CHANGE	NA
PF3D7_0106800	ras-related protein Rab-5C	RAB5c	27.5575	22.5573	0.818554	3.71731	3.08006	0.828574	NO_CHANGE	15.014	9.2354	0.615121	NO_CHANGE	26.9746	19.976	0.740549	NO_CHANGE	NA
PF3D7_0106900	2-C-methyl-D-erythritol 4-phosphate cytidylyltransferase, putative	IspD	84.2914	81.7749	0.970146	6.03493	6.4069	1.06164	NO_CHANGE	20.4727	17.9136	0.874998	NO_CHANGE	86.5561	71.0114	0.820408	NO_CHANGE	NA
PF3D7_0107100	conserved protein, unknown function		16.3055	15.049	0.922943	0.99168	0.777722	0.784247	NO_CHANGE	5.99468	3.34585	0.558137	NO_CHANGE	17.7574	13.4883	0.759587	NO_CHANGE	NA
PF3D7_0107200	CCR4 domain-containing protein 3, putative	CCR4-3	16.6679	14.9618	0.897638	0.768481	1.03403	1.34555	NO_CHANGE	5.19144	2.93729	0.565795	NO_CHANGE	14.968	12.4913	0.834533	NO_CHANGE	NA
PF3D7_0107300	conserved Plasmodium protein, unknown function		1.58396	1.50261	0.948645	0.449562	0.735793	1.63669	NO_CHANGE	0.662154	0.354573	0.535485	NO_CHANGE	0.92546	0.582353	0.629257	NO_CHANGE	NA
PF3D7_0107500	Niemann-Pick type C1-related protein	NCR1	224.601	226.236	1.00728	293.582	267.481	0.911096	NO_CHANGE	260.585	238.712	0.916062	NO_CHANGE	217.19	215.364	0.991591	NO_CHANGE	NA
PF3D7_0107700	dolichyl-diphosphooligosaccharide--protein glycosyltransferase subunit OST3/OST6, putative		43.1353	38.9013	0.901843	3.03954	3.6625	1.20495	NO_CHANGE	12.1099	8.35535	0.689962	NO_CHANGE	49.768	39.768	0.799068	NO_CHANGE	NA
PF3D7_0107800	double-strand break repair protein MRE11	MRE11	65.2206	59.8594	0.917799	12.2409	13.4458	1.09843	NO_CHANGE	38.5943	26.9905	0.699338	NO_CHANGE	63.4401	76.2391	1.20175	NO_CHANGE	NA
PF3D7_0107900	conserved Plasmodium protein, unknown function		76.6231	72.4649	0.945732	55.3808	56.9173	1.02774	NO_CHANGE	90.3264	67.4032	0.746218	NO_CHANGE	95.5478	68.9961	0.722111	NO_CHANGE	NA
PF3D7_0108000	proteasome subunit beta type-3, putative		266.867	258.551	0.96884	123.259	122.128	0.990827	NO_CHANGE	212.177	179.176	0.844465	NO_CHANGE	265.222	251.422	0.947968	NO_CHANGE	NA
PF3D7_0108100	conserved protein, unknown function		6.33349	4.44799	0.702296	1.3077	1.45591	1.11333	NO_CHANGE	2.67079	2.55451	0.956464	NO_CHANGE	6.73452	4.49839	0.667959	NO_CHANGE	NA
PF3D7_0108300	conserved Plasmodium protein, unknown function	ARP	208.269	207.686	0.997204	235.369	253.752	1.0781	NO_CHANGE	264.109	268.35	1.01606	NO_CHANGE	217.039	224.01	1.03212	NO_CHANGE	NA
PF3D7_0108400.1	mitochondrial carrier protein, putative		22.2973	19.0351	0.853697	28.6126	23.5631	0.823524	NO_CHANGE	28.7567	33.2792	1.15727	NO_CHANGE	26.3086	31.0969	1.18201	NO_CHANGE	NA
PF3D7_0108400.2	mitochondrial carrier protein, putative		0.293552	0.236865	0.806894	0.570872	1.05113	1.84128	NO_CHANGE	1.4189	0.945529	0.666381	NO_CHANGE	0.604382	0.582353	0.96355	NO_CHANGE	NA
PF3D7_0108500	conserved Plasmodium protein, unknown function		252.387	276.113	1.09401	1948.32	1995.22	1.02407	NO_CHANGE	678.432	770.606	1.13586	NO_CHANGE	242.774	363.323	1.49655	NO_CHANGE	NA
PF3D7_0108600	conserved protein, unknown function		46.1285	28.6244	0.620537	2.53824	3.71491	1.46358	NO_CHANGE	4.58331	3.0799	0.671981	NO_CHANGE	50.5292	30.3506	0.600655	NO_CHANGE	NA
PF3D7_0108700	secreted ookinete protein, putative	PSOP24	97.0403	92.8074	0.95638	99.2094	90.7616	0.914848	NO_CHANGE	82.7405	81.0834	0.979972	NO_CHANGE	86.2127	81.7087	0.947757	NO_CHANGE	NA
PF3D7_0108800	mitochondrial carrier protein, putative		40.6989	31.9785	0.785734	21.0321	25.7833	1.2259	NO_CHANGE	32.1447	32.0197	0.996109	NO_CHANGE	37.5018	25.5283	0.680723	NO_CHANGE	NA
PF3D7_0109000	photosensitized INA-labeled protein PHIL1	PHIL1	3.27256	2.39497	0.731834	1.24323	2.45264	1.97279	NO_CHANGE	2.13361	0.315176	0.14772	NO_CHANGE	3.05549	1.35882	0.444716	NO_CHANGE	NA
PF3D7_0109100	LCCL domain-containing protein	CCp5	0.0831256	0.0201221	0.242068	0.0193986	0.17859	9.20638	NO_CHANGE	0.0482151	0.0688492	1.42796	NO_CHANGE	0.222487	0.127213	0.571777	NO_CHANGE	NA
PF3D7_0109200	cleavage and polyadenylation specificity factor subunit 5, putative	CFIM25	55.1933	50.6135	0.917022	27.0123	25.8159	0.95571	NO_CHANGE	42.6279	35.6095	0.835356	NO_CHANGE	67.5607	39.4275	0.583587	NO_CHANGE	NA
PF3D7_0109400	tubulin-specific chaperone a, putative		355.705	286.685	0.805963	53.7201	50.4481	0.939091	NO_CHANGE	197.457	148.341	0.751256	NO_CHANGE	338.623	311.576	0.920127	NO_CHANGE	NA
PF3D7_0109500	N-acetyltransferase, GNAT family, putative		92.2055	79.4486	0.861647	110.405	104.355	0.945202	NO_CHANGE	122.562	88.7949	0.724489	NO_CHANGE	88.817	80.2601	0.903657	NO_CHANGE	NA
PF3D7_0109700	rRNA biogenesis protein RRP36, putative	RRP36	514.089	602.398	1.17178	1160.61	1372.81	1.18284	NO_CHANGE	1089.23	1188.08	1.09076	NO_CHANGE	682.982	609.017	0.891704	NO_CHANGE	NA
PF3D7_0109800	phenylalanine--tRNA ligase alpha subunit	cPheRS	43.2854	43.0706	0.995039	70.7643	66.266	0.936433	NO_CHANGE	66.9051	57.9875	0.866713	NO_CHANGE	50.8636	30.5331	0.600293	NO_CHANGE	NA
PF3D7_0109900.1	phosphatidate cytidylyltransferase, putative		2.78656	2.42072	0.868712	1.07507	1.08631	1.01046	NO_CHANGE	2.23759	1.08575	0.485229	NO_CHANGE	2.5447	1.18458	0.465507	NO_CHANGE	NA
PF3D7_0109900.2	phosphatidate cytidylyltransferase, putative		0.0246387	0.0596424	2.42068	0.0287489	0.0264674	0.920638	NO_CHANGE	0.0238185	0.0340118	1.42796	NO_CHANGE	0.0507275	0.0209479	0.41295	NO_CHANGE	NA
PF3D7_0110000	conserved Plasmodium protein, unknown function		81.6117	78.2286	0.958546	32.734	27.8662	0.851291	NO_CHANGE	64.3839	47.9806	0.745226	NO_CHANGE	140.047	73.8473	0.527302	NO_CHANGE	NA
PF3D7_0110200	FAD-linked sulfhydryl oxidase ERV1, putative	ERV1	96.6786	89.2357	0.923015	39.6835	37.1729	0.936733	NO_CHANGE	92.0808	61.722	0.670303	NO_CHANGE	105.4	61.1672	0.580337	NO_CHANGE	NA
PF3D7_0110400	DNA-directed RNA polymerase II subunit RPB9, putative	RPB9	264.872	233.952	0.883264	306.981	305.722	0.995899	NO_CHANGE	344.188	295.572	0.858754	NO_CHANGE	260.469	198.699	0.762851	NO_CHANGE	NA
PF3D7_0110500	bromodomain protein, putative		76.6305	73.0931	0.953838	45.9045	46.0434	1.00303	NO_CHANGE	53.1519	53.8323	1.0128	NO_CHANGE	63.7716	50.5483	0.792645	NO_CHANGE	NA
PF3D7_0110600	phosphatidylinositol-4-phosphate 5-kinase	PIP5K	80.3651	74.2904	0.924411	99.5522	97.5968	0.980358	NO_CHANGE	84.414	84.1637	0.997035	NO_CHANGE	72.17	68.9991	0.956064	NO_CHANGE	NA
PF3D7_0110700	chromatin assembly factor 1 protein WD40 domain, putative		154.23	118.651	0.769315	10.6384	13.2508	1.24557	NO_CHANGE	30.8116	44.368	1.43997	NO_CHANGE	144.177	142.071	0.985388	NO_CHANGE	NA
PF3D7_0110800	transcription initiation factor TFIIB, putative		131.035	122.89	0.937842	91.7583	97.0726	1.05792	NO_CHANGE	124.739	105.152	0.842975	NO_CHANGE	132.256	108.044	0.816926	NO_CHANGE	NA
PF3D7_0110900	adenylate kinase-like protein 1	AKLP1	175.176	141.312	0.806683	126.508	107.024	0.845991	NO_CHANGE	199.443	148.782	0.745987	NO_CHANGE	214.456	174.005	0.811379	NO_CHANGE	NA
PF3D7_0111000	kinesin-8, putative		7.63118	6.59738	0.864529	0.696018	0.773356	1.11111	NO_CHANGE	0.676073	0.29814	0.440988	NO_CHANGE	6.53235	3.33148	0.509997	NO_CHANGE	NA
PF3D7_0111300	P-loop containing nucleoside triphosphate hydrolase, putative		85.5168	80.8622	0.945572	5.74782	5.32316	0.926118	NO_CHANGE	30.2306	22.8692	0.756491	NO_CHANGE	80.6231	68.4563	0.849091	NO_CHANGE	NA
PF3D7_0111400	conserved Plasmodium protein, unknown function	GEXP19	92.145	89.5616	0.971964	6.80838	5.47495	0.804149	NO_CHANGE	34.5352	22.5862	0.654006	NO_CHANGE	91.9637	57.567	0.625976	NO_CHANGE	NA
PF3D7_0111500	UMP-CMP kinase, putative		170.18	127.474	0.749056	6.92873	6.57664	0.949185	NO_CHANGE	35.8667	24.9726	0.696263	NO_CHANGE	156.613	113.535	0.724943	NO_CHANGE	NA
PF3D7_0111600	conserved Plasmodium protein, unknown function		48.2082	40.2029	0.833943	57.8552	50.5303	0.873393	NO_CHANGE	57.5728	48.6055	0.844244	NO_CHANGE	39.2909	23.9723	0.610125	NO_CHANGE	NA
PF3D7_0111700	conserved protein, unknown function		13.4959	12.2949	0.911009	23.7057	26.1892	1.10477	NO_CHANGE	24.4099	16.2262	0.66474	NO_CHANGE	13.4449	10.734	0.79837	NO_CHANGE	NA
PF3D7_0111800	eukaryotic translation initiation factor 4E, putative		590.981	652.677	1.1044	364.411	402.612	1.10483	NO_CHANGE	559.792	579.041	1.03439	NO_CHANGE	630.769	471.767	0.747923	NO_CHANGE	NA
PF3D7_0111900	conserved protein, unknown function		162.677	160.245	0.985052	44.1033	38.3599	0.869774	NO_CHANGE	120.722	74.9505	0.620852	NO_CHANGE	166.604	110.434	0.662852	NO_CHANGE	NA
PF3D7_0112100	conserved Plasmodium protein, unknown function		1.25297	1.39014	1.10948	3.7768	4.26221	1.12852	NO_CHANGE	1.00938	3.17098	3.14151	NO_CHANGE	0.214973	1.24283	5.7813	NO_CHANGE	NA
PF3D7_0112200	multidrug resistance-associated protein 1	MRP1	90.936	74.2283	0.81627	20.8902	20.978	1.0042	NO_CHANGE	40.5992	32.7149	0.805802	NO_CHANGE	71.3622	61.2381	0.858131	NO_CHANGE	NA
PF3D7_0112800	Plasmodium exported protein (hyp11), unknown function		3.35762	3.1495	0.938014	4.40747	2.70512	0.613758	NO_CHANGE	2.2721	1.39048	0.611983	NO_CHANGE	3.88849	1.2846	0.33036	NO_CHANGE	NA
PF3D7_0112900	Plasmodium exported protein, unknown function		1.90265	2.08354	1.09507	1.69147	1.0706	0.632938	NO_CHANGE	1.22621	0.62535	0.509986	NO_CHANGE	3.54422	1.46358	0.41295	NO_CHANGE	NA
PF3D7_0113000	glutamic acid-rich protein GARP	GARP	9298.62	14326.5	1.54071	3104.69	3516.71	1.13271	NO_CHANGE	1534.69	2332.92	1.52012	NO_CHANGE	6116.22	6223.74	1.01758	NO_CHANGE	NA
PF3D7_0113100	surface-associated interspersed protein 1.1 (SURFIN 1.1)	SURF1.1	4.23695	5.20807	1.2292	1.14284	0.709312	0.620655	NO_CHANGE	0.936207	0.957075	1.02229	NO_CHANGE	2.85489	5.30517	1.85828	NO_CHANGE	NA
PF3D7_0113200	Plasmodium exported protein, unknown function		282.587	273.663	0.968421	53.4723	51.5241	0.963566	NO_CHANGE	145.663	142.268	0.976694	NO_CHANGE	173.127	177.554	1.02557	NO_CHANGE	NA
PF3D7_0113300	Plasmodium exported protein (hyp1), unknown function		5.73723	4.78286	0.833653	52.0176	42.3238	0.813643	NO_CHANGE	8.60234	9.09163	1.05688	NO_CHANGE	7.71405	4.9276	0.638782	NO_CHANGE	NA
PF3D7_0113400	Plasmodium exported protein, unknown function		5.7476	9.59524	1.66943	9.43524	8.5587	0.907099	NO_CHANGE	10.1546	7.00392	0.689731	NO_CHANGE	7.71217	6.60539	0.856489	NO_CHANGE	NA
PF3D7_0113600	surface-associated interspersed protein 1.2 (SURFIN 1.2), pseudogene	SURF1.2	0.189863	0.229799	1.21034	1.19208	1.31114	1.09988	NO_CHANGE	0.279685	0.736355	2.6328	NO_CHANGE	0.204758	0.307472	1.50164	NO_CHANGE	NA
PF3D7_0113700	heat shock protein 40, type II	HSP40	35.8624	30.6514	0.854695	131.881	128.399	0.973592	NO_CHANGE	81.7423	69.9175	0.855341	NO_CHANGE	29.8317	42.6649	1.43019	NO_CHANGE	NA
PF3D7_0113800	DBL containing protein, unknown function		2.86283	2.75771	0.963281	1.22597	0.982832	0.801679	NO_CHANGE	1.19261	0.937055	0.785719	NO_CHANGE	4.53912	2.66485	0.587086	NO_CHANGE	NA
PF3D7_0113900	CX3CL1-binding protein 1	CBP1	3.71953	4.41696	1.1875	180.316	187.114	1.0377	NO_CHANGE	44.5733	52.5079	1.17801	NO_CHANGE	7.73023	7.63741	0.987993	NO_CHANGE	NA
PF3D7_0114000	exported protein family 1	EPF1	2.97095	4.06303	1.36759	10.3178	13.8589	1.34321	NO_CHANGE	5.87978	8.50912	1.44718	NO_CHANGE	4.93675	6.69268	1.35569	NO_CHANGE	NA
PF3D7_0114100	Pfmc-2TM Maurer's cleft two transmembrane protein	MC-2TM	6.55174	5.3166	0.811478	0.0868718	0.0799774	0.920638	NO_CHANGE	0.143947	0.102775	0.71398	NO_CHANGE	0.153285	0.0632992	0.41295	NO_CHANGE	NA
PF3D7_0114300	exported protein family 4, pseudogene	EPF4	1.3378	1.68396	1.25875	0.124878	0.172451	1.38096	NO_CHANGE	0.0517308	0.0738695	1.42796	NO_CHANGE	0.0550869	0.0454963	0.8259	NO_CHANGE	NA
PF3D7_0114400	erythrocyte membrane protein 1 (PfEMP1), exon 2, pseudogene	VAR	3.05252	2.70335	0.885615	7.68815	6.47817	0.842617	NO_CHANGE	5.90181	3.64851	0.618202	NO_CHANGE	4.1387	4.36764	1.05532	NO_CHANGE	NA
PF3D7_0114900	Plasmodium exported protein, unknown function, pseudogene		0.080773	0.0977628	1.21034	0.0942477	0.086768	0.920638	NO_CHANGE	0.234253	0.111501	0.475987	NO_CHANGE	0.24945	0.0686737	0.2753	NO_CHANGE	NA
PF3D7_0200100	erythrocyte membrane protein 1, PfEMP1	VAR	0.0200045	0.0121061	0.60517	0.0116709	0.0107446	0.920638	NO_CHANGE	0.0096693	0.0138074	1.42796	NO_CHANGE	0.0102966	0.017008	1.6518	NO_CHANGE	NA
PF3D7_0200300	erythrocyte membrane protein 1 (PfEMP1), exon 2		0.0388297	0.0469971	1.21034	0.0906146	0.0834232	0.920638	NO_CHANGE	0.0375371	0.0536014	1.42796	NO_CHANGE	0.0799447	0.0330132	0.41295	NO_CHANGE	NA
PF3D7_0202300	Plasmodium exported protein (hyp11), unknown function		7.02846	6.03211	0.858241	6.85898	6.93237	1.0107	NO_CHANGE	20.8158	25.4905	1.22457	NO_CHANGE	18.0882	17.5466	0.970058	NO_CHANGE	NA
PF3D7_0202400	translation-enhancing factor	PTEF	489.602	733.357	1.49786	14652.1	18200.3	1.24216	NO_CHANGE	18082.8	28924	1.59953	NO_CHANGE	2339.55	3590.9	1.53487	NO_CHANGE	NA
PF3D7_0202600.1	nucleic acid binding protein, putative		0.216919	0.293434	1.35273	0.282884	0.219312	0.775274	NO_CHANGE	0.28371	0.21137	0.745022	NO_CHANGE	0.197032	0.184426	0.93602	NO_CHANGE	NA
PF3D7_0202600.2	nucleic acid binding protein, putative		0.268159	0.340019	1.26798	0.387393	0.192041	0.495728	NO_CHANGE	0.333299	0.334919	1.00486	NO_CHANGE	0.315487	0.488551	1.54856	NO_CHANGE	NA
PF3D7_0202700	octaprenyl pyrophosphate synthase	OPP	15.8531	13.3429	0.84166	2.81729	3.95881	1.40518	NO_CHANGE	11.6092	7.80632	0.672425	NO_CHANGE	18.1838	17.638	0.969987	NO_CHANGE	NA
PF3D7_0203100	protein kinase, putative		11.0968	12.2053	1.0999	3.76142	3.68488	0.979653	NO_CHANGE	6.08617	5.41036	0.88896	NO_CHANGE	11.3737	6.85775	0.602948	NO_CHANGE	NA
PF3D7_0203200	conserved Plasmodium protein, unknown function		20.6296	19.7466	0.957197	39.2531	43.742	1.11436	NO_CHANGE	30.5334	27.4538	0.899142	NO_CHANGE	17.2461	18.743	1.0868	NO_CHANGE	NA
PF3D7_0203300	ERCC1 nucleotide excision repair protein, putative	ERCC1	15.2212	17.9964	1.18232	19.4872	17.7892	0.912869	NO_CHANGE	20.9137	14.2997	0.683746	NO_CHANGE	22.9234	12.5218	0.546244	NO_CHANGE	NA
PF3D7_0203600	conserved Plasmodium protein, unknown function		3.71556	3.35652	0.90337	0.408407	0.375995	0.920638	NO_CHANGE	0.572617	0.483171	0.843794	NO_CHANGE	4.26837	0.915649	0.21452	NO_CHANGE	NA
PF3D7_0203700	protein MAK16, putative	MAK16	323.33	368.588	1.13998	425.313	425.296	0.999962	NO_CHANGE	365.238	399.916	1.09495	NO_CHANGE	335.049	356.195	1.06311	NO_CHANGE	NA
PF3D7_0204000	condensin-2 complex subunit H2, putative		14.5918	13.1678	0.902416	2.00306	1.10645	0.552383	NO_CHANGE	6.90781	5.12458	0.741853	NO_CHANGE	19.7705	20.0685	1.01507	NO_CHANGE	NA
PF3D7_0204100	Sel1 repeat-containing protein, putative		6.20517	5.10019	0.821926	1.07038	0.897308	0.838304	NO_CHANGE	2.60997	1.53401	0.587751	NO_CHANGE	7.58549	5.48492	0.723081	NO_CHANGE	NA
PF3D7_0204200	conserved Plasmodium protein, unknown function		119.373	125.103	1.048	214.087	198.624	0.927772	NO_CHANGE	230.021	214.365	0.931939	NO_CHANGE	140.959	125.721	0.891898	NO_CHANGE	NA
PF3D7_0204300	conserved Plasmodium protein, unknown function		278.724	268.988	0.965072	341.016	366.154	1.07372	NO_CHANGE	337.157	336.735	0.998747	NO_CHANGE	324.989	302.038	0.929379	NO_CHANGE	NA
PF3D7_0204400	dynein light chain, putative		5.39085	4.98952	0.925554	8.51022	7.83483	0.920638	NO_CHANGE	5.2114	3.9397	0.755979	NO_CHANGE	5.38627	4.58333	0.850928	NO_CHANGE	NA
PF3D7_0204500	aspartate transaminase	AspAT	16.7865	15.4677	0.92144	24.4097	21.9288	0.898364	NO_CHANGE	19.9788	17.292	0.865518	NO_CHANGE	15.3266	14.7381	0.961601	NO_CHANGE	NA
PF3D7_0204600	5'-3' exonuclease, putative		27.8389	26.356	0.946733	9.12483	6.86905	0.752787	NO_CHANGE	17.8069	15.9444	0.895406	NO_CHANGE	27.8131	28.1503	1.01212	NO_CHANGE	NA
PF3D7_0204700	hexose transporter	HT	130.345	124.847	0.957819	172.07	157.576	0.915769	NO_CHANGE	198.81	161.817	0.813925	NO_CHANGE	133.064	141.725	1.06509	NO_CHANGE	NA
PF3D7_0204800	3'-5' exonuclease, putative		34.8637	32.7536	0.939475	2.01243	0.97047	0.482239	NO_CHANGE	9.36861	5.8387	0.62322	NO_CHANGE	41.5543	26.0453	0.626777	NO_CHANGE	NA
PF3D7_0205200	MORN repeat protein, putative		0.956156	1.5781	1.65046	0.202848	0.280124	1.38096	NO_CHANGE	0.168059	0.359973	2.14194	NO_CHANGE	1.07378	0.147805	0.13765	NO_CHANGE	NA
PF3D7_0205300	conserved Plasmodium protein, unknown function		1.74847	1.37724	0.787682	0.29145	0.387573	1.32981	NO_CHANGE	0.214637	0.536362	2.49893	NO_CHANGE	2.79988	0.212365	0.075848	NO_CHANGE	NA
PF3D7_0205400	PCI domain-containing protein, putative		35.1825	31.7221	0.901646	40.0483	36.147	0.902586	NO_CHANGE	40.6979	25.9608	0.63789	NO_CHANGE	39.6433	34.9984	0.882831	NO_CHANGE	NA
PF3D7_0205500	DNA-directed RNA polymerase II 16 kDa subunit, putative		62.058	58.593	0.944166	85.1801	71.643	0.841076	NO_CHANGE	82.5203	63.6277	0.771055	NO_CHANGE	58.4501	71.0426	1.21544	NO_CHANGE	NA
PF3D7_0205600	conserved Plasmodium protein, unknown function		27.8398	23.0394	0.827573	4.49247	5.95807	1.32623	NO_CHANGE	12.3373	11.2244	0.909797	NO_CHANGE	24.3907	22.9828	0.942277	NO_CHANGE	NA
PF3D7_0205700.1	RNA-binding protein, putative		1.33001	1.30793	0.983402	5.14062	4.73265	0.920638	NO_CHANGE	4.259	2.75397	0.646623	NO_CHANGE	1.45472	2.19089	1.50605	NO_CHANGE	NA
PF3D7_0205700.2	RNA-binding protein, putative		0.230366	0.278821	1.21034	0.358395	0.247464	0.690478	NO_CHANGE	0.148465	0.106001	0.71398	NO_CHANGE	0.0790485	0.0652862	0.8259	NO_CHANGE	NA
PF3D7_0205800	PH domain-containing protein, putative	PH1	33.9647	30.3178	0.892626	13.2103	6.99307	0.529367	NO_CHANGE	19.1532	20.9032	1.09137	NO_CHANGE	28.9912	24.6658	0.850802	NO_CHANGE	NA
PF3D7_0205900	26S proteasome regulatory subunit RPN1, putative	RPN1	103.398	85.4748	0.826655	55.0652	48.2412	0.876074	NO_CHANGE	79.3969	72.4792	0.912872	NO_CHANGE	106.532	108.34	1.01697	NO_CHANGE	NA
PF3D7_0206000	DNA repair protein RAD2, putative	RAD2	37.0698	34.8935	0.941294	43.8728	44.0045	1.003	NO_CHANGE	36.6651	31.7877	0.866976	NO_CHANGE	39.3575	35.6629	0.906125	NO_CHANGE	NA
PF3D7_0206100	cysteine desulfuration protein SufE	SufE	49.5223	42.2805	0.853767	49.1521	53.2714	1.08381	NO_CHANGE	46.8143	40.5632	0.866471	NO_CHANGE	51.6847	53.2853	1.03097	NO_CHANGE	NA
PF3D7_0206200	pantothenate transporter	PAT	5.32474	4.17444	0.78397	4.44796	4.71245	1.05946	NO_CHANGE	3.65589	4.92811	1.34799	NO_CHANGE	5.88632	10.7005	1.81785	NO_CHANGE	NA
PF3D7_0206300	pentafunctional AROM polypeptide, putative, pseudogene	AROM	160.653	146.046	0.90908	330.131	360.249	1.09123	NO_CHANGE	217.359	210.948	0.970506	NO_CHANGE	169.525	162.084	0.956107	NO_CHANGE	NA
PF3D7_0206500	conserved Plasmodium protein, unknown function		25.4296	23.3363	0.917681	46.3987	52.0226	1.12121	NO_CHANGE	57.8636	42.0126	0.726062	NO_CHANGE	37.4024	31.7113	0.847841	NO_CHANGE	NA
PF3D7_0206600	DNA-directed RNA polymerase III subunit RPC10, putative		18.4042	13.9463	0.757778	23.5285	22.8646	0.971784	NO_CHANGE	38.2131	19.8826	0.520309	NO_CHANGE	21.9112	16.7358	0.763803	NO_CHANGE	NA
PF3D7_0206700	adenylosuccinate lyase	ADSL	21.4411	15.8956	0.741359	27.1769	22.1751	0.815955	NO_CHANGE	26.1635	19.8321	0.758005	NO_CHANGE	18.3374	13.4792	0.735068	NO_CHANGE	NA
PF3D7_0206800	merozoite surface protein 2	MSP2	0.940872	0.531429	0.564825	2.48842	1.28023	0.514474	NO_CHANGE	1.03083	0.865869	0.839976	NO_CHANGE	0.322854	0.319974	0.99108	NO_CHANGE	NA
PF3D7_0206900.1	merozoite surface protein 5	MSP5	1.2545	0.986939	0.786721	0.219566	0.471662	2.14815	NO_CHANGE	0.848915	0.346348	0.407988	NO_CHANGE	1.29141	1.2799	0.99108	NO_CHANGE	NA
PF3D7_0206900.2	merozoite surface protein 5	MSP5	0.196075	0.237317	1.21034	0.0762615	0.0702092	0.920638	NO_CHANGE	0.126365	0.180444	1.42796	NO_CHANGE	0.470972	0.333408	0.707915	NO_CHANGE	NA
PF3D7_0207100	conserved Plasmodium protein, unknown function		35.9248	31.5515	0.878265	3.20421	2.42314	0.756238	NO_CHANGE	5.85927	3.81786	0.651593	NO_CHANGE	39.8998	23.8478	0.597691	NO_CHANGE	NA
PF3D7_0207200	iron-sulfur assembly protein, putative	IscA1	18.932	18.9235	0.999551	0.992821	1.25679	1.26588	NO_CHANGE	6.88887	4.40464	0.639385	NO_CHANGE	21.5694	12.0268	0.557588	NO_CHANGE	NA
PF3D7_0207400	serine repeat antigen 7	SERA7	1.17535	1.18183	1.00551	0.126592	0.174819	1.38096	NO_CHANGE	0.122362	0.0998447	0.815977	NO_CHANGE	0.967947	0.538077	0.555894	NO_CHANGE	NA
PF3D7_0207500	serine repeat antigen 6	SERA6	0.613937	0.140581	0.228983	0.290414	0.0534733	0.184128	NO_CHANGE	0.0962433	0.160337	1.66595	NO_CHANGE	0.102487	0.112859	1.1012	NO_CHANGE	NA
PF3D7_0207600	serine repeat antigen 5	SERA5	0.720644	0.581483	0.806894	0.740761	0.258043	0.348349	NO_CHANGE	0.481024	0.426341	0.88632	NO_CHANGE	0.635873	0.58352	0.917667	NO_CHANGE	NA
PF3D7_0207700	serine repeat antigen 4	SERA4	0.106691	0.10761	1.00862	0.0622446	0.133711	2.14815	NO_CHANGE	0.0859494	0.0245464	0.285592	NO_CHANGE	0.0549153	0.0453546	0.8259	NO_CHANGE	NA
PF3D7_0207800	serine repeat antigen 3	SERA3	0.441432	0.400712	0.907755	0.236075	0.256856	1.08803	NO_CHANGE	0.231149	0.126951	0.549215	NO_CHANGE	0.208277	0.156378	0.750819	NO_CHANGE	NA
PF3D7_0207900	serine repeat antigen 2	SERA2	0.139344	0.224872	1.61379	0.0180656	0.0498955	2.76191	NO_CHANGE	0.0449019	0.0213727	0.475987	NO_CHANGE	0.270952	0.0394905	0.145747	NO_CHANGE	NA
PF3D7_0208000	serine repeat antigen 1	SERA1	0.154889	0.0624896	0.403447	0.602428	0.702515	1.16614	NO_CHANGE	0.332741	0.285084	0.856776	NO_CHANGE	0.301179	0.585279	1.94329	NO_CHANGE	NA
PF3D7_0208100.1	conserved Plasmodium protein, unknown function		0.277426	0.196836	0.70951	0.0111623	0.0102764	0.920638	NO_CHANGE	0.0277439	0.0132057	0.475987	NO_CHANGE	0.275742	0.146401	0.530936	NO_CHANGE	NA
PF3D7_0208200	KRR1 small subunit processome component, putative	KRR1	338.438	344.143	1.01686	287.892	284.478	0.988141	NO_CHANGE	385.963	344.129	0.89161	NO_CHANGE	367.139	357.828	0.974639	NO_CHANGE	NA
PF3D7_0208300	conserved Plasmodium protein, unknown function		12.8785	10.679	0.829208	17.066	15.7422	0.922431	NO_CHANGE	15.0757	13.0449	0.865298	NO_CHANGE	12.5634	11.5308	0.91781	NO_CHANGE	NA
PF3D7_0208400	conserved Plasmodium protein, unknown function		90.9158	86.4688	0.951087	137.121	124.437	0.907496	NO_CHANGE	86.5393	81.3527	0.940066	NO_CHANGE	81.9592	79.6427	0.971736	NO_CHANGE	NA
PF3D7_0208500	acyl carrier protein	ACP	58.4445	43.554	0.74522	2.31658	1.99944	0.863098	NO_CHANGE	8.03701	8.39328	1.04433	NO_CHANGE	40.6206	20.3612	0.501254	NO_CHANGE	NA
PF3D7_0208600	ribosome-recycling factor	RRF1	220.277	199.989	0.907897	11.9323	11.059	0.926816	NO_CHANGE	80.4471	55.9454	0.695431	NO_CHANGE	239.583	195.654	0.816645	NO_CHANGE	NA
PF3D7_0208700.1	conserved Plasmodium protein, unknown function, unspecified product		0.41362	0.200248	0.484136	0.0965242	0.0888638	0.920638	NO_CHANGE	0.319881	0.228389	0.71398	NO_CHANGE	0.425792	0.28133	0.66072	NO_CHANGE	NA
PF3D7_0208700.2	conserved Plasmodium protein, unknown function, unspecified product		11.0576	6.87759	0.62198	4.65913	4.04191	0.867524	NO_CHANGE	11.5803	6.57206	0.567522	NO_CHANGE	10.1182	7.89963	0.780734	NO_CHANGE	NA
PF3D7_0208800	conserved Plasmodium protein, unknown function		40.0525	40.1341	1.00204	59.7722	66.2525	1.10842	NO_CHANGE	57.7982	47.0761	0.814492	NO_CHANGE	42.7997	42.6894	0.997422	NO_CHANGE	NA
PF3D7_0208900	6-cysteine protein P230p	P230p	0.286649	0.14869	0.518717	0.230943	0.373908	1.61905	NO_CHANGE	0.224325	0.41454	1.84795	NO_CHANGE	0.407498	1.3288	3.26088	NO_CHANGE	NA
PF3D7_0209000	6-cysteine protein P230	P230	0.273021	0.145397	0.53255	0.293082	0.50445	1.72119	NO_CHANGE	0.35367	0.625629	1.76896	NO_CHANGE	0.387857	1.03527	2.66921	NO_CHANGE	NA
PF3D7_0209100	patatin-like phospholipase, putative		14.4294	14.7214	1.02023	17.7768	18.3137	1.0302	NO_CHANGE	11.1982	8.79481	0.785378	NO_CHANGE	13.2986	9.67733	0.727694	NO_CHANGE	NA
PF3D7_0209200	exosome complex component MTR3, putative	MTR3	41.0725	39.499	0.96169	61.0274	49.3861	0.809244	NO_CHANGE	52.7204	36.999	0.701796	NO_CHANGE	42.2812	36.5025	0.863328	NO_CHANGE	NA
PF3D7_0209300	2C-methyl-D-erythritol 2,4-cyclodiphosphate synthase	IspF	72.7587	52.2013	0.717458	19.4002	21.1426	1.08981	NO_CHANGE	48.906	49.2381	1.00679	NO_CHANGE	73.6564	100.824	1.36885	NO_CHANGE	NA
PF3D7_0209500	conserved Plasmodium protein, unknown function		0.169543	0.041041	0.242068	1.66175	1.82127	1.096	NO_CHANGE	0.360579	1.17021	3.24536	NO_CHANGE	0.174533	0.144147	0.8259	NO_CHANGE	NA
PF3D7_0209600	transporter, putative		0.181365	0.182928	1.00862	0.387971	0.552007	1.4228	NO_CHANGE	0.496762	0.500722	1.00797	NO_CHANGE	0.264495	1.22073	4.61533	NO_CHANGE	NA
PF3D7_0209700	RING zinc finger protein, putative		38.8823	37.9547	0.976141	78.8686	75.8746	0.962038	NO_CHANGE	76.427	57.8285	0.75665	NO_CHANGE	43.7752	45.4163	1.03749	NO_CHANGE	NA
PF3D7_0209800	ATP-dependent RNA helicase UAP56	UAP56	518.315	447.368	0.863119	608.882	552.326	0.907115	NO_CHANGE	633.42	576.659	0.91039	NO_CHANGE	538.533	624.567	1.15975	NO_CHANGE	NA
PF3D7_0210000	secretory complex protein 61 gamma subunit	Sec61-gamma	232.425	292.182	1.2571	442.008	426.67	0.965299	NO_CHANGE	409.001	349.961	0.855648	NO_CHANGE	306.337	222.111	0.725054	NO_CHANGE	NA
PF3D7_0210100.1	60S ribosomal protein L37ae, putative		1886.45	2122.57	1.12517	1932.96	2124.7	1.09919	NO_CHANGE	2815.52	2291.45	0.813863	NO_CHANGE	2130.24	1844.62	0.86592	NO_CHANGE	NA
PF3D7_0210100.2	60S ribosomal protein L37ae, putative		3.80531	1.15143	0.302585	4.44011	3.0658	0.690478	NO_CHANGE	4.59829	5.25294	1.14237	NO_CHANGE	5.87594	4.04411	0.68825	NO_CHANGE	NA
PF3D7_0210200	conserved Plasmodium protein, unknown function		67.424	56.0451	0.831233	2.94035	2.32333	0.790154	NO_CHANGE	16.004	10.4998	0.656074	NO_CHANGE	62.0752	53.4667	0.861321	NO_CHANGE	NA
PF3D7_0210300	monocarboxylate transporter, putative		33.7617	32.3557	0.958354	5.8022	4.57862	0.789118	NO_CHANGE	18.7948	11.9223	0.634344	NO_CHANGE	35.9099	28.2276	0.786066	NO_CHANGE	NA
PF3D7_0210400	50S ribosomal protein L33, putative		72.3484	53.0233	0.732889	6.32716	6.43818	1.01755	NO_CHANGE	37.798	19.1076	0.505519	NO_CHANGE	68.7485	37.4889	0.545306	NO_CHANGE	NA
PF3D7_0210500	conserved Plasmodium protein, unknown function		22.5013	18.4639	0.82057	7.12001	7.2241	1.01462	NO_CHANGE	17.0086	12.6	0.740806	NO_CHANGE	23.0719	19.8873	0.861972	NO_CHANGE	NA
PF3D7_0210600	conserved protein, unknown function		2.14527	1.85465	0.864529	2.32436	3.04523	1.31014	NO_CHANGE	2.18496	1.32205	0.605068	NO_CHANGE	2.36615	1.36794	0.57813	NO_CHANGE	NA
PF3D7_0210700	syntaxin, Qa-SNARE family	SYN17	14.4058	16.6464	1.15553	4.24982	3.44538	0.810711	NO_CHANGE	15.8181	10.806	0.683143	NO_CHANGE	18.1874	9.42857	0.518411	NO_CHANGE	NA
PF3D7_0210800	conserved Plasmodium protein, unknown function		17.7825	13.2027	0.742454	33.477	37.4087	1.11745	NO_CHANGE	21.13	16.99	0.804068	NO_CHANGE	14.6616	18.0935	1.23408	NO_CHANGE	NA
PF3D7_0210900	conserved Plasmodium protein, unknown function		386.879	340.193	0.879325	341.772	281.021	0.822247	NO_CHANGE	452.298	413.379	0.913953	NO_CHANGE	438.654	452.651	1.03191	NO_CHANGE	NA
PF3D7_0211100	conserved Plasmodium protein, unknown function		13.11	11.1387	0.849634	3.11639	3.44288	1.10477	NO_CHANGE	12.1867	9.64912	0.791774	NO_CHANGE	15.9939	15.0259	0.939482	NO_CHANGE	NA
PF3D7_0211400	beta-ketoacyl-ACP synthase III	KASIII	0.414287	0.278571	0.672411	1.18164	0.93952	0.795096	NO_CHANGE	0.133499	0.317718	2.37993	NO_CHANGE	0.852958	0.704459	0.8259	NO_CHANGE	NA
PF3D7_0211600	UDP-N-acetylglucosamine transferase subunit ALG14, putative	ALG14	1.46776	0.394776	0.268965	0.285436	0.437972	1.5344	NO_CHANGE	0.157656	0.225126	1.42796	NO_CHANGE	0.755478	0.415966	0.5506	NO_CHANGE	NA
PF3D7_0211700	tyrosine kinase-like protein, putative	TKL1	79.5136	72.9431	0.917366	3.31929	2.75773	0.830819	NO_CHANGE	28.8284	18.3512	0.636568	NO_CHANGE	77.6109	66.6237	0.858432	NO_CHANGE	NA
PF3D7_0211800	asparagine--tRNA ligase	AsnRS	311.789	264.312	0.847728	271.356	229.589	0.846081	NO_CHANGE	240.993	197.54	0.819692	NO_CHANGE	302.01	226.365	0.749527	NO_CHANGE	NA
PF3D7_0212100	conserved Plasmodium protein, unknown function		81.777	82.7905	1.01239	81.1566	78.7438	0.970269	NO_CHANGE	47.9389	52.4782	1.09469	NO_CHANGE	67.8456	46.8486	0.690518	NO_CHANGE	NA
PF3D7_0212200	ribosomal protein L12, mitochondrial, putative		89.6997	79.3406	0.884514	38.4001	39.0171	1.01607	NO_CHANGE	64.6635	40.3512	0.624018	NO_CHANGE	92.9591	62.8986	0.676627	NO_CHANGE	NA
PF3D7_0212300	peptide chain release factor subunit 1, putative		190.523	157.041	0.824262	192.896	178.232	0.92398	NO_CHANGE	213.769	192.088	0.898579	NO_CHANGE	189.005	183.856	0.972759	NO_CHANGE	NA
PF3D7_0212400	conserved Plasmodium membrane protein, unknown function		29.6906	26.6162	0.896454	32.8321	32.3438	0.985126	NO_CHANGE	33.7792	27.37	0.81026	NO_CHANGE	30.2973	29.8256	0.984434	NO_CHANGE	NA
PF3D7_0212500	conserved Plasmodium protein, unknown function		88.1423	86.0603	0.976379	85.0035	80.9353	0.952141	NO_CHANGE	78.0739	73.2957	0.938798	NO_CHANGE	75.7408	77.4816	1.02298	NO_CHANGE	NA
PF3D7_0212600	secreted protein with altered thrombospondin repeat domain	SPATR	10.3016	7.8444	0.761472	4.13939	3.22459	0.779001	NO_CHANGE	2.37426	3.01364	1.2693	NO_CHANGE	23.5272	13.4568	0.571967	NO_CHANGE	NA
PF3D7_0212700	SRR1-like protein		46.8231	34.1882	0.730156	30.1492	28.7008	0.951961	NO_CHANGE	45.3014	35.2991	0.779205	NO_CHANGE	48.1223	40.6542	0.844809	NO_CHANGE	NA
PF3D7_0212800	multidrug efflux pump, putative	MATE	13.7131	10.7943	0.787153	1.48427	2.28246	1.53777	NO_CHANGE	4.31076	4.65046	1.0788	NO_CHANGE	13.2388	8.62833	0.651743	NO_CHANGE	NA
PF3D7_0213100	protein SIS1	SIS1	150.263	122.653	0.816257	157.476	135.249	0.858859	NO_CHANGE	156.23	143.626	0.919321	NO_CHANGE	148.041	127.002	0.857884	NO_CHANGE	NA
PF3D7_0213200	conserved protein, unknown function		173.396	128.761	0.742581	7.39436	4.49007	0.607229	NO_CHANGE	37.4091	24.9411	0.666713	NO_CHANGE	181.553	123.922	0.682568	NO_CHANGE	NA
PF3D7_0213300	conserved protein, unknown function		208.955	178.399	0.853767	5.05836	6.75253	1.33492	NO_CHANGE	45.6802	33.5124	0.733631	NO_CHANGE	249.467	160.331	0.642695	NO_CHANGE	NA
PF3D7_0213400	protein kinase 7	PK7	56.7975	38.439	0.676772	1.10357	2.29935	2.08355	NO_CHANGE	10.5868	6.80286	0.642582	NO_CHANGE	64.5157	32.7997	0.508398	NO_CHANGE	NA
PF3D7_0213500	tetratricopeptide repeat protein, putative		22.9928	23.8728	1.03827	11.4855	10.8533	0.944956	NO_CHANGE	17.0566	14.7162	0.862788	NO_CHANGE	26.4608	18.7591	0.708938	NO_CHANGE	NA
PF3D7_0213700	conserved protein, unknown function		125.391	101.355	0.808315	107.637	91.262	0.847869	NO_CHANGE	141.936	101.721	0.716666	NO_CHANGE	130.787	118.631	0.907054	NO_CHANGE	NA
PF3D7_0213800	conserved protein, unknown function		4.90714	3.40273	0.693424	1.99805	1.31784	0.659561	NO_CHANGE	3.78021	2.71663	0.718646	NO_CHANGE	7.34054	6.06255	0.8259	NO_CHANGE	NA
PF3D7_0213900	RTR1 domain-containing protein, putative		127.967	123.306	0.963581	110.312	112.197	1.01709	NO_CHANGE	125.48	117.016	0.932548	NO_CHANGE	128.153	122.559	0.956347	NO_CHANGE	NA
PF3D7_0214000	T-complex protein 1 subunit theta	CCT8	195.9	175.462	0.895675	194.764	158.88	0.815755	NO_CHANGE	217.212	170.474	0.784827	NO_CHANGE	250.263	248.09	0.991316	NO_CHANGE	NA
PF3D7_0214100	protein transport protein SEC31	SEC31	47.4629	39.0015	0.821726	76.7594	66.0689	0.860727	NO_CHANGE	52.0007	46.3611	0.891548	NO_CHANGE	48.6202	37.4059	0.769349	NO_CHANGE	NA
PF3D7_0214200	ribosomal protein L13, mitochondrial	mRPL13	43.2519	37.9485	0.877384	5.4407	4.23167	0.77778	NO_CHANGE	12.8234	6.65866	0.519258	NO_CHANGE	43.8626	29.5277	0.673187	NO_CHANGE	NA
PF3D7_0214400	conserved protein, unknown function		316.322	320.747	1.01399	390.426	410.145	1.05051	NO_CHANGE	364.639	345.233	0.94678	NO_CHANGE	297.938	282.089	0.946802	NO_CHANGE	NA
PF3D7_0214500	conserved Plasmodium protein, unknown function		16.0641	12.1519	0.756463	12.6261	14.62	1.15792	NO_CHANGE	10.6225	9.85568	0.927811	NO_CHANGE	12.2878	11.0495	0.899228	NO_CHANGE	NA
PF3D7_0214600	serine/threonine protein kinase, putative		0.848705	0.797608	0.939794	8.65628	7.74406	0.894617	NO_CHANGE	1.94978	2.17775	1.11692	NO_CHANGE	0.452259	0.747041	1.6518	NO_CHANGE	NA
PF3D7_0214700	conserved Plasmodium protein, unknown function		0.680419	1.44119	2.1181	0.99241	1.2182	1.22752	NO_CHANGE	0.164442	0.704451	4.28388	NO_CHANGE	0.817183	1.54266	1.88777	NO_CHANGE	NA
PF3D7_0214800	conserved Plasmodium membrane protein, unknown function		39.6895	38.3547	0.966369	46.1649	46.0943	0.998471	NO_CHANGE	47.345	39.4545	0.83334	NO_CHANGE	36.8103	35.1131	0.953893	NO_CHANGE	NA
PF3D7_0215100	RING zinc finger protein, putative		33.3314	34.5198	1.03565	32.0757	31.9295	0.995439	NO_CHANGE	43.0179	33.2042	0.77187	NO_CHANGE	37.2601	28.1438	0.755333	NO_CHANGE	NA
PF3D7_0215200	conserved Plasmodium protein, unknown function		7.3388	7.44434	1.01438	12.3961	15.4667	1.24771	NO_CHANGE	8.17557	15.2442	1.86461	NO_CHANGE	13.023	19.4316	1.4921	NO_CHANGE	NA
PF3D7_0215300	acyl-CoA synthetase	ACS8	1.79136	2.40129	1.34048	38.8597	39.4175	1.01435	NO_CHANGE	16.3676	13.6937	0.836632	NO_CHANGE	2.55792	2.25997	0.883521	NO_CHANGE	NA
PF3D7_0215400	conserved Plasmodium protein, unknown function		135.073	150.938	1.11746	187.258	182.757	0.975963	NO_CHANGE	161.455	174.432	1.08037	NO_CHANGE	165.046	188.202	1.1403	NO_CHANGE	NA
PF3D7_0215500	conserved Plasmodium protein, unknown function		63.4367	68.9232	1.08649	60.6467	63.7446	1.05108	NO_CHANGE	59.1178	59.42	1.00511	NO_CHANGE	67.2391	87.9238	1.30763	NO_CHANGE	NA
PF3D7_0215600	conserved Plasmodium protein, unknown function		62.6463	70.0776	1.11862	92.7314	89.4243	0.964337	NO_CHANGE	86.7028	75.2445	0.867843	NO_CHANGE	82.7722	53.046	0.640867	NO_CHANGE	NA
PF3D7_0215700	DNA-directed RNA polymerase II subunit RPB2, putative	RPB2	45.5104	41.5133	0.91217	53.5198	43.9226	0.82068	NO_CHANGE	49.3036	44.6147	0.904899	NO_CHANGE	51.9633	52.0252	1.00119	NO_CHANGE	NA
PF3D7_0215800	origin recognition complex subunit 5	ORC5	17.4093	15.7055	0.902133	0.754819	0.429212	0.568629	NO_CHANGE	4.0281	2.04865	0.508588	NO_CHANGE	16.4918	10.3529	0.627763	NO_CHANGE	NA
PF3D7_0215900	palmitoyltransferase DHHC11, putative	DHHC11	0.328044	0.476453	1.45241	0.0765537	0.0704782	0.920638	NO_CHANGE	0.0634247	0.0905679	1.42796	NO_CHANGE	1.01309	0.278904	0.2753	NO_CHANGE	NA
PF3D7_0216000	DEAD/DEAH box helicase, putative		2.17691	2.4792	1.13886	2.39006	2.26483	0.947602	NO_CHANGE	1.50791	1.67999	1.11412	NO_CHANGE	2.0557	1.39905	0.68057	NO_CHANGE	NA
PF3D7_0216100	conserved Plasmodium protein, unknown function		30.7303	23.4237	0.762235	11.4343	12.315	1.07702	NO_CHANGE	14.7767	16.5248	1.1183	NO_CHANGE	29.9658	33.7696	1.12694	NO_CHANGE	NA
PF3D7_0216200	conserved Plasmodium protein, unknown function		74.7292	68.1767	0.912317	180.438	190.806	1.05746	NO_CHANGE	146.661	127.729	0.870914	NO_CHANGE	83.3455	85.3734	1.02433	NO_CHANGE	NA
PF3D7_0216300	conserved Plasmodium protein, unknown function		51.5823	58.9378	1.1426	40.8429	38.2671	0.936932	NO_CHANGE	46.4514	45.1042	0.970998	NO_CHANGE	60.8555	56.4022	0.926823	NO_CHANGE	NA
PF3D7_0216400	vacuolar protein sorting-associated protein 45	VPS45	29.1556	25.5417	0.876047	3.06755	3.05308	0.995284	NO_CHANGE	11.8602	7.45438	0.628523	NO_CHANGE	23.3575	22.4927	0.962976	NO_CHANGE	NA
PF3D7_0216500	conserved Plasmodium protein, unknown function		9.30147	8.09362	0.870144	1.60427	1.10772	0.690478	NO_CHANGE	2.60794	2.2718	0.871111	NO_CHANGE	5.55426	4.19761	0.755747	NO_CHANGE	NA
PF3D7_0216600	MtN3-like protein		26.1719	24.4063	0.932538	42.0551	41.2879	0.981759	NO_CHANGE	28.0717	26.2532	0.935222	NO_CHANGE	26.4032	25.0276	0.947899	NO_CHANGE	NA
PF3D7_0216700.1	autophagy-related protein 11, putative	ATG11	0.581519	0.389356	0.66955	0.0144368	0.0132911	0.920638	NO_CHANGE	0.0837261	0.0683186	0.815977	NO_CHANGE	0.433053	0.115713	0.267203	NO_CHANGE	NA
PF3D7_0216700.2	autophagy-related protein 11, putative	ATG11	0.124266	0.0752022	0.60517	0.0144996	0.0133489	0.920638	NO_CHANGE	0.012013	0.034308	2.85592	NO_CHANGE	0.0639616	0.0316955	0.49554	NO_CHANGE	NA
PF3D7_0216800	TMEM121 domain-containing protein, putative		0.18298	0.0369113	0.201723	0.0177921	0.147421	8.28574	NO_CHANGE	0.0294815	0.0210492	0.71398	NO_CHANGE	0.156971	0.0129642	0.08259	NO_CHANGE	NA
PF3D7_0217000	conserved Plasmodium membrane protein, unknown function		4.69724	5.23977	1.1155	0.531723	1.31795	2.47864	NO_CHANGE	1.37243	2.17752	1.58662	NO_CHANGE	5.21437	4.09793	0.785891	NO_CHANGE	NA
PF3D7_0217200	conserved Plasmodium protein, unknown function		18.3107	14.2162	0.776386	1.87936	2.226	1.18445	NO_CHANGE	4.19765	4.01772	0.957136	NO_CHANGE	17.9284	17.9302	1.0001	NO_CHANGE	NA
PF3D7_0217300	AP-2 complex subunit sigma, putative	AP2S	53.4217	43.3489	0.811447	59.8008	61.5319	1.02895	NO_CHANGE	79.9714	49.1076	0.614064	NO_CHANGE	53.8765	44.7017	0.829706	NO_CHANGE	NA
PF3D7_0217400	conserved protein, unknown function		119.293	116.843	0.979466	39.2905	43.8266	1.11545	NO_CHANGE	90.2129	64.2516	0.712221	NO_CHANGE	123.513	109.338	0.885232	NO_CHANGE	NA
PF3D7_0217500	calcium-dependent protein kinase 1	CDPK1	1.63085	1.53962	0.944065	2.3596	1.64677	0.697903	NO_CHANGE	0.851341	0.630353	0.740424	NO_CHANGE	1.27592	1.27563	0.999774	NO_CHANGE	NA
PF3D7_0217600	conserved Plasmodium protein, unknown function		43.8956	41.2819	0.940456	40.5216	37.9185	0.93576	NO_CHANGE	41.5346	33.0465	0.795639	NO_CHANGE	40.1597	37.2862	0.928449	NO_CHANGE	NA
PF3D7_0217700	E2F-associated phosphoprotein, putative		83.8706	87.8418	1.04735	95.9915	108.96	1.1351	NO_CHANGE	185.755	206.206	1.11009	NO_CHANGE	141.923	152.96	1.07777	NO_CHANGE	NA
PF3D7_0217800	40S ribosomal protein S26	RPS26	1479.15	1349.09	0.912069	1510.75	1382.51	0.915113	NO_CHANGE	2535.5	1875.52	0.739704	NO_CHANGE	1774.7	1281.18	0.721913	NO_CHANGE	NA
PF3D7_0218200	SUZ domain-containing protein, putative		108.423	104.321	0.962169	87.2417	83.6645	0.958998	NO_CHANGE	126.326	101.984	0.807309	NO_CHANGE	124.442	104.236	0.837629	NO_CHANGE	NA
PF3D7_0218300	rRNA methyltransferase, putative		52.674	42.4439	0.805785	5.62831	3.93804	0.699685	NO_CHANGE	16.6937	8.65625	0.518533	NO_CHANGE	42.3564	30.1019	0.710681	NO_CHANGE	NA
PF3D7_0218400	ATP-dependent RNA helicase DDX47, putative	DDX47	46.201	42.6663	0.923492	63.8809	51.231	0.801978	NO_CHANGE	62.0402	55.3798	0.892644	NO_CHANGE	57.7679	45.2021	0.782479	NO_CHANGE	NA
PF3D7_0218500	small nuclear ribonucleoprotein Sm D2, putative	SNRPD2	154.451	120.087	0.777512	154.751	127.862	0.826243	NO_CHANGE	206.599	144.61	0.699958	NO_CHANGE	149.145	98.3434	0.65938	NO_CHANGE	NA
PF3D7_0218600	patatin-like phospholipase, putative		167.549	174.014	1.03858	112.029	108.175	0.965601	NO_CHANGE	213.045	180.359	0.84658	NO_CHANGE	189.153	224.301	1.18582	NO_CHANGE	NA
PF3D7_0218700	pre-mRNA-processing protein 45, putative	PRP45	310.251	322.171	1.03842	371.149	390.861	1.05311	NO_CHANGE	380.773	360.397	0.946489	NO_CHANGE	335.585	370.903	1.10524	NO_CHANGE	NA
PF3D7_0219200	40S ribosomal protein S30		915.402	723.995	0.790904	712.525	665.643	0.934202	NO_CHANGE	1313.09	1054.1	0.80277	NO_CHANGE	911.567	1028	1.12773	NO_CHANGE	NA
PF3D7_0219300	conserved Plasmodium protein, unknown function		64.4592	48.8535	0.757898	42.53	54.9217	1.29136	NO_CHANGE	64.6783	50.991	0.78838	NO_CHANGE	50.1133	36.397	0.726294	NO_CHANGE	NA
PF3D7_0219400.1	ribosome associated membrane protein RAMP4, putative, unspecified product		56.7438	64.8187	1.1423	58.1786	50.1349	0.861742	NO_CHANGE	58.7499	52.3749	0.891489	NO_CHANGE	72.4123	80.9299	1.11763	NO_CHANGE	NA
PF3D7_0219500	pseudouridine synthase, putative		91.4284	86.8157	0.949549	3.47743	3.09293	0.88943	NO_CHANGE	19.8256	16.735	0.844114	NO_CHANGE	111.591	74.7267	0.669649	NO_CHANGE	NA
PF3D7_0219600	replication factor C subunit 1, putative	RFC1	40.9649	29.1534	0.711669	1.45714	0.955311	0.655606	NO_CHANGE	7.17029	3.78734	0.528199	NO_CHANGE	38.4306	20.511	0.533717	NO_CHANGE	NA
PF3D7_0219800	Plasmodium exported protein (PHISTc), unknown function		28.4149	29.5341	1.03939	49.5767	59.7257	1.20471	NO_CHANGE	40.2983	59.982	1.48845	NO_CHANGE	31.9504	20.8828	0.6536	NO_CHANGE	NA
PF3D7_0219900	Plasmodium exported protein, unknown function		9.48856	12.7405	1.34272	70.2345	70.7125	1.00681	NO_CHANGE	40.6322	29.0617	0.715239	NO_CHANGE	10.6835	7.24789	0.678418	NO_CHANGE	NA
PF3D7_0220000	liver stage antigen 3	LSA3	329.824	328.474	0.995907	530.105	526.795	0.993755	NO_CHANGE	217.504	264.918	1.21799	NO_CHANGE	221.054	255.867	1.15749	NO_CHANGE	NA
PF3D7_0220100	DnaJ protein, putative		33.8531	33.1653	0.979682	92.515	87.6058	0.946936	NO_CHANGE	71.7389	78.6362	1.09614	NO_CHANGE	37.7461	57.6517	1.52736	NO_CHANGE	NA
PF3D7_0220200	Plasmodium exported protein, unknown function		1199.62	1149.76	0.958441	1158.43	1113.75	0.961432	NO_CHANGE	2798.33	2312.63	0.826431	NO_CHANGE	1491.84	1503.66	1.00792	NO_CHANGE	NA
PF3D7_0220300	Plasmodium exported protein, unknown function		52.8991	48.0681	0.908675	97.276	111.492	1.14614	NO_CHANGE	269.68	253.14	0.938667	NO_CHANGE	49.1592	68.1462	1.38623	NO_CHANGE	NA
PF3D7_0220500	Plasmodium exported protein (hyp2), unknown function		5.16235	4.87664	0.944656	8.44764	9.60317	1.13679	NO_CHANGE	10.407	12.0798	1.16074	NO_CHANGE	4.99023	4.7102	0.943886	NO_CHANGE	NA
PF3D7_0220600	Plasmodium exported protein (hyp9), unknown function		255.191	235.961	0.924645	263.725	285.364	1.08205	NO_CHANGE	478.377	444.943	0.930109	NO_CHANGE	213.016	288.213	1.35301	NO_CHANGE	NA
PF3D7_0220700	Plasmodium exported protein (hyp9), unknown function		196.485	203.407	1.03523	393.608	418.864	1.06416	NO_CHANGE	278.537	324.395	1.16464	NO_CHANGE	192.582	217.289	1.12829	NO_CHANGE	NA
PF3D7_0220800	cytoadherence linked asexual protein 2	CLAG2	4.25423	3.46627	0.814782	0.124792	0.395725	3.17109	NO_CHANGE	1.32109	1.16469	0.88161	NO_CHANGE	6.41011	4.91019	0.766007	NO_CHANGE	NA
PF3D7_0220900	Plasmodium exported protein, unknown function, pseudogene		0.0843541	0.306291	3.63102	0.393705	0.0906148	0.230159	NO_CHANGE	0.0815461	0.698667	8.56776	NO_CHANGE	0.434182	0.0717183	0.16518	NO_CHANGE	NA
PF3D7_0221000	Plasmodium exported protein, unknown function		0.0565144	0.0684017	1.21034	0.0659423	0.242836	3.68255	NO_CHANGE	0.0546332	0.078014	1.42796	NO_CHANGE	0.0581776	0.144147	2.4777	NO_CHANGE	NA
PF3D7_0221100	Plasmodium exported protein, unknown function, pseudogene		7.545	6.67035	0.884075	0.0765537	0.211435	2.76191	NO_CHANGE	0.317124	0.362272	1.14237	NO_CHANGE	3.44451	2.11967	0.615377	NO_CHANGE	NA
PF3D7_0221200	Plasmodium exported protein (hyp15), unknown function		227.077	216.669	0.954163	47.1038	56.9617	1.20928	NO_CHANGE	136.269	144.342	1.05924	NO_CHANGE	167.762	240.748	1.43505	NO_CHANGE	NA
PF3D7_0221400	stevor		0.166791	0.0672913	0.403447	0.0648718	0.0597234	0.920638	NO_CHANGE	0.0537463	0.0767475	1.42796	NO_CHANGE	0.171699	0.236344	1.3765	NO_CHANGE	NA
PF3D7_0221500	Pfmc-2TM Maurer's cleft two transmembrane protein, pseudogene		3.25808	6.96971	2.13921	0.0884094	0.244179	2.76191	NO_CHANGE	1.09871	0.941345	0.856776	NO_CHANGE	0.779992	1.22397	1.56921	NO_CHANGE	NA
PF3D7_0221700	Plasmodium exported protein, unknown function		0.519956	0.251729	0.484136	1.1325	0.893675	0.789118	NO_CHANGE	0.904765	0.430656	0.475987	NO_CHANGE	0.214103	0.736782	3.44125	NO_CHANGE	NA
PF3D7_0221800	hypothetical protein		0.271808	0.32898	1.21034	0.317151	0.291981	0.920638	NO_CHANGE	0.26276	0.37521	1.42796	NO_CHANGE	0.279806	0.462185	1.6518	NO_CHANGE	NA
PF3D7_0222800	stevor		0.168432	0.0679532	0.403447	0.0655099	0.0603109	0.920638	NO_CHANGE	0.0542749	0.0775024	1.42796	NO_CHANGE	0.0577961	0.0477338	0.8259	NO_CHANGE	NA
PF3D7_0223100	rifin	RIF	0.620805	0.814001	1.3112	0.0603641	0.0555735	0.920638	NO_CHANGE	0.0500116	0.0714146	1.42796	NO_CHANGE	0.106512	0.219922	2.06475	NO_CHANGE	NA
PF3D7_0223400	rifin	RIF	0.156621	0.0631882	0.403447	0.0609162	0.0560817	0.920638	NO_CHANGE	0.0504691	0.0720678	1.42796	NO_CHANGE	0.0537433	0.0443866	0.8259	NO_CHANGE	NA
PF3D7_0223500	erythrocyte membrane protein 1, PfEMP1	VAR	0.0078622	0.0190319	2.42068	0.0275214	0.0253372	0.920638	NO_CHANGE	0.00760048	0.0108532	1.42796	NO_CHANGE	0.00809358	0.00668449	0.8259	NO_CHANGE	NA
PF3D7_0300100	erythrocyte membrane protein 1, PfEMP1	VAR	0.317683	0.318857	1.0037	0.388761	0.274674	0.706536	NO_CHANGE	0.419464	0.524106	1.24946	NO_CHANGE	0.358937	0.718059	2.00051	NO_CHANGE	NA
PF3D7_0300200	rifin	RIF	0.1571	0.44367	2.82413	0.0611025	0.0562533	0.920638	NO_CHANGE	0.0506234	0.144576	2.85592	NO_CHANGE	0.0539077	0.0445224	0.8259	NO_CHANGE	NA
PF3D7_0300900	stevor-like		2.91974	1.43265	0.490679	0.460381	0.762919	1.65715	NO_CHANGE	3.81425	3.92155	1.02813	NO_CHANGE	2.76196	4.36094	1.57893	NO_CHANGE	NA
PF3D7_0301000	acyl-CoA synthetase	ACS2	0.104414	0.0252753	0.242068	0.0974659	0.112163	1.1508	NO_CHANGE	0.0605629	0.20179	3.33191	NO_CHANGE	0.0214973	0.0177547	0.8259	NO_CHANGE	NA
PF3D7_0301200	serine/threonine protein kinase, FIKK family	FIKK3	0.252234	0.237447	0.941376	14.0616	17.5217	1.24607	NO_CHANGE	2.49256	2.70814	1.08649	NO_CHANGE	0.0865523	0.0714835	0.8259	NO_CHANGE	NA
PF3D7_0301300	epoxide hydrolase 1	EH1	43.9826	40.3631	0.917707	74.3111	72.7813	0.979414	NO_CHANGE	79.5189	65.0321	0.817819	NO_CHANGE	42.7414	39.2224	0.917667	NO_CHANGE	NA
PF3D7_0301400	Plasmodium exported protein, unknown function		131.517	110.594	0.840909	73.6986	60.3109	0.818345	NO_CHANGE	158.618	118.288	0.745739	NO_CHANGE	125.851	93.3196	0.741509	NO_CHANGE	NA
PF3D7_0301500	Plasmodium exported protein, unknown function		28.2394	19.1258	0.677276	37.3671	32.7879	0.877456	NO_CHANGE	27.1251	17.4176	0.642123	NO_CHANGE	24.7408	28.8111	1.16452	NO_CHANGE	NA
PF3D7_0301600	Plasmodium exported protein (hyp1), unknown function	GEXP21	99.496	87.2855	0.877277	152.675	142.466	0.93313	NO_CHANGE	171.32	164.597	0.960757	NO_CHANGE	92.3957	128.646	1.39234	NO_CHANGE	NA
PF3D7_0301700	Plasmodium exported protein, unknown function		727.603	634.155	0.871567	673.934	641.563	0.951966	NO_CHANGE	1469.6	1222.8	0.832062	NO_CHANGE	678.948	850.271	1.25234	NO_CHANGE	NA
PF3D7_0301900	conserved protein, unknown function		49.7408	46.3861	0.932557	7.11086	6.63873	0.933604	NO_CHANGE	22.4037	26.3042	1.1741	NO_CHANGE	48.7747	60.0232	1.23062	NO_CHANGE	NA
PF3D7_0302000	pre-mRNA-splicing factor PRP46, putative	PRP46	76.0745	75.454	0.991844	84.9089	75.3239	0.887114	NO_CHANGE	91.6659	85.9393	0.937528	NO_CHANGE	87.1125	98.7625	1.13374	NO_CHANGE	NA
PF3D7_0302100	serine/threonine protein kinase	SRPK1	101.746	89.8372	0.882958	128.224	135.44	1.05627	NO_CHANGE	124.63	127.424	1.02242	NO_CHANGE	98.671	137.955	1.39814	NO_CHANGE	NA
PF3D7_0302200	cytoadherence linked asexual protein 3.2	CLAG3.2	0.0362538	0.0146265	0.403447	0.126905	0.116834	0.920638	NO_CHANGE	0.035047	0.0333638	0.951973	NO_CHANGE	0.0124402	0.0924695	7.4331	NO_CHANGE	NA
PF3D7_0302300	erythrocyte membrane protein 1 (PfEMP1), pseudogene		0.919944	0.673928	0.732574	0.66382	0.910205	1.37116	NO_CHANGE	0.912724	0.618248	0.677365	NO_CHANGE	0.697802	0.720394	1.03238	NO_CHANGE	NA
PF3D7_0302500	cytoadherence linked asexual protein 3.1	CLAG3.1	0.120761	0.248475	2.05758	0.394538	0.259447	0.657598	NO_CHANGE	0.0933927	0.100021	1.07097	NO_CHANGE	0.0994517	0.0616029	0.619425	NO_CHANGE	NA
PF3D7_0302600	ABC transporter B family member 4, putative	ABCB4	24.0938	20.9988	0.871546	0.731351	0.255858	0.349842	NO_CHANGE	5.87746	4.18774	0.712508	NO_CHANGE	21.3186	19.6427	0.921389	NO_CHANGE	NA
PF3D7_0302800	RNA-binding protein, putative		41.5866	38.0465	0.914875	49.6183	53.1698	1.07158	NO_CHANGE	56.4407	67.0313	1.18764	NO_CHANGE	50.0714	84.0945	1.67949	NO_CHANGE	NA
PF3D7_0302900	exportin-1, putative		41.8478	34.697	0.829125	45.7721	42.5499	0.929604	NO_CHANGE	37.4077	31.4549	0.840865	NO_CHANGE	37.4047	34.7787	0.929797	NO_CHANGE	NA
PF3D7_0303000	N-ethylmaleimide-sensitive fusion protein	NSF	21.6233	18.4258	0.852129	23.9053	17.6205	0.737099	NO_CHANGE	19.5944	19.5377	0.99711	NO_CHANGE	23.114	19.2013	0.830721	NO_CHANGE	NA
PF3D7_0303100	CLP1 P-loop domain-containing protein, putative		12.6945	12.1738	0.958988	7.46844	7.09259	0.949674	NO_CHANGE	13.8102	9.58971	0.694394	NO_CHANGE	13.3125	11.3785	0.85472	NO_CHANGE	NA
PF3D7_0303200	HAD superfamily protein, putative		79.0378	81.5485	1.03177	34.5836	38.6085	1.11638	NO_CHANGE	58.3299	62.3374	1.0687	NO_CHANGE	72.9819	50.5114	0.69211	NO_CHANGE	NA
PF3D7_0303300	DNA-directed RNA polymerases I, II, and III subunit RPABC2, putative	RPB6	132.098	107.666	0.815044	125.592	116.461	0.927295	NO_CHANGE	142.965	129.703	0.907238	NO_CHANGE	131.865	148.235	1.12414	NO_CHANGE	NA
PF3D7_0303500	spindle pole body protein, putative		42.6598	39.2737	0.920627	1.83925	1.57764	0.857765	NO_CHANGE	10.5106	6.77198	0.644299	NO_CHANGE	42.8466	32.1575	0.750527	NO_CHANGE	NA
PF3D7_0303600	plasmoredoxin	Plrx	57.365	45.2512	0.788829	24.0876	20.5409	0.852756	NO_CHANGE	54.8116	43.2054	0.788253	NO_CHANGE	74.0368	67.5367	0.912205	NO_CHANGE	NA
PF3D7_0303700	lipoamide acyltransferase component of branched-chain alpha-keto acid dehydrogenase complex	BCKDH-E2	172.993	162.298	0.938174	14.062	12.0037	0.853629	NO_CHANGE	67.2846	44.3809	0.6596	NO_CHANGE	165.953	139.071	0.838014	NO_CHANGE	NA
PF3D7_0303800	IBR domain protein, putative		42.2908	37.2295	0.880323	3.26281	3.46838	1.063	NO_CHANGE	20.8735	13.8089	0.661551	NO_CHANGE	45.6424	49.5833	1.08634	NO_CHANGE	NA
PF3D7_0303900	phosphatidylethanolamine-binding protein, putative		0.432421	0.104675	0.242068	0.201823	0.0929031	0.460319	NO_CHANGE	0.418027	0.47754	1.14237	NO_CHANGE	0.0890293	0.220588	2.4777	NO_CHANGE	NA
PF3D7_0304000	inner membrane complex protein 1a, putative	IMC1a	2.30437	1.32241	0.573868	0.278151	0.192057	0.690478	NO_CHANGE	0.556916	0.137113	0.2462	NO_CHANGE	3.35378	0.878258	0.261871	NO_CHANGE	NA
PF3D7_0304100	inner membrane complex protein 1e, putative	IMC1e	0.227884	0.118208	0.518717	0.0379858	0.594509	15.6508	NO_CHANGE	0.125885	0.224698	1.78495	NO_CHANGE	0.100539	0.221427	2.2024	NO_CHANGE	NA
PF3D7_0304200	EH domain-containing protein	EHD	71.9463	66.1962	0.920078	177.697	181.36	1.02061	NO_CHANGE	141.432	145.559	1.02919	NO_CHANGE	89.5466	95.6287	1.06792	NO_CHANGE	NA
PF3D7_0304400	60S ribosomal protein L44	RPL44	1783.66	1583.05	0.887531	1696.63	1776.41	1.04702	NO_CHANGE	2397	1957.7	0.816728	NO_CHANGE	1877.45	1683.41	0.896652	NO_CHANGE	NA
PF3D7_0304500	1-cys-glutaredoxin-like protein-1	GLP1	107.422	79.6494	0.74146	4.29813	3.2084	0.746463	NO_CHANGE	48.4104	25.5623	0.528033	NO_CHANGE	110.174	66.9536	0.607709	NO_CHANGE	NA
PF3D7_0304600	circumsporozoite (CS) protein	CSP	4.6897	4.47842	0.954947	0.753034	1.24789	1.65715	NO_CHANGE	1.33096	0.296963	0.223119	NO_CHANGE	4.25193	1.31688	0.309713	NO_CHANGE	NA
PF3D7_0304700	conserved Plasmodium protein, unknown function		4.99597	3.68068	0.736729	0.464663	0.311117	0.669555	NO_CHANGE	0.734949	0.949527	1.29196	NO_CHANGE	4.09949	1.44665	0.352885	NO_CHANGE	NA
PF3D7_0304900	conserved protein, unknown function		81.1131	87.145	1.07436	88.4518	103.592	1.17117	NO_CHANGE	109.004	119.021	1.09189	NO_CHANGE	99.5817	152.229	1.52869	NO_CHANGE	NA
PF3D7_0305000	elongation factor Ts	EF-Ts	31.3135	29.4719	0.941188	19.0607	14.3959	0.755268	NO_CHANGE	33.5734	19.2854	0.574425	NO_CHANGE	38.0057	26.3995	0.694618	NO_CHANGE	NA
PF3D7_0305100	conserved Plasmodium protein, unknown function		50.64	44.7798	0.884278	4.79552	4.18379	0.872437	NO_CHANGE	18.4509	13.9726	0.757285	NO_CHANGE	44.1603	41.0603	0.929801	NO_CHANGE	NA
PF3D7_0305200	conserved Plasmodium protein, unknown function		272.585	295.069	1.08248	270.718	287.153	1.06071	NO_CHANGE	296.851	306.53	1.0326	NO_CHANGE	268.082	304.228	1.13483	NO_CHANGE	NA
PF3D7_0305300	conserved Plasmodium membrane protein, unknown function		135.452	127.689	0.94269	393.242	387.406	0.985158	NO_CHANGE	241.614	259.699	1.07485	NO_CHANGE	136.804	169.777	1.24102	NO_CHANGE	NA
PF3D7_0305400	conserved protein, unknown function		9.85209	9.2272	0.936573	1.50538	2.26785	1.5065	NO_CHANGE	4.42192	3.88574	0.878744	NO_CHANGE	12.0738	13.8608	1.148	NO_CHANGE	NA
PF3D7_0305500	conserved Plasmodium protein, unknown function		70.4934	66.6869	0.946001	65.2744	55.9653	0.857385	NO_CHANGE	80.1267	67.015	0.836364	NO_CHANGE	74.8711	78.0677	1.04269	NO_CHANGE	NA
PF3D7_0305700	ubiquitin-conjugating enzyme E2, putative		54.9641	45.2198	0.822715	120.861	119.373	0.98769	NO_CHANGE	96.1975	80.8328	0.84028	NO_CHANGE	55.9652	38.5859	0.689463	NO_CHANGE	NA
PF3D7_0305900	conserved Plasmodium protein, unknown function		22.9922	25.8489	1.12425	2.4695	2.58354	1.04618	NO_CHANGE	4.09196	4.38237	1.07097	NO_CHANGE	29.3137	14.9678	0.510607	NO_CHANGE	NA
PF3D7_0306000	conserved protein, unknown function		26.4303	19.2239	0.727341	1.0135	1.86614	1.84128	NO_CHANGE	4.3184	4.96745	1.1503	NO_CHANGE	23.376	11.8158	0.505469	NO_CHANGE	NA
PF3D7_0306100	conserved Plasmodium protein, unknown function		69.04	56.2791	0.815166	48.506	49.3063	1.0165	NO_CHANGE	61.5308	49.2682	0.800708	NO_CHANGE	65.1865	63.8366	0.979292	NO_CHANGE	NA
PF3D7_0306200	activator of Hsp90 ATPase	AHA1	330.197	298.391	0.903675	139.692	138.329	0.99024	NO_CHANGE	274.652	248.539	0.904924	NO_CHANGE	354.319	308.772	0.871451	NO_CHANGE	NA
PF3D7_0306300	glutaredoxin 1	GRX1	488.489	465.033	0.951983	231.738	236.669	1.02128	NO_CHANGE	463.064	353.307	0.762976	NO_CHANGE	493.421	438.454	0.8886	NO_CHANGE	NA
PF3D7_0306700	ER membrane protein complex subunit 5, putative	EMC5	52.3961	63.0629	1.20358	60.2831	61.6305	1.02235	NO_CHANGE	77.5343	55.762	0.719191	NO_CHANGE	69.3059	55.3733	0.798969	NO_CHANGE	NA
PF3D7_0306800	T-complex protein 1 subunit beta	CCT2	282.063	247.777	0.878446	206.465	178.333	0.863744	NO_CHANGE	255.004	193.311	0.758072	NO_CHANGE	309.378	286.078	0.924688	NO_CHANGE	NA
PF3D7_0306900	40S ribosomal protein S23, putative		1209.7	1070.64	0.885048	1521.12	1323.67	0.870195	NO_CHANGE	1771.26	1372.15	0.774674	NO_CHANGE	1297.09	1164.41	0.897704	NO_CHANGE	NA
PF3D7_0307100	40S ribosomal protein S12, putative	RPS12	1429.36	1336.52	0.935045	1639.53	1491.53	0.909734	NO_CHANGE	1984.6	1666.66	0.839799	NO_CHANGE	1782.15	1716.2	0.962994	NO_CHANGE	NA
PF3D7_0307200	60S ribosomal protein L7, putative		2099.14	1933.68	0.921178	3149.02	2775.19	0.881287	NO_CHANGE	3562.09	2851.98	0.800647	NO_CHANGE	2634.26	2022.26	0.767677	NO_CHANGE	NA
PF3D7_0307300	microtubule-associated protein RP/EB family, putative	EB1	0.402126	0.283914	0.706032	0.508311	0.611961	1.20391	NO_CHANGE	0.6479	2.72927	4.21248	NO_CHANGE	0.31047	3.7323	12.0214	NO_CHANGE	NA
PF3D7_0307400	ATP-dependent Clp protease proteolytic subunit	ClpP	66.5108	64.3	0.96676	3.12364	3.56988	1.14286	NO_CHANGE	18.8294	14.4633	0.76812	NO_CHANGE	69.5609	55.2136	0.793744	NO_CHANGE	NA
PF3D7_0307600	conserved Plasmodium protein, unknown function		40.6663	37.2064	0.914919	2.00608	1.84687	0.920638	NO_CHANGE	10.7478	7.18324	0.668344	NO_CHANGE	40.4944	27.4805	0.678624	NO_CHANGE	NA
PF3D7_0307700	conserved Plasmodium protein, unknown function		35.1569	30.4136	0.865082	3.81675	3.33261	0.873155	NO_CHANGE	17.3602	12.1361	0.699074	NO_CHANGE	34.4934	32.0182	0.928243	NO_CHANGE	NA
PF3D7_0307800	conserved Plasmodium protein, unknown function		35.2018	32.1841	0.914274	36.9069	35.7385	0.968343	NO_CHANGE	40.7461	40.7253	0.999489	NO_CHANGE	39.2596	39.1424	0.997014	NO_CHANGE	NA
PF3D7_0307900	conserved Plasmodium protein, unknown function		17.887	17.6989	0.989487	1.89346	2.01973	1.06669	NO_CHANGE	7.01705	5.77471	0.822953	NO_CHANGE	22.4973	32.2483	1.43343	NO_CHANGE	NA
PF3D7_0308000	DNA polymerase delta small subunit, putative		71.584	67.8258	0.9475	3.32341	2.76475	0.831901	NO_CHANGE	22.5915	15.6799	0.69406	NO_CHANGE	84.8184	75.099	0.885409	NO_CHANGE	NA
PF3D7_0308200	T-complex protein 1 subunit eta	CCT7	143.745	121.514	0.845342	110.781	96.0277	0.866826	NO_CHANGE	141.474	111.362	0.787157	NO_CHANGE	155.419	154.35	0.993127	NO_CHANGE	NA
PF3D7_0308600	pre-mRNA-processing factor 19, putative	PRPF19	82.8886	83.3306	1.00533	101.515	94.0448	0.926417	NO_CHANGE	92.2108	81.7803	0.886884	NO_CHANGE	93.8937	82.1084	0.874483	NO_CHANGE	NA
PF3D7_0308700	conserved protein, unknown function		0.451542	1.00896	2.23447	0.52687	0.596992	1.13309	NO_CHANGE	0.671556	0.143843	0.214194	NO_CHANGE	1.1442	0.590621	0.516188	NO_CHANGE	NA
PF3D7_0308900	splicing factor 3B subunit 1, putative	SF3B1	46.8036	38.179	0.815727	41.488	37.4395	0.902417	NO_CHANGE	45.5917	36.6759	0.804442	NO_CHANGE	45.3214	47.5287	1.0487	NO_CHANGE	NA
PF3D7_0309000	dual specificity protein phosphatase	YVH1	40.6692	32.8517	0.807778	34.9659	32.4464	0.927944	NO_CHANGE	36.5277	25.6902	0.703307	NO_CHANGE	38.7139	31.0133	0.801091	NO_CHANGE	NA
PF3D7_0309100	conserved Plasmodium protein, unknown function		4.87887	3.47358	0.711965	0.334869	0.308293	0.920638	NO_CHANGE	2.49695	1.32057	0.528874	NO_CHANGE	5.7118	5.69339	0.996776	NO_CHANGE	NA
PF3D7_0309200	serine/threonine protein kinase, putative	ARK2	105.513	114.45	1.0847	23.4538	24.1439	1.02942	NO_CHANGE	46.0219	36.209	0.786778	NO_CHANGE	113.305	82.3353	0.726671	NO_CHANGE	NA
PF3D7_0309300	N2227-like protein, putative		10.2994	7.63123	0.740939	27.9644	26.3415	0.941968	NO_CHANGE	12.6924	12.19	0.960415	NO_CHANGE	10.8238	7.78196	0.718969	NO_CHANGE	NA
PF3D7_0309500	asparagine synthetase [glutamine-hydrolyzing], putative	AS	106.078	75.7795	0.714373	101.767	90.1677	0.886025	NO_CHANGE	111.461	77.3369	0.693848	NO_CHANGE	114.076	95.9547	0.841148	NO_CHANGE	NA
PF3D7_0309600	60S acidic ribosomal protein P2	PfP2	3976.07	3687.71	0.927476	3352.66	3376.99	1.00726	NO_CHANGE	5214.17	4141.08	0.794198	NO_CHANGE	4315.07	3746.38	0.868209	NO_CHANGE	NA
PF3D7_0309700	SECIS-binding protein 2, putative	SBP2	145.876	122.006	0.836367	102.79	107.53	1.04611	NO_CHANGE	106.853	84.2282	0.788266	NO_CHANGE	188.03	110.016	0.585098	NO_CHANGE	NA
PF3D7_0309800	YTH domain-containing protein, putative		27.7273	28.9127	1.04275	47.7826	47.1326	0.986397	NO_CHANGE	33.7557	27.7602	0.822385	NO_CHANGE	32.4327	25.5945	0.789158	NO_CHANGE	NA
PF3D7_0309900	conserved Plasmodium protein, unknown function		9.97358	7.96095	0.798204	0.45356	0.340645	0.751046	NO_CHANGE	2.08654	1.25675	0.602315	NO_CHANGE	9.04557	5.49652	0.607647	NO_CHANGE	NA
PF3D7_0310100	calcium-dependent protein kinase 3	CDPK3	1.1862	0.993951	0.837928	0.177447	0.0980185	0.552383	NO_CHANGE	0.529253	0.377876	0.71398	NO_CHANGE	1.25242	1.55156	1.23885	NO_CHANGE	NA
PF3D7_0310200	phd finger protein, putative		113.166	114.039	1.00772	104.003	104.654	1.00625	NO_CHANGE	126.196	114.057	0.903804	NO_CHANGE	105.538	98.9942	0.937993	NO_CHANGE	NA
PF3D7_0310300	phosphoglycerate mutase, putative		80.6996	67.4386	0.835674	100.382	99.6254	0.992459	NO_CHANGE	80.6965	77.5845	0.961436	NO_CHANGE	72.3859	80.473	1.11172	NO_CHANGE	NA
PF3D7_0310400	parasite-infected erythrocyte surface protein	PIESP1	25.1899	24.6308	0.977803	3.9961	4.48862	1.12325	NO_CHANGE	10.9294	11.3902	1.04216	NO_CHANGE	32.8871	21.5965	0.656687	NO_CHANGE	NA
PF3D7_0310500	ATP-dependent RNA helicase DHX57, putative	DHX57	27.5717	22.7252	0.824224	17.5336	17.3008	0.986728	NO_CHANGE	25.1298	19.5979	0.779867	NO_CHANGE	27.0164	20.9275	0.774623	NO_CHANGE	NA
PF3D7_0310600.1	eukaryotic translation initiation factor 3 subunit K, putative, unspecified product	EIF3K	4.64376	4.03976	0.869932	6.51907	4.98842	0.765205	NO_CHANGE	6.31291	4.10664	0.650515	NO_CHANGE	6.19961	6.16899	0.995061	NO_CHANGE	NA
PF3D7_0310600.2	eukaryotic translation initiation factor 3 subunit K, putative, unspecified product	EIF3K	0.218603	0.0881945	0.403447	0.0850235	0.391379	4.60319	NO_CHANGE	0.0704419	0.100588	1.42796	NO_CHANGE	0.075012	0.123905	1.6518	NO_CHANGE	NA
PF3D7_0310700	trafficking protein particle complex subunit 4, putative		70.9585	55.5052	0.78222	112.63	108.857	0.966502	NO_CHANGE	80.615	79.01	0.98009	NO_CHANGE	59.7655	57.9361	0.96939	NO_CHANGE	NA
PF3D7_0310800	conserved Plasmodium protein, unknown function		168.125	163.545	0.972755	213.973	234.116	1.09414	NO_CHANGE	278.707	219.191	0.786457	NO_CHANGE	194.867	150.22	0.770886	NO_CHANGE	NA
PF3D7_0310900	conserved Plasmodium protein, unknown function		10.7704	8.11121	0.753101	0.837811	1.28553	1.5344	NO_CHANGE	3.53373	1.83219	0.518485	NO_CHANGE	11.7593	7.39965	0.629257	NO_CHANGE	NA
PF3D7_0311000	conserved Plasmodium protein, unknown function		0.249377	0.603662	2.42068	0.484964	0.535771	1.10477	NO_CHANGE	0.241075	0.114749	0.475987	NO_CHANGE	0.599003	1.27213	2.12374	NO_CHANGE	NA
PF3D7_0311100	pre-mRNA splicing factor, putative		291.875	312.748	1.07151	258.184	263.526	1.02069	NO_CHANGE	235.885	250.974	1.06397	NO_CHANGE	244.883	209.783	0.856665	NO_CHANGE	NA
PF3D7_0311200	valine--tRNA ligase, putative		41.6831	41.815	1.00316	21.777	20.2504	0.9299	NO_CHANGE	32.7084	29.9798	0.916578	NO_CHANGE	37.6137	45.6346	1.21324	NO_CHANGE	NA
PF3D7_0311300	phosphatidylinositol 3- and 4-kinase, putative		52.3409	42.1466	0.805233	3.24631	2.27525	0.700872	NO_CHANGE	12.8752	9.36609	0.727451	NO_CHANGE	45.3999	29.3618	0.646737	NO_CHANGE	NA
PF3D7_0311500	conserved protein, unknown function		57.2188	45.4955	0.795114	47.7583	48.679	1.01928	NO_CHANGE	66.6192	52.1771	0.783214	NO_CHANGE	59.9775	54.6843	0.911747	NO_CHANGE	NA
PF3D7_0311600	dolichyl-diphosphooligosaccharide--protein glycosyltransferase subunit OST1, putative	OST1	27.33	22.9074	0.838177	3.29693	3.74176	1.13492	NO_CHANGE	7.22906	11.0626	1.53029	NO_CHANGE	29.8895	29.3869	0.983182	NO_CHANGE	NA
PF3D7_0311700	plasmepsin VI	PM6	0.751394	0.430789	0.573319	0.415299	0.679716	1.63669	NO_CHANGE	0.573459	0.818876	1.42796	NO_CHANGE	0.732796	1.41217	1.9271	NO_CHANGE	NA
PF3D7_0311900	heptatricopeptide repeat-containing protein, putative		11.4011	9.99901	0.877024	0.805456	0.813295	1.00973	NO_CHANGE	5.2094	2.61281	0.501556	NO_CHANGE	12.4243	9.37141	0.754282	NO_CHANGE	NA
PF3D7_0312300	26S proteasome regulatory subunit RPN12, putative	RPN12	57.379	52.256	0.910716	75.8604	63.2661	0.83398	NO_CHANGE	81.4124	57.6618	0.708268	NO_CHANGE	61.8418	52.7936	0.853688	NO_CHANGE	NA
PF3D7_0312400	glycogen synthase kinase 3	GSK3	119.091	102.642	0.861879	11.7346	12.2632	1.04505	NO_CHANGE	41.8538	25.8359	0.617288	NO_CHANGE	103.129	61.3385	0.594776	NO_CHANGE	NA
PF3D7_0312500	major facilitator superfamily-related transporter, putative	MFR3	29.7306	29.6592	0.997599	29.2818	29.3683	1.00295	NO_CHANGE	38.0739	33.6233	0.883108	NO_CHANGE	28.8427	28.465	0.986903	NO_CHANGE	NA
PF3D7_0312800	60S ribosomal protein L26, putative		1512.02	1169.94	0.773759	1799.82	1576.02	0.875652	NO_CHANGE	2535.74	1859.6	0.733358	NO_CHANGE	1715.31	1304.45	0.760473	NO_CHANGE	NA
PF3D7_0313000	conserved Plasmodium protein, unknown function		60.2543	48.7383	0.808876	83.6072	83.0152	0.992919	NO_CHANGE	67.9328	49.0476	0.722002	NO_CHANGE	70.4604	46.7812	0.663936	NO_CHANGE	NA
PF3D7_0313100	ubiquitin-protein ligase, putative	HRD3	145.659	118.044	0.810416	81.5789	75.6282	0.927056	NO_CHANGE	136.815	125.329	0.91605	NO_CHANGE	151.276	142.957	0.945009	NO_CHANGE	NA
PF3D7_0313200	conserved protein, unknown function		61.3971	48.0943	0.783331	12.8934	13.7568	1.06696	NO_CHANGE	26.1041	18.9914	0.727524	NO_CHANGE	44.2202	36.7081	0.830121	NO_CHANGE	NA
PF3D7_0313300	YGGT family protein, putative		15.5754	16.2057	1.04047	4.25117	4.50086	1.05873	NO_CHANGE	8.27692	5.78382	0.698789	NO_CHANGE	15.2837	12.5454	0.820834	NO_CHANGE	NA
PF3D7_0313400	conserved Plasmodium protein, unknown function		127.546	152.446	1.19523	162.415	176.379	1.08598	NO_CHANGE	146.728	122.317	0.833626	NO_CHANGE	152.52	122.35	0.802189	NO_CHANGE	NA
PF3D7_0313500	Ras-like G protein	PfG	30.2484	21.862	0.722748	26.4216	21.7228	0.822161	NO_CHANGE	27.7713	18.9728	0.683181	NO_CHANGE	27.4275	19.1723	0.699018	NO_CHANGE	NA
PF3D7_0313700.2	conserved Plasmodium protein, unknown function, unspecified product		0.0486474	0.0588799	1.21034	0.0567628	0.052258	0.920638	NO_CHANGE	0.047028	0.0671541	1.42796	NO_CHANGE	0.100158	0.0413603	0.41295	NO_CHANGE	NA
PF3D7_0313800	conserved Plasmodium protein, unknown function		38.9297	35.7847	0.919215	3.0182	1.72278	0.570795	NO_CHANGE	13.053	7.96273	0.610029	NO_CHANGE	33.5248	22.1681	0.661245	NO_CHANGE	NA
PF3D7_0313900	conserved Plasmodium protein, unknown function		0.827316	0.944654	1.14183	0.273207	0.402439	1.47302	NO_CHANGE	0.256532	0.754182	2.93992	NO_CHANGE	0.739179	0.955547	1.29271	NO_CHANGE	NA
PF3D7_0314000	HSP20-like chaperone, putative		36.7295	34.7681	0.946601	13.5375	11.7967	0.871406	NO_CHANGE	28.0696	19.7842	0.704826	NO_CHANGE	37.8104	21.047	0.556646	NO_CHANGE	NA
PF3D7_0314100.1	vesicle transport v-SNARE protein, putative		38.3781	43.8469	1.1425	54.4193	58.7895	1.08031	NO_CHANGE	60.4756	51.7903	0.856383	NO_CHANGE	40.482	30.5808	0.755419	NO_CHANGE	NA
PF3D7_0314100.2	vesicle transport v-SNARE protein, putative		0.241181	0.291912	1.21034	0.562831	0.259082	0.460319	NO_CHANGE	0.233153	0.332933	1.42796	NO_CHANGE	0.248279	0.205054	0.8259	NO_CHANGE	NA
PF3D7_0314200	conserved Plasmodium protein, unknown function		45.5525	41.7655	0.916865	2.26331	1.71207	0.756447	NO_CHANGE	10.6537	6.1398	0.576307	NO_CHANGE	44.4638	30.1786	0.678722	NO_CHANGE	NA
PF3D7_0314300	DER1-like protein	DER1-2	13.2682	6.95433	0.524136	0.485178	0.85274	1.75758	NO_CHANGE	1.90022	0.887086	0.466833	NO_CHANGE	7.39356	3.72808	0.504234	NO_CHANGE	NA
PF3D7_0314400	serine/threonine protein phosphatase 6, putative	PPP6	60.5709	54.3296	0.896959	86.4529	83.6398	0.967461	NO_CHANGE	73.2869	62.2703	0.849678	NO_CHANGE	60.0715	52.44	0.87296	NO_CHANGE	NA
PF3D7_0314500	conserved Plasmodium protein, unknown function		220.008	224.335	1.01967	422.468	390.853	0.925166	NO_CHANGE	330.547	299.26	0.905347	NO_CHANGE	239.456	227.409	0.949688	NO_CHANGE	NA
PF3D7_0314600	conserved protein, unknown function		131.437	136.998	1.04231	125.746	127.414	1.01327	NO_CHANGE	141.698	114.814	0.810272	NO_CHANGE	150.143	102.193	0.680638	NO_CHANGE	NA
PF3D7_0314700	RING finger protein RNF1	RNF1	21.1368	22.1109	1.04609	3.53293	2.98799	0.845753	NO_CHANGE	6.76439	5.55958	0.82189	NO_CHANGE	25.4425	24.2893	0.954675	NO_CHANGE	NA
PF3D7_0314800	conserved Plasmodium protein, unknown function		0.0822472	0.0995472	1.21034	0.172742	0.159033	0.920638	NO_CHANGE	0.0795094	0.0227072	0.285592	NO_CHANGE	0.254003	0.0419562	0.16518	NO_CHANGE	NA
PF3D7_0315100	eukaryotic translation initiation factor 4E	eIF4E	100.039	84.2664	0.842331	139.951	138.849	0.992121	NO_CHANGE	136.86	97.4559	0.712086	NO_CHANGE	106.463	64.046	0.601582	NO_CHANGE	NA
PF3D7_0315200	circumsporozoite- and TRAP-related protein	CTRP	0.0242892	0.0685958	2.82413	1.51153	1.46985	0.972423	NO_CHANGE	0.211326	0.279412	1.32218	NO_CHANGE	0.0583426	0.0413016	0.707915	NO_CHANGE	NA
PF3D7_0315400	conserved Plasmodium protein, unknown function		377.325	355.886	0.943181	82.9541	82.4546	0.993978	NO_CHANGE	280.836	216.883	0.772277	NO_CHANGE	393.711	318.991	0.810217	NO_CHANGE	NA
PF3D7_0315500	mitochondrial ribosomal protein L29/L47 precursor, putative		72.3906	66.18	0.914206	4.45917	4.34212	0.973751	NO_CHANGE	16.767	11.9713	0.71398	NO_CHANGE	73.2348	41.6145	0.568233	NO_CHANGE	NA
PF3D7_0315600	zinc finger protein, putative		10.0418	13.6039	1.35473	11.1003	13.0202	1.17296	NO_CHANGE	7.45945	10.9923	1.4736	NO_CHANGE	10.5912	8.44771	0.797616	NO_CHANGE	NA
PF3D7_0315700	conserved Plasmodium membrane protein, unknown function		0.438605	0.729935	1.66422	0.469126	0.392632	0.836943	NO_CHANGE	0.229669	0.0756827	0.329529	NO_CHANGE	1.37335	0.419518	0.30547	NO_CHANGE	NA
PF3D7_0315800	zinc finger protein, putative		44.4004	34.6561	0.780536	46.5666	38.4984	0.826739	NO_CHANGE	43.1486	43.3368	1.00436	NO_CHANGE	46.6222	39.3008	0.842964	NO_CHANGE	NA
PF3D7_0315900	conserved Plasmodium protein, unknown function		0.246387	0.0745529	0.302585	1.43745	3.30842	2.30159	NO_CHANGE	0.95274	1.36047	1.42796	NO_CHANGE	0.570684	0.261849	0.458834	NO_CHANGE	NA
PF3D7_0316400	conserved protein, unknown function		135.022	125.443	0.929053	7.66349	5.45099	0.711294	NO_CHANGE	30.171	18.2031	0.60333	NO_CHANGE	140.219	90.8447	0.647878	NO_CHANGE	NA
PF3D7_0316500	kinetochore protein NUF2, putative	NUF2	91.8462	78.5065	0.85476	4.49778	3.94175	0.876376	NO_CHANGE	26.4073	14.3774	0.544446	NO_CHANGE	94.3965	47.458	0.502751	NO_CHANGE	NA
PF3D7_0316600	formate-nitrite transporter	FNT	454.501	379.615	0.835235	630.611	571.129	0.905676	NO_CHANGE	630.595	568.69	0.901831	NO_CHANGE	462.36	473.584	1.02427	NO_CHANGE	NA
PF3D7_0316700	protein YOP1, putative	YOP1	44.121	38.8374	0.880248	42.4811	44.3298	1.04352	NO_CHANGE	58.9824	60.2668	1.02178	NO_CHANGE	51.1365	53.907	1.05418	NO_CHANGE	NA
PF3D7_0316800	40S ribosomal protein S15A, putative		657.635	543.615	0.826621	803.644	765.842	0.952962	NO_CHANGE	1006.12	800.452	0.795583	NO_CHANGE	695.558	678.596	0.975614	NO_CHANGE	NA
PF3D7_0316900	E3 ubiquitin-protein ligase, putative		38.5786	37.9684	0.984184	60.3072	64.4278	1.06833	NO_CHANGE	52.4159	43.9333	0.838167	NO_CHANGE	53.4994	37.7415	0.705457	NO_CHANGE	NA
PF3D7_0317000	proteasome subunit alpha type-3, putative		224.438	183.419	0.817235	158.502	143.16	0.903206	NO_CHANGE	201.394	140.428	0.697279	NO_CHANGE	217.874	147.717	0.677994	NO_CHANGE	NA
PF3D7_0317200	cdc2-related protein kinase 4	CRK4	83.5588	73.0602	0.874356	3.39437	3.71684	1.095	NO_CHANGE	13.6244	10.6479	0.781526	NO_CHANGE	78.429	59.8373	0.762948	NO_CHANGE	NA
PF3D7_0317300	conserved Plasmodium protein, unknown function		78.0486	77.9153	0.998292	95.2767	98.0641	1.02926	NO_CHANGE	88.006	82.9114	0.94211	NO_CHANGE	63.8859	66.0014	1.03311	NO_CHANGE	NA
PF3D7_0317500	kinesin-5	EG5	26.9331	25.05	0.930081	6.78351	13.3987	1.97519	NO_CHANGE	14.5715	18.0497	1.2387	NO_CHANGE	26.9423	24.732	0.917964	NO_CHANGE	NA
PF3D7_0317600	40S ribosomal protein S11, putative	RPS11	1367.06	1267.6	0.927244	1988.68	1761.13	0.88558	NO_CHANGE	2375.68	1858.23	0.782187	NO_CHANGE	1673.99	1290.25	0.770765	NO_CHANGE	NA
PF3D7_0317700	CPSF (cleavage and polyadenylation specific factor), subunit A, putative		81.7067	78.0662	0.955444	103	102.898	0.999016	NO_CHANGE	58.8235	51.3026	0.872144	NO_CHANGE	78.8432	57.2971	0.726723	NO_CHANGE	NA
PF3D7_0317800	26S proteasome non-ATPase regulatory subunit 9, putative		222.989	197.078	0.883799	161.789	130.717	0.807948	NO_CHANGE	154.112	109.091	0.707872	NO_CHANGE	226.744	201.311	0.887836	NO_CHANGE	NA
PF3D7_0317900	conserved protein, unknown function		9.82762	7.56939	0.770217	6.34164	4.53206	0.71465	NO_CHANGE	6.14172	3.90545	0.635888	NO_CHANGE	9.32486	7.42711	0.796485	NO_CHANGE	NA
PF3D7_0318000	conserved Plasmodium protein, unknown function		1.60273	0.816777	0.509617	0.885836	1.72168	1.94357	NO_CHANGE	2.69102	0.815111	0.302901	NO_CHANGE	1.82357	1.93639	1.06187	NO_CHANGE	NA
PF3D7_0318100	stomatin-like protein, putative	STOML	48.9058	44.2701	0.905213	16.1443	15.795	0.978367	NO_CHANGE	42.0247	30.7612	0.731979	NO_CHANGE	48.1827	43.3659	0.90003	NO_CHANGE	NA
PF3D7_0318200	DNA-directed RNA polymerase II subunit RPB1	RPB1	69.5684	58.6779	0.843457	73.7279	69.7327	0.94581	NO_CHANGE	58.8813	59.6534	1.01311	NO_CHANGE	65.1684	80.1446	1.22981	NO_CHANGE	NA
PF3D7_0318300	conserved Plasmodium protein, unknown function		40.4399	36.9917	0.914734	68.6652	65.0717	0.947666	NO_CHANGE	43.6608	37.99	0.870118	NO_CHANGE	39.1432	37.138	0.948773	NO_CHANGE	NA
PF3D7_0318400	conserved Plasmodium protein, unknown function		1.4752	1.64545	1.11541	3.00383	3.01402	1.00339	NO_CHANGE	1.81757	1.91661	1.05449	NO_CHANGE	1.54839	0.836148	0.540012	NO_CHANGE	NA
PF3D7_0318500	conserved Plasmodium protein, unknown function		0.391835	0.282888	0.721957	0.385012	0.251073	0.652118	NO_CHANGE	0.385437	0.303663	0.78784	NO_CHANGE	0.47767	0.406197	0.850371	NO_CHANGE	NA
PF3D7_0318600	cleavage and polyadenylation specificity factor, putative		40.1351	35.4251	0.882646	59.2742	57.2263	0.96545	NO_CHANGE	42.6855	44.8383	1.05043	NO_CHANGE	40.6929	53.4872	1.31441	NO_CHANGE	NA
PF3D7_0318700	conserved Plasmodium protein, unknown function		1.28429	0.863572	0.672411	3.49659	4.5987	1.3152	NO_CHANGE	1.24154	3.15176	2.53859	NO_CHANGE	0.734492	2.66912	3.63396	NO_CHANGE	NA
PF3D7_0318800	triosephosphate isomerase, putative		0.286992	0.173679	0.60517	0.39068	0.411057	1.05216	NO_CHANGE	0.416158	0.594257	1.42796	NO_CHANGE	0.492397	0.203335	0.41295	NO_CHANGE	NA
PF3D7_0318900	conserved protein, unknown function		440.134	478.477	1.08712	496.115	487.692	0.983022	NO_CHANGE	571.277	523.525	0.916413	NO_CHANGE	446.411	494.571	1.10788	NO_CHANGE	NA
PF3D7_0319000	P-type ATPase, putative	ATPase7	14.6448	12.7244	0.868865	5.61383	5.84886	1.04187	NO_CHANGE	10.4737	8.69481	0.830153	NO_CHANGE	15.2081	9.18025	0.603641	NO_CHANGE	NA
PF3D7_0319100	E3 ubiquitin-protein ligase RBX1, putative	RBX1	118.599	130.303	1.09869	52.5414	47.009	0.894704	NO_CHANGE	98.8633	86.2358	0.872273	NO_CHANGE	155.059	109.191	0.704189	NO_CHANGE	NA
PF3D7_0319200	CCR4 domain-containing protein 4, putative	CCR4-4	83.9769	71.1804	0.847619	79.0409	72.9303	0.92269	NO_CHANGE	72.7676	62.1579	0.854197	NO_CHANGE	78.3631	87.9147	1.12189	NO_CHANGE	NA
PF3D7_0319300	ubiquitin-conjugating enzyme E2, putative		27.1217	26.2612	0.968272	23.3313	26.2783	1.12631	NO_CHANGE	32.7992	26.1342	0.796793	NO_CHANGE	32.2994	23.7824	0.736311	NO_CHANGE	NA
PF3D7_0319500	RNA-binding protein, putative		238.353	226.779	0.951443	288.106	277.346	0.962653	NO_CHANGE	293.644	249.879	0.850959	NO_CHANGE	231.152	159.349	0.689368	NO_CHANGE	NA
PF3D7_0319600	elongation factor 1-delta, putative	EF-1delta	595.955	451.609	0.757792	571.545	518.921	0.907928	NO_CHANGE	586.976	511.911	0.872115	NO_CHANGE	527.599	397.632	0.753663	NO_CHANGE	NA
PF3D7_0319700	ABC transporter I family member 1, putative	ABCI3	65.6215	68.9755	1.05111	75.6314	69.0187	0.912567	NO_CHANGE	89.3084	82.7187	0.926214	NO_CHANGE	58.4125	77.839	1.33257	NO_CHANGE	NA
PF3D7_0319800	conserved Plasmodium protein, unknown function		1.9345	1.1707	0.60517	0.459803	0.115449	0.251083	NO_CHANGE	0.865787	0.247262	0.285592	NO_CHANGE	2.43397	1.30968	0.538087	NO_CHANGE	NA
PF3D7_0319900	conserved protein, unknown function		4.02275	5.06629	1.25941	22.264	16.1758	0.726543	NO_CHANGE	8.04044	8.25462	1.02664	NO_CHANGE	3.69345	3.14286	0.850928	NO_CHANGE	NA
PF3D7_0320000	protein phosphatase inhibitor 2	I2	243.986	225.41	0.923866	18.8781	25.499	1.35072	NO_CHANGE	73.1794	58.362	0.797519	NO_CHANGE	254.205	129.122	0.507943	NO_CHANGE	NA
PF3D7_0320100	protein transport protein SEC22	SEC22	56.4625	50.9741	0.902795	70.6518	63.0561	0.892491	NO_CHANGE	63.1582	53.4522	0.846323	NO_CHANGE	51.4541	55.153	1.07189	NO_CHANGE	NA
PF3D7_0320200	CPW-WPC family protein		25.6272	25.1619	0.981844	5.88467	7.37052	1.2525	NO_CHANGE	11.8768	6.27385	0.528243	NO_CHANGE	28.6452	15.8053	0.551761	NO_CHANGE	NA
PF3D7_0320300	T-complex protein 1 subunit epsilon	CCT5	260.979	216.421	0.829266	188.137	165.862	0.881601	NO_CHANGE	245.744	204.629	0.832692	NO_CHANGE	265.568	261.244	0.983716	NO_CHANGE	NA
PF3D7_0320400	oocyst capsule protein Cap380	Cap380	0.305189	0.396247	1.29837	0.174813	0.357644	2.04586	NO_CHANGE	0.337943	1.11833	3.30924	NO_CHANGE	0.325595	3.09481	9.5051	NO_CHANGE	NA
PF3D7_0320500	nicotinamidase, putative	Nico	161.124	151.298	0.939016	99.5308	101.941	1.02422	NO_CHANGE	218.01	204.168	0.936508	NO_CHANGE	140.285	158.556	1.13024	NO_CHANGE	NA
PF3D7_0320700	signal peptidase complex subunit 2	SPC25	168.29	148.88	0.884664	9.99026	5.82502	0.58307	NO_CHANGE	44.5115	30.5984	0.687427	NO_CHANGE	165.701	130.706	0.788803	NO_CHANGE	NA
PF3D7_0320800	ATP-dependent RNA helicase DDX6	DOZI	80.8847	74.7368	0.923992	8.28685	5.4252	0.654676	NO_CHANGE	36.8457	18.5184	0.502594	NO_CHANGE	84.4429	51.09	0.605025	NO_CHANGE	NA
PF3D7_0320900	histone H2A.Z	H2A.Z	332.892	311.538	0.93585	527.536	481.389	0.912523	NO_CHANGE	427.068	379.847	0.889429	NO_CHANGE	351.78	231.201	0.657232	NO_CHANGE	NA
PF3D7_0321000	conserved protein, unknown function		402.394	411.74	1.02323	494.771	546.77	1.1051	NO_CHANGE	423.114	439.633	1.03904	NO_CHANGE	431.041	340.05	0.788904	NO_CHANGE	NA
PF3D7_0321100	conserved Plasmodium protein, unknown function		0.60328	0.65154	1.08	0.292398	0.239282	0.818345	NO_CHANGE	0.260196	0.320301	1.231	NO_CHANGE	0.563708	0.41033	0.727912	NO_CHANGE	NA
PF3D7_0321200	UDP-N-acetylglucosamine--dolichyl-phosphate N-acetylglucosaminephosphotransferase, putative	ALG7	36.5281	34.89	0.955157	2.51011	1.57142	0.626034	NO_CHANGE	15.93	8.43374	0.529426	NO_CHANGE	43.538	29.1176	0.668786	NO_CHANGE	NA
PF3D7_0321400	protein kinase, putative	STK	0.74917	0.323839	0.432264	0.187317	0.172451	0.920638	NO_CHANGE	0.879423	1.25578	1.42796	NO_CHANGE	1.76278	3.27573	1.85828	NO_CHANGE	NA
PF3D7_0321500	peptidase, putative		51.1486	42.936	0.839436	10.3155	12.4058	1.20263	NO_CHANGE	34.4474	35.2045	1.02198	NO_CHANGE	53.9821	68.2842	1.26494	NO_CHANGE	NA
PF3D7_0321600	ATP-dependent RNA helicase DDX42, putative	DDX42	155.278	152.12	0.979661	103.16	104.845	1.01634	NO_CHANGE	149.524	152.524	1.02006	NO_CHANGE	160.83	230.963	1.43607	NO_CHANGE	NA
PF3D7_0321800	WD repeat-containing protein, putative		69.2166	64.1142	0.926283	73.2865	68.4216	0.933619	NO_CHANGE	70.6245	65.7365	0.930789	NO_CHANGE	61.7006	55.3149	0.896505	NO_CHANGE	NA
PF3D7_0321900	cyclic amine resistance locus protein	CARL	27.2995	23.1469	0.847889	38.2182	37.9644	0.993359	NO_CHANGE	27.4866	25.6633	0.933666	NO_CHANGE	23.5312	19.6952	0.836983	NO_CHANGE	NA
PF3D7_0322000	peptidyl-prolyl cis-trans isomerase	CYP19A	2462.95	2341.04	0.950503	2344.69	1996.16	0.851353	NO_CHANGE	2732.44	2547.84	0.932441	NO_CHANGE	2589.65	3168.83	1.22365	NO_CHANGE	NA
PF3D7_0322100	mRNA-capping enzyme subunit beta	Prt1	59.9046	54.6501	0.912285	78.977	84.3924	1.06857	NO_CHANGE	71.5003	75.7462	1.05938	NO_CHANGE	64.4666	63.9407	0.991843	NO_CHANGE	NA
PF3D7_0322200	conserved Plasmodium protein, unknown function		0.613189	0.522266	0.851721	0.556486	0.902663	1.62208	NO_CHANGE	1.07578	0.501607	0.466273	NO_CHANGE	0.631235	1.11991	1.77416	NO_CHANGE	NA
PF3D7_0322300	diacylglycerol O-acyltransferase	DGAT	30.6083	25.2892	0.82622	16.3449	17.7198	1.08412	NO_CHANGE	21.6921	19.1564	0.883102	NO_CHANGE	24.6358	19.5898	0.795178	NO_CHANGE	NA
PF3D7_0322400	regulator of initiation factor 2 (eIF2)		193.965	203.532	1.04932	202.636	206.878	1.02093	NO_CHANGE	179.918	167.755	0.932397	NO_CHANGE	199.328	248.02	1.24428	NO_CHANGE	NA
PF3D7_0322500	iron-sulfur assembly protein, putative	IscA2	32.1337	34.2358	1.06542	14.307	10.0831	0.704764	NO_CHANGE	31.3093	25.0974	0.801596	NO_CHANGE	34.9074	30.4477	0.872241	NO_CHANGE	NA
PF3D7_0322600	conserved Plasmodium protein, unknown function		1.62601	1.36839	0.841565	0.978274	1.20085	1.22752	NO_CHANGE	1.73152	1.4204	0.820317	NO_CHANGE	2.04001	3.3913	1.66239	NO_CHANGE	NA
PF3D7_0322700	conserved Plasmodium protein, unknown function		40.0092	32.9657	0.823955	31.1804	31.1411	0.998738	NO_CHANGE	35.6466	30.9655	0.868681	NO_CHANGE	39.1489	46.8966	1.1979	NO_CHANGE	NA
PF3D7_0322800	conserved Plasmodium protein, unknown function		2.54036	1.36653	0.537929	6.36742	7.68135	1.20635	NO_CHANGE	2.6377	1.94821	0.7386	NO_CHANGE	2.13083	3.75969	1.76442	NO_CHANGE	NA
PF3D7_0322900	40S ribosomal protein S3A, putative	RPS3A	1004.58	832.654	0.828858	1215.16	1054.45	0.867742	NO_CHANGE	1502.62	1131.67	0.753129	NO_CHANGE	1051.7	1006.94	0.957436	NO_CHANGE	NA
PF3D7_0323000	translation machinery-associated protein 7, putative	TMA7	227.281	213.286	0.938428	568.9	389.301	0.684305	NO_CHANGE	359.369	266.038	0.740291	NO_CHANGE	267.943	222.353	0.829852	NO_CHANGE	NA
PF3D7_0323100	conserved Plasmodium protein, unknown function		77.5513	69.2021	0.89234	54.49	52.7644	0.968332	NO_CHANGE	73.5643	60.0377	0.816126	NO_CHANGE	77.2745	80.5688	1.04263	NO_CHANGE	NA
PF3D7_0323300	conserved protein, unknown function		1.42041	0.907347	0.638791	0.414342	0.254306	0.613758	NO_CHANGE	0.800993	0.163398	0.203994	NO_CHANGE	1.94962	0.805096	0.41295	NO_CHANGE	NA
PF3D7_0323500	survival motor neuron-like protein	SMN	105.669	109.925	1.04027	106.352	110.02	1.03449	NO_CHANGE	133.321	123.353	0.925228	NO_CHANGE	118.43	108.592	0.916932	NO_CHANGE	NA
PF3D7_0323600	conserved Plasmodium protein, unknown function		55.2507	47.1657	0.853667	37.8171	31.8277	0.841622	NO_CHANGE	50.229	41.7104	0.830405	NO_CHANGE	56.3249	57.7796	1.02583	NO_CHANGE	NA
PF3D7_0323700	U4/U6.U5 tri-snRNP-associated protein 1, putative	SART1	300.309	336.211	1.11955	327.577	305.396	0.932289	NO_CHANGE	318.912	299.156	0.938053	NO_CHANGE	319.409	329.189	1.03062	NO_CHANGE	NA
PF3D7_0323800	conserved Plasmodium protein, unknown function		34.5629	26.4475	0.7652	58.9405	49.6735	0.842774	NO_CHANGE	46.0563	42.0557	0.913138	NO_CHANGE	34.2643	41.1011	1.19953	NO_CHANGE	NA
PF3D7_0324100	Pfmc-2TM Maurer's cleft two transmembrane protein	MC-2TM	1.40239	0.982685	0.700723	0.0861229	0.158576	1.84128	NO_CHANGE	0.0713528	0.203778	2.85592	NO_CHANGE	0.0759819	0.188261	2.4777	NO_CHANGE	NA
PF3D7_0324600	stevor		0.283508	0.274513	0.968272	0.0661606	0.06091	0.920638	NO_CHANGE	0.0548141	0.0782723	1.42796	NO_CHANGE	0.0583702	0.144624	2.4777	NO_CHANGE	NA
PF3D7_0324800	rifin	RIF	4.28097	4.73572	1.10623	0.0537111	0.0494484	0.920638	NO_CHANGE	0.133499	0.0635436	0.475987	NO_CHANGE	0.0473866	0.0782732	1.6518	NO_CHANGE	NA
PF3D7_0400100	erythrocyte membrane protein 1, PfEMP1	VAR	0.640447	0.532433	0.831345	0.407612	0.368313	0.903589	NO_CHANGE	0.256406	0.205395	0.801051	NO_CHANGE	0.499466	1.14952	2.30151	NO_CHANGE	NA
PF3D7_0400200	erythrocyte membrane protein 1 (PfEMP1), exon 2, pseudogene		77.2287	79.3277	1.02718	11.3889	11.1289	0.977168	NO_CHANGE	49.2891	55.4907	1.12582	NO_CHANGE	56.8497	94.4503	1.6614	NO_CHANGE	NA
PF3D7_0400300	rifin	RIF	0.23078	0.0558645	0.242068	0.0538558	0.0495817	0.920638	NO_CHANGE	0.0446195	0.0637149	1.42796	NO_CHANGE	0.0475143	0.0392421	0.8259	NO_CHANGE	NA
PF3D7_0400400	erythrocyte membrane protein 1, PfEMP1	VAR	0.00493768	0.00597627	1.21034	0.0172842	0.0159125	0.920638	NO_CHANGE	0.0334132	0.0272644	0.815977	NO_CHANGE	0.015249	0.0377824	2.4777	NO_CHANGE	NA
PF3D7_0400900	rifin	RIF	0.155672	0.0628052	0.403447	0.060547	0.0557419	0.920638	NO_CHANGE	0.351142	0.071631	0.203994	NO_CHANGE	0.0534176	0.0882352	1.6518	NO_CHANGE	NA
PF3D7_0401300	rifin	RIF	0.273253	0.275608	1.00862	0.0531397	0.0489224	0.920638	NO_CHANGE	0.0440262	0.0628676	1.42796	NO_CHANGE	0.0468825	0.0387202	0.8259	NO_CHANGE	NA
PF3D7_0401400	rifin	RIF	0.415124	0.251221	0.60517	0.060547	0.0557419	0.920638	NO_CHANGE	0.0501632	0.071631	1.42796	NO_CHANGE	0.0534176	0.0441176	0.8259	NO_CHANGE	NA
PF3D7_0401500	stevor, pseudogene		2.86316	1.53277	0.535343	0.064246	0.0591473	0.920638	NO_CHANGE	0.0532278	0.53205	9.99572	NO_CHANGE	0.453448	0.421316	0.929138	NO_CHANGE	NA
PF3D7_0401600.1	rifin	RIF	11.5635	14.4723	1.25154	15.6744	15.0647	0.961105	NO_CHANGE	21.4058	21.8042	1.01861	NO_CHANGE	18.2863	18.1567	0.992911	NO_CHANGE	NA
PF3D7_0401600.2	rifin	RIF	1.48045	1.49321	1.00862	1.4971	1.21925	0.81441	NO_CHANGE	2.33758	1.5668	0.670267	NO_CHANGE	1.52402	1.30064	0.85343	NO_CHANGE	NA
PF3D7_0401700	Plasmodium exported protein, unknown function, pseudogene		673.076	723.533	1.07496	112.188	115.34	1.0281	NO_CHANGE	705.664	687.053	0.973626	NO_CHANGE	801.112	885.366	1.10517	NO_CHANGE	NA
PF3D7_0401900	acyl-CoA synthetase	ACS6	0.475663	0.639683	1.34482	0.678351	0.359569	0.530064	NO_CHANGE	0.170307	0.0243192	0.142796	NO_CHANGE	0.0181356	0.0599128	3.3036	NO_CHANGE	NA
PF3D7_0402000	Plasmodium exported protein (PHISTa), unknown function		5924.34	7770.21	1.31157	42.5692	43.4358	1.02036	NO_CHANGE	115.067	149.323	1.29771	NO_CHANGE	169.293	215.158	1.27092	NO_CHANGE	NA
PF3D7_0402100	Plasmodium exported protein (PHISTb), unknown function		4.54853	3.45429	0.759429	5.51545	6.0358	1.09434	NO_CHANGE	2.38536	2.25712	0.946238	NO_CHANGE	0.887511	1.08686	1.22461	NO_CHANGE	NA
PF3D7_0402200	surface-associated interspersed protein 4.1 (SURFIN 4.1), pseudogene	SURF4.1	1.78181	3.42628	1.92292	4.25711	3.23152	0.759088	NO_CHANGE	0.678559	1.21386	1.78887	NO_CHANGE	0.262035	0.308227	1.17628	NO_CHANGE	NA
PF3D7_0402300	reticulocyte binding protein homologue 1	RH1	1.85528	2.64999	1.42835	4.26905	3.35464	0.785804	NO_CHANGE	0.634973	1.23281	1.94152	NO_CHANGE	0.486366	0.602535	1.23885	NO_CHANGE	NA
PF3D7_0402400	Plasmodium exported protein, unknown function	GEXP18	1467.48	1510.46	1.02928	900.69	872.996	0.969252	NO_CHANGE	1359.1	1316.79	0.968865	NO_CHANGE	1103.92	1867.07	1.69131	NO_CHANGE	NA
PF3D7_0402500	rifin, pseudogene	RIF	0.778358	0.690857	0.887583	0.060547	0.0557419	0.920638	NO_CHANGE	0.0501632	0.071631	1.42796	NO_CHANGE	0.0534176	0.132353	2.4777	NO_CHANGE	NA
PF3D7_0402600	stevor		1.70105	1.30394	0.766549	0.0661606	0.06091	0.920638	NO_CHANGE	0.0548141	0.0782723	1.42796	NO_CHANGE	0.350221	0.192832	0.5506	NO_CHANGE	NA
PF3D7_0402700	rifin, pseudogene	RIF	0.0515779	0.187281	3.63102	0.0601823	0.0554061	0.920638	NO_CHANGE	0.049861	0.0711995	1.42796	NO_CHANGE	0.0530958	0.0438518	0.8259	NO_CHANGE	NA
PF3D7_0402800	erythrocyte membrane protein 1 (PfEMP1), pseudogene		0.476238	0.689187	1.44715	0.761047	0.722892	0.949864	NO_CHANGE	0.80067	0.928951	1.16022	NO_CHANGE	0.767353	0.668966	0.871784	NO_CHANGE	NA
PF3D7_0403100	regulator of chromosome condensation, putative		9.14912	9.05717	0.98995	2.93175	3.05113	1.04072	NO_CHANGE	5.09552	2.71444	0.53271	NO_CHANGE	9.72763	6.5712	0.67552	NO_CHANGE	NA
PF3D7_0403200	pre-mRNA splicing factor, putative		715.113	916.106	1.28107	1214.64	1365.91	1.12453	NO_CHANGE	838.876	978.142	1.16602	NO_CHANGE	790.643	751.972	0.951089	NO_CHANGE	NA
PF3D7_0403300	conserved Plasmodium protein, unknown function		71.8531	62.8545	0.874763	53.5426	65.1633	1.21704	NO_CHANGE	92.8314	83.8925	0.903709	NO_CHANGE	64.2897	61.6609	0.95911	NO_CHANGE	NA
PF3D7_0403400	conserved Plasmodium protein, unknown function		38.4504	37.5132	0.975626	51.9514	48.6987	0.937388	NO_CHANGE	40.2337	35.9887	0.89449	NO_CHANGE	41.9179	48.6385	1.16033	NO_CHANGE	NA
PF3D7_0403500	ubiquitin specific protease, putative		22.6326	21.9145	0.968272	18.1868	15.1379	0.832357	NO_CHANGE	28.1126	19.1582	0.681479	NO_CHANGE	22.7711	23.0545	1.01245	NO_CHANGE	NA
PF3D7_0403600	conserved Plasmodium protein, unknown function		29.4602	24.6876	0.837998	1.01332	0.956817	0.944244	NO_CHANGE	2.62623	1.72138	0.655457	NO_CHANGE	26.1323	13.2146	0.505683	NO_CHANGE	NA
PF3D7_0403700	pre-mRNA-splicing factor CLF1, putative	CLF1	253.745	257.546	1.01498	241.915	240.24	0.993074	NO_CHANGE	272.598	278.877	1.02303	NO_CHANGE	282.248	343.856	1.21828	NO_CHANGE	NA
PF3D7_0403800	alpha/beta hydrolase, putative		3.35488	3.01721	0.89935	23.9494	23.6254	0.986472	NO_CHANGE	15.7881	14.6975	0.930924	NO_CHANGE	3.30971	2.15906	0.652342	NO_CHANGE	NA
PF3D7_0403900	SET domain protein, putative	SET8	3.10163	1.43177	0.461618	0.875305	0.89882	1.02687	NO_CHANGE	0.599676	0.219057	0.365292	NO_CHANGE	2.0494	1.22652	0.598479	NO_CHANGE	NA
PF3D7_0404000	conserved Plasmodium protein, unknown function		1.88363	1.24354	0.660186	4.19591	3.31107	0.789118	NO_CHANGE	0.827692	0.236382	0.285592	NO_CHANGE	1.05767	0.727941	0.68825	NO_CHANGE	NA
PF3D7_0404100	AP2 domain transcription factor AP2-SP2, putative	ApiAP2	0.0979799	0.319278	3.25861	0.211062	0.137637	0.652118	NO_CHANGE	0.174865	0.197679	1.13047	NO_CHANGE	0.387936	1.04449	2.69244	NO_CHANGE	NA
PF3D7_0404200	conserved Plasmodium protein, unknown function		9.18842	8.71997	0.949017	1.21832	1.57029	1.28889	NO_CHANGE	1.81689	1.15308	0.634649	NO_CHANGE	8.8139	6.12535	0.694965	NO_CHANGE	NA
PF3D7_0404300	conserved Plasmodium protein, unknown function		405.202	494.827	1.22119	761.22	915.87	1.20316	NO_CHANGE	410.52	462.367	1.1263	NO_CHANGE	396.375	276.894	0.698566	NO_CHANGE	NA
PF3D7_0404400	6-cysteine protein P36	P36	0.0450628	0.163624	3.63102	0.210321	0.290444	1.38096	NO_CHANGE	0.0435628	0.0622059	1.42796	NO_CHANGE	0.0927779	0.229876	2.4777	NO_CHANGE	NA
PF3D7_0404500	6-cysteine protein P52	P52	2.57394	3.07208	1.19353	1.87708	2.9954	1.59577	NO_CHANGE	0.656625	1.03633	1.57827	NO_CHANGE	5.04177	3.6777	0.729445	NO_CHANGE	NA
PF3D7_0404600	conserved Plasmodium membrane protein, unknown function		37.2762	34.9818	0.93845	14.1249	14.6216	1.03517	NO_CHANGE	2.67565	2.10739	0.787619	NO_CHANGE	18.4328	9.51828	0.516379	NO_CHANGE	NA
PF3D7_0404700	dipeptidyl aminopeptidase 3	DPAP3	0.127518	0.242535	1.90196	0.212559	0.391379	1.84128	NO_CHANGE	0.228936	0.603529	2.63623	NO_CHANGE	0.487578	1.33198	2.73182	NO_CHANGE	NA
PF3D7_0405000	ATP-dependent RNA helicase DDX51, putative	DDX51	59.4814	59.0756	0.993178	74.153	70.8589	0.955576	NO_CHANGE	77.1444	65.0884	0.843721	NO_CHANGE	59.4318	71.1536	1.19723	NO_CHANGE	NA
PF3D7_0405100	protein transport protein Sec24B, putative	SEC24B	24.0824	20.1734	0.837683	24.1216	20.7912	0.861934	NO_CHANGE	19.078	18.5816	0.973984	NO_CHANGE	22.6252	21.8005	0.96355	NO_CHANGE	NA
PF3D7_0405200	ag-1 blood stage membrane protein homologue	MAg-1	25.0068	20.9759	0.838807	6.88983	8.9754	1.3027	NO_CHANGE	14.7843	16.7505	1.133	NO_CHANGE	26.776	40.1371	1.499	NO_CHANGE	NA
PF3D7_0405400	pre-mRNA-processing-splicing factor 8, putative	PRPF8	48.8006	42.8125	0.877294	45.687	41.7211	0.913193	NO_CHANGE	41.7355	40.4872	0.970088	NO_CHANGE	51.0403	58.523	1.1466	NO_CHANGE	NA
PF3D7_0405500	conserved Plasmodium protein, unknown function		43.5327	42.0041	0.964887	49.6405	40.2233	0.810293	NO_CHANGE	48.9994	46.6461	0.951973	NO_CHANGE	43.0119	36.7529	0.854483	NO_CHANGE	NA
PF3D7_0405600	TMEM33 domain-containing protein, putative		162.514	139.899	0.860839	98.8277	96.5728	0.977183	NO_CHANGE	132.902	108.467	0.816138	NO_CHANGE	167.018	172.633	1.03362	NO_CHANGE	NA
PF3D7_0405700	lysine decarboxylase, putative		23.3256	22.2012	0.951796	7.28594	8.22285	1.12859	NO_CHANGE	25.7695	24.6264	0.955643	NO_CHANGE	24.7052	23.3447	0.944931	NO_CHANGE	NA
PF3D7_0405800	conserved protein, unknown function		38.2378	38.6343	1.01037	1.93986	3.7504	1.93334	NO_CHANGE	13.0181	25.4742	1.95683	NO_CHANGE	41.0745	45.0899	1.09776	NO_CHANGE	NA
PF3D7_0405900	apical sushi protein	ASP	2.85398	3.73742	1.30955	1.74693	1.65855	0.949408	NO_CHANGE	1.78655	2.03444	1.13875	NO_CHANGE	6.30941	7.04074	1.11591	NO_CHANGE	NA
PF3D7_0406000	conserved protein, unknown function		45.7197	37.7461	0.825596	38.0376	36.356	0.955791	NO_CHANGE	48.4907	46.8121	0.965381	NO_CHANGE	46.7882	44.2771	0.946331	NO_CHANGE	NA
PF3D7_0406100	V-type proton ATPase subunit B		135.78	122.345	0.901048	187.252	153.179	0.818036	NO_CHANGE	151.994	140.779	0.92621	NO_CHANGE	144.762	124.412	0.859424	NO_CHANGE	NA
PF3D7_0406200	sexual stage-specific protein precursor	Pfs16	239.734	324.266	1.3526	679.464	696.907	1.02567	NO_CHANGE	586.509	656.484	1.11931	NO_CHANGE	452.633	553.419	1.22267	NO_CHANGE	NA
PF3D7_0406400	cytosolic glyoxalase II	cGLO2	43.4583	40.9019	0.941175	144.48	120.472	0.83383	NO_CHANGE	99.0096	99.4775	1.00473	NO_CHANGE	53.5511	37.0037	0.690996	NO_CHANGE	NA
PF3D7_0406500	NYN domain-containing protein, putative		84.5585	111.423	1.31771	589.183	587.529	0.997193	NO_CHANGE	196.234	198.062	1.00932	NO_CHANGE	111.365	92.0351	0.826429	NO_CHANGE	NA
PF3D7_0406900	conserved Plasmodium protein, unknown function		0.840556	0.816253	0.971087	1.44836	2.05787	1.42083	NO_CHANGE	0.90706	0.56667	0.624732	NO_CHANGE	1.05646	0.565068	0.534869	NO_CHANGE	NA
PF3D7_0407000	conserved Plasmodium protein, unknown function		26.6559	22.3593	0.838812	48.6225	45.8511	0.943001	NO_CHANGE	44.3203	33.3613	0.752733	NO_CHANGE	22.6643	21.4438	0.946146	NO_CHANGE	NA
PF3D7_0407100	methyltransferase, putative		30.3	26.6828	0.88062	17.9466	15.8063	0.880743	NO_CHANGE	26.3176	17.2686	0.656162	NO_CHANGE	32.5112	24.9331	0.766907	NO_CHANGE	NA
PF3D7_0407200	peptidyl-tRNA hydrolase 2, putative	PTH2	113.558	97.9563	0.862608	140.389	130.119	0.926844	NO_CHANGE	141.405	122.172	0.86399	NO_CHANGE	115.509	106.279	0.920099	NO_CHANGE	NA
PF3D7_0407300	transcription factor, putative		195.724	225.529	1.15228	221.715	218.274	0.984477	NO_CHANGE	237.633	221.213	0.930901	NO_CHANGE	207.909	169.399	0.814775	NO_CHANGE	NA
PF3D7_0407400	conserved Plasmodium protein, unknown function		252.536	231.806	0.917914	61.4934	54.6487	0.888691	NO_CHANGE	194.789	144.583	0.742256	NO_CHANGE	230.017	214.566	0.932825	NO_CHANGE	NA
PF3D7_0407500	mitochondrial carrier protein, putative		20.9891	18.4954	0.88119	19.9281	17.043	0.855224	NO_CHANGE	22.8539	20.9084	0.914871	NO_CHANGE	24.8455	20.4435	0.822824	NO_CHANGE	NA
PF3D7_0407600	conserved Plasmodium protein, unknown function		0.0988187	0.051259	0.518717	0.115304	0.0758236	0.657598	NO_CHANGE	0.163764	0.194874	1.18997	NO_CHANGE	0.247051	0.240046	0.971647	NO_CHANGE	NA
PF3D7_0407800	conserved Plasmodium protein, unknown function		0.70731	0.359344	0.508044	0.438125	0.347072	0.792177	NO_CHANGE	0.244805	0.397788	1.62492	NO_CHANGE	0.6652	0.534541	0.803579	NO_CHANGE	NA
PF3D7_0407900	AAA family ATPase, putative		72.0587	58.2058	0.807755	45.1655	33.0996	0.732852	NO_CHANGE	71.023	53.9999	0.760316	NO_CHANGE	73.071	75.9761	1.03976	NO_CHANGE	NA
PF3D7_0408000	conserved Plasmodium protein, unknown function		5.27654	5.66342	1.07332	3.71731	5.24038	1.40973	NO_CHANGE	3.46476	2.47377	0.71398	NO_CHANGE	5.43182	2.79326	0.51424	NO_CHANGE	NA
PF3D7_0408100	conserved Plasmodium protein, unknown function		22.5113	22.9239	1.01833	36.7022	43.1999	1.17704	NO_CHANGE	14.9752	17.6128	1.17613	NO_CHANGE	20.2987	14.0528	0.692299	NO_CHANGE	NA
PF3D7_0408200	conserved Plasmodium protein, unknown function		5.57969	5.52242	0.989736	8.01786	9.00549	1.12318	NO_CHANGE	5.20795	3.68043	0.706694	NO_CHANGE	6.2532	4.18303	0.668942	NO_CHANGE	NA
PF3D7_0408300	zinc finger Ran-binding domain-containing protein 2, putative	ZRANB2	42.3878	44.2149	1.0431	78.0109	64.7817	0.830419	NO_CHANGE	60.5055	59.678	0.986323	NO_CHANGE	38.0148	34.2238	0.900276	NO_CHANGE	NA
PF3D7_0408500	flap endonuclease 1	FEN1	66.4091	63.9633	0.963171	2.96887	2.67859	0.902225	NO_CHANGE	9.71586	6.56813	0.676021	NO_CHANGE	50.2379	25.678	0.511128	NO_CHANGE	NA
PF3D7_0408600	sporozoite invasion-associated protein 1	SIAP1	0.121693	0.231455	1.90196	0.202848	0.205424	1.0127	NO_CHANGE	0.0168059	0.0719946	4.28388	NO_CHANGE	0.626369	0.0443416	0.0707915	NO_CHANGE	NA
PF3D7_0408700	perforin-like protein 1	PLP1	0.325008	0.295028	0.907755	0.0474034	0.109103	2.30159	NO_CHANGE	0.137458	0.0841218	0.611983	NO_CHANGE	0.355484	0.189973	0.534406	NO_CHANGE	NA
PF3D7_0408800	conserved Plasmodium protein, unknown function		0.162568	0.0655877	0.403447	0.316147	0.40748	1.28889	NO_CHANGE	0.261928	0.0748045	0.285592	NO_CHANGE	0.0557842	0.138217	2.4777	NO_CHANGE	NA
PF3D7_0408900.1	tRNA N6-adenosine threonylcarbamoyltransferase	KAE1	0.394787	0.71674	1.81551	0.0287904	0.0265055	0.920638	NO_CHANGE	0.0238528	0.0681217	2.85592	NO_CHANGE	0.431805	0.230759	0.534406	NO_CHANGE	NA
PF3D7_0408900.2	tRNA N6-adenosine threonylcarbamoyltransferase	KAE1	0.470164	0.419306	0.89183	0.0288736	0.0265821	0.920638	NO_CHANGE	0.0239217	0.0683186	2.85592	NO_CHANGE	0.534948	0.357659	0.668586	NO_CHANGE	NA
PF3D7_0409100	U4/U6 small nuclear ribonucleoprotein PRP31, putative	PRPF31	160.868	161.312	1.00276	190.805	184.361	0.966228	NO_CHANGE	164.456	147.043	0.89412	NO_CHANGE	151.138	131.329	0.868933	NO_CHANGE	NA
PF3D7_0409200	protein SOF1, putative	SOF1	76.6852	78.3973	1.02233	92.0014	83.7097	0.909875	NO_CHANGE	98.2606	78.4515	0.798402	NO_CHANGE	83.4675	79.0034	0.946517	NO_CHANGE	NA
PF3D7_0409300	methyltransferase, putative		34.7389	32.6363	0.939474	40.9492	40.0647	0.9784	NO_CHANGE	41.2291	34.9547	0.847816	NO_CHANGE	39.8239	43.9644	1.10397	NO_CHANGE	NA
PF3D7_0409400	chaperone protein DnaJ	DnaJ	142.283	132.454	0.930914	80.783	76.7772	0.950412	NO_CHANGE	107.735	111.377	1.0338	NO_CHANGE	140.42	146.215	1.04127	NO_CHANGE	NA
PF3D7_0409500	NAD(P)-binding protein, putative		45.5778	35.322	0.774983	1.95298	1.33697	0.684577	NO_CHANGE	2.40632	3.37689	1.40334	NO_CHANGE	40.6898	21.1997	0.521008	NO_CHANGE	NA
PF3D7_0409600	replication protein A1, large subunit	RPA1	45.9177	38.2323	0.832626	9.50208	7.15889	0.753403	NO_CHANGE	28.5431	20.2142	0.708199	NO_CHANGE	46.8844	38.1502	0.813707	NO_CHANGE	NA
PF3D7_0409700	peptide chain release factor 2	RF2	48.9128	41.3452	0.845283	10.144	8.77291	0.864841	NO_CHANGE	29.2876	21.0926	0.720188	NO_CHANGE	44.4763	25.3099	0.569066	NO_CHANGE	NA
PF3D7_0409800	zinc finger protein, putative		109.551	104.816	0.956777	181.282	174.208	0.960979	NO_CHANGE	144.588	146.097	1.01044	NO_CHANGE	106.96	107.498	1.00502	NO_CHANGE	NA
PF3D7_0409900	actin-like protein, putative	ALP5b	0.328516	0.049702	0.151293	0.335404	0.176449	0.526079	NO_CHANGE	0.198487	0.0566864	0.285592	NO_CHANGE	0.126819	0.174566	1.3765	NO_CHANGE	NA
PF3D7_0410000	erythrocyte vesicle protein 1	EVP1	20.9223	24.9752	1.19371	106.491	107.634	1.01073	NO_CHANGE	64.0717	64.5375	1.00727	NO_CHANGE	22.1299	37.7936	1.70781	NO_CHANGE	NA
PF3D7_0410300	protein phosphatase PPM1, putative	PPM1	22.0892	19.149	0.866893	21.2802	19.4697	0.914919	NO_CHANGE	18.6162	15.9499	0.856776	NO_CHANGE	19.4159	17.4802	0.900306	NO_CHANGE	NA
PF3D7_0410400	exosome complex component RRP4	RRP4	31.2675	26.3504	0.842741	50.8649	46.1227	0.906769	NO_CHANGE	44.4854	31.2387	0.702224	NO_CHANGE	36.5036	30.6637	0.840018	NO_CHANGE	NA
PF3D7_0410600	conserved protein, unknown function		125.051	103.692	0.829195	102.591	93.2679	0.909123	NO_CHANGE	132.988	129.974	0.97734	NO_CHANGE	140.214	154.671	1.10311	NO_CHANGE	NA
PF3D7_0410700	ribosome biogenesis GTPase A, putative	RbgA	25.7142	24.7106	0.960969	7.48441	6.7888	0.907059	NO_CHANGE	9.36527	10.1083	1.07934	NO_CHANGE	24.3478	17.2454	0.708292	NO_CHANGE	NA
PF3D7_0410800	conserved Plasmodium protein, unknown function		44.0422	42.0099	0.953854	30.8552	30.9412	1.00279	NO_CHANGE	37.1092	32.9552	0.888061	NO_CHANGE	43.1942	46.2318	1.07032	NO_CHANGE	NA
PF3D7_0410900	conserved Plasmodium protein, unknown function		66.1318	60.6513	0.917128	51.3405	51.8741	1.01039	NO_CHANGE	46.124	35.7716	0.775552	NO_CHANGE	63.2654	54.9305	0.868254	NO_CHANGE	NA
PF3D7_0411000	conserved Plasmodium protein, unknown function		13.8321	13.5753	0.981434	135.832	137.873	1.01503	NO_CHANGE	38.0918	32.275	0.847296	NO_CHANGE	13.8464	9.91593	0.716137	NO_CHANGE	NA
PF3D7_0411100	mediator of RNA polymerase II transcription subunit 8, putative	MED8	38.5703	36.2197	0.939057	6.01355	5.35771	0.89094	NO_CHANGE	23.1432	20.3105	0.8776	NO_CHANGE	43.2994	44.8779	1.03646	NO_CHANGE	NA
PF3D7_0411200	PP-loop family protein, putative		51.3029	49.1695	0.958416	17.9279	15.1617	0.845702	NO_CHANGE	39.3386	34.0345	0.865167	NO_CHANGE	46.2907	44.3191	0.957408	NO_CHANGE	NA
PF3D7_0411300	conserved Plasmodium protein, unknown function		16.7212	12.2978	0.735462	1.90685	2.36614	1.24086	NO_CHANGE	9.2958	5.95043	0.64012	NO_CHANGE	13.3123	12.7264	0.955987	NO_CHANGE	NA
PF3D7_0411400	DEAD box ATP-dependent RNA helicase, putative		59.1659	52.4257	0.88608	43.5131	43.2172	0.9932	NO_CHANGE	51.8687	41.2084	0.794475	NO_CHANGE	65.878	64.215	0.974755	NO_CHANGE	NA
PF3D7_0411700	conserved Plasmodium protein, unknown function		0.123193	0.447318	3.63102	0.431234	0.661684	1.5344	NO_CHANGE	1.42911	1.36047	0.951973	NO_CHANGE	2.40956	1.78057	0.738963	NO_CHANGE	NA
PF3D7_0411900	DNA polymerase alpha catalytic subunit A		46.7975	34.1601	0.729955	2.48581	2.15391	0.866482	NO_CHANGE	6.6025	3.48457	0.527765	NO_CHANGE	39.1811	24.8101	0.633216	NO_CHANGE	NA
PF3D7_0412000	LITAF-like zinc finger protein, putative		47.3489	40.0946	0.846789	11.0547	9.75232	0.882189	NO_CHANGE	26.6477	23.3348	0.875679	NO_CHANGE	47.8146	45.3585	0.948632	NO_CHANGE	NA
PF3D7_0412100	30S ribosomal protein S12, mitochondrial, putative		26.5242	18.8192	0.70951	2.07513	2.51086	1.20998	NO_CHANGE	6.33664	5.0503	0.797001	NO_CHANGE	22.9109	25.9639	1.13326	NO_CHANGE	NA
PF3D7_0412200	conserved Plasmodium protein, unknown function		9.20473	12.5101	1.3591	15.4204	11.8765	0.770183	NO_CHANGE	16.8024	12.4935	0.743553	NO_CHANGE	11.7519	10.1431	0.863103	NO_CHANGE	NA
PF3D7_0412300	phosphopantothenoylcysteine synthetase, putative		7.88141	6.74256	0.855502	3.84099	3.74017	0.973751	NO_CHANGE	6.94589	3.84504	0.55357	NO_CHANGE	6.02799	6.13569	1.01787	NO_CHANGE	NA
PF3D7_0412400	erythrocyte membrane protein 1, PfEMP1	VAR	1.4412	1.36921	0.950052	0.714236	0.615935	0.862369	NO_CHANGE	0.419464	0.352969	0.841476	NO_CHANGE	1.47563	1.2846	0.870544	NO_CHANGE	NA
PF3D7_0412700	erythrocyte membrane protein 1, PfEMP1	VAR	0.0375853	0.0545893	1.45241	0.0613975	0.0645999	1.05216	NO_CHANGE	0.087202	0.0933907	1.07097	NO_CHANGE	0.0386914	0.140603	3.63396	NO_CHANGE	NA
PF3D7_0413200	rifin	RIF	0.227107	0.164926	0.726204	0.0529987	0.0487926	0.920638	NO_CHANGE	0.0439094	0.0627009	1.42796	NO_CHANGE	0.0467581	0.0386175	0.8259	NO_CHANGE	NA
PF3D7_0413300	rifin	RIF	0.148045	0.119457	0.806894	0.0575807	0.053011	0.920638	NO_CHANGE	0.0477056	0.0681217	1.42796	NO_CHANGE	0.0508006	0.0419562	0.8259	NO_CHANGE	NA
PF3D7_0413400	erythrocyte membrane protein 1 (PfEMP1), exon 1, pseudogene	VAR	0.040482	0.048997	1.21034	0.0472353	0.391379	8.28574	NO_CHANGE	0.0391344	0.0558823	1.42796	NO_CHANGE	0.0416733	0.034418	0.8259	NO_CHANGE	NA
PF3D7_0413600	26S protease regulatory subunit 6B, putative	RPT3	167.404	136.167	0.813404	113.325	109.339	0.964832	NO_CHANGE	138.791	125.77	0.90618	NO_CHANGE	149.007	168.519	1.13095	NO_CHANGE	NA
PF3D7_0413700	lysine decarboxylase-like protein, putative		227.813	191.117	0.838919	4.42047	4.44948	1.00656	NO_CHANGE	34.7191	24.7539	0.712976	NO_CHANGE	171.13	134.036	0.783238	NO_CHANGE	NA
PF3D7_0413800	50S ribosomal protein L10, putative		9.93307	6.3431	0.638584	0.56884	0.196386	0.345239	NO_CHANGE	2.70988	1.76656	0.651895	NO_CHANGE	10.1627	5.23288	0.514913	NO_CHANGE	NA
PF3D7_0413900	ubiquitin carboxyl-terminal hydrolase 13, putative	USP13	68.6559	54.1927	0.789337	49.2494	42.6484	0.865968	NO_CHANGE	51.1347	42.2942	0.827112	NO_CHANGE	65.6399	72.4702	1.10406	NO_CHANGE	NA
PF3D7_0414000	structural maintenance of chromosomes protein 3, putative	SMC3	152.953	132.617	0.867042	8.23318	7.11759	0.864501	NO_CHANGE	32.1788	24.054	0.74751	NO_CHANGE	121.283	82.4024	0.67942	NO_CHANGE	NA
PF3D7_0414100	conserved Plasmodium membrane protein, unknown function		18.2762	14.7981	0.809692	2.50093	2.05487	0.821644	NO_CHANGE	11.3404	7.4287	0.655066	NO_CHANGE	21.5187	18.2132	0.846389	NO_CHANGE	NA
PF3D7_0414200.1	calmodulin-like protein		0.793822	0.549026	0.691623	0.132321	0.12182	0.920638	NO_CHANGE	0.109628	0.156545	1.42796	NO_CHANGE	0.466962	0.096416	0.206475	NO_CHANGE	NA
PF3D7_0414300	Rab5-interacting protein, putative		76.9817	61.9937	0.805305	74.2639	77.3233	1.0412	NO_CHANGE	118.367	69.6596	0.588503	NO_CHANGE	102.647	64.806	0.631349	NO_CHANGE	NA
PF3D7_0414500	RNA-binding protein, putative		0.752698	0.569388	0.756463	1.48207	0.909634	0.613758	NO_CHANGE	1.18242	0.974103	0.823823	NO_CHANGE	0.435852	2.23982	5.13894	NO_CHANGE	NA
PF3D7_0414700	GTP-binding protein, putative		20.3482	18.6269	0.915411	5.40612	3.78374	0.6999	NO_CHANGE	15.7943	14.0633	0.890403	NO_CHANGE	23.8199	19.0278	0.798822	NO_CHANGE	NA
PF3D7_0414800	conserved Plasmodium protein, unknown function		0.770574	1.13991	1.4793	0.199805	0.735793	3.68255	NO_CHANGE	0.165538	0.590956	3.5699	NO_CHANGE	1.93906	1.60147	0.8259	NO_CHANGE	NA
PF3D7_0414900	armadillo-domain containing rhoptry protein	ARO	0.248172	0.300373	1.21034	1.73744	2.26603	1.30424	NO_CHANGE	0.659755	0.428229	0.649073	NO_CHANGE	0.191607	0.421995	2.2024	NO_CHANGE	NA
PF3D7_0415000	arsenical pump-driving ATPase, putative		30.3273	29.6705	0.978343	53.3164	51.7475	0.970574	NO_CHANGE	40.949	32.5959	0.796012	NO_CHANGE	35.3948	31.9145	0.901671	NO_CHANGE	NA
PF3D7_0415100	conserved protein, unknown function		53.1502	40.2499	0.757287	84.1209	80.0219	0.951273	NO_CHANGE	34.987	27.007	0.771914	NO_CHANGE	48.8384	42.6918	0.874144	NO_CHANGE	NA
PF3D7_0415200	conserved Plasmodium protein, unknown function		37.0334	35.1579	0.949356	1.51682	1.36319	0.898718	NO_CHANGE	5.37084	3.68513	0.686137	NO_CHANGE	28.5327	24.052	0.842963	NO_CHANGE	NA
PF3D7_0415300	cdc2-related protein kinase 3	CRK3	236.22	289.572	1.22586	306.09	319.672	1.04437	NO_CHANGE	231.692	268.17	1.15744	NO_CHANGE	254.63	219.512	0.862084	NO_CHANGE	NA
PF3D7_0415400	coatomer subunit zeta, putative		144.037	111.364	0.773158	170.456	149.095	0.874683	NO_CHANGE	192.706	139.002	0.721316	NO_CHANGE	143.468	124.063	0.864743	NO_CHANGE	NA
PF3D7_0415500	nuclear cap-binding protein subunit 2, putative	CBP20	139.323	118.093	0.847618	172.513	147.55	0.855299	NO_CHANGE	191.743	138.912	0.724472	NO_CHANGE	165.851	108.107	0.65183	NO_CHANGE	NA
PF3D7_0415600	GTP:AMP phosphotransferase	GAK	60.008	49.3813	0.822911	11.0327	7.11799	0.645171	NO_CHANGE	40.2331	31.038	0.771456	NO_CHANGE	68.0587	54.0575	0.794278	NO_CHANGE	NA
PF3D7_0415800	RING zinc finger protein, putative		2.44348	2.27131	0.929541	0.228088	0.0209986	0.0920638	NO_CHANGE	0.736986	0.242859	0.329529	NO_CHANGE	4.16548	0.781124	0.187523	NO_CHANGE	NA
PF3D7_0415900	60S ribosomal protein L15, putative		2098.84	1808.07	0.861461	2685.63	2453.48	0.913556	NO_CHANGE	2905.44	2164.62	0.745022	NO_CHANGE	2125.26	1660.2	0.781174	NO_CHANGE	NA
PF3D7_0416000	RNA-binding protein, putative		106.877	99.0546	0.926813	33.519	29.7806	0.888467	NO_CHANGE	65.5875	38.351	0.58473	NO_CHANGE	91.3303	71.7398	0.785499	NO_CHANGE	NA
PF3D7_0416200	conserved protein, unknown function		392.614	437.731	1.11491	728.712	738.003	1.01275	NO_CHANGE	626.261	515.609	0.823313	NO_CHANGE	474.51	321.974	0.678539	NO_CHANGE	NA
PF3D7_0416300	DNA helicase MCM9, putative	MCM9	27.9986	23.4119	0.83618	1.18575	1.581	1.33334	NO_CHANGE	5.75884	3.86983	0.671981	NO_CHANGE	27.0069	13.7941	0.510764	NO_CHANGE	NA
PF3D7_0416400	histone acetyltransferase, putative	HAT1	140.457	131.904	0.939112	39.0571	34.7312	0.889239	NO_CHANGE	69.8415	58.8142	0.842109	NO_CHANGE	127.746	87.272	0.68317	NO_CHANGE	NA
PF3D7_0416600	prohibitin-like protein PHBL, putative	PHBL	132.71	119.677	0.90179	6.24391	4.91806	0.787657	NO_CHANGE	19.3128	14.2814	0.739479	NO_CHANGE	142.185	87.9089	0.61827	NO_CHANGE	NA
PF3D7_0416700	CDGSH iron-sulfur domain-containing protein, putative		24.7345	22.1074	0.89379	30.6368	36.7896	1.20083	NO_CHANGE	30.3487	27.0526	0.891393	NO_CHANGE	27.6169	27.9853	1.01334	NO_CHANGE	NA
PF3D7_0416800	small GTP-binding protein sar1	SAR1	359.424	276.307	0.76875	301.157	292.03	0.969692	NO_CHANGE	477.832	358.983	0.751274	NO_CHANGE	354.383	279.559	0.788863	NO_CHANGE	NA
PF3D7_0416900	conserved Plasmodium protein, unknown function		37.4563	32.4016	0.865051	25.0354	23.2156	0.927309	NO_CHANGE	27.5533	22.7017	0.823918	NO_CHANGE	35.0519	32.7829	0.935266	NO_CHANGE	NA
PF3D7_0417100	mRNA-binding protein PUF2	PUF2	0.665005	0.603662	0.907755	0.232783	0.678644	2.91535	NO_CHANGE	0.514294	0.596693	1.16022	NO_CHANGE	0.479203	0.678469	1.41583	NO_CHANGE	NA
PF3D7_0417300	LETM1-like protein, putative		158.956	154.398	0.971325	158.874	163.515	1.02921	NO_CHANGE	173.62	170.56	0.982379	NO_CHANGE	149.452	128.183	0.857684	NO_CHANGE	NA
PF3D7_0417400	conserved Plasmodium protein, unknown function		77.022	76.2994	0.990618	119.488	121.24	1.01467	NO_CHANGE	96.5258	88.7708	0.919659	NO_CHANGE	77.9009	90.1464	1.15719	NO_CHANGE	NA
PF3D7_0417500	memo-like protein		55.2922	47.732	0.863267	5.65105	4.58322	0.811038	NO_CHANGE	25.9176	17.5098	0.675594	NO_CHANGE	50.8061	47.7451	0.939751	NO_CHANGE	NA
PF3D7_0417600	conserved Plasmodium protein, unknown function		0.974874	1.51339	1.55239	0.717122	1.32042	1.84128	NO_CHANGE	0.696573	1.28723	1.84795	NO_CHANGE	1.91986	0.810825	0.422335	NO_CHANGE	NA
PF3D7_0417700	conserved Plasmodium protein, unknown function		0.966133	1.16935	1.21034	0.15549	0.536814	3.45239	NO_CHANGE	0.289853	0.459888	1.58662	NO_CHANGE	0.651612	0.651464	0.999774	NO_CHANGE	NA
PF3D7_0417800	cdc2-related protein kinase 1	CRK1	48.167	42.014	0.872256	38.1913	31.9281	0.836005	NO_CHANGE	45.665	46.8037	1.02494	NO_CHANGE	53.8907	52.0374	0.965609	NO_CHANGE	NA
PF3D7_0418000	conserved Plasmodium protein, unknown function		7.52582	8.18522	1.08762	3.47168	3.57593	1.03003	NO_CHANGE	3.74255	3.24712	0.867621	NO_CHANGE	8.21574	4.91643	0.598416	NO_CHANGE	NA
PF3D7_0418100	protein SOC1, putative	SOC1	39.6975	44.4171	1.11889	192.74	193.448	1.00368	NO_CHANGE	85.7642	103.165	1.20289	NO_CHANGE	51.2018	47.5915	0.929489	NO_CHANGE	NA
PF3D7_0418200	eukaryotic translation initiation factor 3 subunit M, putative	EIF3M	286.924	238.057	0.829684	306.259	311.3	1.01646	NO_CHANGE	347.939	293.829	0.844484	NO_CHANGE	289.301	327.438	1.13182	NO_CHANGE	NA
PF3D7_0418300	conserved Plasmodium protein, unknown function		569.399	646.233	1.13494	1531.09	1560.45	1.01917	NO_CHANGE	706.914	1043.61	1.47628	NO_CHANGE	479.359	605.635	1.26343	NO_CHANGE	NA
PF3D7_0418400	conserved Plasmodium protein, unknown function		46.8572	45.785	0.977119	54.8556	50.3349	0.917589	NO_CHANGE	56.5841	52.0041	0.919059	NO_CHANGE	50.6399	36.5294	0.721356	NO_CHANGE	NA
PF3D7_0418500	trafficking protein particle complex subunit 3, putative	BET3	47.6372	43.6563	0.916434	25.7196	21.2323	0.82553	NO_CHANGE	37.2462	28.6676	0.76968	NO_CHANGE	55.6964	49.3296	0.885688	NO_CHANGE	NA
PF3D7_0418600	regulator of chromosome condensation, putative		1.45536	1.82329	1.25281	1.1321	0.978253	0.864107	NO_CHANGE	0.798073	0.904644	1.13353	NO_CHANGE	1.52447	1.27353	0.835393	NO_CHANGE	NA
PF3D7_0418700	RNA-binding protein NOB1, putative		136.871	142.026	1.03766	151.396	141.446	0.93428	NO_CHANGE	164.232	155.515	0.946923	NO_CHANGE	152.496	168.755	1.10662	NO_CHANGE	NA
PF3D7_0418800	MOLO1 domain-containing protein, putative		0.326792	0.158212	0.484136	0.610092	0.842511	1.38096	NO_CHANGE	0.695009	0.270667	0.389444	NO_CHANGE	0.134563	1.05579	7.84605	NO_CHANGE	NA
PF3D7_0419000	conserved Plasmodium protein, unknown function		2.79573	3.47779	1.24396	0.453073	0.709097	1.56508	NO_CHANGE	2.81528	0.696819	0.247513	NO_CHANGE	3.35768	1.51861	0.452279	NO_CHANGE	NA
PF3D7_0419100	conserved Plasmodium protein, unknown function		10.533	9.09546	0.863518	1.86868	0.661684	0.354091	NO_CHANGE	3.51323	2.38083	0.677676	NO_CHANGE	7.73594	5.18461	0.670198	NO_CHANGE	NA
PF3D7_0419200	protein transport protein GOT1, putative	GOT1	55.4964	71.708	1.29212	114.487	106.744	0.932365	NO_CHANGE	106.694	80.9221	0.758452	NO_CHANGE	63.6917	71.0938	1.11622	NO_CHANGE	NA
PF3D7_0419400	conserved Plasmodium protein, unknown function		0.214654	0.167616	0.780865	0.137351	0.163642	1.19141	NO_CHANGE	0.14057	0.105144	0.747979	NO_CHANGE	0.185331	0.0941937	0.508246	NO_CHANGE	NA
PF3D7_0419500	conserved Plasmodium membrane protein, unknown function		25.0002	23.5818	0.943263	26.7523	26.4447	0.988501	NO_CHANGE	22.5959	20.2047	0.894179	NO_CHANGE	24.7183	24.7256	1.00029	NO_CHANGE	NA
PF3D7_0419600	ran-specific GTPase-activating protein 1, putative	RANBP1	1655.96	1886.41	1.13916	2219.83	2294.7	1.03373	NO_CHANGE	1886.67	2140.98	1.1348	NO_CHANGE	2190.24	1569.55	0.716613	NO_CHANGE	NA
PF3D7_0419800	60S ribosomal protein L7ae/L30e, putative		222.827	176.999	0.794335	362.769	352.218	0.970916	NO_CHANGE	280.717	228.503	0.813997	NO_CHANGE	207.294	171.45	0.827086	NO_CHANGE	NA
PF3D7_0419900	phosphatidylinositol 4-kinase, putative		79.8049	84.6273	1.06043	266.325	272.496	1.02317	NO_CHANGE	139.133	139.703	1.0041	NO_CHANGE	86.3224	90.6688	1.05035	NO_CHANGE	NA
PF3D7_0420000	zinc finger protein, putative		185.97	186.476	1.00272	183.12	182.016	0.993973	NO_CHANGE	178.154	185.046	1.03868	NO_CHANGE	166.876	193.976	1.1624	NO_CHANGE	NA
PF3D7_0420100	serine/threonine protein kinase RIO2	RIO2	143.611	128.948	0.897898	164.307	158.315	0.963534	NO_CHANGE	165.794	157.629	0.950748	NO_CHANGE	131.573	164.4	1.2495	NO_CHANGE	NA
PF3D7_0420200	holo-[acyl-carrier-protein] synthase, putative	ACPS	8.51877	8.49929	0.997713	0.97384	0.741976	0.761907	NO_CHANGE	2.36484	2.06586	0.873575	NO_CHANGE	8.79909	6.26396	0.711887	NO_CHANGE	NA
PF3D7_0420300	AP2 domain transcription factor, putative	ApiAP2	78.7679	76.0778	0.965849	64.1516	57.2918	0.89307	NO_CHANGE	64.6477	65.4576	1.01253	NO_CHANGE	74.3169	79.9226	1.07543	NO_CHANGE	NA
PF3D7_0420400	ribosome-recycling factor	RRF2	41.6873	36.173	0.867721	17.2117	14.9501	0.868602	NO_CHANGE	33.2317	27.6222	0.8312	NO_CHANGE	43.7724	60.3073	1.37775	NO_CHANGE	NA
PF3D7_0420500	conserved Plasmodium protein, unknown function		3.44199	2.18714	0.635429	0.401618	0.0924362	0.230159	NO_CHANGE	1.91326	2.01935	1.05545	NO_CHANGE	4.07477	7.46231	1.83134	NO_CHANGE	NA
PF3D7_0420600	conserved Plasmodium protein, unknown function		59.8471	46.092	0.770164	4.0701	3.03483	0.74564	NO_CHANGE	20.4276	11.9385	0.584431	NO_CHANGE	57.4536	47.3039	0.823341	NO_CHANGE	NA
PF3D7_0420700	erythrocyte membrane protein 1, PfEMP1	VAR	0.0238605	0.0288793	1.21034	0.0649622	0.00854381	0.13152	NO_CHANGE	0.0230662	0.0988128	4.28388	NO_CHANGE	0.0245627	0.0338105	1.3765	NO_CHANGE	NA
PF3D7_0421100	erythrocyte membrane protein 1, PfEMP1	VAR	0.00784779	0.0094985	1.21034	0.0274709	0.0252908	0.920638	NO_CHANGE	0.00758655	0.0108333	1.42796	NO_CHANGE	0.00807874	0.00667223	0.8259	NO_CHANGE	NA
PF3D7_0421300	erythrocyte membrane protein 1, PfEMP1	VAR	0.0390243	0.0188931	0.484136	0.081962	0.10061	1.22752	NO_CHANGE	0.00754505	0.0323221	4.28388	NO_CHANGE	0.00803455	0.0464502	5.7813	NO_CHANGE	NA
PF3D7_0421500	rifin, pseudogene	RIF	0.914628	0.738008	0.806894	0.0592894	0.054584	0.920638	NO_CHANGE	0.0491212	0.0701431	1.42796	NO_CHANGE	0.156924	0.302409	1.9271	NO_CHANGE	NA
PF3D7_0421700	conserved Plasmodium protein, unknown function		1.12273	1.10209	0.981615	0.876791	0.902172	1.02895	NO_CHANGE	0.854613	0.915264	1.07097	NO_CHANGE	1.5926	1.39049	0.873095	NO_CHANGE	NA
PF3D7_0421800	conserved Plasmodium protein, unknown function		0.201457	0.243832	1.21034	0.235065	0.21641	0.920638	NO_CHANGE	0.194751	0.556194	2.85592	NO_CHANGE	0.207386	0.17128	0.8259	NO_CHANGE	NA
PF3D7_0421900	conserved Plasmodium protein, unknown function		0.237832	0.287857	1.21034	1.11003	0.766451	0.690478	NO_CHANGE	0.919658	0.328309	0.35699	NO_CHANGE	0.489661	1.01103	2.06475	NO_CHANGE	NA
PF3D7_0422000	steroid dehydrogenase, putative		11.5932	9.84793	0.849459	29.6605	29.306	0.988048	NO_CHANGE	36.1409	20.3348	0.562653	NO_CHANGE	24.3067	16.6839	0.68639	NO_CHANGE	NA
PF3D7_0422100	transmembrane emp24 domain-containing protein, putative		96.9762	86.2319	0.889207	106.321	94.7857	0.891503	NO_CHANGE	108.887	106.984	0.982531	NO_CHANGE	110.014	116.32	1.05732	NO_CHANGE	NA
PF3D7_0422200	erythrocyte membrane-associated antigen		68.3468	62.6537	0.916702	48.8027	47.7048	0.977503	NO_CHANGE	54.1088	41.5139	0.76723	NO_CHANGE	74.1013	69.0263	0.931512	NO_CHANGE	NA
PF3D7_0422300	alpha tubulin 2		4.89796	4.09	0.835041	11.8288	11.6242	0.982703	NO_CHANGE	7.08402	10.0633	1.42056	NO_CHANGE	7.11366	10.2654	1.44306	NO_CHANGE	NA
PF3D7_0422400	40S ribosomal protein S19	RPS19	2159.01	2083.24	0.964904	2838.4	2565.16	0.903735	NO_CHANGE	3343.59	2641.68	0.790072	NO_CHANGE	2404.8	2233.2	0.928642	NO_CHANGE	NA
PF3D7_0422500	pre-mRNA-splicing helicase BRR2, putative	BRR2	89.8423	82.3838	0.916983	83.6124	75.6075	0.904262	NO_CHANGE	84.8594	81.6937	0.962696	NO_CHANGE	83.706	89.4088	1.06813	NO_CHANGE	NA
PF3D7_0422600	conserved Plasmodium protein, unknown function		20.0386	19.6968	0.982943	13.0369	15.6552	1.20083	NO_CHANGE	22.424	19.1118	0.85229	NO_CHANGE	17.5028	22.6126	1.29194	NO_CHANGE	NA
PF3D7_0422700	eukaryotic initiation factor 4A-III, putative	EIF4A3	86.2763	69.8632	0.809761	112.525	94.7498	0.842036	NO_CHANGE	108.976	100.296	0.920352	NO_CHANGE	81.6019	86.5337	1.06044	NO_CHANGE	NA
PF3D7_0422800	serpentine receptor, putative	SR12	7.30764	5.94049	0.812915	0.636322	0.624877	0.982013	NO_CHANGE	1.23012	1.50562	1.22397	NO_CHANGE	5.16484	4.38928	0.84984	NO_CHANGE	NA
PF3D7_0422900	methyltransferase, putative		19.1675	21.4933	1.12134	4.19344	3.33075	0.794276	NO_CHANGE	15.6001	8.85218	0.567442	NO_CHANGE	22.9234	11.6231	0.50704	NO_CHANGE	NA
PF3D7_0423100	AP-4 complex subunit sigma, putative		110.199	107.294	0.973646	137.417	100.233	0.729407	NO_CHANGE	118.917	111.277	0.935746	NO_CHANGE	122.675	135.882	1.10766	NO_CHANGE	NA
PF3D7_0423200	BSD-domain protein, putative		45.122	42.6617	0.945474	67.9629	67.5372	0.993735	NO_CHANGE	52.8032	48.1392	0.911672	NO_CHANGE	56.6149	45.3767	0.801499	NO_CHANGE	NA
PF3D7_0423300	conserved Plasmodium protein, unknown function		4.1284	5.95267	1.44188	4.10501	3.89492	0.94882	NO_CHANGE	3.53982	3.7167	1.04997	NO_CHANGE	4.95205	6.44006	1.30048	NO_CHANGE	NA
PF3D7_0423400	apical asparagine-rich protein AARP	AARP	0.706949	0.380288	0.537929	0.274961	0.421899	1.5344	NO_CHANGE	0.835286	0.542161	0.649073	NO_CHANGE	0.0808615	0.333918	4.1295	NO_CHANGE	NA
PF3D7_0423600	conserved Plasmodium protein, unknown function		106.777	99.2085	0.929115	108.252	103.173	0.953085	NO_CHANGE	111.659	109.97	0.984872	NO_CHANGE	95.1224	107.968	1.13504	NO_CHANGE	NA
PF3D7_0423700	early transcribed membrane protein 4	ETRAMP4	28.4981	38.4258	1.34836	182.887	176.563	0.965421	NO_CHANGE	115.394	143.21	1.24105	NO_CHANGE	78.6175	96.3857	1.22601	NO_CHANGE	NA
PF3D7_0423800	cysteine-rich protective antigen	CyRPA	4.10407	4.91023	1.19643	7.10051	5.42216	0.76363	NO_CHANGE	10.8535	9.24691	0.851976	NO_CHANGE	8.30401	5.97593	0.719644	NO_CHANGE	NA
PF3D7_0424100	reticulocyte binding protein homologue 5	RH5	0.162466	0.0393277	0.242068	2.19899	1.95467	0.888891	NO_CHANGE	0.910933	0.583106	0.64012	NO_CHANGE	0.167247	0.469639	2.80806	NO_CHANGE	NA
PF3D7_0424200	reticulocyte binding protein homologue 4	RH4	0.50863	1.26744	2.49188	1.8619	2.03554	1.09326	NO_CHANGE	2.18854	2.53316	1.15747	NO_CHANGE	1.70426	1.39059	0.81595	NO_CHANGE	NA
PF3D7_0424300	erythrocyte binding antigen-165, pseudogene	EBA165	0.78978	1.11522	1.41206	2.66686	2.22383	0.833876	NO_CHANGE	3.71334	3.08899	0.831864	NO_CHANGE	1.50286	1.02756	0.683737	NO_CHANGE	NA
PF3D7_0424400	surface-associated interspersed protein 4.2 (SURFIN 4.2)	SURF4.2	0.237332	0.417822	1.7605	1.54406	1.46788	0.950658	NO_CHANGE	1.22364	1.36012	1.11154	NO_CHANGE	0.370177	0.788781	2.13082	NO_CHANGE	NA
PF3D7_0424500	serine/threonine protein kinase, FIKK family	FIKK4.1	13.1109	16.2013	1.23571	170.62	178.25	1.04472	NO_CHANGE	60.2103	69.5108	1.15447	NO_CHANGE	16.4394	20.5179	1.24809	NO_CHANGE	NA
PF3D7_0424800	Plasmodium exported protein (PHISTb), unknown function		0.0543615	0.197388	3.63102	1.71262	2.68623	1.56849	NO_CHANGE	0.578071	0.975546	1.68759	NO_CHANGE	0.167884	0.0462185	0.2753	NO_CHANGE	NA
PF3D7_0424900	Plasmodium exported protein (PHISTa), unknown function		0.542658	0.0729779	0.134482	8.86459	6.08842	0.686825	NO_CHANGE	1.74865	1.58143	0.904374	NO_CHANGE	0.310349	0.205054	0.66072	NO_CHANGE	NA
PF3D7_0425100	Plasmodium exported protein (hyp6), unknown function		0.415628	0.402441	0.968272	4.26768	4.46476	1.04618	NO_CHANGE	0.964302	1.03274	1.07097	NO_CHANGE	0.513431	0.989434	1.9271	NO_CHANGE	NA
PF3D7_0425200	Plasmodium exported protein (hyp15), unknown function		0.0741293	0.0897217	1.21034	0.518974	0.477787	0.920638	NO_CHANGE	0.0716617	0.10233	1.42796	NO_CHANGE	0.0763109	0.0630252	0.8259	NO_CHANGE	NA
PF3D7_0425400	Plasmodium exported protein (PHISTa), unknown function		0.0738098	0.089335	1.21034	2.06695	1.03074	0.498679	NO_CHANGE	0.0713528	0.305667	4.28388	NO_CHANGE	0.0759819	0.0627535	0.8259	NO_CHANGE	NA
PF3D7_0425500	stevor		1.4036	1.22316	0.871445	0.0655099	0.0603109	0.920638	NO_CHANGE	0.162825	0.387512	2.37993	NO_CHANGE	0.693553	0.477338	0.68825	NO_CHANGE	NA
PF3D7_0425800	erythrocyte membrane protein 1, PfEMP1	VAR	0.0144546	0.00583166	0.403447	0.0505978	0.025879	0.511465	NO_CHANGE	0.023289	0.00665116	0.285592	NO_CHANGE	0.01488	0.00409646	0.2753	NO_CHANGE	NA
PF3D7_0425900	rifin	RIF	0.158067	0.191314	1.21034	0.0614785	0.0565994	0.920638	NO_CHANGE	0.0509349	0.072733	1.42796	NO_CHANGE	0.0542394	0.0447964	0.8259	NO_CHANGE	NA
PF3D7_0426000	erythrocyte membrane protein 1, PfEMP1	VAR	0.039823	0.00963987	0.242068	0.0464663	0.0513344	1.10477	NO_CHANGE	0.00769946	0.0109945	1.42796	NO_CHANGE	0.00819898	0.0270862	3.3036	NO_CHANGE	NA
PF3D7_0500100	erythrocyte membrane protein 1, PfEMP1	VAR	0.00775538	0.00938665	1.21034	0.00904915	0.00833098	0.920638	NO_CHANGE	0.00749721	0.0107057	1.42796	NO_CHANGE	0.00798361	0.019781	2.4777	NO_CHANGE	NA
PF3D7_0500800	mature parasite-infected erythrocyte surface antigen	MESA	1649.87	2691.92	1.63159	320.371	579.187	1.80787	NO_CHANGE	1089.24	1812.98	1.66444	NO_CHANGE	1666.63	2220.39	1.33226	NO_CHANGE	NA
PF3D7_0501000	Plasmodium exported protein, unknown function		1013.85	901.37	0.889055	1043.04	977.815	0.937462	NO_CHANGE	1706.44	1560.94	0.914733	NO_CHANGE	1089.21	1404.01	1.28901	NO_CHANGE	NA
PF3D7_0501100.1	heat shock protein 40, type II	HSP40	1.48719	1.33714	0.89911	6.44533	6.61848	1.02687	NO_CHANGE	2.95751	4.57514	1.54696	NO_CHANGE	1.74966	4.66027	2.66353	NO_CHANGE	NA
PF3D7_0501100.2	heat shock protein 40, type II	HSP40	0.0437951	0.053007	1.21034	0.204404	0.42341	2.07143	NO_CHANGE	0.254023	0.120912	0.475987	NO_CHANGE	0.135252	0.0372348	0.2753	NO_CHANGE	NA
PF3D7_0501200	parasite-infected erythrocyte surface protein	PIESP2	581.709	528.278	0.908147	241.036	254.019	1.05386	NO_CHANGE	702.547	696.894	0.991954	NO_CHANGE	507.931	616.738	1.21422	NO_CHANGE	NA
PF3D7_0501300	skeleton-binding protein 1	SBP1	63.4293	72.2947	1.13977	3826.74	3349.33	0.875242	NO_CHANGE	1119.78	1149.6	1.02663	NO_CHANGE	77.917	119.615	1.53516	NO_CHANGE	NA
PF3D7_0501400	interspersed repeat antigen	FIRA	2.52729	2.2761	0.900608	207.816	204.555	0.984311	NO_CHANGE	20.7957	29.5993	1.42334	NO_CHANGE	2.34559	3.27383	1.39574	NO_CHANGE	NA
PF3D7_0501500	rhoptry-associated protein 3	RAP3	0.128109	0.0516851	0.403447	0.14948	0.0458724	0.306879	NO_CHANGE	0.123844	0.0589482	0.475987	NO_CHANGE	0.0439596	0.108919	2.4777	NO_CHANGE	NA
PF3D7_0501600	rhoptry-associated protein 2	RAP2	0.386253	0.155832	0.403447	0.450688	0.138307	0.306879	NO_CHANGE	0.207442	0.0592437	0.285592	NO_CHANGE	0.13254	0.182441	1.3765	NO_CHANGE	NA
PF3D7_0501700	anaphase-promoting complex subunit 3, putative	APC3	0.237233	0.0261029	0.110031	0.0251644	0.0695018	2.76191	NO_CHANGE	0.0208487	0.0893132	4.28388	NO_CHANGE	0.0222013	0.18336	8.259	NO_CHANGE	NA
PF3D7_0501800	chromatin assembly factor 1 subunit A	CAF1	75.9683	62.6775	0.825048	7.94026	7.90789	0.995923	NO_CHANGE	28.8962	20.324	0.703346	NO_CHANGE	65.8956	59.5465	0.903649	NO_CHANGE	NA
PF3D7_0501900	conserved protein, unknown function		33.665	29.7864	0.884789	27.1463	22.7287	0.837266	NO_CHANGE	32.2843	21.9675	0.680437	NO_CHANGE	29.8565	22.7529	0.762075	NO_CHANGE	NA
PF3D7_0502000	vacuolar protein sorting-associated protein 11, putative	VPS11	37.9604	36.5509	0.962868	46.5218	52.1499	1.12098	NO_CHANGE	43.8749	37.8249	0.862108	NO_CHANGE	38.759	46.3069	1.19474	NO_CHANGE	NA
PF3D7_0502100	HCNGP-like protein		46.9996	47.3605	1.00768	10.6279	14.6376	1.37727	NO_CHANGE	23.2458	30.2771	1.30247	NO_CHANGE	42.6818	62.6339	1.46746	NO_CHANGE	NA
PF3D7_0502200	protein Mpv17, putative	MPV17	31.3938	29.0347	0.924855	25.5157	23.8221	0.933627	NO_CHANGE	34.3381	28.3233	0.824837	NO_CHANGE	37.8363	34.4296	0.909964	NO_CHANGE	NA
PF3D7_0502300	conserved Plasmodium protein, unknown function		0.0594579	0.359822	6.0517	0.624391	0.191613	0.306879	NO_CHANGE	0.229915	0.246232	1.07097	NO_CHANGE	0.0612077	0.151654	2.4777	NO_CHANGE	NA
PF3D7_0502400	merozoite surface protein 8	MSP8	5.5266	5.51068	0.99712	247.952	226.029	0.911581	NO_CHANGE	74.9352	78.3461	1.04552	NO_CHANGE	5.57133	8.52104	1.52945	NO_CHANGE	NA
PF3D7_0502500	conserved Plasmodium protein, unknown function		0.201457	0.104499	0.518717	1.14174	2.68966	2.35575	NO_CHANGE	0.639897	2.42342	3.7872	NO_CHANGE	0.325892	2.20217	6.75737	NO_CHANGE	NA
PF3D7_0502600	conserved Plasmodium protein, unknown function		74.383	74.1701	0.997138	17.511	16.0386	0.915916	NO_CHANGE	31.4709	21.8853	0.695413	NO_CHANGE	76.2155	57.859	0.75915	NO_CHANGE	NA
PF3D7_0502700	conserved protein, unknown function		26.9398	21.3014	0.790704	10.7471	9.24386	0.860126	NO_CHANGE	14.0039	10.8043	0.771524	NO_CHANGE	29.5132	24.0073	0.813443	NO_CHANGE	NA
PF3D7_0502800	DnaJ protein, putative		140.341	138.472	0.986679	210.085	202.743	0.965052	NO_CHANGE	180.893	146.626	0.810566	NO_CHANGE	170.019	147.487	0.867475	NO_CHANGE	NA
PF3D7_0502900	Tim10/DDP family zinc finger protein, putative		115.122	87.1479	0.757005	39.7203	32.3571	0.814625	NO_CHANGE	101.118	83.4458	0.825231	NO_CHANGE	119.997	109.279	0.910683	NO_CHANGE	NA
PF3D7_0503000	50S ribosomal protein L28, apicoplast, putative		146.692	125.852	0.857929	12.0795	11.1908	0.926428	NO_CHANGE	49.8504	39.6367	0.795114	NO_CHANGE	145.178	113.592	0.782432	NO_CHANGE	NA
PF3D7_0503100	4-diphosphocytidyl-2-C-methyl-D-erythritol kinase, putative	IspE	44.8467	43.6473	0.973255	5.86788	7.11175	1.21198	NO_CHANGE	23.4154	16.828	0.718671	NO_CHANGE	50.5243	45.0024	0.890708	NO_CHANGE	NA
PF3D7_0503200	conserved Plasmodium protein, unknown function		73.4055	58.5396	0.797482	6.05532	5.78123	0.954735	NO_CHANGE	22.2463	15.3407	0.689584	NO_CHANGE	63.3522	40.5567	0.640178	NO_CHANGE	NA
PF3D7_0503300	serine/arginine-rich splicing factor 12	SRSF12	905.626	950.365	1.0494	705.396	739.722	1.04866	NO_CHANGE	902.158	960.905	1.06512	NO_CHANGE	926.686	888.7	0.959008	NO_CHANGE	NA
PF3D7_0503400	actin-depolymerizing factor 1	ADF1	500.351	389.913	0.779279	45.9714	34.6959	0.754728	NO_CHANGE	96.6314	62.6509	0.648349	NO_CHANGE	472.655	291.413	0.616545	NO_CHANGE	NA
PF3D7_0503500	protein kinase, putative		8.7531	8.52409	0.973837	8.99241	9.66214	1.07448	NO_CHANGE	13.2859	11.7219	0.882283	NO_CHANGE	10.6264	11.0688	1.04163	NO_CHANGE	NA
PF3D7_0503600	myosin B	MyoB	2.41272	2.99773	1.24247	1.51971	2.95877	1.94692	NO_CHANGE	1.34165	1.17896	0.878744	NO_CHANGE	3.34093	0.998422	0.298846	NO_CHANGE	NA
PF3D7_0503800	60S ribosomal protein L31	RPL31	1065.78	855.75	0.802929	1058.8	1078.45	1.01856	NO_CHANGE	1798.49	1323.94	0.736139	NO_CHANGE	1186.6	1079.28	0.909555	NO_CHANGE	NA
PF3D7_0503900	conserved Plasmodium protein, unknown function		23.2709	18.4124	0.791221	12.356	10.8205	0.875728	NO_CHANGE	21.897	16.0797	0.734333	NO_CHANGE	29.9114	16.5571	0.553537	NO_CHANGE	NA
PF3D7_0504000	cation transporting P-ATPase	ATPase3	85.7052	73.3452	0.855784	17.9524	16.9042	0.94161	NO_CHANGE	53.2434	42.0433	0.789643	NO_CHANGE	81.6225	78.4802	0.961502	NO_CHANGE	NA
PF3D7_0504100	AN1-type zinc finger protein, putative		38.6444	36.5501	0.945805	6.34516	4.84728	0.763933	NO_CHANGE	23.8241	14.2149	0.596659	NO_CHANGE	34.3028	27.8388	0.811562	NO_CHANGE	NA
PF3D7_0504200	ATP-dependent RNA helicase DDX27, putative	DDX27	29.8221	20.8905	0.700505	3.61477	3.03533	0.839702	NO_CHANGE	16.9817	13.6284	0.802535	NO_CHANGE	31.1553	32.3594	1.03865	NO_CHANGE	NA
PF3D7_0504300	conserved Plasmodium protein, unknown function		7.76282	6.63223	0.854358	1.15443	0.817547	0.708183	NO_CHANGE	2.86933	2.83659	0.988587	NO_CHANGE	10.2633	13.5882	1.32396	NO_CHANGE	NA
PF3D7_0504400	ATP-dependent helicase, putative		41.428	31.0063	0.748439	2.24649	2.16553	0.963962	NO_CHANGE	14.7802	8.6611	0.585992	NO_CHANGE	41.0849	26.5756	0.646846	NO_CHANGE	NA
PF3D7_0504500	MOLO1 domain-containing protein, putative		0.186129	0.0750932	0.403447	0.434359	0.399887	0.920638	NO_CHANGE	0.179933	0.0856458	0.475987	NO_CHANGE	0.191607	0.421995	2.2024	NO_CHANGE	NA
PF3D7_0504600	2-oxoisovalerate dehydrogenase subunit beta, mitochondrial, putative	BCKDHB	3.31719	3.09258	0.932289	1.35993	2.11877	1.558	NO_CHANGE	0.866694	0.618802	0.71398	NO_CHANGE	2.3996	1.41015	0.58766	NO_CHANGE	NA
PF3D7_0504900	conserved protein, unknown function		15.1442	12.699	0.838536	2.42538	2.33922	0.964477	NO_CHANGE	0.861183	1.50301	1.74528	NO_CHANGE	11.2084	7.32148	0.653212	NO_CHANGE	NA
PF3D7_0505000	MMS19-like protein, putative		54.8701	54.1613	0.987082	58.0617	56.946	0.980786	NO_CHANGE	51.2802	45.3225	0.88382	NO_CHANGE	51.9475	60.0306	1.1556	NO_CHANGE	NA
PF3D7_0505100	trafficking protein particle complex subunit 8, putative	TRS85	45.6222	41.5793	0.911383	33.151	31.1543	0.939771	NO_CHANGE	31.6115	29.2496	0.925283	NO_CHANGE	42.0764	34.1643	0.81196	NO_CHANGE	NA
PF3D7_0505200	actin-like protein, putative	ALP2b	15.0968	10.6192	0.703404	8.2958	7.24743	0.873626	NO_CHANGE	14.0094	13.0303	0.930112	NO_CHANGE	16.5377	15.562	0.940998	NO_CHANGE	NA
PF3D7_0505300	UDP-N-acetylglucosamine transporter, putative		2.18245	2.03193	0.931031	0.489719	0.541024	1.10477	NO_CHANGE	0.189341	0.154498	0.815977	NO_CHANGE	3.45643	0.570934	0.16518	NO_CHANGE	NA
PF3D7_0505400	conserved protein, unknown function		36.0965	41.6752	1.15455	1.64482	2.38313	1.44887	NO_CHANGE	10.2317	9.57013	0.935345	NO_CHANGE	34.8036	31.1217	0.894208	NO_CHANGE	NA
PF3D7_0505600	conserved protein, unknown function		42.0407	38.6591	0.919563	40.4396	41.526	1.02687	NO_CHANGE	37.7666	26.7522	0.708358	NO_CHANGE	41.0612	34.915	0.850316	NO_CHANGE	NA
PF3D7_0505700	conserved Plasmodium membrane protein, unknown function		179.754	191.73	1.06662	148.266	160.065	1.07958	NO_CHANGE	109.22	110.857	1.01499	NO_CHANGE	146.625	81.5766	0.556361	NO_CHANGE	NA
PF3D7_0505800	small ubiquitin-related modifier	SUMO	535.757	462.532	0.863325	384.773	345.313	0.897444	NO_CHANGE	621.179	494.53	0.796116	NO_CHANGE	632.681	760.95	1.20274	NO_CHANGE	NA
PF3D7_0505900	mediator of RNA polymerase II transcription subunit 11, putative	MED11	116.092	86.4932	0.745041	32.252	33.0238	1.02393	NO_CHANGE	94.1093	65.1447	0.692224	NO_CHANGE	150.045	169.432	1.12921	NO_CHANGE	NA
PF3D7_0506000	conserved Plasmodium protein, unknown function		61.5628	53.031	0.861413	61.1549	62.1849	1.01684	NO_CHANGE	57.6369	50.9131	0.883342	NO_CHANGE	46.6744	43.3228	0.928191	NO_CHANGE	NA
PF3D7_0506100	60S ribosomal subunit protein L24, putative		405.878	360.223	0.887516	315.887	277.178	0.877461	NO_CHANGE	411.989	360.339	0.874632	NO_CHANGE	424.787	515.382	1.21327	NO_CHANGE	NA
PF3D7_0506200	TATA-box-binding protein	TBP	12.2164	9.73098	0.796549	16.8738	17.9462	1.06355	NO_CHANGE	15.6959	9.80122	0.624445	NO_CHANGE	12.7909	11.4517	0.895304	NO_CHANGE	NA
PF3D7_0506300	conserved protein, unknown function		47.3845	45.9725	0.970202	1.66504	0.721365	0.433241	NO_CHANGE	13.5514	10.0231	0.739632	NO_CHANGE	60.7468	45.3892	0.747187	NO_CHANGE	NA
PF3D7_0506400	conserved Plasmodium protein, unknown function		0.146358	0.177143	1.21034	0.170774	0.314441	1.84128	NO_CHANGE	0.141486	0.202036	1.42796	NO_CHANGE	0.150665	0.124434	0.8259	NO_CHANGE	NA
PF3D7_0506500	conserved Plasmodium protein, unknown function		92.2005	122.99	1.33394	151.006	172.207	1.1404	NO_CHANGE	145.845	159.18	1.09143	NO_CHANGE	115.774	96.4444	0.833039	NO_CHANGE	NA
PF3D7_0506600	histone deacetylase, putative, pseudogene		0.93403	2.0001	2.14137	1.59285	1.46644	0.920638	NO_CHANGE	1.66696	2.28117	1.36846	NO_CHANGE	3.03248	2.01584	0.664749	NO_CHANGE	NA
PF3D7_0506700	GTPase-activating protein, putative		34.3104	33.8436	0.986394	26.3158	27.5474	1.0468	NO_CHANGE	33.1279	31.018	0.93631	NO_CHANGE	29.0429	28.7448	0.989736	NO_CHANGE	NA
PF3D7_0506800	transcription factor 25, putative	TCF25	78.7882	80.4737	1.02139	133.032	117.272	0.881534	NO_CHANGE	96.8311	88.1986	0.910849	NO_CHANGE	80.0454	85.443	1.06743	NO_CHANGE	NA
PF3D7_0507000	conserved protein, unknown function		67.3647	41.4514	0.615329	17.9071	18.7419	1.04662	NO_CHANGE	40.4476	53.5205	1.32321	NO_CHANGE	45.8988	69.9098	1.52313	NO_CHANGE	NA
PF3D7_0507100	60S ribosomal protein L4	RPL4	1475.56	1304.06	0.883771	1935.3	1788.4	0.924098	NO_CHANGE	2043.68	1788.76	0.875265	NO_CHANGE	1505.04	1204.14	0.800073	NO_CHANGE	NA
PF3D7_0507200	subtilisin-like protease 3	SUB3	0.0222388	0.0807496	3.63102	0.20759	0.143336	0.690478	NO_CHANGE	0.128991	0.184194	1.42796	NO_CHANGE	0.0228933	0.189076	8.259	NO_CHANGE	NA
PF3D7_0507300	subtilisin-like ookinete protein SOPT	SOPT	0.0957711	0.0695494	0.726204	0.871633	0.679003	0.779001	NO_CHANGE	0.240716	0.158646	0.659058	NO_CHANGE	0.138025	0.0651401	0.471943	NO_CHANGE	NA
PF3D7_0507400	conserved Plasmodium protein, unknown function		1.00075	0.672913	0.672411	0.778462	1.31392	1.68784	NO_CHANGE	0.322478	1.07446	3.33191	NO_CHANGE	1.83146	1.32353	0.722663	NO_CHANGE	NA
PF3D7_0507500	subtilisin-like protease 1	SUB1	0.372798	0.421132	1.12965	4.72689	4.37845	0.926286	NO_CHANGE	1.24935	2.88187	2.3067	NO_CHANGE	0.869877	3.97251	4.56674	NO_CHANGE	NA
PF3D7_0507600	protein CAF40, putative	CAF40	26.1972	23.9314	0.91351	28.4562	29.7754	1.04636	NO_CHANGE	34.3752	24.7242	0.719245	NO_CHANGE	30.3155	21.2028	0.699405	NO_CHANGE	NA
PF3D7_0507700	nuclear protein localization protein 4, putative	NPL4	110.468	97.4732	0.882364	79.7718	74.7894	0.937542	NO_CHANGE	98.2963	76.4688	0.777942	NO_CHANGE	117.894	94.4134	0.800831	NO_CHANGE	NA
PF3D7_0507800	conserved protein, unknown function		183.062	181.214	0.989908	190.809	209.265	1.09673	NO_CHANGE	207.194	196.856	0.950106	NO_CHANGE	170.164	169.427	0.995672	NO_CHANGE	NA
PF3D7_0507900	conserved Plasmodium protein, unknown function		56.3056	54.8002	0.973263	119.544	98.6773	0.825444	NO_CHANGE	81.0858	67.9098	0.837506	NO_CHANGE	54.9749	46.8843	0.852832	NO_CHANGE	NA
PF3D7_0508000	6-cysteine protein	P38	0.244627	0.118433	0.484136	0.39961	0.0525566	0.13152	NO_CHANGE	0.851341	0.472765	0.555318	NO_CHANGE	0.0503652	0.291176	5.7813	NO_CHANGE	NA
PF3D7_0508100	SET domain protein, putative	SET9	8.56705	8.92134	1.04135	9.70993	9.52138	0.980581	NO_CHANGE	11.4444	10.4432	0.912513	NO_CHANGE	11.2818	10.717	0.94994	NO_CHANGE	NA
PF3D7_0508300	triose phosphate transporter	TPT	54.2173	41.814	0.77123	35.9416	39.632	1.10268	NO_CHANGE	50.0476	34.527	0.689882	NO_CHANGE	46.6649	39.5592	0.84773	NO_CHANGE	NA
PF3D7_0508500	guanidine nucleotide exchange factor	RCC1	7.59966	7.32197	0.96346	9.16636	9.6384	1.0515	NO_CHANGE	7.40383	6.52839	0.881759	NO_CHANGE	8.90519	6.58972	0.739987	NO_CHANGE	NA
PF3D7_0508600	conserved protein, unknown function		108.668	133.023	1.22412	191.98	207.309	1.07985	NO_CHANGE	105.68	107.496	1.01718	NO_CHANGE	119.105	89.4564	0.751072	NO_CHANGE	NA
PF3D7_0508700	pre-mRNA-processing ATP-dependent RNA helicase PRP5, putative	PRP5	177.831	192.787	1.0841	152.702	158.348	1.03698	NO_CHANGE	158.189	152.245	0.96243	NO_CHANGE	159.951	162.442	1.01557	NO_CHANGE	NA
PF3D7_0508800	single-stranded DNA-binding protein	SSB	92.5891	84.7936	0.915806	28.3934	22.1383	0.7797	NO_CHANGE	78.3549	51.4235	0.65629	NO_CHANGE	104.221	55.1702	0.52936	NO_CHANGE	NA
PF3D7_0509000	alpha-soluble NSF attachment protein, putative	alphaSNAP	62.4821	56.008	0.896384	43.3691	38.02	0.876663	NO_CHANGE	58.4091	41.8215	0.71601	NO_CHANGE	77.3501	57.5049	0.743436	NO_CHANGE	NA
PF3D7_0509200	leucine-rich repeat protein	LRR2	1.5659	0.855929	0.546605	0.117879	0.379834	3.22223	NO_CHANGE	0.195326	0.0697293	0.35699	NO_CHANGE	1.55998	0.47241	0.30283	NO_CHANGE	NA
PF3D7_0509300	conserved Plasmodium protein, unknown function		116.029	101.485	0.874648	39.4443	33.301	0.844253	NO_CHANGE	80.486	76.2129	0.946909	NO_CHANGE	129.625	143.455	1.10669	NO_CHANGE	NA
PF3D7_0509400	RNA polymerase I	RNAPI	52.194	46.2791	0.886675	71.0114	63.3943	0.892734	NO_CHANGE	63.535	55.337	0.870969	NO_CHANGE	54.5585	52.4117	0.960652	NO_CHANGE	NA
PF3D7_0509600	asparagine--tRNA ligase	AsnRS	52.9585	45.4361	0.857956	18.4053	17.7079	0.962108	NO_CHANGE	40.2284	28.1501	0.699757	NO_CHANGE	55.0046	52.6574	0.957327	NO_CHANGE	NA
PF3D7_0509800	phosphatidylinositol 4-kinase	PI4K	98.5172	97.7829	0.992547	140.004	132.737	0.948094	NO_CHANGE	116.153	113.676	0.978673	NO_CHANGE	87.5515	89.3781	1.02086	NO_CHANGE	NA
PF3D7_0509900	conserved protein, unknown function		10.0569	7.43494	0.739289	1.77605	1.63509	0.920638	NO_CHANGE	4.72967	2.55143	0.539451	NO_CHANGE	16.0049	11.2311	0.701727	NO_CHANGE	NA
PF3D7_0510000	conserved Plasmodium protein, unknown function		20.3387	16.9141	0.831621	5.58842	5.75572	1.02994	NO_CHANGE	6.93444	5.70578	0.822818	NO_CHANGE	23.7739	18.1474	0.763332	NO_CHANGE	NA
PF3D7_0510100	conserved protein, unknown function		100.994	88.2069	0.873384	3.75816	4.33032	1.15224	NO_CHANGE	11.73	11.7912	1.00521	NO_CHANGE	92.7615	72.3291	0.779732	NO_CHANGE	NA
PF3D7_0510200	peptidyl-prolyl cis-trans isomerase	CYP87	50.3643	39.124	0.776818	33.4166	28.5759	0.855141	NO_CHANGE	38.5076	31.7283	0.823949	NO_CHANGE	46.8268	71.5095	1.52711	NO_CHANGE	NA
PF3D7_0510300	stripes inner membrane complex protein, putative	SIP	1.73319	1.59429	0.919859	1.37518	0.744729	0.541552	NO_CHANGE	1.47443	0.669909	0.454351	NO_CHANGE	2.28376	0.884138	0.387141	NO_CHANGE	NA
PF3D7_0510400	PDCD2 domain-containing protein, putative		36.505	32.4546	0.889045	20.2984	19.44	0.95771	NO_CHANGE	26.4109	14.2367	0.539045	NO_CHANGE	38.3004	23.989	0.626337	NO_CHANGE	NA
PF3D7_0510500	topoisomerase I	TopoI	174.786	156.183	0.893568	162.722	150.925	0.927501	NO_CHANGE	167.154	158.404	0.947652	NO_CHANGE	172.144	164.497	0.95558	NO_CHANGE	NA
PF3D7_0510700	conserved Plasmodium protein, unknown function		0.14762	0.17867	1.21034	0.172246	0.581445	3.37567	NO_CHANGE	0.237843	0.475482	1.99914	NO_CHANGE	0.557201	0.836713	1.50164	NO_CHANGE	NA
PF3D7_0510800	WD repeat-containing protein, putative		0.159787	0.290096	1.81551	0.279665	0.200255	0.716051	NO_CHANGE	0.231702	0.110287	0.475987	NO_CHANGE	0.191905	0.294346	1.53381	NO_CHANGE	NA
PF3D7_0511000	translationally-controlled tumor protein homolog	TCTP	864.358	715.278	0.827526	768.437	781.993	1.01764	NO_CHANGE	992.557	893.717	0.900419	NO_CHANGE	934.684	886.395	0.948336	NO_CHANGE	NA
PF3D7_0511100	conserved Plasmodium protein, unknown function		10.8451	14.3353	1.32182	20.9795	27.2856	1.30058	NO_CHANGE	16.0021	20.6835	1.29255	NO_CHANGE	12.6333	22.5662	1.78625	NO_CHANGE	NA
PF3D7_0511300	MORN repeat protein, putative		22.4253	18.8402	0.840134	9.41254	8.22448	0.873779	NO_CHANGE	16.2036	12.2025	0.753074	NO_CHANGE	21.0465	17.2796	0.821022	NO_CHANGE	NA
PF3D7_0511500	RNA pseudouridylate synthase, putative		244.947	238.391	0.973235	285.919	290.834	1.01719	NO_CHANGE	213.499	202.898	0.950348	NO_CHANGE	214.184	185.86	0.867757	NO_CHANGE	NA
PF3D7_0511600	apical rhoptry neck protein	ARNP	4.34242	3.76831	0.867791	8.79525	8.71333	0.990686	NO_CHANGE	12.9896	10.6315	0.818465	NO_CHANGE	8.26567	8.08049	0.977596	NO_CHANGE	NA
PF3D7_0511700	EKC/KEOPS complex subunit CGI121	CGI121	40.8119	39.3789	0.964887	59.3865	65.1994	1.09788	NO_CHANGE	80.4701	74.3291	0.923686	NO_CHANGE	51.1206	48.0441	0.939818	NO_CHANGE	NA
PF3D7_0511800	inositol-3-phosphate synthase	INO1	252.613	223.975	0.886634	290.989	275.861	0.948013	NO_CHANGE	217.964	206.727	0.948448	NO_CHANGE	279.743	223.315	0.798287	NO_CHANGE	NA
PF3D7_0511900	conserved Plasmodium protein, unknown function		15.7418	12.8154	0.814098	10.8786	13.1859	1.2121	NO_CHANGE	9.19407	7.01709	0.76322	NO_CHANGE	15.5539	19.1993	1.23437	NO_CHANGE	NA
PF3D7_0512000	prefoldin subunit 6, putative		220.042	221.42	1.00626	139.864	147.465	1.05435	NO_CHANGE	239.341	199.546	0.833731	NO_CHANGE	213.443	217.897	1.02087	NO_CHANGE	NA
PF3D7_0512100	conserved protein, unknown function		111.372	106.36	0.955	17.0376	16.1133	0.945746	NO_CHANGE	54.1529	45.6273	0.842564	NO_CHANGE	106.177	109.925	1.0353	NO_CHANGE	NA
PF3D7_0512200	glutathione synthetase	GS	44.9502	35.2274	0.783699	22.3258	21.7036	0.972133	NO_CHANGE	44.009	29.8721	0.678772	NO_CHANGE	45.0369	34.8879	0.774651	NO_CHANGE	NA
PF3D7_0512300	CDK-activating kinase assembly factor MAT1	MAT1	51.3716	48.7571	0.949105	61.9319	56.1711	0.906982	NO_CHANGE	56.448	46.0085	0.81506	NO_CHANGE	52.8834	43.7322	0.826955	NO_CHANGE	NA
PF3D7_0512400	conserved Plasmodium protein, unknown function		1.23875	2.20486	1.77991	6.37676	11.6631	1.829	NO_CHANGE	4.57872	4.62706	1.01056	NO_CHANGE	2.77544	3.903	1.40626	NO_CHANGE	NA
PF3D7_0512500	conserved Plasmodium protein, unknown function		45.3427	35.8266	0.79013	12.1886	12.1208	0.994436	NO_CHANGE	13.1338	17.7142	1.34875	NO_CHANGE	46.5478	53.2162	1.14326	NO_CHANGE	NA
PF3D7_0512600	ras-related protein Rab-1B	RAB1b	437.979	441.942	1.00905	395.634	331.839	0.838752	NO_CHANGE	331.489	287.304	0.866709	NO_CHANGE	573.211	375.052	0.654301	NO_CHANGE	NA
PF3D7_0512700	orotate phosphoribosyltransferase	OPRT	322.743	308.387	0.95552	216.597	217.476	1.00406	NO_CHANGE	343.287	332.193	0.967682	NO_CHANGE	330.803	392.881	1.18766	NO_CHANGE	NA
PF3D7_0512800	conserved Plasmodium protein, unknown function		31.7182	25.5638	0.805967	7.6764	5.42339	0.706502	NO_CHANGE	19.2508	12.0275	0.624779	NO_CHANGE	28.5796	26.1262	0.914157	NO_CHANGE	NA
PF3D7_0512900	AKAP-like protein	AKAL	20.922	17.8428	0.852824	6.45987	5.9472	0.920638	NO_CHANGE	11.2019	7.64244	0.682247	NO_CHANGE	18.6219	19.8131	1.06397	NO_CHANGE	NA
PF3D7_0513000	conserved protein, unknown function		64.9439	50.4326	0.776556	14.6524	12.3313	0.841593	NO_CHANGE	39.4227	21.7997	0.552973	NO_CHANGE	65.5493	60.1225	0.91721	NO_CHANGE	NA
PF3D7_0513200	conserved Plasmodium protein, unknown function		80.3472	85.8123	1.06802	99.4833	100.06	1.0058	NO_CHANGE	83.1705	69.9226	0.840714	NO_CHANGE	89.6314	85.2249	0.950837	NO_CHANGE	NA
PF3D7_0513300	purine nucleoside phosphorylase	PNP	1274.55	1054.99	0.827738	605.67	507.428	0.837796	NO_CHANGE	804.746	729.134	0.906042	NO_CHANGE	1182.85	1850.15	1.56414	NO_CHANGE	NA
PF3D7_0513400	GTP-binding protein, putative		21.3004	20.6535	0.969628	10.582	10.1268	0.956979	NO_CHANGE	15.4003	11.3661	0.738047	NO_CHANGE	23.5242	13.595	0.577915	NO_CHANGE	NA
PF3D7_0513500	mitochondrial import inner membrane translocase subunit TIM16, putative	PAM16	64.7967	60.1875	0.928866	58.8226	65.927	1.12078	NO_CHANGE	81.4449	65.0524	0.798729	NO_CHANGE	65.7165	62.1953	0.946418	NO_CHANGE	NA
PF3D7_0513600	deoxyribodipyrimidine photo-lyase, putative		325.584	323.146	0.992512	32.2666	33.2229	1.02964	NO_CHANGE	105.445	82.6701	0.784009	NO_CHANGE	335.435	274.004	0.816861	NO_CHANGE	NA
PF3D7_0513800	ras-related protein Rab-1A	RAB1a	202.358	187.528	0.926713	7.20451	7.34024	1.01884	NO_CHANGE	53.3225	26.8203	0.502983	NO_CHANGE	242.043	133.829	0.552914	NO_CHANGE	NA
PF3D7_0513900	conserved protein, unknown function		18.7744	13.068	0.696057	0.481458	0.664873	1.38096	NO_CHANGE	4.38777	1.70879	0.389444	NO_CHANGE	19.8932	10.9922	0.55256	NO_CHANGE	NA
PF3D7_0514000	tubulin--tyrosine ligase, putative	TTL	2.92855	2.85532	0.974996	0.569516	0.305852	0.537039	NO_CHANGE	0.707766	0.954513	1.34863	NO_CHANGE	3.68467	2.76652	0.750819	NO_CHANGE	NA
PF3D7_0514200	conserved Plasmodium protein, unknown function		14.3028	14.1833	0.991644	13.4201	14.2411	1.06118	NO_CHANGE	11.2711	8.93242	0.792506	NO_CHANGE	16.8561	11.1539	0.661715	NO_CHANGE	NA
PF3D7_0514300	aspartate--tRNA ligase, putative		42.3016	37.8534	0.894845	18.4762	15.7716	0.853618	NO_CHANGE	35.8642	31.4688	0.877442	NO_CHANGE	33.9285	38.6988	1.1406	NO_CHANGE	NA
PF3D7_0514500	conserved Plasmodium membrane protein, unknown function		0.475663	0.767619	1.61379	0.647517	0.596128	0.920638	NO_CHANGE	0.536467	1.31323	2.44793	NO_CHANGE	1.95865	2.49387	1.27326	NO_CHANGE	NA
PF3D7_0514600	ribose-5-phosphate isomerase, putative		33.5252	27.1096	0.808633	37.7691	35.6254	0.943243	NO_CHANGE	45.4707	33.9114	0.745785	NO_CHANGE	39.9415	32.5577	0.815134	NO_CHANGE	NA
PF3D7_0514700	MORN repeat protein, putative		0.724008	0.677138	0.935263	0.563192	0.542064	0.962485	NO_CHANGE	0.848372	1.28716	1.51721	NO_CHANGE	0.666266	1.98656	2.98164	NO_CHANGE	NA
PF3D7_0514800	inositol polyphosphate multikinase, putative		15.9873	15.7277	0.98376	19.1627	18.5373	0.96736	NO_CHANGE	17.7258	17.2319	0.972134	NO_CHANGE	14.9953	12.8356	0.855972	NO_CHANGE	NA
PF3D7_0514900	conserved Plasmodium protein, unknown function		25.7443	22.6142	0.878414	34.1808	34.8622	1.01993	NO_CHANGE	34.9554	29.292	0.837983	NO_CHANGE	28.2687	26.0003	0.919753	NO_CHANGE	NA
PF3D7_0515000	pre-mRNA-splicing factor CWC2, putative	CWC2	144.091	146.667	1.01788	153.513	146.899	0.95691	NO_CHANGE	133.328	138.739	1.04059	NO_CHANGE	133.88	134.785	1.00676	NO_CHANGE	NA
PF3D7_0515200	conserved Plasmodium protein, unknown function		6.46636	4.92779	0.762066	1.25751	1.92953	1.5344	NO_CHANGE	1.04185	0.826512	0.793311	NO_CHANGE	4.93086	1.42534	0.289065	NO_CHANGE	NA
PF3D7_0515300	phosphatidylinositol 3-kinase	PI3K	26.1592	21.6289	0.826818	16.5443	15.4554	0.934184	NO_CHANGE	16.2048	10.6782	0.658953	NO_CHANGE	25.1531	20.7603	0.825358	NO_CHANGE	NA
PF3D7_0515400	conserved protein, unknown function		1.32586	1.16956	0.882112	0.471981	0.313822	0.664905	NO_CHANGE	0.934141	0.589405	0.630959	NO_CHANGE	1.52682	0.859772	0.563114	NO_CHANGE	NA
PF3D7_0515500	amino acid transporter, putative		0.677115	0.40977	0.60517	0.228705	0.382827	1.67389	NO_CHANGE	0.223933	0.344365	1.5378	NO_CHANGE	0.440237	0.393891	0.894725	NO_CHANGE	NA
PF3D7_0515600	conserved Plasmodium protein, unknown function		0.643343	0.347914	0.54079	0.606922	0.573459	0.944865	NO_CHANGE	0.344045	0.283432	0.823823	NO_CHANGE	0.87364	0.523698	0.599444	NO_CHANGE	NA
PF3D7_0515800	BolA-like protein, putative		30.823	25.6024	0.830626	16.2195	16.2307	1.00069	NO_CHANGE	30.3812	20.5792	0.677365	NO_CHANGE	33.3891	22.4377	0.672006	NO_CHANGE	NA
PF3D7_0515900	NLI interacting factor-like phosphatase, putative	NIF2	23.0053	25.5134	1.10902	9.89916	9.05763	0.91499	NO_CHANGE	21.4848	12.6454	0.588574	NO_CHANGE	28.5581	15.5324	0.543886	NO_CHANGE	NA
PF3D7_0516000	RAP protein, putative		82.3998	93.3326	1.13268	12.3198	12.4271	1.00871	NO_CHANGE	38.9816	38.6055	0.99035	NO_CHANGE	98.7807	113.545	1.14947	NO_CHANGE	NA
PF3D7_0516100	cation-transporting ATPase 1	ATPase1	8.77233	6.32734	0.721284	0.640775	1.09557	1.70976	NO_CHANGE	1.54438	1.89027	1.22397	NO_CHANGE	9.59581	6.19705	0.645807	NO_CHANGE	NA
PF3D7_0516200	40S ribosomal protein S11	RPS11	306.54	275.161	0.897636	523.963	436.393	0.83287	NO_CHANGE	507.397	356.906	0.703406	NO_CHANGE	340.959	297.306	0.871971	NO_CHANGE	NA
PF3D7_0516300	tRNA pseudouridine synthase, putative		30.7326	26.1959	0.85238	32.1094	41.9682	1.30704	NO_CHANGE	38.9088	42.5627	1.09391	NO_CHANGE	27.7599	35.5645	1.28115	NO_CHANGE	NA
PF3D7_0516400	phosducin-like protein 1, putative	PhLP1	33.7891	27.7577	0.821498	20.3373	18.0663	0.888335	NO_CHANGE	28.7229	26.382	0.918499	NO_CHANGE	35.5179	28.9443	0.814921	NO_CHANGE	NA
PF3D7_0516600	sporozoite surface antigen MB2	MB2	67.9428	66.4098	0.977437	18.1945	24.8804	1.36746	NO_CHANGE	39.5402	52.7495	1.33407	NO_CHANGE	71.693	76.183	1.06263	NO_CHANGE	NA
PF3D7_0516700	ubiquitin carboxyl-terminal hydrolase 2, putative		19.1664	15.175	0.791751	46.4513	41.3021	0.889148	NO_CHANGE	32.7848	25.5889	0.78051	NO_CHANGE	24.9408	19.4955	0.781671	NO_CHANGE	NA
PF3D7_0516900	60S ribosomal protein L2	RPL2	863.87	955.289	1.10582	1278.91	1196.37	0.935462	NO_CHANGE	1176.08	1159.63	0.986011	NO_CHANGE	1028.02	799.619	0.777825	NO_CHANGE	NA
PF3D7_0517000	60S ribosomal protein L12, putative		765.21	657.48	0.859214	1033.21	862.34	0.834623	NO_CHANGE	1277.74	906.227	0.709243	NO_CHANGE	808.437	702.594	0.869078	NO_CHANGE	NA
PF3D7_0517100	conserved protein, unknown function		26.2423	24.7666	0.943767	7.66548	6.05448	0.789837	NO_CHANGE	15.8598	11.3483	0.715542	NO_CHANGE	27.2363	17.7025	0.649962	NO_CHANGE	NA
PF3D7_0517300	serine/arginine-rich splicing factor 1	SR1	586.622	513.291	0.874995	1291.58	1097.41	0.849665	NO_CHANGE	640.894	534.034	0.833264	NO_CHANGE	559.373	416.752	0.745034	NO_CHANGE	NA
PF3D7_0517400	FACT complex subunit SPT16, putative	FACT-L	198.919	186.531	0.937726	78.3299	75.8826	0.968757	NO_CHANGE	121.371	103.847	0.855616	NO_CHANGE	191.961	145.027	0.755504	NO_CHANGE	NA
PF3D7_0517700	eukaryotic translation initiation factor 3 subunit B, putative	EIF3B	173.985	144.907	0.832867	209.391	191.465	0.914389	NO_CHANGE	216.47	191.48	0.884555	NO_CHANGE	196.266	201.042	1.02433	NO_CHANGE	NA
PF3D7_0517800	apicortin, putative	DCX	0.35824	0.0867185	0.242068	0.167201	0.230897	1.38096	NO_CHANGE	0.484841	0.494524	1.01997	NO_CHANGE	0.22127	0.121831	0.5506	NO_CHANGE	NA
PF3D7_0517900	zinc finger protein, putative		2.53348	1.62555	0.641626	2.10134	1.80341	0.858221	NO_CHANGE	1.32785	1.13767	0.856776	NO_CHANGE	2.48235	2.05017	0.8259	NO_CHANGE	NA
PF3D7_0518000	NOSIP domain-containing protein, putative		29.8246	30.5915	1.02571	42.0992	38.9617	0.925475	NO_CHANGE	30.9697	24.7722	0.799883	NO_CHANGE	25.3684	15.687	0.618366	NO_CHANGE	NA
PF3D7_0518100	protein AMR2	AMR2	18.7494	15.6644	0.835463	8.16595	7.70449	0.94349	NO_CHANGE	14.2147	11.8191	0.83147	NO_CHANGE	20.5402	19.032	0.92657	NO_CHANGE	NA
PF3D7_0518300	proteasome subunit beta type-1, putative		149.639	128.998	0.862066	122.37	108.461	0.886332	NO_CHANGE	155.785	133.1	0.854383	NO_CHANGE	154.262	155.314	1.00682	NO_CHANGE	NA
PF3D7_0518400	cyclin, putative	CYC3	1.86129	2.43302	1.30717	1.65056	1.43959	0.872183	NO_CHANGE	3.67064	3.08325	0.839976	NO_CHANGE	4.06206	7.9757	1.96346	NO_CHANGE	NA
PF3D7_0518500	ATP-dependent RNA helicase DDX23, putative	DDX23	71.8776	69.4053	0.965604	76.6335	78.8326	1.0287	NO_CHANGE	65.2434	64.2901	0.985389	NO_CHANGE	70.0251	69.3616	0.990526	NO_CHANGE	NA
PF3D7_0518800	secreted ookinete protein, putative	PSOP13	0.0839406	0.101597	1.21034	0.195887	0.270512	1.38096	NO_CHANGE	0.0811463	0.115874	1.42796	NO_CHANGE	0.0864108	0.0713667	0.8259	NO_CHANGE	NA
PF3D7_0519000	histone RNA hairpin-binding protein, putative	SLBP	58.0697	55.903	0.962688	4.48542	4.25458	0.948536	NO_CHANGE	24.7182	24.3618	0.985585	NO_CHANGE	59.4789	40.3586	0.678537	NO_CHANGE	NA
PF3D7_0519100	50S ribosomal protein L14, mitochondrial, putative		88.0852	68.9752	0.783051	4.31579	3.67896	0.852442	NO_CHANGE	13.2431	12.1028	0.913894	NO_CHANGE	96.1773	65.9223	0.685425	NO_CHANGE	NA
PF3D7_0519200	V-type proton ATPase 16 kDa proteolipid subunit		539.712	566.836	1.05026	504.448	482.365	0.956224	NO_CHANGE	654.974	575.861	0.879213	NO_CHANGE	566.426	571.126	1.0083	NO_CHANGE	NA
PF3D7_0519300	protoheme IX farnesyltransferase, putative	COX10	39.5511	29.5717	0.747682	1.23146	1.24711	1.0127	NO_CHANGE	6.32566	4.80778	0.760043	NO_CHANGE	41.1768	26.8071	0.651023	NO_CHANGE	NA
PF3D7_0519400	40S ribosomal protein S24	RPS24	2818.54	2478.73	0.879439	2849.61	2751.12	0.965439	NO_CHANGE	4040.99	3387.85	0.838371	NO_CHANGE	3078.95	2817.35	0.915036	NO_CHANGE	NA
PF3D7_0519500	CCR4 domain-containing protein 1, putative	CCR4-1	176.378	208.881	1.18428	83.3177	90.8359	1.09024	NO_CHANGE	125.048	125.171	1.00098	NO_CHANGE	167.645	134.843	0.804338	NO_CHANGE	NA
PF3D7_0519600	zinc finger protein, putative		53.4555	53.2673	0.996479	51.6163	54.1138	1.04839	NO_CHANGE	48.7857	50.6846	1.03892	NO_CHANGE	64.612	66.0154	1.02172	NO_CHANGE	NA
PF3D7_0519700	FoP domain-containing protein, putative		197.501	172.893	0.875403	305.919	315.19	1.0303	NO_CHANGE	241.618	207.478	0.858702	NO_CHANGE	194.545	167.54	0.861185	NO_CHANGE	NA
PF3D7_0519800	EELM2 domain-containing protein, putative		142.033	140.65	0.990259	214.888	234.403	1.09082	NO_CHANGE	150.123	163.206	1.08715	NO_CHANGE	120.654	118.19	0.979573	NO_CHANGE	NA
PF3D7_0519900	conserved protein, unknown function		35.3221	28.1334	0.796482	11.3957	15.2474	1.33799	NO_CHANGE	26.1526	20.3576	0.778418	NO_CHANGE	36.127	39.1095	1.08256	NO_CHANGE	NA
PF3D7_0520000	40S ribosomal protein S9, putative	RPS9	1526.73	1360.04	0.890822	2313.01	1964.18	0.849188	NO_CHANGE	2555.04	2026.54	0.793154	NO_CHANGE	1697.84	1402.32	0.825946	NO_CHANGE	NA
PF3D7_0520100	protein phosphatase PPM9, putative	PPM9	31.9952	31.2205	0.975785	41.1197	33.7975	0.82193	NO_CHANGE	41.0451	34.7385	0.846349	NO_CHANGE	33.3108	39.5374	1.18692	NO_CHANGE	NA
PF3D7_0520200	mediator of RNA polymerase II transcription subunit 17, putative	MED17	40.8716	33.2562	0.813674	15.6295	13.6512	0.873425	NO_CHANGE	34.3647	24.9929	0.727284	NO_CHANGE	40.1045	35.9173	0.895592	NO_CHANGE	NA
PF3D7_0520300	U6 snRNA-associated Sm-like protein LSm2, putative	LSM2	102.743	79.7143	0.775859	91.065	92.5047	1.01581	NO_CHANGE	133.545	108.418	0.811844	NO_CHANGE	108.479	119.97	1.10593	NO_CHANGE	NA
PF3D7_0520400	single-stranded DNA-binding protein, putative		56.0779	41.6573	0.742848	19.9805	14.0702	0.704196	NO_CHANGE	34.9714	22.7772	0.651311	NO_CHANGE	72.4375	48.8829	0.674829	NO_CHANGE	NA
PF3D7_0520500	phosphomethylpyrimidine kinase, putative		29.072	21.6587	0.745001	3.66202	4.73178	1.29212	NO_CHANGE	16.7668	14.9734	0.893041	NO_CHANGE	40.6403	57.5799	1.41682	NO_CHANGE	NA
PF3D7_0520600	bis(5'-nucleosyl)-tetraphosphatase [asymmetrical]	Ap4AH	269.841	259.004	0.959839	420.636	431.857	1.02668	NO_CHANGE	305.002	305.289	1.00094	NO_CHANGE	275.478	367.206	1.33298	NO_CHANGE	NA
PF3D7_0520700	CDC73 domain-containing protein, putative		18.3357	15.8791	0.866019	18.7714	16.9232	0.901541	NO_CHANGE	16.5199	15.7103	0.950995	NO_CHANGE	17.3928	18.0231	1.03624	NO_CHANGE	NA
PF3D7_0520800	conserved protein, unknown function		67.2289	62.5503	0.930408	24.4822	20.561	0.839835	NO_CHANGE	33.2527	25.8353	0.776937	NO_CHANGE	69.2588	51.5191	0.743863	NO_CHANGE	NA
PF3D7_0520900	adenosylhomocysteinase	SAHH	520.851	463.177	0.889269	285.971	238.864	0.835274	NO_CHANGE	277.794	267.358	0.962432	NO_CHANGE	548.041	538.251	0.982137	NO_CHANGE	NA
PF3D7_0521000	conserved Plasmodium protein, unknown function		492.567	513.67	1.04284	345.944	343.086	0.99174	NO_CHANGE	415.25	377.802	0.909818	NO_CHANGE	577.642	557.106	0.964449	NO_CHANGE	NA
PF3D7_0521100	conserved Plasmodium protein, unknown function		1.08776	0.882234	0.811053	0.274781	0.13251	0.482239	NO_CHANGE	0.195134	0.0619207	0.317324	NO_CHANGE	1.13132	0.743672	0.657349	NO_CHANGE	NA
PF3D7_0521300	zinc finger protein, putative		62.8342	60.6989	0.966018	88.9326	97.5499	1.0969	NO_CHANGE	65.539	54.1607	0.826389	NO_CHANGE	57.9387	53.6708	0.926338	NO_CHANGE	NA
PF3D7_0521400	conserved protein, unknown function		43.4028	38.6905	0.891428	11.0017	11.3702	1.03349	NO_CHANGE	27.9328	22.3367	0.799657	NO_CHANGE	42.8641	36.7979	0.858478	NO_CHANGE	NA
PF3D7_0521500	ribosomal large subunit pseudouridylate synthase, putative		30.844	29.8145	0.96662	11.628	11.9491	1.02761	NO_CHANGE	24.8647	17.9224	0.720798	NO_CHANGE	34.3526	28.2525	0.822427	NO_CHANGE	NA
PF3D7_0521600	conserved Plasmodium protein, unknown function		38.3081	39.1011	1.0207	19.9805	19.7223	0.987075	NO_CHANGE	40.446	39.4783	0.976074	NO_CHANGE	52.3382	41.5752	0.794356	NO_CHANGE	NA
PF3D7_0521700	ATP-dependent RNA helicase DDX1, putative	DDX1	13.4225	12.209	0.909589	18.6516	17.3899	0.932351	NO_CHANGE	18.0284	13.279	0.736559	NO_CHANGE	14.4247	13.0891	0.907412	NO_CHANGE	NA
PF3D7_0521800	AFG1-like ATPase, putative		3.06937	2.70477	0.881213	2.07345	1.76428	0.850892	NO_CHANGE	2.1343	1.74685	0.818465	NO_CHANGE	2.30048	2.95297	1.28363	NO_CHANGE	NA
PF3D7_0522000	conserved Plasmodium protein, unknown function		402.411	449.057	1.11592	431.246	385.78	0.894571	NO_CHANGE	496.769	478.455	0.963135	NO_CHANGE	503.045	519.669	1.03305	NO_CHANGE	NA
PF3D7_0522100	conserved Plasmodium protein, unknown function		5.44647	6.64634	1.2203	7.79345	7.58425	0.973157	NO_CHANGE	4.85348	4.23879	0.87335	NO_CHANGE	5.97592	4.23044	0.707915	NO_CHANGE	NA
PF3D7_0522200	transcription initiation factor TFIID subunit 10, putative	TAF10	85.7657	76.88	0.896395	131.496	119.173	0.90629	NO_CHANGE	94.2296	94.5529	1.00343	NO_CHANGE	89.6457	102.534	1.14377	NO_CHANGE	NA
PF3D7_0522300	18S rRNA (guanine-N(7))-methyltransferase, putative		146.767	144.703	0.985937	192.757	166.557	0.864074	NO_CHANGE	201.536	189.278	0.939178	NO_CHANGE	144.099	185.453	1.28698	NO_CHANGE	NA
PF3D7_0522400	conserved Plasmodium protein, unknown function		1.60789	1.8459	1.14802	1.17204	0.952546	0.812724	NO_CHANGE	0.722052	1.46787	2.03291	NO_CHANGE	1.39765	4.27004	3.05516	NO_CHANGE	NA
PF3D7_0522600	inner membrane complex protein		0.353799	0.214109	0.60517	0.0825641	0.0380058	0.460319	NO_CHANGE	0.30782	0.244197	0.793311	NO_CHANGE	0.0728422	0.150401	2.06475	NO_CHANGE	NA
PF3D7_0522800	pre-mRNA-splicing factor BUD31, putative	BUD31	106.561	101.528	0.952765	95.7175	96.9456	1.01283	NO_CHANGE	120.239	104.615	0.870059	NO_CHANGE	98.6204	144.9	1.46926	NO_CHANGE	NA
PF3D7_0523000	multidrug resistance protein 1	MDR1	114.802	101.235	0.881819	181.19	181.5	1.00171	NO_CHANGE	145.033	138.35	0.953924	NO_CHANGE	116.902	113.948	0.974733	NO_CHANGE	NA
PF3D7_0523100	mitochondrial-processing peptidase subunit alpha, putative		57.389	52.7634	0.9194	33.388	28.9847	0.868118	NO_CHANGE	53.158	41.3117	0.777149	NO_CHANGE	71.0714	67.1338	0.944597	NO_CHANGE	NA
PF3D7_0523200	heptatricopeptide repeat-containing protein, putative		22.3139	17.1711	0.769527	10.9149	11.3006	1.03533	NO_CHANGE	15.3822	10.7895	0.701429	NO_CHANGE	18.4116	17.6767	0.960082	NO_CHANGE	NA
PF3D7_0523300	cytochrome c oxidase subunit ApiCOX18, putative		20.2611	15.8212	0.780865	2.74541	1.82544	0.664905	NO_CHANGE	4.80188	4.872	1.0146	NO_CHANGE	16.4167	10.5579	0.643119	NO_CHANGE	NA
PF3D7_0523400	DnaJ protein, putative		67.758	65.1269	0.961169	54.8155	51.3952	0.937605	NO_CHANGE	65.5024	53.7393	0.820418	NO_CHANGE	70.7753	56.3541	0.796239	NO_CHANGE	NA
PF3D7_0523500	dynein light chain Tctex-type, putative		10.9653	10.3629	0.94506	1.05161	1.12951	1.07408	NO_CHANGE	2.90418	2.28088	0.785378	NO_CHANGE	12.3704	10.983	0.887843	NO_CHANGE	NA
PF3D7_0523600	conserved protein, unknown function		25.2742	19.2311	0.760898	2.4015	0.795929	0.33143	NO_CHANGE	7.56065	7.04601	0.931932	NO_CHANGE	21.272	16.5187	0.776544	NO_CHANGE	NA
PF3D7_0523700	conserved Plasmodium membrane protein, unknown function		7.56528	6.85684	0.906357	1.49616	1.27724	0.853682	NO_CHANGE	5.45409	3.23437	0.593016	NO_CHANGE	7.45192	6.74918	0.905698	NO_CHANGE	NA
PF3D7_0523800	divalent metal transporter, putative		14.3991	15.9149	1.10528	69.8297	74.1969	1.06254	NO_CHANGE	22.7646	21.3262	0.936814	NO_CHANGE	15.5691	9.13911	0.587004	NO_CHANGE	NA
PF3D7_0523900	MerC domain-containing protein, putative		7.80647	4.77504	0.611677	72.6742	83.7685	1.15266	NO_CHANGE	27.8332	21.3208	0.766019	NO_CHANGE	10.8878	9.63451	0.884893	NO_CHANGE	NA
PF3D7_0524000	karyopherin beta	KASbeta	274.165	217.325	0.79268	453.899	431.28	0.950167	NO_CHANGE	338.19	281.198	0.831479	NO_CHANGE	264.982	290.153	1.09499	NO_CHANGE	NA
PF3D7_0524100	conserved Plasmodium protein, unknown function		110.644	110.743	1.00089	89.9444	86.0889	0.957134	NO_CHANGE	84.6189	78.2494	0.924727	NO_CHANGE	121.042	175.186	1.44731	NO_CHANGE	NA
PF3D7_0524200	conserved Plasmodium membrane protein, unknown function		0.66286	0.668572	1.00862	0.644533	1.30544	2.0254	NO_CHANGE	0.213598	0.305009	1.42796	NO_CHANGE	1.02355	0.657495	0.642367	NO_CHANGE	NA
PF3D7_0524300	conserved Plasmodium protein, unknown function		130.89	134.59	1.02826	115.563	118.821	1.02819	NO_CHANGE	126.981	132.246	1.04147	NO_CHANGE	140.156	131.637	0.939219	NO_CHANGE	NA
PF3D7_0524400	ribosome-interacting GTPase 1, putative	RBG1	45.0087	34.7127	0.771246	72.716	63.1254	0.868109	NO_CHANGE	62.19	46.3723	0.745655	NO_CHANGE	51.7757	45.1085	0.871229	NO_CHANGE	NA
PF3D7_0524500	conserved Plasmodium protein, unknown function		33.8335	24.9043	0.736085	43.8282	32.9326	0.751403	NO_CHANGE	35.1102	22.4944	0.640682	NO_CHANGE	33.4075	23.2471	0.695865	NO_CHANGE	NA
PF3D7_0524600	50S ribosomal protein L12, apicoplast, putative		62.7212	60.6508	0.966991	8.44138	7.77145	0.920638	NO_CHANGE	27.3331	15.5756	0.569843	NO_CHANGE	63.9521	54.3416	0.849724	NO_CHANGE	NA
PF3D7_0524700	mitochondrial import receptor subunit TOM22, putative	TOM22	83.6808	75.4729	0.901914	64.8424	58.6552	0.90458	NO_CHANGE	99.4793	72.4757	0.728551	NO_CHANGE	78.9925	105.62	1.33709	NO_CHANGE	NA
PF3D7_0524800	ubiquitin fusion degradation protein 1, putative	UFD1	13.1666	14.1621	1.07561	8.03781	8.55451	1.06428	NO_CHANGE	13.8854	14.6348	1.05397	NO_CHANGE	11.5926	17.238	1.48698	NO_CHANGE	NA
PF3D7_0524900	S-adenosyl-L-methionine-dependent tRNA 4-demethylwyosine synthase, putative	TYW1	56.4794	56.8962	1.00738	71.4369	72.3889	1.01333	NO_CHANGE	73.3625	78.8499	1.0748	NO_CHANGE	61.5102	73.0002	1.1868	NO_CHANGE	NA
PF3D7_0525000	zinc finger protein, putative		107.625	101.189	0.940192	61.1886	65.3603	1.06818	NO_CHANGE	193.363	200.204	1.03538	NO_CHANGE	93.5899	110.461	1.18027	NO_CHANGE	NA
PF3D7_0525100	acyl-CoA synthetase	ACS10	160.009	132.319	0.826944	143.243	127.263	0.888438	NO_CHANGE	134.248	123.066	0.916705	NO_CHANGE	160.586	155.136	0.966061	NO_CHANGE	NA
PF3D7_0525200	structural maintenance of chromosomes protein 6, putative	SMC6	74.0862	60.6535	0.818688	14.2672	12.936	0.906699	NO_CHANGE	24.9113	27.4331	1.10123	NO_CHANGE	66.1757	80.105	1.21049	NO_CHANGE	NA
PF3D7_0525300	conserved protein, unknown function		8.52641	6.92291	0.811937	0.414534	0.725107	1.74921	NO_CHANGE	1.78589	1.02988	0.576676	NO_CHANGE	8.96019	4.68178	0.522508	NO_CHANGE	NA
PF3D7_0525500	WD repeat-containing protein, putative		30.5639	28.32	0.926582	41.1723	38.0429	0.923993	NO_CHANGE	38.7825	35.3052	0.910337	NO_CHANGE	28.7303	30.3673	1.05698	NO_CHANGE	NA
PF3D7_0525600	RNA methyltransferase, putative		23.9345	21.0201	0.878235	1.64612	0.679354	0.4127	NO_CHANGE	5.83147	5.30517	0.909748	NO_CHANGE	22.8861	16.4614	0.719274	NO_CHANGE	NA
PF3D7_0525700	conserved protein, unknown function		5.83769	7.06559	1.21034	0.302735	0.418064	1.38096	NO_CHANGE	1.88112	1.79077	0.951973	NO_CHANGE	3.47214	2.75735	0.794135	NO_CHANGE	NA
PF3D7_0525900	NIMA related kinase 2	NEK2	0.178995	0.072215	0.403447	0.348093	0.384561	1.10477	NO_CHANGE	0.230716	0.24709	1.07097	NO_CHANGE	0.429947	0.405821	0.943886	NO_CHANGE	NA
PF3D7_0526000	RAP protein, putative		38.3855	36.88	0.960779	9.80456	8.57057	0.874141	NO_CHANGE	24.041	17.4577	0.726164	NO_CHANGE	43.1193	34.3133	0.795776	NO_CHANGE	NA
PF3D7_0526100	conserved Plasmodium membrane protein, unknown function		34.0807	27.8533	0.817276	2.43665	1.88435	0.773336	NO_CHANGE	15.1811	9.62825	0.634227	NO_CHANGE	33.7078	25.9218	0.769014	NO_CHANGE	NA
PF3D7_0526200.1	ADP-ribosylation factor GTPase-activating protein, putative	ARF-GAP	0.303974	0.204396	0.672411	0.118228	0.108845	0.920638	NO_CHANGE	0.0653012	0.0932475	1.42796	NO_CHANGE	0.278151	0.229725	0.8259	NO_CHANGE	NA
PF3D7_0526200.2	ADP-ribosylation factor GTPase-activating protein, putative	ARF-GAP	0.0338417	0.0819198	2.42068	0.0394872	0.0363534	0.920638	NO_CHANGE	0.0654302	0.0467159	0.71398	NO_CHANGE	0.0348376	0.0287724	0.8259	NO_CHANGE	NA
PF3D7_0526300	WD repeat-containing protein 55, putative	WDR55	32.028	28.8497	0.900765	64.0733	65.5173	1.02254	NO_CHANGE	50.2236	42.0235	0.836729	NO_CHANGE	29.1621	25.7475	0.882912	NO_CHANGE	NA
PF3D7_0526500	conserved Plasmodium protein, unknown function		62.9565	61.818	0.981916	100.004	92.9702	0.929669	NO_CHANGE	65.7254	66.0846	1.00547	NO_CHANGE	56.3072	50.898	0.903935	NO_CHANGE	NA
PF3D7_0526700	conserved protein, unknown function		44.5608	39.5011	0.886455	12.0084	13.6172	1.13398	NO_CHANGE	20.2302	17.2912	0.854723	NO_CHANGE	37.1577	32.1317	0.864737	NO_CHANGE	NA
PF3D7_0526800	conserved Plasmodium protein, unknown function		192.864	159.234	0.825629	149.448	129.811	0.868602	NO_CHANGE	148.536	109.031	0.734034	NO_CHANGE	155.832	121.797	0.781592	NO_CHANGE	NA
PF3D7_0526900	transmembrane emp24 domain-containing protein, putative		150.849	158.383	1.04994	301.845	302.616	1.00255	NO_CHANGE	219.743	164.698	0.749504	NO_CHANGE	185.953	130.352	0.700996	NO_CHANGE	NA
PF3D7_0527000	DNA replication licensing factor MCM3, putative	MCM3	244.055	228.349	0.935644	7.26187	7.37321	1.01533	NO_CHANGE	37.4052	28.0075	0.74876	NO_CHANGE	245.416	132.964	0.541791	NO_CHANGE	NA
PF3D7_0527100	ubiquitin-conjugating enzyme E2 N, putative	UBC13	323.003	308.718	0.955775	323.998	318.723	0.98372	NO_CHANGE	360.073	260.639	0.723849	NO_CHANGE	400.601	310.969	0.776256	NO_CHANGE	NA
PF3D7_0527200	ubiquitin carboxyl-terminal hydrolase 14	USP14	240.78	226.102	0.93904	179.033	172.353	0.962685	NO_CHANGE	194.603	182.163	0.936071	NO_CHANGE	240.797	241.133	1.0014	NO_CHANGE	NA
PF3D7_0527300	methionine aminopeptidase 1a, putative	METAP1a	92.3019	66.5371	0.720864	48.002	50.3053	1.04798	NO_CHANGE	104.925	67.3834	0.642204	NO_CHANGE	87.3866	77.4991	0.886852	NO_CHANGE	NA
PF3D7_0527400	conserved Plasmodium protein, unknown function		114.321	124.943	1.09291	211.952	227.322	1.07252	NO_CHANGE	235.892	199.582	0.846072	NO_CHANGE	102.762	137.564	1.33867	NO_CHANGE	NA
PF3D7_0527500	Hsc70-interacting protein	HIP	1898.44	1699.55	0.895238	793.518	792.7	0.998969	NO_CHANGE	1184.2	1158.63	0.978414	NO_CHANGE	1755.87	1755.34	0.999697	NO_CHANGE	NA
PF3D7_0527600	conserved Plasmodium protein, unknown function		67.1812	56.4049	0.839593	31.4605	28.7621	0.914226	NO_CHANGE	57.1761	46.2397	0.808724	NO_CHANGE	70.202	55.8407	0.795429	NO_CHANGE	NA
PF3D7_0527900	ATP-dependent RNA helicase DDX41, putative	DDX41	68.5212	67.4986	0.985076	67.0517	67.3648	1.00467	NO_CHANGE	66.9362	58.7406	0.877562	NO_CHANGE	72.8934	78.1279	1.07181	NO_CHANGE	NA
PF3D7_0528000	proteasome maturation factor UMP1, putative	UMP1	282.612	237.765	0.841313	321.287	277.541	0.863842	NO_CHANGE	292.937	188.16	0.642324	NO_CHANGE	364.966	232.708	0.637616	NO_CHANGE	NA
PF3D7_0528100	AP-1 complex subunit beta, putative		30.1417	26.7206	0.886499	33.4298	31.4096	0.939571	NO_CHANGE	29.3875	29.5605	1.00589	NO_CHANGE	33.417	27.6617	0.827774	NO_CHANGE	NA
PF3D7_0528200	eukaryotic translation initiation factor 3 subunit E, putative	EIF3E	250.941	227.263	0.905643	379.051	359.303	0.9479	NO_CHANGE	354.31	300.361	0.847734	NO_CHANGE	269.215	261.581	0.971641	NO_CHANGE	NA
PF3D7_0528300	conserved protein, unknown function		0.0344545	0.0417016	1.21034	0.36182	0.22207	0.613758	NO_CHANGE	0.0333075	0.0475618	1.42796	NO_CHANGE	0.0354684	0.0878802	2.4777	NO_CHANGE	NA
PF3D7_0528400	palmitoyltransferase DHHC7	DHHC7	0.420734	0.458308	1.08931	1.37458	1.1751	0.854878	NO_CHANGE	1.22019	1.56814	1.28516	NO_CHANGE	0.433116	0.608108	1.40403	NO_CHANGE	NA
PF3D7_0528500	F-actin-capping protein subunit alpha, putative	CPalpha	3.00224	2.62436	0.874135	1.03795	0.656958	0.632938	NO_CHANGE	1.23616	0.767475	0.620852	NO_CHANGE	2.40379	0.85084	0.353957	NO_CHANGE	NA
PF3D7_0528600	conserved Plasmodium protein, unknown function		269.297	255.356	0.948233	157.959	157.744	0.998639	NO_CHANGE	204.737	211.406	1.03257	NO_CHANGE	260.26	264.119	1.01483	NO_CHANGE	NA
PF3D7_0528700	peptidyl-prolyl cis-trans isomerase	CYP23	83.364	86.037	1.03206	165.497	142.134	0.858828	NO_CHANGE	119.026	89.8253	0.754668	NO_CHANGE	109.808	75.7769	0.690083	NO_CHANGE	NA
PF3D7_0528800	nucleolar preribosomal GTPase, putative		62.3207	56.7453	0.910537	72.6429	68.7241	0.946054	NO_CHANGE	79.9692	62.8742	0.786229	NO_CHANGE	61.7956	66.4889	1.07595	NO_CHANGE	NA
PF3D7_0528900	conserved protein, unknown function		0.448661	0.633537	1.41206	1.57052	4.09666	2.60847	NO_CHANGE	2.53006	3.09671	1.22397	NO_CHANGE	3.46398	6.67544	1.9271	NO_CHANGE	NA
PF3D7_0529000	conserved Plasmodium protein, unknown function		44.3556	40.5879	0.915056	51.5053	51.1733	0.993554	NO_CHANGE	62.0999	46.0617	0.741735	NO_CHANGE	42.723	44.8897	1.05072	NO_CHANGE	NA
PF3D7_0529100	thioredoxin-like protein, putative	ATrx2	40.5761	33.9046	0.835579	17.0486	16.9952	0.996869	NO_CHANGE	29.3291	19.0134	0.648276	NO_CHANGE	46.1772	29.1176	0.630563	NO_CHANGE	NA
PF3D7_0529200	sugar transporter, putative		7.17394	5.77602	0.805139	0.618704	0.971675	1.5705	NO_CHANGE	1.89962	2.06673	1.08797	NO_CHANGE	5.7475	8.45949	1.47186	NO_CHANGE	NA
PF3D7_0529300	apicoplast TIC22 protein	TIC22	20.8544	18.4311	0.883797	3.78203	3.28479	0.868526	NO_CHANGE	14.0117	10.2151	0.729043	NO_CHANGE	15.865	11.2831	0.711192	NO_CHANGE	NA
PF3D7_0529400.1	conserved Plasmodium protein, unknown function		2.78006	1.89844	0.682877	0.643718	0.406708	0.63181	NO_CHANGE	0.669265	0.657032	0.981722	NO_CHANGE	2.216	1.59108	0.717994	NO_CHANGE	NA
PF3D7_0529400.2	conserved Plasmodium protein, unknown function		0.0227863	0.0275791	1.21034	0.0132938	0.0122387	0.920638	NO_CHANGE	0.0110139	0.0157274	1.42796	NO_CHANGE	0.0117284	0.0096865	0.8259	NO_CHANGE	NA
PF3D7_0529500	cell cycle regulator protein, putative		40.146	39.0334	0.972288	58.8315	61.1117	1.03876	NO_CHANGE	51.225	46.0945	0.899845	NO_CHANGE	48.5744	41.6544	0.857538	NO_CHANGE	NA
PF3D7_0529700	heptatricopeptide repeat-containing protein, putative		15.7186	10.6673	0.678646	3.64386	4.13744	1.13545	NO_CHANGE	11.9751	8.74159	0.729979	NO_CHANGE	12.1984	14.0573	1.15239	NO_CHANGE	NA
PF3D7_0529800	conserved Plasmodium protein, unknown function		148.341	145.841	0.983145	12.3948	11.7777	0.95021	NO_CHANGE	30.1476	20.7377	0.687871	NO_CHANGE	127.24	69.328	0.54486	NO_CHANGE	NA
PF3D7_0529900	RING zinc finger protein, putative		92.8294	80.6485	0.868782	216.21	183.045	0.846604	NO_CHANGE	149.217	138.512	0.928257	NO_CHANGE	104.901	108.093	1.03043	NO_CHANGE	NA
PF3D7_0530100	SNARE protein, putative	SYN6	67.359	78.4092	1.16405	93.8907	86.1138	0.91717	NO_CHANGE	76.8362	69.3458	0.902514	NO_CHANGE	86.9691	94.3102	1.08441	NO_CHANGE	NA
PF3D7_0530200	phosphoenolpyruvate/phosphate translocator	PPT	25.4738	15.1594	0.595097	1.06563	0.910981	0.854878	NO_CHANGE	3.75221	2.52141	0.671981	NO_CHANGE	24.9811	13.7546	0.5506	NO_CHANGE	NA
PF3D7_0530300	conserved Plasmodium membrane protein, unknown function		14.331	11.3583	0.792568	1.42225	1.04242	0.732935	NO_CHANGE	3.83244	3.70828	0.967603	NO_CHANGE	19.7475	14.9311	0.756099	NO_CHANGE	NA
PF3D7_0530500	conserved Plasmodium membrane protein, unknown function		0.864671	0.430931	0.498375	0.237392	0.20034	0.843918	NO_CHANGE	0.180289	0.421275	2.33666	NO_CHANGE	0.575958	0.922539	1.60175	NO_CHANGE	NA
PF3D7_0530600	XAP-5 DNA binding protein, putative		121.702	112.465	0.924101	76.9339	81.8323	1.06367	NO_CHANGE	98.8427	76.666	0.775636	NO_CHANGE	114.974	100.839	0.87706	NO_CHANGE	NA
PF3D7_0530700	conserved Plasmodium protein, unknown function		27.9448	24.1673	0.864822	23.6854	24.0286	1.01449	NO_CHANGE	24.9377	26.1678	1.04933	NO_CHANGE	29.7429	29.5071	0.992074	NO_CHANGE	NA
PF3D7_0530900	formin 1	FRM1	0.223967	0.170391	0.760785	0.26133	0.24059	0.920638	NO_CHANGE	0.0927906	0.397504	4.28388	NO_CHANGE	0.230558	0.359074	1.55741	NO_CHANGE	NA
PF3D7_0531000	SURF1 domain-containing protein, putative		21.2481	18.1861	0.855893	25.3837	23.3692	0.920638	NO_CHANGE	22.3594	19.643	0.878515	NO_CHANGE	19.8623	17.245	0.868228	NO_CHANGE	NA
PF3D7_0531100	conserved Plasmodium protein, unknown function		1.45924	1.35919	0.931436	1.64345	1.42442	0.866726	NO_CHANGE	1.45973	1.25241	0.857976	NO_CHANGE	2.05734	2.41658	1.17461	NO_CHANGE	NA
PF3D7_0531200	ribosomal protein S16, mitochondrial, putative		21.2848	19.9509	0.937331	2.33417	2.06297	0.883812	NO_CHANGE	11.2937	7.51121	0.665077	NO_CHANGE	22.3231	21.7022	0.972185	NO_CHANGE	NA
PF3D7_0531400	conserved Plasmodium protein, unknown function		19.7977	16.1455	0.815528	26.5782	24.1393	0.908236	NO_CHANGE	26.9494	16.4177	0.609203	NO_CHANGE	19.6282	14.9066	0.759449	NO_CHANGE	NA
PF3D7_0532100	early transcribed membrane protein 5	ETRAMP5	6377.7	6580.87	1.03186	4256.18	4633.57	1.08867	NO_CHANGE	9540.47	9006.3	0.944009	NO_CHANGE	6133.61	6480.43	1.05655	NO_CHANGE	NA
PF3D7_0532300	Plasmodium exported protein (PHISTb), unknown function		189.739	202.746	1.06855	816.028	809.552	0.992064	NO_CHANGE	742.619	763.654	1.02833	NO_CHANGE	169.745	238.108	1.40274	NO_CHANGE	NA
PF3D7_0532400	lysine-rich membrane-associated PHISTb protein	LyMP	1022.16	1126.55	1.10214	1220.96	1281.55	1.04962	NO_CHANGE	1360.86	1745.52	1.28266	NO_CHANGE	845.102	894.087	1.05796	NO_CHANGE	NA
PF3D7_0532500	Plasmodium exported protein, unknown function		109.059	90.8874	0.833375	34.2289	38.9005	1.13648	NO_CHANGE	164.589	170.505	1.03595	NO_CHANGE	79.7586	116.948	1.46627	NO_CHANGE	NA
PF3D7_0532600	Plasmodium exported protein, unknown function		245.865	258.944	1.05319	145.29	169.982	1.16994	NO_CHANGE	805.11	801.803	0.995893	NO_CHANGE	277.366	463.456	1.67092	NO_CHANGE	NA
PF3D7_0532700	erythrocyte membrane protein 1 (PfEMP1), pseudogene	VAR	0.484067	0.0732358	0.151293	0.28241	0.0649993	0.230159	NO_CHANGE	0.0584942	0.0835273	1.42796	NO_CHANGE	0.0622891	0.0514446	0.8259	NO_CHANGE	NA
PF3D7_0532900	rifin	RIF	0.0536799	0.194913	3.63102	0.0626348	0.057664	0.920638	NO_CHANGE	0.0518929	0.074101	1.42796	NO_CHANGE	0.0552596	0.0456389	0.8259	NO_CHANGE	NA
PF3D7_0533000	rifin, pseudogene	RIF	1.0484	1.2085	1.15271	1.98058	1.60888	0.812327	NO_CHANGE	1.25481	1.92965	1.5378	NO_CHANGE	0.976468	1.06114	1.08671	NO_CHANGE	NA
PF3D7_0600300	rifin	RIF	0.0920639	0.0557143	0.60517	0.0537111	0.0494484	0.920638	NO_CHANGE	0.0444996	0.0635436	1.42796	NO_CHANGE	0.0473866	0.0391366	0.8259	NO_CHANGE	NA
PF3D7_0600500	rifin	RIF	0.137726	0.0555649	0.403447	0.0535671	0.0493159	0.920638	NO_CHANGE	0.0443803	0.0633733	1.42796	NO_CHANGE	0.0472595	0.0390317	0.8259	NO_CHANGE	NA
PF3D7_0601200	Pfmc-2TM Maurer's cleft two transmembrane protein	MC-2TM	1.89456	1.94028	1.02413	0.0850235	0.0782758	0.920638	NO_CHANGE	0.140884	0.100588	0.71398	NO_CHANGE	0.150024	0.0619524	0.41295	NO_CHANGE	NA
PF3D7_0601500	Plasmodium exported protein (PHISTb), unknown function		0.804969	1.41714	1.7605	1.15272	0.707493	0.613758	NO_CHANGE	2.05155	1.26273	0.6155	NO_CHANGE	2.74964	1.77319	0.644881	NO_CHANGE	NA
PF3D7_0601600	tetratricopeptide repeat protein, putative		0.23866	0.072215	0.302585	0.48733	1.34596	2.76191	NO_CHANGE	1.03822	0.823632	0.793311	NO_CHANGE	0.491367	0.0507276	0.103238	NO_CHANGE	NA
PF3D7_0601700	Plasmodium exported protein (PHISTa), unknown function, pseudogene		2.59811	3.5734	1.37539	15.6399	19.2194	1.22887	NO_CHANGE	11.9873	11.9006	0.992772	NO_CHANGE	5.28834	4.01622	0.759449	NO_CHANGE	NA
PF3D7_0601900	conserved Plasmodium protein, unknown function		236.15	221.235	0.93684	345.554	333.103	0.963967	NO_CHANGE	364.698	343.579	0.942092	NO_CHANGE	180.788	237.681	1.3147	NO_CHANGE	NA
PF3D7_0602100	ATP-dependent RNA helicase, putative		48.7733	50.6714	1.03892	82.3771	83.8183	1.01749	NO_CHANGE	64.2182	63.7935	0.993387	NO_CHANGE	52.8051	56.3602	1.06732	NO_CHANGE	NA
PF3D7_0602200	MYND-type zinc finger protein, putative		143.692	124.518	0.866565	99.5077	90.011	0.904563	NO_CHANGE	136.815	114.267	0.835196	NO_CHANGE	148.06	149.444	1.00935	NO_CHANGE	NA
PF3D7_0602300	liver merozoite formation protein, putative	PALM	0.597977	0.197388	0.330093	0.12686	0.583962	4.60319	NO_CHANGE	0.420415	0.975546	2.32043	NO_CHANGE	1.62288	2.21849	1.36701	NO_CHANGE	NA
PF3D7_0602400	elongation factor G	EF-G	70.4306	60.3432	0.856775	17.4031	16.2769	0.935287	NO_CHANGE	39.5316	33.0129	0.835101	NO_CHANGE	65.0613	61.6189	0.94709	NO_CHANGE	NA
PF3D7_0602500	geranylgeranyl transferase type-2 subunit beta, putative		44.432	37.3063	0.839628	15.9318	16.749	1.05129	NO_CHANGE	34.0225	24.6957	0.725864	NO_CHANGE	44.8117	59.5762	1.32948	NO_CHANGE	NA
PF3D7_0602600	SAC3 domain-containing protein, putative		29.1423	26.3782	0.905153	37.2364	34.4371	0.924824	NO_CHANGE	35.99	33.0717	0.918914	NO_CHANGE	26.917	31.3609	1.16509	NO_CHANGE	NA
PF3D7_0602700	conserved Plasmodium protein, unknown function		2.0534	1.95274	0.950982	1.49747	2.12702	1.42041	NO_CHANGE	0.815286	1.01234	1.2417	NO_CHANGE	4.60512	1.21583	0.264017	NO_CHANGE	NA
PF3D7_0602800	JmjC domain-containing protein, putative	JmjC2	18.9236	18.9318	1.00044	21.432	20.6977	0.965741	NO_CHANGE	21.3895	15.3082	0.715688	NO_CHANGE	22.5865	16.9665	0.751181	NO_CHANGE	NA
PF3D7_0602900	conserved Plasmodium protein, unknown function		21.0504	18.7896	0.8926	27.0649	27.9242	1.03175	NO_CHANGE	12.7581	9.93709	0.778887	NO_CHANGE	21.5201	12.7969	0.594648	NO_CHANGE	NA
PF3D7_0603000	conserved Plasmodium protein, unknown function		63.9041	69.6216	1.08947	120.557	113.998	0.945596	NO_CHANGE	75.4833	76.7346	1.01658	NO_CHANGE	76.6943	72.2785	0.942423	NO_CHANGE	NA
PF3D7_0603200	mitochondrial chaperone BCS1, putative	BCS1	50.7186	39.8707	0.786115	1.43927	0.857385	0.595707	NO_CHANGE	12.6609	7.21166	0.569602	NO_CHANGE	56.9543	38.988	0.68455	NO_CHANGE	NA
PF3D7_0603300	dihydroorotate dehydrogenase	DHODH	121.61	106.719	0.877557	82.481	66.9313	0.811476	NO_CHANGE	102.14	81.4897	0.797822	NO_CHANGE	130.446	142.549	1.09278	NO_CHANGE	NA
PF3D7_0603400	trophozoite exported protein 1	TEX1	151.307	162.051	1.07101	208.637	216.556	1.03795	NO_CHANGE	150.094	166.238	1.10756	NO_CHANGE	135.562	105.406	0.777553	NO_CHANGE	NA
PF3D7_0603500	cation/H+ antiporter	CAX	5.11392	4.92353	0.962771	1.26573	1.04043	0.821998	NO_CHANGE	1.27337	3.04837	2.39393	NO_CHANGE	5.58347	4.74314	0.849498	NO_CHANGE	NA
PF3D7_0603600	conserved Plasmodium protein, unknown function		1.85768	2.22218	1.19621	1.17235	1.35884	1.15908	NO_CHANGE	2.29196	1.87589	0.818465	NO_CHANGE	3.45264	2.29229	0.663924	NO_CHANGE	NA
PF3D7_0603700	phenylalanine--tRNA ligase	mFRS	8.52337	7.18865	0.843405	0.945024	0.290008	0.306879	NO_CHANGE	1.37949	0.851828	0.617496	NO_CHANGE	8.93301	5.27921	0.590978	NO_CHANGE	NA
PF3D7_0603800	centrosomal protein CEP76, putative	CEP76	1.74332	2.04194	1.1713	0.52494	0.322186	0.613758	NO_CHANGE	1.22319	0.815111	0.666381	NO_CHANGE	3.02963	1.62561	0.536572	NO_CHANGE	NA
PF3D7_0603900	conserved Plasmodium protein, unknown function		4.87302	4.90582	1.00673	2.97582	3.57133	1.20012	NO_CHANGE	4.40262	7.22978	1.64215	NO_CHANGE	7.97002	15.3332	1.92386	NO_CHANGE	NA
PF3D7_0604000	conserved Plasmodium protein, unknown function		9.25592	8.77056	0.947562	0.586201	0.530532	0.905034	NO_CHANGE	3.15272	2.08054	0.659919	NO_CHANGE	8.67804	6.66766	0.768338	NO_CHANGE	NA
PF3D7_0604100	AP2 domain transcription factor	SIP2	3.77071	3.37055	0.893875	0.474285	0.715354	1.50828	NO_CHANGE	1.58014	2.29219	1.45063	NO_CHANGE	5.00345	7.17647	1.4343	NO_CHANGE	NA
PF3D7_0604300	conserved Plasmodium protein, unknown function		36.3274	29.9371	0.824093	16.6762	14.8062	0.887859	NO_CHANGE	24.6811	17.3469	0.702843	NO_CHANGE	45.9143	39.9521	0.870145	NO_CHANGE	NA
PF3D7_0604400	conserved protein, unknown function		23.342	28.0202	1.20042	5.46953	7.60456	1.39035	NO_CHANGE	18.2185	16.3751	0.898817	NO_CHANGE	27.9681	26.1083	0.9335	NO_CHANGE	NA
PF3D7_0604500	conserved Plasmodium protein, unknown function		538.982	597.405	1.1084	568.989	610.119	1.07229	NO_CHANGE	496.754	523.741	1.05433	NO_CHANGE	540.128	506.804	0.938302	NO_CHANGE	NA
PF3D7_0604600	DNA helicase, putative		13.6451	8.67504	0.635761	0.536546	0.740947	1.38096	NO_CHANGE	1.85542	1.54552	0.832976	NO_CHANGE	10.445	9.4594	0.905642	NO_CHANGE	NA
PF3D7_0604700	glyoxalase I-like protein GILP	GILP	73.3324	64.1959	0.875409	5.5141	6.50985	1.18058	NO_CHANGE	20.3698	21.2591	1.04365	NO_CHANGE	66.1615	60.7878	0.918778	NO_CHANGE	NA
PF3D7_0604800	RAP protein, putative		16.8971	14.703	0.870146	3.11891	2.7432	0.879538	NO_CHANGE	8.90563	5.86426	0.658489	NO_CHANGE	17.2224	16.5879	0.963158	NO_CHANGE	NA
PF3D7_0605100	RNA-binding protein, putative		49.1519	46.8796	0.953771	52.8849	50.5371	0.955604	NO_CHANGE	61.5514	57.0632	0.927082	NO_CHANGE	48.0568	68.6344	1.42819	NO_CHANGE	NA
PF3D7_0605600	nucleoside diphosphate kinase, putative		3.2394	3.2862	1.01445	0.721003	0.8951	1.24147	NO_CHANGE	0.805518	0.542813	0.673869	NO_CHANGE	3.9612	1.01888	0.257215	NO_CHANGE	NA
PF3D7_0605700	conserved Plasmodium protein, unknown function		0.0600838	0.218165	3.63102	0.210321	0.322716	1.5344	NO_CHANGE	0.638921	1.07824	1.68759	NO_CHANGE	0.185556	0.153251	0.8259	NO_CHANGE	NA
PF3D7_0605800	DNA repair protein RAD50, putative	RAD50	76.403	61.8251	0.809198	6.50238	6.38103	0.981339	NO_CHANGE	23.9169	17.3192	0.724142	NO_CHANGE	67.2567	68.0756	1.01218	NO_CHANGE	NA
PF3D7_0605900	long chain polyunsaturated fatty acid elongation enzyme, putative		2.67925	2.25586	0.841976	8.01939	8.57173	1.06888	NO_CHANGE	3.0405	2.65327	0.872642	NO_CHANGE	4.61681	7.13085	1.54454	NO_CHANGE	NA
PF3D7_0606000	conserved Plasmodium protein, unknown function		40.6853	40.0684	0.984838	172.294	156.442	0.907995	NO_CHANGE	93.2865	91.4871	0.98071	NO_CHANGE	44.7488	54.1166	1.20934	NO_CHANGE	NA
PF3D7_0606100	RNA-binding protein, putative		362.568	386.145	1.06503	502.323	474.637	0.944883	NO_CHANGE	434.432	409.108	0.941707	NO_CHANGE	379.255	368.141	0.970695	NO_CHANGE	NA
PF3D7_0606200	ubiquitin-conjugating enzyme E2 PEX4, putative	PEX4	33.8087	31.7529	0.939193	48.6705	43.1571	0.886719	NO_CHANGE	34.275	36.8211	1.07429	NO_CHANGE	37.9676	41.3433	1.08891	NO_CHANGE	NA
PF3D7_0606300	conserved Plasmodium protein, unknown function		1.25297	0.168502	0.134482	0.974659	0.448654	0.460319	NO_CHANGE	1.21126	0.960904	0.793311	NO_CHANGE	0.573262	1.18364	2.06475	NO_CHANGE	NA
PF3D7_0606400	conserved Plasmodium protein, unknown function		0.815423	1.6449	2.01723	2.85436	5.69363	1.99471	NO_CHANGE	1.3138	3.18928	2.42753	NO_CHANGE	1.81874	1.84874	1.01649	NO_CHANGE	NA
PF3D7_0606500	polypyrimidine tract-binding protein, putative	PTB	43.2739	41.0144	0.947787	56.782	51.6939	0.910392	NO_CHANGE	40.7364	31.8974	0.783018	NO_CHANGE	38.7865	44.6193	1.15038	NO_CHANGE	NA
PF3D7_0606600	conserved Plasmodium protein, unknown function		68.3395	63.516	0.929418	106.919	88.8131	0.830661	NO_CHANGE	74.6466	74.8299	1.00246	NO_CHANGE	70.139	77.9303	1.11108	NO_CHANGE	NA
PF3D7_0606700	coatomer alpha subunit, putative		46.1202	42.7665	0.927284	84.9403	80.1445	0.943539	NO_CHANGE	51.6747	52.2603	1.01133	NO_CHANGE	46.9298	51.8748	1.10537	NO_CHANGE	NA
PF3D7_0606800	VFT protein	VFT1	13.8133	8.84297	0.64018	2.19786	2.39133	1.08803	NO_CHANGE	2.92451	3.54573	1.21242	NO_CHANGE	9.63654	8.29852	0.861152	NO_CHANGE	NA
PF3D7_0606900	glutaredoxin-like protein	GLP2	157.15	146.211	0.930385	142.679	135.118	0.947009	NO_CHANGE	192.1	189.536	0.986651	NO_CHANGE	188.297	193.897	1.02974	NO_CHANGE	NA
PF3D7_0607000	translation initiation factor IF-2, putative		1556.05	1957.82	1.2582	1822.91	2044.06	1.12132	NO_CHANGE	1594.16	1917.04	1.20254	NO_CHANGE	1700.31	1811.14	1.06519	NO_CHANGE	NA
PF3D7_0607100	MYND-type zinc finger protein, putative		0.289622	0.657264	2.26939	1.18278	1.24447	1.05216	NO_CHANGE	0.629956	0.649676	1.0313	NO_CHANGE	0.745362	4.5554	6.11166	NO_CHANGE	NA
PF3D7_0607400	G-protein associated signal transduction protein, putative		31.6279	29.0291	0.917833	41.1586	44.6814	1.08559	NO_CHANGE	25.5619	23.8992	0.934956	NO_CHANGE	31.1962	26.7524	0.857553	NO_CHANGE	NA
PF3D7_0607500	4-hydroxybenzoate polyprenyltransferase, putative	COQ2	15.7133	12.229	0.778256	9.4161	7.18878	0.763456	NO_CHANGE	7.80124	6.06805	0.777832	NO_CHANGE	14.3184	9.31541	0.650591	NO_CHANGE	NA
PF3D7_0607600	spindle assembly abnormal protein 6, putative	SAS6	6.89325	6.22733	0.903395	0.602661	0.234737	0.389501	NO_CHANGE	1.28667	0.191958	0.14919	NO_CHANGE	5.05112	2.56722	0.508246	NO_CHANGE	NA
PF3D7_0607700	conserved Plasmodium protein, unknown function		0.205263	0.105398	0.513478	0.0435463	0.133635	3.06879	NO_CHANGE	0.0781693	0.0944499	1.20827	NO_CHANGE	0.172884	0.15865	0.917667	NO_CHANGE	NA
PF3D7_0607800	GTP-binding protein, putative		22.0961	22.7522	1.02969	1.15443	0.735793	0.637364	NO_CHANGE	5.34628	3.29184	0.615726	NO_CHANGE	29.1185	18.6353	0.63998	NO_CHANGE	NA
PF3D7_0607900	conserved Plasmodium protein, unknown function		51.7482	42.7228	0.82559	1.57254	1.02193	0.649862	NO_CHANGE	10.8443	6.59353	0.608018	NO_CHANGE	48.5989	32.8079	0.675075	NO_CHANGE	NA
PF3D7_0608000	diphthine methyltransferase, putative	DPH7	34.6932	30.7292	0.885741	23.6763	18.9265	0.799383	NO_CHANGE	33.2034	27.669	0.833319	NO_CHANGE	36.0198	32.3576	0.898327	NO_CHANGE	NA
PF3D7_0608100	conserved Plasmodium protein, unknown function		88.7775	79.8951	0.899947	25.1304	22.6911	0.902933	NO_CHANGE	55.1044	40.5405	0.735704	NO_CHANGE	88.4855	84.5248	0.955239	NO_CHANGE	NA
PF3D7_0608200	conserved Plasmodium protein, unknown function		19.0871	14.2572	0.746953	4.32699	6.20971	1.43511	NO_CHANGE	13.6016	9.78653	0.719515	NO_CHANGE	21.333	12.1478	0.569437	NO_CHANGE	NA
PF3D7_0608300	heptatricopeptide repeat-containing protein, putative		52.9381	43.333	0.818559	7.96709	7.87432	0.988355	NO_CHANGE	29.9287	22.7964	0.761689	NO_CHANGE	52.0094	53.345	1.02568	NO_CHANGE	NA
PF3D7_0608310	sorting assembly machinery 50 kDa subunit, putative	SAM50	89.5798	69.5727	0.776656	69.3597	63.2879	0.912459	NO_CHANGE	85.3581	75.2883	0.882029	NO_CHANGE	89.8475	119.004	1.32451	NO_CHANGE	NA
PF3D7_0608400	conserved Plasmodium protein, unknown function		63.8545	57.9158	0.906997	3.92141	7.22039	1.84128	NO_CHANGE	13.9238	19.2199	1.38036	NO_CHANGE	60.1322	67.0794	1.11553	NO_CHANGE	NA
PF3D7_0608500	proteasome subunit alpha type-2, putative		363.157	345.838	0.952312	289.717	256.904	0.886739	NO_CHANGE	362.08	347.462	0.959627	NO_CHANGE	400.659	345.957	0.863469	NO_CHANGE	NA
PF3D7_0608700	T-complex protein 1 subunit zeta	CCT6	288.021	241.775	0.839434	270.141	239.2	0.885464	NO_CHANGE	330.255	277.402	0.839961	NO_CHANGE	299.251	278.892	0.931966	NO_CHANGE	NA
PF3D7_0608800	ornithine aminotransferase	OAT	632.965	713.464	1.12718	444.097	396.353	0.892491	NO_CHANGE	878.271	928.783	1.05751	NO_CHANGE	709.827	930.992	1.31158	NO_CHANGE	NA
PF3D7_0608900	conserved Plasmodium protein, unknown function		19.8403	14.2749	0.719492	1.46444	1.03425	0.706243	NO_CHANGE	5.53457	4.0109	0.7247	NO_CHANGE	17.1676	17.9354	1.04472	NO_CHANGE	NA
PF3D7_0609000	nucleoporin NUP637, putative	NUP637	63.9877	55.9403	0.874235	51.4668	46.7618	0.908583	NO_CHANGE	64.0856	53.573	0.83596	NO_CHANGE	57.2628	59.7419	1.04329	NO_CHANGE	NA
PF3D7_0609100	zinc transporter ZIP1, putative	ZIP1	63.9164	62.6967	0.980918	118.102	129.584	1.09722	NO_CHANGE	125.237	136.233	1.08779	NO_CHANGE	72.8682	114.605	1.57277	NO_CHANGE	NA
PF3D7_0609200	citrate synthase-like protein, putative		19.4757	15.3441	0.787863	16.9792	18.3159	1.07873	NO_CHANGE	27.3174	19.4787	0.713051	NO_CHANGE	18.3465	19.5263	1.0643	NO_CHANGE	NA
PF3D7_0609300	conserved Plasmodium protein, unknown function		39.2913	40.1299	1.02134	5.13669	5.86474	1.14174	NO_CHANGE	17.1738	11.7473	0.684027	NO_CHANGE	34.1316	24.2401	0.710197	NO_CHANGE	NA
PF3D7_0609400	mitochondrial cardiolipin synthase, putative	CLS	81.8771	93.0942	1.137	49.025	45.8348	0.934925	NO_CHANGE	84.5507	71.5017	0.845667	NO_CHANGE	88.8103	89.4981	1.00775	NO_CHANGE	NA
PF3D7_0609500	conserved Plasmodium protein, unknown function		0.0962016	0.194061	2.01723	0.392875	0.740615	1.88512	NO_CHANGE	0.387496	0.553329	1.42796	NO_CHANGE	0.165054	0.395324	2.39511	NO_CHANGE	NA
PF3D7_0609600	conserved Plasmodium protein, unknown function		0.435584	0.214177	0.491701	0.0158828	0.0438668	2.76191	NO_CHANGE	0.0394766	0.0187903	0.475987	NO_CHANGE	0.574515	0.196741	0.342446	NO_CHANGE	NA
PF3D7_0609700	conserved Plasmodium protein, unknown function		41.3062	46.1807	1.11801	146.083	127.303	0.871448	NO_CHANGE	79.6186	75.6001	0.949528	NO_CHANGE	38.6106	49.3714	1.2787	NO_CHANGE	NA
PF3D7_0609900	conserved Plasmodium protein, unknown function		8.21403	7.61039	0.926511	8.10904	7.0006	0.863309	NO_CHANGE	6.84959	5.40001	0.788371	NO_CHANGE	8.7877	7.53191	0.857097	NO_CHANGE	NA
PF3D7_0610100	pre-mRNA-splicing factor SLU7, putative	SLU7	474.774	488.056	1.02798	407.558	391.127	0.959686	NO_CHANGE	422.253	357.92	0.847643	NO_CHANGE	529.745	492.873	0.930396	NO_CHANGE	NA
PF3D7_0610200	RNA-binding protein 25, putative	RBM25	565.177	634.906	1.12338	480.073	500.182	1.04189	NO_CHANGE	426.214	405.515	0.951434	NO_CHANGE	627.832	518.179	0.825345	NO_CHANGE	NA
PF3D7_0610400	histone H3	H3	574.087	428.584	0.746548	21.7306	15.978	0.735274	NO_CHANGE	41.3242	22.9481	0.555318	NO_CHANGE	554.311	277.255	0.50018	NO_CHANGE	NA
PF3D7_0610600	calcium-dependent protein kinase 2	CDPK2	59.7004	49.8385	0.834811	9.67928	10.3068	1.06483	NO_CHANGE	28.2446	15.7741	0.558484	NO_CHANGE	58.6107	44.9794	0.767425	NO_CHANGE	NA
PF3D7_0610700	conserved Plasmodium protein, unknown function		101.381	102.451	1.01055	165.747	136.498	0.823529	NO_CHANGE	95.1846	94.0157	0.987719	NO_CHANGE	121.792	90.8271	0.745755	NO_CHANGE	NA
PF3D7_0610800	transketolase	TK	146.125	127.003	0.869135	181.398	162.328	0.894872	NO_CHANGE	145.861	131.854	0.903973	NO_CHANGE	162.527	166.875	1.02675	NO_CHANGE	NA
PF3D7_0610900	transcription elongation factor SPT5, putative	SPT5	179.126	174.397	0.973601	195.641	187.768	0.959759	NO_CHANGE	174.843	170.93	0.977619	NO_CHANGE	160.425	166.375	1.03709	NO_CHANGE	NA
PF3D7_0611400	SWIB/MDM2 domain-containing protein	SWIB	25.9228	21.2245	0.81876	24.597	23.2647	0.945836	NO_CHANGE	22.2112	21.3057	0.95923	NO_CHANGE	23.8856	20.8484	0.872843	NO_CHANGE	NA
PF3D7_0611500	conserved protein, unknown function		1.42304	0.746356	0.524481	0.166043	0.356686	2.14815	NO_CHANGE	1.51323	0.0654799	0.0432715	NO_CHANGE	1.85556	0.362962	0.195608	NO_CHANGE	NA
PF3D7_0611600	basal complex transmembrane protein 1	BTP1	2.07801	2.00571	0.965208	1.59599	2.51481	1.57571	NO_CHANGE	1.57656	0.907766	0.57579	NO_CHANGE	1.67884	1.43128	0.852542	NO_CHANGE	NA
PF3D7_0611700	60S ribosomal protein L39	RPL39	865.085	709.457	0.820101	821.891	907.36	1.10399	NO_CHANGE	1548.74	1094.63	0.706789	NO_CHANGE	965.462	799.055	0.82764	NO_CHANGE	NA
PF3D7_0611800	conserved Plasmodium protein, unknown function		44.8889	40.2904	0.897559	25.9089	25.2568	0.974831	NO_CHANGE	31.8441	28.6656	0.900186	NO_CHANGE	36.3516	46.7997	1.28742	NO_CHANGE	NA
PF3D7_0611900	lsm12, putative		158.662	128.453	0.8096	37.4776	38.6603	1.03156	NO_CHANGE	93.1505	71.0482	0.762725	NO_CHANGE	144.409	144.108	0.997915	NO_CHANGE	NA
PF3D7_0612100	eukaryotic translation initiation factor 3 subunit L, putative	EIF3L	207.91	196.121	0.943298	318.533	314.728	0.988055	NO_CHANGE	322.737	245.557	0.760858	NO_CHANGE	254.785	203.07	0.797025	NO_CHANGE	NA
PF3D7_0612300	transmembrane protein 234, putative	TMEM234	4.89254	5.39914	1.10355	0.839517	0.309157	0.368255	NO_CHANGE	0.417324	0.993203	2.37993	NO_CHANGE	4.59212	2.69155	0.586123	NO_CHANGE	NA
PF3D7_0612400	conserved Plasmodium protein, unknown function		8.52581	6.73367	0.789798	0.674448	0.698537	1.03572	NO_CHANGE	2.44466	1.89505	0.775178	NO_CHANGE	8.70234	5.83581	0.670603	NO_CHANGE	NA
PF3D7_0612600	cytoplasmic tRNA 2-thiolation protein 1, putative	NCS6	31.8015	31.2817	0.983655	28.254	27.497	0.973207	NO_CHANGE	38.2486	35.9223	0.939178	NO_CHANGE	39.1972	54.4373	1.3888	NO_CHANGE	NA
PF3D7_0612700	6-cysteine protein P12	P12	1.77144	0.53601	0.302585	0.401907	1.16289	2.89343	NO_CHANGE	0.665959	0.747185	1.12197	NO_CHANGE	1.26637	1.38058	1.09019	NO_CHANGE	NA
PF3D7_0612800	6-cysteine protein	P12p	24.535	20.3914	0.831116	29.2725	27.6417	0.944287	NO_CHANGE	28.7022	18.4912	0.644242	NO_CHANGE	21.8452	19.5683	0.89577	NO_CHANGE	NA
PF3D7_0612900	nucleolar GTP-binding protein 1, putative	NOG1	362.842	392.672	1.08221	480.521	530.959	1.10497	NO_CHANGE	476.833	529.744	1.11096	NO_CHANGE	382.526	438.693	1.14683	NO_CHANGE	NA
PF3D7_0613000.1	conserved Plasmodium protein, unknown function		5.05295	1.52895	0.302585	0.163775	0.301554	1.84128	NO_CHANGE	1.0855	0.193756	0.178495	NO_CHANGE	3.32328	2.62536	0.789992	NO_CHANGE	NA
PF3D7_0613100	conserved Plasmodium protein, unknown function		41.184	36.2044	0.879089	34.6498	45.8706	1.32384	NO_CHANGE	46.9375	32.914	0.70123	NO_CHANGE	35.7019	40.7278	1.14077	NO_CHANGE	NA
PF3D7_0613200	conserved Plasmodium protein, unknown function		23.2997	25.1427	1.0791	3.60304	0.904663	0.251083	NO_CHANGE	2.44237	0.387512	0.158662	NO_CHANGE	18.7837	13.3655	0.711545	NO_CHANGE	NA
PF3D7_0613300	rhoptry protein ROP14	ROP14	2.02165	2.53428	1.25357	0.617809	1.08585	1.75758	NO_CHANGE	0.616552	0.730908	1.18548	NO_CHANGE	3.90215	2.46569	0.631879	NO_CHANGE	NA
PF3D7_0613400	50S ribosomal protein L18, apicoplast, putative		120.267	130.843	1.08794	7.28262	6.017	0.826213	NO_CHANGE	35.4283	18.8885	0.533147	NO_CHANGE	154.532	87.9652	0.569237	NO_CHANGE	NA
PF3D7_0613500	AP-3 complex subunit beta, putative		19.5343	16.1673	0.827636	9.11135	10.3707	1.13822	NO_CHANGE	18.1922	19.1671	1.05358	NO_CHANGE	20.0574	17.2806	0.861555	NO_CHANGE	NA
PF3D7_0613600	conserved Plasmodium protein, unknown function		7.13081	6.5281	0.915478	0.424707	0.710911	1.67389	NO_CHANGE	1.98326	1.48453	0.748527	NO_CHANGE	5.99516	3.01023	0.50211	NO_CHANGE	NA
PF3D7_0613700	syntaxin-binding protein, putative		55.4337	54.0517	0.97507	50.377	44.2364	0.878107	NO_CHANGE	57.4212	55.8386	0.972439	NO_CHANGE	64.7522	76.9094	1.18775	NO_CHANGE	NA
PF3D7_0614000	thiamine-phosphate synthase, putative		41.3324	32.8382	0.794489	6.45011	8.53192	1.32276	NO_CHANGE	20.5464	16.2705	0.791888	NO_CHANGE	39.7035	36.0864	0.908899	NO_CHANGE	NA
PF3D7_0614100	conserved Plasmodium protein, unknown function		25.6675	29.4721	1.14823	9.24312	11.202	1.21192	NO_CHANGE	19.3836	29.4215	1.51786	NO_CHANGE	30.5097	48.0161	1.5738	NO_CHANGE	NA
PF3D7_0614200	cytosolic Fe-S cluster assembly factor NAR1, putative	NAR1	22.293	18.5872	0.833767	14.4755	16.2747	1.12429	NO_CHANGE	19.5702	17.8779	0.913523	NO_CHANGE	22.9877	20.6476	0.898201	NO_CHANGE	NA
PF3D7_0614300	major facilitator superfamily-related transporter, putative	MFR1	97.9911	85.4269	0.871782	187.428	182.203	0.972123	NO_CHANGE	140.708	147.891	1.05105	NO_CHANGE	84.6713	96.5075	1.13979	NO_CHANGE	NA
PF3D7_0614400	pre-mRNA-splicing factor CWF7, putative	CWF7	191.239	174.387	0.911883	345.913	402.027	1.16222	NO_CHANGE	282.256	341.646	1.21041	NO_CHANGE	200.585	214.799	1.07086	NO_CHANGE	NA
PF3D7_0614500	60S ribosomal protein L19	RPL19	2024.64	1752.17	0.865424	1965.95	1822.09	0.926824	NO_CHANGE	3139.8	2475.3	0.78836	NO_CHANGE	2356.15	2293.77	0.973522	NO_CHANGE	NA
PF3D7_0614600	conserved Plasmodium protein, unknown function		1.55925	1.34801	0.864529	0.649773	0.658026	1.0127	NO_CHANGE	0.969006	0.691851	0.71398	NO_CHANGE	1.3185	0.875896	0.664311	NO_CHANGE	NA
PF3D7_0614700	conserved Plasmodium protein, unknown function		1.4718	1.54158	1.04741	0.858667	1.76347	2.05373	NO_CHANGE	1.31336	0.742358	0.565234	NO_CHANGE	1.98131	0.745989	0.376513	NO_CHANGE	NA
PF3D7_0614800	endonuclease III-like protein 1, putative	NTHL1	189.848	176.121	0.927695	31.9323	36.2017	1.1337	NO_CHANGE	118.976	104.537	0.87864	NO_CHANGE	191.733	156.059	0.813938	NO_CHANGE	NA
PF3D7_0615000	conserved Plasmodium protein, unknown function		123.012	144.093	1.17137	251.184	235.379	0.937078	NO_CHANGE	181.642	173.669	0.956104	NO_CHANGE	141.502	151.035	1.06737	NO_CHANGE	NA
PF3D7_0615100	enoyl-acyl carrier reductase	ENR	0.355924	0.0478654	0.134482	0.73831	0.977092	1.32342	NO_CHANGE	0.879304	1.14643	1.30379	NO_CHANGE	0.692085	0.605216	0.874483	NO_CHANGE	NA
PF3D7_0615200	conserved protein, unknown function		1.08723	0.38381	0.353016	1.42718	1.11926	0.784247	NO_CHANGE	0.613106	0.50028	0.815977	NO_CHANGE	1.58557	0.808823	0.510115	NO_CHANGE	NA
PF3D7_0615300	GPI-anchored wall transfer protein 1, putative	GWT1	37.7312	35.9562	0.952955	7.76386	8.03065	1.03436	NO_CHANGE	13.3944	9.13111	0.68171	NO_CHANGE	37.9552	21.4639	0.565505	NO_CHANGE	NA
PF3D7_0615400	ribonuclease, putative		202.896	239.553	1.18067	276.463	288.765	1.0445	NO_CHANGE	219.335	210.129	0.958026	NO_CHANGE	242.799	219.326	0.903324	NO_CHANGE	NA
PF3D7_0615500	cdc2-related protein kinase 5	CRK5	22.4842	19.2579	0.856508	4.52816	5.26311	1.1623	NO_CHANGE	4.99429	6.09371	1.22013	NO_CHANGE	23.1459	18.8069	0.812536	NO_CHANGE	NA
PF3D7_0615600	zinc finger protein, putative		35.5275	31.3303	0.881862	40.5694	37.7061	0.929423	NO_CHANGE	38.0889	31.3027	0.821831	NO_CHANGE	33.8616	36.5093	1.07819	NO_CHANGE	NA
PF3D7_0615700	RNA and export factor binding protein, putative		255.549	247.785	0.969615	192.424	168.248	0.874362	NO_CHANGE	195.694	141.98	0.72552	NO_CHANGE	255.547	198.909	0.778364	NO_CHANGE	NA
PF3D7_0615800	conserved oligomeric Golgi complex subunit 4, putative	COG4	13.6587	12.0405	0.881527	2.83029	2.72975	0.964477	NO_CHANGE	6.6997	6.89614	1.02932	NO_CHANGE	17.2414	18.1187	1.05089	NO_CHANGE	NA
PF3D7_0615900	protein phosphatase, putative		119.545	114.926	0.961364	60.229	61.7097	1.02458	NO_CHANGE	92.5257	83.5906	0.903432	NO_CHANGE	121.102	123.021	1.01584	NO_CHANGE	NA
PF3D7_0616000	pyridoxal kinase	PDXK	20.1154	17.2714	0.858618	14.9653	13.7038	0.915701	NO_CHANGE	23.7338	21.5022	0.905974	NO_CHANGE	20.9905	22.2183	1.05849	NO_CHANGE	NA
PF3D7_0616100	conserved Plasmodium protein, unknown function		98.1152	127.435	1.29883	121.233	107.883	0.889881	NO_CHANGE	132.878	130.649	0.983225	NO_CHANGE	132.447	149.818	1.13116	NO_CHANGE	NA
PF3D7_0616200	kinetochore protein NDC80, putative	NDC80	85.7062	71.2797	0.831675	4.32011	4.72299	1.09326	NO_CHANGE	21.4473	14.8937	0.694431	NO_CHANGE	77.5981	48.5704	0.625922	NO_CHANGE	NA
PF3D7_0616300	conserved Plasmodium protein, unknown function		58.2813	53.2687	0.913994	51.7916	50.9085	0.982948	NO_CHANGE	64.4729	54.1191	0.839409	NO_CHANGE	65.4858	56.4473	0.861979	NO_CHANGE	NA
PF3D7_0616400	conserved Plasmodium protein, unknown function		18.0203	15.6707	0.869611	13.0509	13.383	1.02545	NO_CHANGE	12.1717	13.7526	1.12989	NO_CHANGE	14.4085	21.8252	1.51475	NO_CHANGE	NA
PF3D7_0616500	TRAP-like protein	TLP	0.137291	0.105743	0.770217	0.101941	0.0938511	0.920638	NO_CHANGE	0.180982	0.292894	1.61835	NO_CHANGE	0.256965	0.244062	0.949785	NO_CHANGE	NA
PF3D7_0616600	conserved protein, unknown function		46.2564	40.1271	0.867494	3.09602	2.52708	0.816235	NO_CHANGE	8.75291	9.32691	1.06558	NO_CHANGE	39.1135	27.0013	0.690331	NO_CHANGE	NA
PF3D7_0616700	ras GTPAse, putative		26.6298	23.9328	0.898723	11.7487	13.9117	1.18411	NO_CHANGE	20.7483	18.0144	0.868235	NO_CHANGE	31.7437	30.4693	0.959854	NO_CHANGE	NA
PF3D7_0616800	malate:quinone oxidoreductase	MQO	30.1144	24.1006	0.800301	17.0715	18.3243	1.07339	NO_CHANGE	35.7715	25.6307	0.716512	NO_CHANGE	29.6498	18.7982	0.634006	NO_CHANGE	NA
PF3D7_0616900	conserved Plasmodium protein, unknown function		74.5057	71.2545	0.956362	66.4405	62.6425	0.942837	NO_CHANGE	66.5535	62.1353	0.933614	NO_CHANGE	69.7645	74.3028	1.06505	NO_CHANGE	NA
PF3D7_0617000	mitochondrial import receptor subunit TOM40, putative	TOM40	160.185	138.884	0.867023	128.023	118.934	0.929	NO_CHANGE	175.699	123.819	0.704726	NO_CHANGE	169.003	158.722	0.939165	NO_CHANGE	NA
PF3D7_0617100	AP-2 complex subunit alpha, putative		58.9715	52.2248	0.885594	50.2016	52.3888	1.04357	NO_CHANGE	56.0181	55.589	0.99234	NO_CHANGE	61.7472	76.5132	1.23914	NO_CHANGE	NA
PF3D7_0617200	conserved protein, unknown function		2371.75	2431.91	1.02536	3045.13	3183.29	1.04537	NO_CHANGE	2723.68	2788.15	1.02367	NO_CHANGE	2284.32	1933.29	0.846332	NO_CHANGE	NA
PF3D7_0617400	erythrocyte membrane protein 1, PfEMP1	VAR	0.822232	0.718261	0.87355	0.291991	0.168971	0.578686	NO_CHANGE	0.0345592	0.138178	3.99829	NO_CHANGE	0.772827	1.07595	1.39223	NO_CHANGE	NA
PF3D7_0617600	stevor		4.01253	5.74574	1.43195	0.0659423	0.364254	5.52383	NO_CHANGE	1.3112	1.17021	0.892475	NO_CHANGE	1.27991	2.49854	1.95213	NO_CHANGE	NA
PF3D7_0617800	histone H2A	H2A	1931.52	1525.13	0.789601	224.593	192.938	0.859056	NO_CHANGE	213.333	257.888	1.20885	NO_CHANGE	1333.88	1340.07	1.00464	NO_CHANGE	NA
PF3D7_0617900	histone H3 variant	H3.3	220.236	158.998	0.721945	178.22	162.331	0.910844	NO_CHANGE	178.105	176.855	0.992984	NO_CHANGE	204.843	230.284	1.1242	NO_CHANGE	NA
PF3D7_0618000	conserved Plasmodium membrane protein, unknown function		0.193612	0.234336	1.21034	0.778136	1.271	1.63339	NO_CHANGE	0.187167	0.148481	0.793311	NO_CHANGE	0.155018	0.530409	3.42159	NO_CHANGE	NA
PF3D7_0618100	conserved Plasmodium protein, unknown function		62.2352	55.9929	0.899698	3.70606	3.90643	1.05406	NO_CHANGE	30.5267	18.8089	0.616146	NO_CHANGE	67.4074	58.5092	0.867994	NO_CHANGE	NA
PF3D7_0618200	conserved protein, unknown function		494.452	393.789	0.796414	464.947	395.856	0.851402	NO_CHANGE	593.456	438.607	0.739074	NO_CHANGE	547.079	509.631	0.93155	NO_CHANGE	NA
PF3D7_0618300	60S ribosomal protein L27a, putative		740.694	699.528	0.944422	1056.15	1050.36	0.994513	NO_CHANGE	1196.88	1012.95	0.846331	NO_CHANGE	895.587	937.138	1.0464	NO_CHANGE	NA
PF3D7_0618400	LMBR1 domain-containing protein, putative		0.314462	0.346005	1.10031	0.166782	0.122837	0.73651	NO_CHANGE	0.0552716	0.0789256	1.42796	NO_CHANGE	0.735718	0.461799	0.627684	NO_CHANGE	NA
PF3D7_0618600	rhomboid protease ROM10	ROM10	97.8863	87.5756	0.894666	9.44533	7.62549	0.807328	NO_CHANGE	40.0302	22.9506	0.573331	NO_CHANGE	111.792	86.9294	0.777597	NO_CHANGE	NA
PF3D7_0618700	trafficking protein particle complex subunit 6A, putative		201.281	197.731	0.982363	122.267	111.337	0.910608	NO_CHANGE	131.966	123.582	0.93647	NO_CHANGE	213.884	201.065	0.940065	NO_CHANGE	NA
PF3D7_0618800	heptatricopeptide repeat-containing protein, putative		31.2603	30.4624	0.974476	1.53846	1.77494	1.15371	NO_CHANGE	10.4712	7.76421	0.741483	NO_CHANGE	27.9193	31.2177	1.11814	NO_CHANGE	NA
PF3D7_0618900.2	phosphatidylinositol N-acetylglucosaminyltransferase subunit GPI1	GPI1	0.0593549	0.0359198	0.60517	0.0346283	0.0318801	0.920638	NO_CHANGE	0.0286895	0.0409675	1.42796	NO_CHANGE	0.0611016	0.0252319	0.41295	NO_CHANGE	NA
PF3D7_0619000.1	conserved protein, unknown function		0.066704	0.0346005	0.518717	0.0778317	0.0818912	1.05216	NO_CHANGE	0.0644836	0.0657714	1.01997	NO_CHANGE	0.0392383	0.0891191	2.27123	NO_CHANGE	NA
PF3D7_0619000.2	conserved protein, unknown function		0.0952385	0.0576355	0.60517	0.188915	0.0613842	0.324931	NO_CHANGE	0.0736545	0.0262939	0.35699	NO_CHANGE	0.0882371	0.121458	1.3765	NO_CHANGE	NA
PF3D7_0619100	conserved Plasmodium protein, unknown function		22.7122	26.0623	1.1475	20.5189	23.5167	1.1461	NO_CHANGE	29.2418	24.6998	0.844674	NO_CHANGE	28.1834	32.1689	1.14141	NO_CHANGE	NA
PF3D7_0619200	conserved Plasmodium protein, unknown function		78.2576	87.9527	1.12389	118.68	131.775	1.11034	NO_CHANGE	92.4088	105.471	1.14136	NO_CHANGE	83.8938	115.142	1.37247	NO_CHANGE	NA
PF3D7_0619300	conserved Plasmodium protein, unknown function		22.7214	20.9033	0.91998	2.09798	2.29745	1.09507	NO_CHANGE	8.78237	6.66887	0.759347	NO_CHANGE	23.2975	22.1822	0.952125	NO_CHANGE	NA
PF3D7_0619400	cell division cycle protein 48 homologue, putative		192.804	172.831	0.896409	154.325	135.731	0.879516	NO_CHANGE	162.304	153.777	0.947464	NO_CHANGE	185.655	190.845	1.02795	NO_CHANGE	NA
PF3D7_0619500	acyl-CoA synthetase	ACS12	18.5253	14.9677	0.807964	16.3946	14.1692	0.864256	NO_CHANGE	19.6555	15.9342	0.810674	NO_CHANGE	20.4877	18.2795	0.892217	NO_CHANGE	NA
PF3D7_0619600	conserved Plasmodium protein, unknown function		29.9668	26.2399	0.875633	4.65143	5.50579	1.18368	NO_CHANGE	17.541	10.789	0.615074	NO_CHANGE	30.4646	23.3075	0.765068	NO_CHANGE	NA
PF3D7_0619700	conserved protein, unknown function		10.1015	8.72834	0.864067	4.31756	5.30954	1.22976	NO_CHANGE	8.09415	7.94155	0.981146	NO_CHANGE	12.5397	23.4916	1.87338	NO_CHANGE	NA
PF3D7_0619800	conserved Plasmodium membrane protein, unknown function		42.8537	38.6673	0.902309	40.4742	38.4685	0.950446	NO_CHANGE	44.5796	41.3459	0.927461	NO_CHANGE	41.6771	41.3756	0.992764	NO_CHANGE	NA
PF3D7_0619900	splicing factor 3A subunit 2, putative	SF3A2	86.1316	84.8514	0.985137	79.6659	65.7968	0.82591	NO_CHANGE	95.3615	91.0173	0.954445	NO_CHANGE	93.7137	109.627	1.1698	NO_CHANGE	NA
PF3D7_0620000	secreted ookinete protein 25, putative	PSOP25	1.55672	0.778238	0.499923	0.98718	0.436241	0.441906	NO_CHANGE	0.425297	0.233579	0.549215	NO_CHANGE	1.28899	1.98529	1.54019	NO_CHANGE	NA
PF3D7_0620100	ATP synthase-associated protein, putative		14.2481	8.70164	0.610722	0.762615	0.561674	0.73651	NO_CHANGE	4.29642	1.98489	0.461987	NO_CHANGE	10.7651	8.55747	0.794929	NO_CHANGE	NA
PF3D7_0620200	conserved Plasmodium protein, unknown function		0.475663	0.0639683	0.134482	0.0616683	0.113548	1.84128	NO_CHANGE	0.817474	0.218872	0.267742	NO_CHANGE	0.108814	0.359477	3.3036	NO_CHANGE	NA
PF3D7_0620300	conserved Plasmodium protein, unknown function		6.76602	6.21772	0.918962	2.36355	2.71436	1.14842	NO_CHANGE	4.70372	4.64116	0.986702	NO_CHANGE	6.55668	6.80003	1.03711	NO_CHANGE	NA
PF3D7_0620400	merozoite surface protein 10	MSP10	0.260439	0.078805	0.302585	0.189929	0.244798	1.28889	NO_CHANGE	0.314712	0.224698	0.71398	NO_CHANGE	0.100539	1.4116	14.0403	NO_CHANGE	NA
PF3D7_0620500	cleavage stimulation factor subunit 1, putative		63.866	61.7951	0.967574	74.0599	59.0555	0.797403	NO_CHANGE	66.3425	62.9627	0.949054	NO_CHANGE	58.4344	70.0433	1.19867	NO_CHANGE	NA
PF3D7_0620600	conserved Plasmodium protein, unknown function		17.6463	17.5642	0.995346	25.3312	24.1939	0.9551	NO_CHANGE	29.9653	27.805	0.927906	NO_CHANGE	27.3679	43.7751	1.59951	NO_CHANGE	NA
PF3D7_0621000	conserved Plasmodium protein, unknown function		108.397	96.7609	0.892651	58.5937	60.7138	1.03618	NO_CHANGE	75.8734	68.8446	0.907361	NO_CHANGE	74.0368	67.4013	0.910375	NO_CHANGE	NA
PF3D7_0621100	conserved Plasmodium protein, unknown function		1.69343	1.23895	0.731624	0.752034	0.855257	1.13726	NO_CHANGE	0.781879	1.41306	1.80726	NO_CHANGE	2.36772	2.40677	1.01649	NO_CHANGE	NA
PF3D7_0621200	pyridoxine biosynthesis protein PDX1	PDX1	784.636	768.156	0.978995	1070.74	939.293	0.877234	NO_CHANGE	1448.9	1317.17	0.90908	NO_CHANGE	673.009	1214.84	1.80509	NO_CHANGE	NA
PF3D7_0621300	mRNA-binding protein PUF3	PUF3	326.971	377.135	1.15342	447.926	491.146	1.09649	NO_CHANGE	441.783	467.197	1.05753	NO_CHANGE	331.043	313.363	0.946592	NO_CHANGE	NA
PF3D7_0621400	Pf77 protein	ALV7	0.206002	0.155832	0.756463	1.05161	1.27242	1.20998	NO_CHANGE	0.49786	0.639832	1.28516	NO_CHANGE	0.318096	0.394073	1.23885	NO_CHANGE	NA
PF3D7_0621500	ribonuclease P/MRP protein subunit RPP1, putative	RPP1	37.0851	31.0283	0.836678	30.9582	27.6992	0.894728	NO_CHANGE	33.9258	24.8751	0.733222	NO_CHANGE	32.5909	31.4453	0.964849	NO_CHANGE	NA
PF3D7_0621700	conserved Plasmodium protein, unknown function		26.1465	20.8154	0.796109	4.17651	4.67549	1.11947	NO_CHANGE	10.8414	8.94657	0.825223	NO_CHANGE	20.5058	20.1591	0.983089	NO_CHANGE	NA
PF3D7_0621800	nascent polypeptide-associated complex subunit alpha, putative		738.918	633.199	0.856926	653.741	654.756	1.00155	NO_CHANGE	1043.16	797.056	0.764077	NO_CHANGE	715.689	688.986	0.962689	NO_CHANGE	NA
PF3D7_0621900	signal recognition particle subunit SRP68, putative	SRP68	82.9527	67.1919	0.810002	89.668	80.6341	0.899252	NO_CHANGE	87.8398	69.3327	0.789309	NO_CHANGE	80.1078	79.6519	0.994308	NO_CHANGE	NA
PF3D7_0622100	conserved Plasmodium protein, unknown function		0.306468	0.510029	1.66422	4.17192	5.51433	1.32177	NO_CHANGE	1.64181	1.49832	0.912606	NO_CHANGE	0.538956	4.59238	8.52087	NO_CHANGE	NA
PF3D7_0622200	radical SAM protein, putative		175.495	200.806	1.14423	329.296	334.952	1.01718	NO_CHANGE	241.252	264.688	1.09714	NO_CHANGE	179.165	178.46	0.996064	NO_CHANGE	NA
PF3D7_0622300	vacuolar transporter chaperone, putative		12.4276	9.23349	0.742981	2.94324	4.31782	1.46703	NO_CHANGE	1.4274	3.08571	2.16177	NO_CHANGE	9.88002	9.8163	0.993551	NO_CHANGE	NA
PF3D7_0622400	conserved protein, unknown function		68.0973	43.0581	0.632303	1.2391	2.70931	2.18651	NO_CHANGE	19.377	16.8583	0.870015	NO_CHANGE	56.163	48.9808	0.872119	NO_CHANGE	NA
PF3D7_0622500	RNA methyltransferase, putative		16.809	11.9113	0.70863	9.5539	8.37281	0.876376	NO_CHANGE	16.9344	11.6833	0.689913	NO_CHANGE	18.0736	13.1197	0.725903	NO_CHANGE	NA
PF3D7_0622700	conserved Plasmodium membrane protein, unknown function		28.0616	22.3534	0.796582	23.7465	25.0882	1.0565	NO_CHANGE	26.3908	25.1234	0.951973	NO_CHANGE	28.749	24.3536	0.847111	NO_CHANGE	NA
PF3D7_0622800	leucine--tRNA ligase, putative		110.158	100.165	0.909282	156.657	155.606	0.993296	NO_CHANGE	130.03	126.435	0.972353	NO_CHANGE	118.367	110.337	0.932164	NO_CHANGE	NA
PF3D7_0622900	AP2 domain transcription factor AP2Tel	AP2Tel	61.1211	62.6771	1.02546	294.718	290.888	0.987005	NO_CHANGE	101.544	113.143	1.11422	NO_CHANGE	53.1757	64.249	1.20824	NO_CHANGE	NA
PF3D7_0623000	chorismate synthase	CS	58.085	50.0872	0.862308	29.7059	22.9587	0.772866	NO_CHANGE	50.7275	40.2477	0.793409	NO_CHANGE	57.2904	66.8933	1.16762	NO_CHANGE	NA
PF3D7_0623100	nuclear polyadenylated RNA-binding protein NAB2, putative	NAB2	176.483	156.351	0.885932	198.79	179.157	0.901237	NO_CHANGE	179.947	161.773	0.899005	NO_CHANGE	170.141	167.639	0.985296	NO_CHANGE	NA
PF3D7_0623200	ferredoxin--NADP reductase	FNR	26.9287	21.3386	0.792411	24.2237	29.9657	1.23704	NO_CHANGE	33.5527	29.2936	0.873063	NO_CHANGE	32.8863	31.0745	0.944906	NO_CHANGE	NA
PF3D7_0623400	MEI2-like RNA-binding protein, putative	PlasMei2	0.280063	0.435821	1.55615	0.420151	0.687657	1.63669	NO_CHANGE	0.270741	0.276148	1.01997	NO_CHANGE	0.576611	0.17008	0.294964	NO_CHANGE	NA
PF3D7_0623500	superoxide dismutase [Fe]	SOD2	20.5871	19.1732	0.931321	24.6202	24.0442	0.976603	NO_CHANGE	16.6778	11.9519	0.716634	NO_CHANGE	20.3347	11.7234	0.576521	NO_CHANGE	NA
PF3D7_0623600	transcription or splicing factor-like protein, putative		78.3918	76.6111	0.977285	95.5237	89.3462	0.93533	NO_CHANGE	79.6788	80.1244	1.00559	NO_CHANGE	77.8943	77.4973	0.994904	NO_CHANGE	NA
PF3D7_0623700	ATP-dependent RNA helicase SUV3, putative	SUV3	28.9962	23.8947	0.824062	2.08935	2.65092	1.26878	NO_CHANGE	10.4589	5.94071	0.568006	NO_CHANGE	22.3833	26.124	1.16712	NO_CHANGE	NA
PF3D7_0623800	tyrosine kinase-like protein, putative	TKL4	52.3328	59.6004	1.13887	256.565	239.852	0.934858	NO_CHANGE	111.788	106.505	0.952735	NO_CHANGE	63.3062	64.1133	1.01275	NO_CHANGE	NA
PF3D7_0623900	ribonuclease H2 subunit A, putative		48.4683	41.2363	0.850789	3.18029	3.50074	1.10076	NO_CHANGE	19.4751	12.1872	0.625782	NO_CHANGE	48.5527	34.1553	0.703468	NO_CHANGE	NA
PF3D7_0624000	hexokinase	HK	310.587	275.979	0.888574	348.85	303.328	0.869509	NO_CHANGE	407.211	330.552	0.811747	NO_CHANGE	313.054	335.56	1.07189	NO_CHANGE	NA
PF3D7_0624200	conserved Plasmodium protein, unknown function		90.6764	84.5391	0.932316	22.259	18.7713	0.843314	NO_CHANGE	68.2483	48.4515	0.709929	NO_CHANGE	96.6952	73.9009	0.764266	NO_CHANGE	NA
PF3D7_0624300	CPW-WPC family protein		12.5207	13.3714	1.06795	3.11524	3.85698	1.2381	NO_CHANGE	15.3079	13.09	0.855115	NO_CHANGE	16.1114	16.8287	1.04452	NO_CHANGE	NA
PF3D7_0624400	conserved protein, unknown function		100.828	83.1756	0.824925	52.7775	46.1988	0.875351	NO_CHANGE	91.9719	65.8216	0.715671	NO_CHANGE	96.9819	89.7714	0.92565	NO_CHANGE	NA
PF3D7_0624500	anaphase-promoting complex subunit 11, putative	APC11	56.8893	61.0257	1.07271	23.3106	30.4536	1.30643	NO_CHANGE	50.5812	100.856	1.99395	NO_CHANGE	78.15	102.882	1.31647	NO_CHANGE	NA
PF3D7_0624600	SNF2 helicase, putative	ISWI	331.146	305.834	0.923563	300.479	290.347	0.966281	NO_CHANGE	256.323	247.315	0.964857	NO_CHANGE	297.903	289.265	0.971004	NO_CHANGE	NA
PF3D7_0624800	conserved Plasmodium protein, unknown function		0.136991	0.0331612	0.242068	0.287719	0.235454	0.818345	NO_CHANGE	0.238375	0.0378212	0.158662	NO_CHANGE	0.310249	0.0232941	0.0750819	NO_CHANGE	NA
PF3D7_0625000.1	sphingomyelin synthase 1, putative	SMS1	0.0778358	0.0471039	0.60517	0.0454103	0.0418064	0.920638	NO_CHANGE	0.0376224	0.0537232	1.42796	NO_CHANGE	0.0400632	0.0330882	0.8259	NO_CHANGE	NA
PF3D7_0625000.2	sphingomyelin synthase 1, putative	SMS1	0.111194	0.224304	2.01723	0.0432479	0.119447	2.76191	NO_CHANGE	0.0358308	0.051165	1.42796	NO_CHANGE	0.0763109	0.12605	1.6518	NO_CHANGE	NA
PF3D7_0625100	sphingomyelin synthase 2, putative	SMS2	0.0428097	0.103629	2.42068	0.249756	0.045987	0.184128	NO_CHANGE	0.206923	0.0590956	0.285592	NO_CHANGE	0.220348	0.218382	0.99108	NO_CHANGE	NA
PF3D7_0625200	conserved Plasmodium protein, unknown function		46.4474	46.1765	0.994167	3.31283	2.62102	0.791173	NO_CHANGE	12.6941	8.14478	0.641617	NO_CHANGE	51.6504	27.9861	0.541837	NO_CHANGE	NA
PF3D7_0625300	DNA polymerase 1, putative		79.469	75.7313	0.952967	4.50771	3.24614	0.720131	NO_CHANGE	21.7205	14.6901	0.676323	NO_CHANGE	71.414	54.1044	0.757616	NO_CHANGE	NA
PF3D7_0625400	conserved Plasmodium protein, unknown function		20.9384	18.0158	0.86042	103.725	107.741	1.03872	NO_CHANGE	86.8576	57.8078	0.665546	NO_CHANGE	25.4814	15.0876	0.592103	NO_CHANGE	NA
PF3D7_0625500	conserved Plasmodium membrane protein, unknown function		33.3865	25.4473	0.762202	27.6653	24.7078	0.893097	NO_CHANGE	17.0926	19.0225	1.11291	NO_CHANGE	22.4259	23.0012	1.02565	NO_CHANGE	NA
PF3D7_0625600	poly(A) polymerase PAP, putative	PAP	22.0009	23.546	1.07023	76.7922	86.0074	1.12	NO_CHANGE	35.596	30.7821	0.864761	NO_CHANGE	22.3974	19.2812	0.86087	NO_CHANGE	NA
PF3D7_0625700	conserved protein, unknown function		42.3773	32.0307	0.755845	23.0079	13.5639	0.589531	NO_CHANGE	37.1208	26.2647	0.707548	NO_CHANGE	57.1568	43.5294	0.761578	NO_CHANGE	NA
PF3D7_0625800	conserved Plasmodium protein, unknown function		5.4594	4.2225	0.773437	10.6894	10.213	0.955429	NO_CHANGE	7.95512	6.39666	0.804094	NO_CHANGE	5.34591	3.50951	0.656485	NO_CHANGE	NA
PF3D7_0626000	conserved Plasmodium protein, unknown function		20.2124	16.4788	0.815282	31.0656	28.6422	0.921989	NO_CHANGE	26.4181	22.5858	0.854937	NO_CHANGE	19.4489	20.251	1.04124	NO_CHANGE	NA
PF3D7_0626100	oxidoreductase, short-chain dehydrogenase family, putative		24.7494	21.2655	0.859233	7.28456	7.85612	1.07846	NO_CHANGE	10.2168	16.1282	1.57859	NO_CHANGE	28.9665	28.966	0.999981	NO_CHANGE	NA
PF3D7_0626200	conserved Plasmodium protein, unknown function		13.9361	12.1189	0.869599	21.5542	19.0533	0.883975	NO_CHANGE	19.5565	13.0321	0.666381	NO_CHANGE	17.3754	13.3427	0.767907	NO_CHANGE	NA
PF3D7_0626300	3-oxoacyl-acyl-carrier protein synthase I/II	FabB/FabF	1.04766	1.09313	1.0434	0.295071	0.349269	1.18368	NO_CHANGE	0.0349237	0.0498697	1.42796	NO_CHANGE	2.23137	0.399292	0.178945	NO_CHANGE	NA
PF3D7_0626500	conserved Plasmodium protein, unknown function		5.38282	4.21948	0.783878	1.77043	2.018	1.13984	NO_CHANGE	1.51918	2.2192	1.46079	NO_CHANGE	6.21064	3.91614	0.630553	NO_CHANGE	NA
PF3D7_0626700	ATPase		53.9425	39.2844	0.728264	43.0679	40.0445	0.929798	NO_CHANGE	45.3567	34.982	0.771266	NO_CHANGE	59.2162	47.9309	0.809422	NO_CHANGE	NA
PF3D7_0626800	pyruvate kinase	PyrK	1129.51	944.72	0.836401	669.698	535.066	0.798966	NO_CHANGE	626.783	510.715	0.814819	NO_CHANGE	961.645	894.656	0.930339	NO_CHANGE	NA
PF3D7_0626900	mitochondrial ribosomal protein L46 precursor, putative		68.5873	50.7863	0.740463	8.08863	6.90422	0.853571	NO_CHANGE	19.1279	12.1043	0.632808	NO_CHANGE	77.4584	65.3781	0.844041	NO_CHANGE	NA
PF3D7_0627100	ankyrin-repeat protein, putative		67.9657	62.3102	0.91679	69.8793	68.3282	0.977803	NO_CHANGE	60.6298	55.1283	0.90926	NO_CHANGE	58.6359	55.3626	0.944176	NO_CHANGE	NA
PF3D7_0627300	E3 ubiquitin-protein ligase RNF5, putative	RNF5	146.466	141.626	0.966952	226.268	203.365	0.898778	NO_CHANGE	189.376	183.643	0.969726	NO_CHANGE	163.351	160.923	0.985139	NO_CHANGE	NA
PF3D7_0627400	mitochondrial import inner membrane translocase subunit TIM22, putative	TIM22	31.688	26.6016	0.839484	14.2129	14.2228	1.00069	NO_CHANGE	26.8787	28.7558	1.06984	NO_CHANGE	42.7974	37.2225	0.869738	NO_CHANGE	NA
PF3D7_0627500	protein DJ-1	DJ1	377.807	315.249	0.834419	411.914	363.443	0.882327	NO_CHANGE	258.153	238.746	0.924824	NO_CHANGE	274.808	238.841	0.869119	NO_CHANGE	NA
PF3D7_0627600	conserved Plasmodium protein, unknown function		15.3465	13.1175	0.85476	12.9494	9.82609	0.758807	NO_CHANGE	11.3572	7.36077	0.648115	NO_CHANGE	21.3765	12.9002	0.603476	NO_CHANGE	NA
PF3D7_0627700	transportin		66.0492	55.2987	0.837234	95.1337	88.0644	0.92569	NO_CHANGE	69.7771	68.8144	0.986204	NO_CHANGE	62.3269	74.2271	1.19093	NO_CHANGE	NA
PF3D7_0627800	acetyl-CoA synthetase, putative	ACS	36.4097	37.3395	1.02554	41.6027	39.1489	0.941017	NO_CHANGE	44.702	39.5313	0.884328	NO_CHANGE	42.2149	49.1907	1.16525	NO_CHANGE	NA
PF3D7_0627900	ribonuclease P protein subunit p29, putative	POP4	19.9388	17.4607	0.875717	19.1594	26.3953	1.37767	NO_CHANGE	22.9033	25.5811	1.11692	NO_CHANGE	25.8984	25.1788	0.972214	NO_CHANGE	NA
PF3D7_0628100	HECT-domain (ubiquitin-transferase), putative		0.124834	0.124902	1.00055	0.161196	0.148403	0.920638	NO_CHANGE	0.0868884	0.0781201	0.899086	NO_CHANGE	0.255302	0.827849	3.24263	NO_CHANGE	NA
PF3D7_0628200	eukaryotic translation initiation factor 2-alpha kinase	PK4	118.853	109.409	0.920537	152.861	139.646	0.91355	NO_CHANGE	118.597	118.083	0.995667	NO_CHANGE	105.606	110.747	1.04868	NO_CHANGE	NA
PF3D7_0628300	choline/ethanolaminephosphotransferase, putative	CEPT	262.275	196.841	0.750516	58.9221	55.8883	0.948512	NO_CHANGE	119.34	91.4775	0.76653	NO_CHANGE	296.93	240.48	0.80989	NO_CHANGE	NA
PF3D7_0628400	protease, putative		0.654736	0.731496	1.11724	1.70422	2.2182	1.30159	NO_CHANGE	1.07113	2.98954	2.79101	NO_CHANGE	0.570311	2.48356	4.35475	NO_CHANGE	NA
PF3D7_0628500	conserved Plasmodium protein, unknown function		26.199	19.745	0.753655	13.4884	15.1453	1.12283	NO_CHANGE	23.9691	24.7568	1.03286	NO_CHANGE	39.4818	40.5993	1.0283	NO_CHANGE	NA
PF3D7_0628600	DNA methyltransferase 1-associated protein 1, putative		59.2681	57.6669	0.972983	80.0773	78.9643	0.9861	NO_CHANGE	64.5	50.3996	0.78139	NO_CHANGE	53.5684	51.4085	0.959678	NO_CHANGE	NA
PF3D7_0628700	conserved Plasmodium protein, unknown function		51.9683	48.0952	0.925473	36.1668	36.1487	0.999499	NO_CHANGE	44.009	41.8405	0.950725	NO_CHANGE	43.3325	63.2066	1.45864	NO_CHANGE	NA
PF3D7_0628800	glutamyl-tRNA(Gln) amidotransferase subunit B	GATB	18.2681	14.9282	0.817172	0.837236	1.31243	1.56757	NO_CHANGE	8.11757	5.13991	0.633183	NO_CHANGE	18.087	17.9883	0.994544	NO_CHANGE	NA
PF3D7_0628900	RAP protein, putative		31.3641	24.9915	0.796819	1.63389	1.24927	0.764597	NO_CHANGE	10.0493	5.20926	0.518369	NO_CHANGE	31.5419	20.9352	0.663727	NO_CHANGE	NA
PF3D7_0629000	glucosamine 6-phosphate N-acetyltransferase	GNA1	23.3987	26.262	1.12237	3.90031	2.89781	0.742971	NO_CHANGE	12.0185	9.39053	0.781336	NO_CHANGE	22.1555	31.112	1.40426	NO_CHANGE	NA
PF3D7_0629100	nicotinate phosphoribosyltransferase, putative	NAPRT	59.9336	52.8412	0.881664	28.4707	28.0065	0.983695	NO_CHANGE	35.8667	27.7909	0.774839	NO_CHANGE	60.3475	58.0167	0.961377	NO_CHANGE	NA
PF3D7_0629200	DnaJ protein, putative		232.813	198.989	0.854715	158.323	143.006	0.903256	NO_CHANGE	202.122	175.643	0.868993	NO_CHANGE	209.174	218.077	1.04256	NO_CHANGE	NA
PF3D7_0629300	phospholipase, putative	PL	0.118916	0.647679	5.44653	0.277507	0.361935	1.30424	NO_CHANGE	0.268234	0.0820772	0.305991	NO_CHANGE	1.04053	0.70772	0.680153	NO_CHANGE	NA
PF3D7_0629400	polyadenylate-binding protein 3, putative	PABP3	75.2924	68.0685	0.904054	8.62155	6.75968	0.784044	NO_CHANGE	33.468	22.1552	0.66198	NO_CHANGE	81.5935	61.7212	0.756447	NO_CHANGE	NA
PF3D7_0629500	amino acid transporter AAT1	AAT1	194.484	172.396	0.886424	117.743	120.339	1.02204	NO_CHANGE	163.957	133.301	0.813025	NO_CHANGE	194.487	201.593	1.03654	NO_CHANGE	NA
PF3D7_0629600	RNA-binding protein, putative		41.229	42.0094	1.01893	72.0067	77.5412	1.07686	NO_CHANGE	62.841	49.1857	0.782701	NO_CHANGE	49.0189	52.8037	1.07721	NO_CHANGE	NA
PF3D7_0629700	SET domain protein, putative	SET1	107.763	104.426	0.969035	77.5524	71.2425	0.918636	NO_CHANGE	76.5119	69.3747	0.906718	NO_CHANGE	91.6495	87.9327	0.959446	NO_CHANGE	NA
PF3D7_0629800	cullin-like protein, putative		42.5521	39.9291	0.938359	54.5486	56.796	1.0412	NO_CHANGE	41.0916	42.3396	1.03037	NO_CHANGE	47.8759	42.4911	0.887527	NO_CHANGE	NA
PF3D7_0629900	sec14-like cytosolic factor or phosphatidylinositol/phosphatidylcholine transfer protein, putative		29.7196	21.8596	0.735531	86.8454	86.9421	1.00111	NO_CHANGE	59.2215	44.2588	0.747343	NO_CHANGE	33.5946	32.171	0.957623	NO_CHANGE	NA
PF3D7_0630000	CPW-WPC family protein		0.0609391	0.221271	3.63102	0.14221	0.065462	0.460319	NO_CHANGE	0.0589105	0.252365	4.28388	NO_CHANGE	0.125465	1.24346	9.9108	NO_CHANGE	NA
PF3D7_0630100	conserved Plasmodium protein, unknown function		12.5777	11.555	0.918692	12.1416	10.9609	0.902761	NO_CHANGE	20.6801	14.8872	0.71988	NO_CHANGE	14.3518	16.3411	1.13861	NO_CHANGE	NA
PF3D7_0630200	secreted ookinete protein, putative	PSOP6	0.377733	0.30479	0.806894	0.734578	1.08205	1.47302	NO_CHANGE	0.365158	2.95478	8.09177	NO_CHANGE	0.129616	0.642301	4.9554	NO_CHANGE	NA
PF3D7_0630300	DNA polymerase epsilon catalytic subunit A, putative		24.5258	19.8633	0.809896	0.419124	0.449117	1.07156	NO_CHANGE	2.23147	1.03234	0.46263	NO_CHANGE	22.3439	13.5175	0.604973	NO_CHANGE	NA
PF3D7_0630400	conserved Plasmodium protein, unknown function		0.17563	0.956572	5.44653	0.409857	0.471662	1.1508	NO_CHANGE	0.594241	0.666719	1.12197	NO_CHANGE	0.271197	2.05317	7.57075	NO_CHANGE	NA
PF3D7_0630500	ribosome biogenesis protein YTM1, putative	YTM1	94.7132	82.9444	0.875743	98.9416	94.3702	0.953797	NO_CHANGE	98.3942	95.5951	0.971552	NO_CHANGE	93.2967	135.61	1.45353	NO_CHANGE	NA
PF3D7_0630600	conserved protein, unknown function		24.2039	21.4564	0.886485	21.1759	18.1393	0.856601	NO_CHANGE	21.4351	17.7034	0.825907	NO_CHANGE	27.4964	21.9782	0.799313	NO_CHANGE	NA
PF3D7_0630700	bifunctional methylenetetrahydrofolate dehydrogenase/cyclohydrolase, putative		12.7258	14.2056	1.11629	13.0875	11.7414	0.897141	NO_CHANGE	19.1703	12.5735	0.655887	NO_CHANGE	15.7525	13.8729	0.880679	NO_CHANGE	NA
PF3D7_0630800	TPH domain-containing protein, putative		2.00943	2.00913	0.999846	2.49756	2.0178	0.807906	NO_CHANGE	3.54725	3.43719	0.968973	NO_CHANGE	3.23776	3.08261	0.95208	NO_CHANGE	NA
PF3D7_0630900	ATP-dependent RNA helicase HAS1	HAS1	113.069	127.281	1.12569	135.416	145.997	1.07814	NO_CHANGE	152.422	157.222	1.03149	NO_CHANGE	125.21	119.977	0.958207	NO_CHANGE	NA
PF3D7_0631100	Plasmodium exported protein (PHISTb), unknown function		1.98006	2.52969	1.27758	0.427848	0.630229	1.47302	NO_CHANGE	2.19773	1.4679	0.667917	NO_CHANGE	7.58713	3.80337	0.501293	NO_CHANGE	NA
PF3D7_0631400	Pfmc-2TM Maurer's cleft two transmembrane protein	MC-2TM	0.221429	0.17867	0.806894	0.0861229	0.079288	0.920638	NO_CHANGE	0.0713528	0.101889	1.42796	NO_CHANGE	0.0759819	0.0627535	0.8259	NO_CHANGE	NA
PF3D7_0632800	erythrocyte membrane protein 1, PfEMP1	VAR	0.007648	0.00925669	1.21034	0.00892386	0.00821564	0.920638	NO_CHANGE	0.00739341	0.0105575	1.42796	NO_CHANGE	0.0157461	0.00650237	0.41295	NO_CHANGE	NA
PF3D7_0700100	erythrocyte membrane protein 1, PfEMP1	VAR	0.0224625	0.0090624	0.403447	0.0262097	0.184994	7.05822	NO_CHANGE	0.00723824	0.0103359	1.42796	NO_CHANGE	0.00770783	0.0063659	0.8259	NO_CHANGE	NA
PF3D7_0700200	rifin	RIF	0.36996	0.38381	1.03743	0.0616683	0.0567741	0.920638	NO_CHANGE	0.0510921	0.0729575	1.42796	NO_CHANGE	0.0544068	0.134804	2.4777	NO_CHANGE	NA
PF3D7_0700400	stevor		0.28445	0.137712	0.484136	0.0663804	0.0611123	0.920638	NO_CHANGE	0.0549962	0.0785323	1.42796	NO_CHANGE	0.0585641	0.0483682	0.8259	NO_CHANGE	NA
PF3D7_0700500	rifin	RIF	0.478321	0.578931	1.21034	0.0558115	0.0513822	0.920638	NO_CHANGE	0.0462398	0.0660286	1.42796	NO_CHANGE	0.0492397	0.162668	3.3036	NO_CHANGE	NA
PF3D7_0700700	stevor, pseudogene		0.535121	1.29536	2.42068	0.0693768	0.191613	2.76191	NO_CHANGE	0.0574786	0.0820772	1.42796	NO_CHANGE	0.0612077	0.303309	4.9554	NO_CHANGE	NA
PF3D7_0700800	Pfmc-2TM Maurer's cleft two transmembrane protein	MC-2TM	3.39525	5.6281	1.65764	0.172246	0.079288	0.460319	NO_CHANGE	0.214058	0.101889	0.475987	NO_CHANGE	0.37991	0.439275	1.15626	NO_CHANGE	NA
PF3D7_0700900	exported protein family 1, pseudogene	EPF1	0.0975719	0.0590476	0.60517	0.0569245	0.0524069	0.920638	NO_CHANGE	0.047162	0.202036	4.28388	NO_CHANGE	0.0502217	0.0414781	0.8259	NO_CHANGE	NA
PF3D7_0701100	rifin	RIF	0.155672	0.0628052	0.403447	0.060547	0.0557419	0.920638	NO_CHANGE	0.0501632	0.071631	1.42796	NO_CHANGE	0.0534176	0.0441176	0.8259	NO_CHANGE	NA
PF3D7_0701400	exported protein family 4, pseudogene	EPF4	0.0554171	0.0670735	1.21034	0.129324	0.11906	0.920638	NO_CHANGE	0.0535723	0.152998	2.85592	NO_CHANGE	0.0570479	0.0471159	0.8259	NO_CHANGE	NA
PF3D7_0701600	Pfmc-2TM Maurer's cleft two transmembrane protein	MC-2TM	21.7676	23.3603	1.07317	0.0846632	0.0779441	0.920638	NO_CHANGE	0.21043	0.200324	0.951973	NO_CHANGE	0.0746941	0.18507	2.4777	NO_CHANGE	NA
PF3D7_0701900	Plasmodium exported protein, unknown function		2.67949	2.81354	1.05003	64.2482	72.4737	1.12803	NO_CHANGE	17.5316	23.3198	1.33015	NO_CHANGE	1.1143	2.92685	2.62663	NO_CHANGE	NA
PF3D7_0702000	Plasmodium exported protein (hyp12), unknown function		8.70116	12.6376	1.45241	353.883	341.65	0.965433	NO_CHANGE	159.415	163.354	1.02471	NO_CHANGE	9.38717	13.3752	1.42484	NO_CHANGE	NA
PF3D7_0702100	Plasmodium exported protein (PHISTb), unknown function, pseudogene		0.484157	0.801888	1.65626	5.32219	3.94175	0.740625	NO_CHANGE	1.79826	2.98995	1.66269	NO_CHANGE	0.918115	2.4698	2.69008	NO_CHANGE	NA
PF3D7_0702200	lysophospholipase, putative		9.18646	6.87606	0.7485	47.9062	50.9861	1.06429	NO_CHANGE	24.3828	23.082	0.946651	NO_CHANGE	5.59942	9.72871	1.73745	NO_CHANGE	NA
PF3D7_0702300	sporozoite threonine and asparagine-rich protein	STARP	6.79199	6.06097	0.89237	119.447	126.878	1.06221	NO_CHANGE	38.3103	38.0198	0.992416	NO_CHANGE	6.34009	11.4024	1.79846	NO_CHANGE	NA
PF3D7_0702400	small exported membrane protein 1	SEMP1	614.941	721.389	1.1731	1382.84	1504.67	1.08809	NO_CHANGE	1322.44	1455.09	1.1003	NO_CHANGE	457.897	583.879	1.27513	NO_CHANGE	NA
PF3D7_0702500	Plasmodium exported protein, unknown function		264.341	264.865	1.00198	544.272	561.114	1.03094	NO_CHANGE	563.287	518.459	0.920417	NO_CHANGE	243.527	281.203	1.15471	NO_CHANGE	NA
PF3D7_0702600	chitinase precursor fragment, truncated		0.389179	0.23552	0.60517	2.04346	1.04516	0.511465	NO_CHANGE	1.5049	1.07446	0.71398	NO_CHANGE	0.200316	0.165441	0.8259	NO_CHANGE	NA
PF3D7_0702900	centrin, putative		167.592	156.211	0.932088	93.9824	99.4683	1.05837	NO_CHANGE	144.08	130.01	0.902349	NO_CHANGE	132.535	121.458	0.916424	NO_CHANGE	NA
PF3D7_0703000	conserved Plasmodium protein, unknown function		3.18519	2.39402	0.751611	1.64698	2.05495	1.24771	NO_CHANGE	2.92655	1.487	0.508108	NO_CHANGE	2.73403	1.58694	0.58044	NO_CHANGE	NA
PF3D7_0703100	cytosolic iron-sulfur assembly component 2, putative	CIA2	25.4493	26.7946	1.05286	25.7208	24.5942	0.956199	NO_CHANGE	29.0836	25.4666	0.875636	NO_CHANGE	28.2435	33.9438	1.20183	NO_CHANGE	NA
PF3D7_0703200	conserved Plasmodium protein, unknown function		50.9605	39.7164	0.779358	5.21231	6.21914	1.19316	NO_CHANGE	19.7765	14.5265	0.734534	NO_CHANGE	48.5708	36.9686	0.761128	NO_CHANGE	NA
PF3D7_0703300	conserved Plasmodium protein, unknown function		64.1854	59.2163	0.922582	55.1843	47.0507	0.85261	NO_CHANGE	87.7241	77.8293	0.887205	NO_CHANGE	65.7146	46.8457	0.712867	NO_CHANGE	NA
PF3D7_0703400	conserved Plasmodium protein, unknown function		15.7681	13.5058	0.856524	8.54222	14.9444	1.74947	NO_CHANGE	10.9485	13.7626	1.25703	NO_CHANGE	15.5881	22.3613	1.43452	NO_CHANGE	NA
PF3D7_0703500	erythrocyte membrane-associated antigen		85.9023	69.5303	0.809411	79.757	78.8818	0.989026	NO_CHANGE	91.4564	85.1901	0.931483	NO_CHANGE	87.5872	86.2641	0.984894	NO_CHANGE	NA
PF3D7_0703600	conserved protein, unknown function		74.0949	63.5168	0.857236	9.80033	7.48382	0.76363	NO_CHANGE	24.4216	18.8746	0.772865	NO_CHANGE	73.2593	59.7852	0.816077	NO_CHANGE	NA
PF3D7_0703700	conserved protein, unknown function		261.105	267.03	1.02269	255.671	244.651	0.956899	NO_CHANGE	284.196	258.035	0.907945	NO_CHANGE	262.231	262.816	1.00223	NO_CHANGE	NA
[truncated: 3,249 more rows]
